# Supplementary material for: Global profiling of distinct cysteine redox forms reveals wide-ranging redox regulation in C. elegans
Source: Nat Commun. 2021 Mar 3;12:1415. doi: 10.1038/s41467-021-21686-3 (PMC7930113; doi:10.1038/s41467-021-21686-3)
Supplement: Supplementary file 4 — Supplementary Data 1 [file 41467_2021_21686_MOESM4_ESM.xlsx]

## Sheet: Legend
Supplementary Data 1. Quantitative chemoproteomic analysis of intrinsic reactivity of the C. elegans cysteinome. The protein lysates from C. elegans were labeled with 10 and 100 µM IPM, respectively, and subjected to tryptic digestion. The resulting IPM-modified peptides were further conjugated to light and heavy azido biotin reagents with a photocleavable linker (Az-UV-biotin), respectively, via…

## Sheet: RTP
Rank	Uniprot #	Site	AC_site	GN_site	Description	Modified sequence	Ratio1	Ratio2	Ratio3	Ave. Ratio 10:1	Nor. Ave. Ratio 10:1	SD Ratio	CV(%)	Interference score	Indentification score	Functional Annotation
5252	P43509	213	P43509_213	cpr-5_C213	Cathepsin B-like cysteine proteinase 5 OS=Caenorhabditis elegans OX=6239 GN=cpr-5 PE=2 SV=1	C[IPM]VDSCTSK	16.95	NA	NA	16.95	15	NA	NA	0.1	0.0345632	Disulfide bond
5255	Q9TXN6	249	Q9TXN6_249	atg-9_C249	Autophagy-related protein 9 OS=Caenorhabditis elegans OX=6239 GN=atg-9 PE=1 SV=2	IC[IPM]EAQK	20.24	NA	NA	20.24	15	NA	NA	0.08	0.442941
5245	Q9BIB4	102	Q9BIB4_102	B0336.13_C102	Transcription initiation factor IIA small chain homolog OS=Caenorhabditis elegans OX=6239 GN=B0336.13 PE=3 SV=1	VVAC[IPM]DGR	15.55	NA	NA	15.55	15	NA	NA	0.07	0.0924828
5254	F5GUF7	13	F5GUF7_13 O62200_261	CELE_F32B4.5_C13 CELE_F32B4.5_C261	Uncharacterized protein OS=Caenorhabditis elegans OX=6239 GN=CELE_F32B4.5 PE=4 SV=1	AVFGDSLNEC[IPM]R	NA	NA	19.66	19.66	15	NA	NA	0.13	0.0332457
5253	Q95X11	24	Q95X11_24	CELE_Y38A10A.7_C24	Uncharacterized protein OS=Caenorhabditis elegans OX=6239 GN=CELE_Y38A10A.7 PE=1 SV=2	FEC[IPM]ETQR	19.73	18.09	NA	18.91	15	0.82	4.33633	0.11	0.18876
5248	Q23083	118	Q23083_118	CELE_ZC8.6_C118	Uncharacterized protein OS=Caenorhabditis elegans OX=6239 GN=CELE_ZC8.6 PE=1 SV=4	FNEAC[IPM]R	NA	19.17	13.44	16.305	15	2.865	17.5713	0.09	0.283378
5251	Q18143	346	Q18143_346	cht-3_C346	Chitinase-like protein C25A8.4 OS=Caenorhabditis elegans OX=6239 GN=cht-3 PE=1 SV=3	GDC[IPM]GTDPLPAHR	NA	16.86	NA	16.86	15	NA	NA	0.16	0.0884564
5247	Q8MXT6	83	Q8MXT6_83	col-106_C83	COLlagen OS=Caenorhabditis elegans OX=6239 GN=col-106 PE=1 SV=1	NAQC[IPM]NCGAK	22.575	13.59	12.05	16.0717	15	4.64133	28.879	0.0533333	0.0276041
5246	O17805	141	O17805_141	col-98_C141	COLlagen OS=Caenorhabditis elegans OX=6239 GN=col-98 PE=1 SV=1	GGSGPC[IPM]HPVVPTPCKPCPGGR	NA	15.6	NA	15.6	15	NA	NA	0.25	0.00101309
5257	Q22100	178	Q22100_178	kat-1_C178	Acetyl-CoA acetyltransferase homolog, mitochondrial OS=Caenorhabditis elegans OX=6239 GN=kat-1 PE=1 SV=2	VHMGNC[IPM]GEK	22.9475	29.93	15.97	22.9492	15	5.69915	24.8338	0.0678571	0.0425865
5258	Q20937	2017	Q20937_2017 S5ZDJ9_1251 A0A1D3PCL8_1710 A0A1D3PCM5_2000	let-711_C2017 let-711_C1251 let-711_C1710 let-711_C2000	NTL-1a OS=Caenorhabditis elegans OX=6239 GN=let-711 PE=1 SV=3	ERFPLTC[IPM]EQLTK FPLTC[IPM]EQLTK	21.19	65.62	NA	43.405	15	22.215	51.1807	0.1425	0.00286058
5259	D6VPA0	399	D6VPA0_399	math-38_C399	MATH (Meprin-associated Traf homology) domain containing OS=Caenorhabditis elegans OX=6239 GN=math-38 PE=1 SV=1	NHC[IPM]LSK	NA	NA	46.64	46.64	15	NA	NA	0.11	0.0807775
5256	O16792	138	O16792_138	nep-7_C138	NEPrilysin metallopeptidase family OS=Caenorhabditis elegans OX=6239 GN=nep-7 PE=4 SV=2	C[IPM]EALQK	NA	20.92	NA	20.92	15	NA	NA	0.06	0.301914
5249	O45595	12	O45595_12	pot-2_C12	Protection Of Telomeres 1 (Pot1) homolog OS=Caenorhabditis elegans OX=6239 GN=pot-2 PE=1 SV=1	IEAAC[IPM]K	16.38	NA	NA	16.38	15	NA	NA	0.21	0.18569
5243	O76371	387	O76371_387	rpt-5_C387	26S protease regulatory subunit 6A OS=Caenorhabditis elegans OX=6239 GN=rpt-5 PE=1 SV=1	CTDDFNGAQC[IPM]K	NA	15.18	NA	15.18	15	NA	NA	0.12	0.00078809
5244	O17680	43	O17680_43 Q27522_44 P50305_44 P50306_44	sams-1_C43 sams-5_C44 sams-3_C44 sams-4_C44	Probable S-adenosylmethionine synthase 1 OS=Caenorhabditis elegans OX=6239 GN=sams-1 PE=1 SV=1	VAC[IPM]ETVTK	15.385	21.81	8.81	15.335	15	5.30735	34.6094	0.103333	0.00887496
5250	Q23084	66	Q23084_66	set-30_C66	SET (Trithorax/polycomb) domain containing OS=Caenorhabditis elegans OX=6239 GN=set-30 PE=1 SV=3	QC[IPM]ETSGAIDHK	11.16	21.6	NA	16.38	15	5.22	31.8681	0.115	0.011491
5242	P25807	127	P25807_127	cpr-1_C127	Gut-specific cysteine proteinase OS=Caenorhabditis elegans OX=6239 GN=cpr-1 PE=1 SV=2	TC[IPM]IETK	14.67	14.64	15.42	14.91	14.91	0.360832	2.42007	0.102222	0.148566	Disulfide bond
5241	Q95XJ0	298	Q95XJ0_298	CELE_Y69A2AR.18_C298	Uncharacterized protein OS=Caenorhabditis elegans OX=6239 GN=CELE_Y69A2AR.18 PE=1 SV=1	ELIEIISGAAC[IPM]V	14.82	NA	NA	14.82	14.82	NA	NA	0.13	0.151645
5240	Q18032	48	Q18032_48	C15H9.9_C48	Uncharacterized protein OS=Caenorhabditis elegans OX=6239 GN=C15H9.9 PE=1 SV=1	TC[IPM]TPLTEGTFK	14.49	NA	NA	14.49	14.49	NA	NA	0.11	0.00756552
5239	Q19842	417	Q19842_417	pcca-1_C417	Propionyl-CoA carboxylase alpha chain, mitochondrial OS=Caenorhabditis elegans OX=6239 GN=pcca-1 PE=1 SV=1	C[IPM]DSGIR	15.4567	18.55	8.745	14.2506	14.2506	4.09272	28.7197	0.0661111	0.0991452
5238	Q9N4D9	163	Q9N4D9_163	homt-1_C163	Alpha N-terminal protein methyltransferase 1 OS=Caenorhabditis elegans OX=6239 GN=homt-1 PE=2 SV=2	GLKPGGC[IPM]IVLK	NA	14.25	NA	14.25	14.25	NA	NA	0.14	0.0221521
5237	Q22028	179	Q22028_179 C1P627_196	dnj-16_C179 dnj-16_C196	DNaJ domain (Prokaryotic heat shock protein) OS=Caenorhabditis elegans OX=6239 GN=dnj-16 PE=1 SV=1	NGVAIIC[IPM]K	13.99	NA	NA	13.99	13.99	NA	NA	0.13	0.0531003
5236	D9N129	139	D9N129_139 A0A1N7SYT4_139	wdr-20_C139 wdr-20_C139	WD repeat-containing protein 20 homolog OS=Caenorhabditis elegans OX=6239 GN=wdr-20 PE=1 SV=1	IC[IPM]FNVGK	13.79	NA	NA	13.79	13.79	NA	NA	0.18	0.139567
5235	Q27481	493	Q27481_493 C1P636_492 Q3S1J5_408	uba-1_C493 uba-1_C492 uba-1_C408	UBA (Human ubiquitin) related OS=Caenorhabditis elegans OX=6239 GN=uba-1 PE=1 SV=1	LSETDC[IPM]QPR	12.5967	15.84	11.975	13.4706	13.4706	1.69456	12.5798	0.035	0.0328625
5234	G5EGT7	980	G5EGT7_980	iffb-1_C980	Eukaryotic translation initiation factor eIF5B OS=Caenorhabditis elegans OX=6239 GN=iffb-1 PE=1 SV=1	GTPIC[IPM]VPSK	10.006	NA	16.83	13.418	13.418	3.412	25.4285	0.072	0.0266457
5233	P50464	85	P50464_85	unc-97_C85	LIM domain-containing protein unc-97 OS=Caenorhabditis elegans OX=6239 GN=unc-97 PE=1 SV=1	C[IPM]NEFIVGR	13.07	13.44	NA	13.255	13.255	0.185	1.3957	0.085	0.00936541
5232	Q22949	554	Q22949_554 G8JY39_394	acl-6_C554 acl-6_C394	Probable glycerol-3-phosphate acyltransferase, mitochondrial OS=Caenorhabditis elegans OX=6239 GN=acl-6 PE=3 SV=1	PC[IPM]DSIR	NA	NA	13.22	13.22	13.22	NA	NA	0.27	0.0455359
5231	Q9TXR4	480	Q9TXR4_480	msh-2_C480	MSH (MutS Homolog) family OS=Caenorhabditis elegans OX=6239 GN=msh-2 PE=1 SV=1	FEC[IPM]DNLK	NA	13.22	NA	13.22	13.22	NA	NA	0.12	0.0477681
5230	Q9GUI8	397	Q9GUI8_397	CELE_Y45G5AM.3_C397	Uncharacterized protein OS=Caenorhabditis elegans OX=6239 GN=CELE_Y45G5AM.3 PE=1 SV=2	C[IPM]TYQGK	14.41	NA	11.57	12.99	12.99	1.42	10.9315	0.07	0.116255
5229	Q93795	92	Q93795_92	hpo-31_C92	Uncharacterized protein OS=Caenorhabditis elegans OX=6239 GN=hpo-31 PE=1 SV=2	GEEHGTITC[IPM]R	12.96	NA	NA	12.96	12.96	NA	NA	0.17	0.0717169
5228	Q9GZI3	283	Q9GZI3_283 H2L0M0_394 Q7KQ29_283	pod-2_C283 pod-2_C394 pod-2_C283	Uncharacterized protein OS=Caenorhabditis elegans OX=6239 GN=pod-2 PE=1 SV=1	C[IPM]VDGAR	10.53	15.1575	NA	12.8438	12.8438	2.31375	18.0146	0.055	0.173057
5227	Q19722	355	Q19722_355	nars-1_C355	Asparagine--tRNA ligase, cytoplasmic OS=Caenorhabditis elegans OX=6239 GN=nars-1 PE=3 SV=1	IEALVC[IPM]DTVDR	12.7	12.92	NA	12.81	12.81	0.11	0.858704	0.0925	0.000450363
5226	Q8WTL6	75	Q8WTL6_75	hpo-29_C75	Uncharacterized protein OS=Caenorhabditis elegans OX=6239 GN=hpo-29 PE=1 SV=2	LQEAQDC[IPM]VR	10.225	15.075	NA	12.65	12.65	2.425	19.17	0.045	0.0104791
5225	Q8MXT6	85	Q8MXT6_85	col-106_C85	COLlagen OS=Caenorhabditis elegans OX=6239 GN=col-106 PE=1 SV=1	NAQCNC[IPM]GAK	NA	10.45	14.75	12.6	12.6	2.15	17.0635	0.07	0.0131524
5224	O16202	77	O16202_77	lys-7_C77	Lysozyme-like protein 7 OS=Caenorhabditis elegans OX=6239 GN=lys-7 PE=2 SV=1	QAGYC[IPM]AVFVR	8.18	16.86	NA	12.52	12.52	4.34	34.6645	0.175	0.0474594
5222	Q9XVN9	170	Q9XVN9_170 A5Z2V0_174 A5Z2V1_176 Q8I4J5_168	cids-2_C170 cids-2_C174 cids-2_C176 cids-2_C168	Pol II C-terminal Interaction Domain Suppressor OS=Caenorhabditis elegans OX=6239 GN=cids-2 PE=1 SV=2	C[IPM]VNEGNFDYK	12.37	NA	NA	12.37	12.37	NA	NA	0.1	0.0172422
5223	Q18697	342	Q18697_342 W6RS06_274	pitr-1_C342 pitr-1_C274	Phosphate transporter OS=Caenorhabditis elegans OX=6239 GN=pitr-1 PE=1 SV=2	SC[IPM]KPEDPQASR	12.37	NA	NA	12.37	12.37	NA	NA	0.06	0.000515581
5221	Q9TXP0	64	Q9TXP0_64	rps-27_C64	40S ribosomal protein S27 OS=Caenorhabditis elegans OX=6239 GN=rps-27 PE=1 SV=3	TVLC[IPM]QPTR	14.18	10.53	NA	12.355	12.355	1.825	14.7713	0.09	0.110275
5220	Q09321	148	Q09321_148	F42A8.1_C148	Uncharacterized protein F42A8.1 OS=Caenorhabditis elegans OX=6239 GN=F42A8.1 PE=4 SV=1	TTIEGC[IPM]IAHDK	NA	NA	12.33	12.33	12.33	NA	NA	0.15	0.00306921
5219	P91871	349	P91871_349	fasn-1_C349	Fatty Acid SyNthase OS=Caenorhabditis elegans OX=6239 GN=fasn-1 PE=1 SV=2	VGDPQEANAICEVFC[IPM]SK	12.23	NA	NA	12.23	12.23	NA	NA	0.09	0.000126542
5218	Q21905	116	Q21905_116	CELE_R10E4.9_C116	Very-long-chain (3R)-3-hydroxyacyl-CoA dehydratase OS=Caenorhabditis elegans OX=6239 GN=CELE_R10E4.9 PE=3 SV=1	C[IPM]IGTPNR	12.15	NA	NA	12.15	12.15	NA	NA	0.12	0.162534
5217	Q9U3P9	436	Q9U3P9_436	alkb-8_C436	ALKylated DNA repair protein AlkB homolog OS=Caenorhabditis elegans OX=6239 GN=alkb-8 PE=1 SV=2	C[IPM]DALALPFR	NA	12.07	NA	12.07	12.07	NA	NA	0.18	0.0673699
5216	Q9U1Q3	182	Q9U1Q3_182	cyn-15_C182	CYclophyliN OS=Caenorhabditis elegans OX=6239 GN=cyn-15 PE=1 SV=1	ATAAPIC[IPM]IK	11.94	NA	NA	11.94	11.94	NA	NA	0.16	0.019953
5215	O45903	179	O45903_179	W09H1.5_C179	Enoyl-[acyl-carrier-protein] reductase, mitochondrial OS=Caenorhabditis elegans OX=6239 GN=W09H1.5 PE=3 SV=1	HVIQIC[IPM]R	NA	NA	11.89	11.89	11.89	NA	NA	0.13	0.109398
5214	P10984	286	P10984_286 P10986_286 P0DM41_286 P0DM42_286 Q6A8K1_272 Q95ZL1_242	act-2_C286 act-4_C286 act-1_C286 act-3_C286 act-4_C272 act-4_C242	Actin-2 OS=Caenorhabditis elegans OX=6239 GN=act-2 PE=3 SV=3	C[IPM]DIDIR	10.79	15.645	9.18333	11.8728	11.8728	2.74683	23.1355	0.0666667	0.165007
5213	P91136	302	P91136_302	C37H5.5_C302	Nucleolar complex protein 3 homolog OS=Caenorhabditis elegans OX=6239 GN=C37H5.5 PE=3 SV=3	YLQLC[IPM]EK	NA	11.81	NA	11.81	11.81	NA	NA	0.12	0.0794247
5212	P32740	210	P32740_210	R107.2_C210	ATP-dependent (S)-NAD(P)H-hydrate dehydratase OS=Caenorhabditis elegans OX=6239 GN=R107.2 PE=3 SV=3	C[IPM]STESSLR	11.8	NA	NA	11.8	11.8	NA	NA	0.07	0.0371051
5211	P90731	176	P90731_176	acly-2_C176	ATP-citrate synthase OS=Caenorhabditis elegans OX=6239 GN=acly-2 PE=1 SV=1	ELGVLLGPC[IPM]SDKDDIR	NA	NA	11.74	11.74	11.74	NA	NA	0.18	0.000234385
5210	Q9N4M4	565	Q9N4M4_565 A0A2C9C3A7_558	anc-1_C565 anc-1_C558	Nuclear anchorage protein 1 OS=Caenorhabditis elegans OX=6239 GN=anc-1 PE=1 SV=3	C[IPM]ASYINK	NA	11.71	NA	11.71	11.71	NA	NA	0.13	0.0217526
5209	O16689	189	O16689_189	sdz-24_C189	SKN-1 Dependent Zygotic transcript OS=Caenorhabditis elegans OX=6239 GN=sdz-24 PE=1 SV=2	VC[IPM]KPDDQK	11.71	NA	NA	11.71	11.71	NA	NA	0.06	0.206556
5208	H2KYJ2	101	H2KYJ2_101	ttr-59_C101	TransThyretin-Related family domain OS=Caenorhabditis elegans OX=6239 GN=ttr-59 PE=1 SV=1	GIC[IPM]YQK	11.7	NA	NA	11.7	11.7	NA	NA	0.1	0.344724
5206	Q23243	591	Q23243_591	morc-1_C591	Protein morc-1 OS=Caenorhabditis elegans OX=6239 GN=morc-1 PE=1 SV=2	SASSC[IPM]SSSSR	NA	11.68	NA	11.68	11.68	NA	NA	0.11	0.0520109
5207	Q9N5K1	436	Q9N5K1_436	sacy-1_C436	Suppressor of ACY-4 sterility OS=Caenorhabditis elegans OX=6239 GN=sacy-1 PE=1 SV=1	VLEC[IPM]LQK	NA	NA	11.68	11.68	11.68	NA	NA	0.17	0.0600595
5205	Q9NAA7	44	Q9NAA7_44	nsun-5_C44	Nop2 (NOP2)/SUN domain family member OS=Caenorhabditis elegans OX=6239 GN=nsun-5 PE=1 SV=2	LSC[IPM]ESLK	NA	11.52	NA	11.52	11.52	NA	NA	0.13	0.0338647
5204	Q9XVI9	46	Q9XVI9_46	mlc-5_C46	Myosin-2 essential light chain OS=Caenorhabditis elegans OX=6239 GN=mlc-5 PE=1 SV=1	C[IPM]VGSFDR	13.25	9.62	NA	11.435	11.435	1.815	15.8723	0.19	0.105955
5203	G5ED68	15	G5ED68_15 G5EBF2_121	mtm-6_C15 mtm-6_C121	Myotubularin-related protein 6 OS=Caenorhabditis elegans OX=6239 GN=mtm-6 PE=1 SV=1	VC[IPM]LVDR	15.75	7.09	NA	11.42	11.42	4.33	37.9159	0.105	0.121775
5202	Q22101	160	Q22101_160	CELE_T02G5.7_C160	Uncharacterized protein OS=Caenorhabditis elegans OX=6239 GN=CELE_T02G5.7 PE=1 SV=1	GPMGLC[IPM]AEK	11.2083	9.88667	13.144	11.413	11.413	1.33765	11.7204	0.0904444	0.036964
5201	P34574	780	P34574_780	chc-1_C780	Probable clathrin heavy chain 1 OS=Caenorhabditis elegans OX=6239 GN=chc-1 PE=1 SV=1	LNDQLPLIIVC[IPM]DR	14.4	8.24	NA	11.32	11.32	3.08	27.2085	0.1375	0.00047606
5200	Q95QC2	106	Q95QC2_106	CELE_R02F2.9_C106	Uncharacterized protein OS=Caenorhabditis elegans OX=6239 GN=CELE_R02F2.9 PE=1 SV=1	HLNVADC[IPM]FDK	NA	12.31	10.305	11.3075	11.3075	1.0025	8.8658	0.1275	0.0136662
5199	P48322	123	P48322_123	C36E8.1_C123	Uncharacterized protein C36E8.1 OS=Caenorhabditis elegans OX=6239 GN=C36E8.1 PE=3 SV=1	NFLC[IPM]ELAIR	11.29	NA	NA	11.29	11.29	NA	NA	0.13	0.00549553
5198	Q95Y28	211	Q95Y28_211	CELE_Y34B4A.9_C211	Uncharacterized protein OS=Caenorhabditis elegans OX=6239 GN=CELE_Y34B4A.9 PE=1 SV=1	FPQC[IPM]AAR	11.23	NA	NA	11.23	11.23	NA	NA	0.13	0.113857
5197	O01485	857	O01485_857	soap-1_C857	Sorting Of Apical Proteins OS=Caenorhabditis elegans OX=6239 GN=soap-1 PE=1 SV=1	TLC[IPM]EQR	11.21	13.47	8.95	11.21	11.21	1.84528	16.461	0.07	0.107082
5196	Q21122	297	Q21122_297	pfkb-1.2_C297	6-phosphofructo-2-kinase/fructose-2,6-bisphosphatase OS=Caenorhabditis elegans OX=6239 GN=pfkb-1.2 PE=3 SV=2	VWC[IPM]SQK	NA	11.19	NA	11.19	11.19	NA	NA	0.05	0.142626
5195	Q9XW78	114	Q9XW78_114	Y75B8A.31_C114	UPF0528 protein Y75B8A.31 OS=Caenorhabditis elegans OX=6239 GN=Y75B8A.31 PE=3 SV=1	LIINDNLEC[IPM]GTQIPYIER	11.19	NA	NA	11.19	11.19	NA	NA	0.14	0.000141
5194	Q09249	393	Q09249_393	C16C10.3_C393	Uncharacterized protein C16C10.3 OS=Caenorhabditis elegans OX=6239 GN=C16C10.3 PE=4 SV=1	C[IPM]IEEALK	10.36	11.99	NA	11.175	11.175	0.815	7.29306	0.125	0.211116
5193	O76840	1513	O76840_1513	mig-6_C1513	Papilin OS=Caenorhabditis elegans OX=6239 GN=mig-6 PE=1 SV=1	VQGPC[IPM]SGK	NA	14.28	8.035	11.1575	11.1575	3.1225	27.9857	0.0825	0.0148144	Disulfide bond
5192	G1K105	293	G1K105_293 O45398_590 G1K106_386	CELE_F22G12.4_C293 CELE_F22G12.4_C590 CELE_F22G12.4_C386	Uncharacterized protein OS=Caenorhabditis elegans OX=6239 GN=CELE_F22G12.4 PE=1 SV=1	SFISNGC[IPM]K	NA	11.1	NA	11.1	11.1	NA	NA	0.13	0.100667
5191	Q9XWK2	86	Q9XWK2_86	CELE_Y54E5A.5_C86	Uncharacterized protein OS=Caenorhabditis elegans OX=6239 GN=CELE_Y54E5A.5 PE=1 SV=1	EFC[IPM]EQFK	NA	NA	11.09	11.09	11.09	NA	NA	0.06	0.0673712
5190	Q9U296	454	Q9U296_454	men-1_C454	Malic enzyme OS=Caenorhabditis elegans OX=6239 GN=men-1 PE=1 SV=1	AEC[IPM]TAETAYR	NA	14.01	8.15	11.08	11.08	2.93	26.444	0.055	0.00707491
5189	A0A0K3AVX4	172	A0A0K3AVX4_172 Q23068_384	CELE_W01A11.1_C172 CELE_W01A11.1_C384	Uncharacterized protein OS=Caenorhabditis elegans OX=6239 GN=CELE_W01A11.1 PE=1 SV=1	C[IPM]EALGK RC[IPM]EALGK	10.3425	14.4533	8.395	11.0636	11.0636	2.52532	22.8254	0.121944	0.129823
5188	G5EEA4	307	G5EEA4_307 Q3S1I9_33 G5EDJ5_362 A0A0K3ATK8_506 G5EF39_399 A0A0K3AQM0_536 O17833_229 G5ECN3_399	lim-9_C307 lim-9_C33 lim-9_C362 lim-9_C506 lim-9_C399 lim-9_C536 lim-9_C229 lim-9_C399	LIM domain family OS=Caenorhabditis elegans OX=6239 GN=lim-9 PE=1 SV=2	DEQPYC[IPM]IK	10.64	12.68	9.77	11.03	11.03	1.21959	11.057	0.0766667	0.102735
5187	Q9GSX9	255	Q9GSX9_255	ric-8_C255	Synembryn OS=Caenorhabditis elegans OX=6239 GN=ric-8 PE=1 SV=1	TC[IPM]QILR	11	NA	NA	11	11	NA	NA	0.08	0.196766
5186	G5EFJ0	1334	G5EFJ0_1334 B3GWD7_91 G5EGS3_1359 Q9GRC3_1363	klp-12_C1334 klp-12_C91 klp-12_C1359 klp-12_C1363	Kinesin-like protein OS=Caenorhabditis elegans OX=6239 GN=klp-12 PE=1 SV=1	TPECIC[IPM]VK	NA	10.97	NA	10.97	10.97	NA	NA	0.12	0.156237
5185	Q21624	285	Q21624_285	cor-1_C285	Coronin-like protein cor-1 OS=Caenorhabditis elegans OX=6239 GN=cor-1 PE=2 SV=2	GDC[IPM]AIR	10.86	11.8	10.24	10.9667	10.9667	0.641318	5.84789	0.0733333	0.202947
5184	P18948	1417	P18948_1417	vit-6_C1417	Vitellogenin-6 OS=Caenorhabditis elegans OX=6239 GN=vit-6 PE=1 SV=5	TEEGLIC[IPM]R	9.76	NA	12.13	10.945	10.945	1.185	10.8269	0.07	0.0210965
5183	Q21342	95	Q21342_95	eak-7_C95	Enhancer of AKt-1 null OS=Caenorhabditis elegans OX=6239 GN=eak-7 PE=1 SV=1	FC[IPM]FGDQK	NA	10.94	NA	10.94	10.94	NA	NA	0.09	0.0407725
5182	O76840	1408	O76840_1408	mig-6_C1408	Papilin OS=Caenorhabditis elegans OX=6239 GN=mig-6 PE=1 SV=1	YTGC[IPM]GGNANR	8.58667	10.7433	13.485	10.9383	10.9383	2.00448	18.3253	0.0683333	0.0185173	Disulfide bond
5181	Q9N538	195	Q9N538_195	dhs-9_C195	DeHydrogenases, Short chain OS=Caenorhabditis elegans OX=6239 GN=dhs-9 PE=1 SV=1	NVC[IPM]VVSIWPGAVR	10.93	NA	NA	10.93	10.93	NA	NA	0.15	0.00724444
5180	P10567	616	P10567_616	unc-15_C616	Paramyosin OS=Caenorhabditis elegans OX=6239 GN=unc-15 PE=1 SV=2	KVAALSAELEEC[IPM]K	10.88	NA	NA	10.88	10.88	NA	NA	0.12	0.00293936	Disulfide bond
5179	P91175	624	P91175_624	syf-1_C624	SYF pre-mRNA splicing factor homolog OS=Caenorhabditis elegans OX=6239 GN=syf-1 PE=1 SV=1	AC[IPM]SGVDR	7.685	16.26	8.69	10.8783	10.8783	3.82747	35.1843	0.0516667	0.0789201
5178	O01761	5333	O01761_5333 A0A2C9C2V5_4838 A0A2C9C332_4220 A0A2C9C3B7_4613 A0A2C9C365_4613 A0A2C9C330_5311 A0A2C9C2V3_4287 A0A2C9C2W9_4760 A0A2C9C2S8_5311 A0A2C9C2G8_4140	unc-89_C5333 unc-89_C4838 unc-89_C4220 unc-89_C4613 unc-89_C4613 unc-89_C5311 unc-89_C4287 unc-89_C4760 unc-89_C5311 unc-89_C4140	Muscle M-line assembly protein unc-89 OS=Caenorhabditis elegans OX=6239 GN=unc-89 PE=1 SV=3	NTVDGAC[IPM]R	10.82	NA	NA	10.82	10.82	NA	NA	0.12	0.342453
5177	P34517	317	P34517_317 A7LPE5_229 A7LPE6_285 Q7JMU1_296	gpdh-2_C317 gpdh-2_C229 gpdh-2_C285 gpdh-2_C296	Probable glycerol-3-phosphate dehydrogenase 2 OS=Caenorhabditis elegans OX=6239 GN=gpdh-2 PE=3 SV=2	VC[IPM]EAFVK	11.33	9.93	11.06	10.7733	10.7733	0.606429	5.62898	0.0933333	0.0504807
5176	Q23388	1604	Q23388_1604 E9P860_1835	CELE_ZK1067.2_C1604 CELE_ZK1067.2_C1835	Uncharacterized protein OS=Caenorhabditis elegans OX=6239 GN=CELE_ZK1067.2 PE=1 SV=2	ITTPC[IPM]SR	NA	NA	10.77	10.77	10.77	NA	NA	0.03	0.287192
5175	Q20745	953	Q20745_953	unc-84_C953	Nuclear migration and anchoring protein unc-84 OS=Caenorhabditis elegans OX=6239 GN=unc-84 PE=1 SV=2	C[IPM]SETYK	10.66	NA	NA	10.66	10.66	NA	NA	0.11	0.24884
5174	Q9NLD1	249	Q9NLD1_249	hrp-2_C249	HnRNP A1 homolog OS=Caenorhabditis elegans OX=6239 GN=hrp-2 PE=1 SV=2	GYAFVTYC[IPM]NK	10.63	NA	NA	10.63	10.63	NA	NA	0.08	0.0942929
5173	Q27481	756	Q27481_756 C1P636_755 Q3S1J5_671	uba-1_C756 uba-1_C755 uba-1_C671	UBA (Human ubiquitin) related OS=Caenorhabditis elegans OX=6239 GN=uba-1 PE=1 SV=1	PSSAEDC[IPM]IR	NA	10.55	NA	10.55	10.55	NA	NA	0.13	0.0050579
5172	P34343	185	P34343_185	npp-15_C185	Nuclear pore complex protein 15 OS=Caenorhabditis elegans OX=6239 GN=npp-15 PE=3 SV=4	TGALEC[IPM]NK	7.44667	15.08	9.08	10.5356	10.5356	3.28186	31.1503	0.0977778	0.0202896
5171	O62515	52	O62515_52	ZK550.6_C52	Probable phytanoyl-CoA dioxygenase OS=Caenorhabditis elegans OX=6239 GN=ZK550.6 PE=3 SV=2	FQDIC[IPM]EK	NA	10.53	NA	10.53	10.53	NA	NA	0.1	0.0838293
5170	P34529	108	P34529_108	dcr-1_C108	Endoribonuclease dcr-1 OS=Caenorhabditis elegans OX=6239 GN=dcr-1 PE=1 SV=3	EQC[IPM]DQFMK	10.52	NA	NA	10.52	10.52	NA	NA	0.07	0.0135814
5169	I7FW32	125	I7FW32_125 Q9UAQ6_126	rab-1_C125 rab-1_C126	Rab-1 (Fragment) OS=Caenorhabditis elegans OX=6239 GN=rab-1 PE=2 SV=1	C[IPM]DLTAK	10.445	13.21	7.85	10.5017	10.5017	2.18858	20.8403	0.101667	0.0649309
5167	P34466	682	P34466_682 Q9TYW0_682	clu-1_C682 clu-1_C682	Clustered mitochondria protein homolog OS=Caenorhabditis elegans OX=6239 GN=clu-1 PE=3 SV=1	EAC[IPM]AVVHSIYEDR	10.5	NA	NA	10.5	10.5	NA	NA	0.22	0.0457078
5168	P92005	323	P92005_323	cpz-2_C323	CathePsin Z OS=Caenorhabditis elegans OX=6239 GN=cpz-2 PE=1 SV=1	ATNGEC[IPM]NPYHR	NA	NA	10.5	10.5	10.5	NA	NA	0.1	0.0108014
5166	O18188	295	O18188_295	maea-1_C295	MAEA (MAcrophage Erythroblast Attacher protein) homolog OS=Caenorhabditis elegans OX=6239 GN=maea-1 PE=1 SV=1	C[IPM]AALFIEEAHR	10.42	NA	NA	10.42	10.42	NA	NA	0.16	0.00502346
5165	P49196	47	P49196_47	rps-12_C47	40S ribosomal protein S12 OS=Caenorhabditis elegans OX=6239 GN=rps-12 PE=3 SV=2	GLHETC[IPM]K	10.41	NA	NA	10.41	10.41	NA	NA	0.16	0.231015
5164	Q93968	252	Q93968_252	CELE_T01H8.2_C252	Uncharacterized protein OS=Caenorhabditis elegans OX=6239 GN=CELE_T01H8.2 PE=1 SV=1	QYC[IPM]AQK	11.72	9.095	NA	10.4075	10.4075	1.3125	12.6111	0.0725	0.151011
5163	Q94361	418	Q94361_418	gei-17_C418	E3 SUMO-protein ligase gei-17 OS=Caenorhabditis elegans OX=6239 GN=gei-17 PE=1 SV=4	LNISLLDPLC[IPM]K	NA	NA	10.39	10.39	10.39	NA	NA	0.05	0.00228578
5162	O45011	94	O45011_94	CELE_W10C8.5_C94	Uncharacterized protein OS=Caenorhabditis elegans OX=6239 GN=CELE_W10C8.5 PE=1 SV=1	LGATLYDC[IPM]IR	NA	NA	10.37	10.37	10.37	NA	NA	0.09	0.00133063
5161	Q86D13	19	Q86D13_19	cfp-1_C19	CFP1 (CpG-binding protein, CXXC Finger Protein 1) homolog OS=Caenorhabditis elegans OX=6239 GN=cfp-1 PE=1 SV=1	LVIC[IPM]GNVSQR	NA	10.37	NA	10.37	10.37	NA	NA	0.2	0.415539
5160	Q93353	230	Q93353_230	idhb-1_C230	Probable isocitrate dehydrogenase [NAD] subunit beta, mitochondrial OS=Caenorhabditis elegans OX=6239 GN=idhb-1 PE=3 SV=1	TC[IPM]EGVAK	9.54	14.07	7.5	10.37	10.37	2.74565	26.4769	0.045	0.192924
5159	Q22792	254	Q22792_254	CELE_T25G3.3_C254	60S ribosomal export protein NMD3 OS=Caenorhabditis elegans OX=6239 GN=CELE_T25G3.3 PE=1 SV=2	DNIVC[IPM]LPK	8.444	12	10.62	10.3547	10.3547	1.4638	14.1367	0.103667	0.0872946
5158	Q9XW87	321	Q9XW87_321	lonp-2_C321	Lon protease homolog 2, peroxisomal OS=Caenorhabditis elegans OX=6239 GN=lonp-2 PE=3 SV=1	VLEHLAVC[IPM]K	10.33	NA	NA	10.33	10.33	NA	NA	0.15	0.00994944
5157	Q09165	913	Q09165_913 Q8MQ08_850	dig-1_C913 dig-1_C850	Mesocentin OS=Caenorhabditis elegans OX=6239 GN=dig-1 PE=1 SV=2	C[IPM]VADGR	10.31	NA	NA	10.31	10.31	NA	NA	0.06	0.29158
5156	G5EGL7	32	G5EGL7_32 G5ECF4_37	bmk-1_C32 bmk-1_C37	Kinesin-like protein OS=Caenorhabditis elegans OX=6239 GN=bmk-1 PE=1 SV=1	C[IPM]TNVVK	NA	NA	10.3	10.3	10.3	NA	NA	0.11	0.043316
5155	P34281	75	P34281_75	cids-1_C75	CID domain-containing protein 1 OS=Caenorhabditis elegans OX=6239 GN=cids-1 PE=4 SV=2	TC[IPM]PQFK	NA	NA	10.3	10.3	10.3	NA	NA	0.08	0.145
5154	H2KYB6	270	H2KYB6_270	ttc-7_C270	TeTratriCopeptide repeat domain protein related OS=Caenorhabditis elegans OX=6239 GN=ttc-7 PE=1 SV=1	IITC[IPM]LGDK	12.43	8.15	NA	10.29	10.29	2.14	20.7969	0.1	0.0211935
5153	Q18493	343	Q18493_343	C36A4.4_C343	Probable UDP-N-acetylglucosamine pyrophosphorylase OS=Caenorhabditis elegans OX=6239 GN=C36A4.4 PE=3 SV=2	VC[IPM]SPSSR	8.66	9.97	12.235	10.2883	10.2883	1.47674	14.3536	0.0666667	0.046125
5152	Q07749	98	Q07749_98	unc-60_C98	Actin-depolymerizing factor 2, isoform c OS=Caenorhabditis elegans OX=6239 GN=unc-60 PE=1 SV=1	VIFVQYC[IPM]PDNAPVR	NA	NA	10.275	10.275	10.275	NA	NA	0.09	0.00313163
5151	P62784	74	P62784_74	his-1_C74	Histone H4 OS=Caenorhabditis elegans OX=6239 GN=his-1 PE=1 SV=2	DAVTYC[IPM]EHAK	9.9925	11.865	8.96	10.2725	10.2725	1.20237	11.7048	0.0525	0.00690189
5150	G5ECV9	563	G5ECV9_563	alh-3_C563	10-formyltetrahydrofolate dehydrogenase OS=Caenorhabditis elegans OX=6239 GN=alh-3 PE=1 SV=1	NLC[IPM]LTLR	NA	10.22	NA	10.22	10.22	NA	NA	0.16	0.0897444
5149	Q18888	23	Q18888_23	aipr-1_C23	Aryl hydrocarbon receptor Interacting Protein (AIP) Related OS=Caenorhabditis elegans OX=6239 GN=aipr-1 PE=1 SV=1	ISEYC[IPM]DGTK	9.77	10.66	NA	10.215	10.215	0.445	4.35634	0.105	0.0928971
5148	Q17935	144	Q17935_144 Q2XMZ9_103 Q17936_166	fubl-1_C144 fubl-1_C103 fubl-1_C166	FUBp (FUBP) Like OS=Caenorhabditis elegans OX=6239 GN=fubl-1 PE=1 SV=1	C[IPM]GLIIGK	11.41	9.01	NA	10.21	10.21	1.2	11.7532	0.105	0.340303
5147	P50140	106	P50140_106 G8JYF5_106	hsp-60_C106 hsp-60_C106	Chaperonin homolog Hsp-60, mitochondrial OS=Caenorhabditis elegans OX=6239 GN=hsp-60 PE=2 SV=2	ANEEAGDGTTC[IPM]ATVLAR	9.975	10.98	9.658	10.2043	10.2043	0.56354	5.52256	0.02	1.93e-05
5146	Q21210	788	Q21210_788	CELE_K04C2.2_C788	Uncharacterized protein OS=Caenorhabditis elegans OX=6239 GN=CELE_K04C2.2 PE=1 SV=1	C[IPM]VTFVLK	NA	NA	10.2	10.2	10.2	NA	NA	0.09	0.0221979
5145	Q20077	233	Q20077_233	pifk-1_C233	PhosphoInositide Four Kinase (PI-4 Kinase) OS=Caenorhabditis elegans OX=6239 GN=pifk-1 PE=1 SV=2	C[IPM]GPISTK	10.61	9.79	NA	10.2	10.2	0.41	4.01961	0.06	0.0558133
5144	G5ED44	321	G5ED44_321	fat-5_C321	Delta(9)-fatty-acid desaturase fat-5 OS=Caenorhabditis elegans OX=6239 GN=fat-5 PE=2 SV=1	FGC[IPM]ETER	NA	10.18	NA	10.18	10.18	NA	NA	0.1	0.26379
5143	Q19126	67	Q19126_67	asb-2_C67	ATP Synthase B homolog OS=Caenorhabditis elegans OX=6239 GN=asb-2 PE=1 SV=1	SMFEDC[IPM]NK	10.238	11.426	8.865	10.1763	10.1763	1.04643	10.283	0.0803333	0.0585384
5142	Q22392	135	Q22392_135	dhs-19_C135	DeHydrogenases, Short chain OS=Caenorhabditis elegans OX=6239 GN=dhs-19 PE=1 SV=1	KLFDC[IPM]PDELMEK	NA	NA	10.16	10.16	10.16	NA	NA	0.07	0.00368575
5141	O62515	172	O62515_172	ZK550.6_C172	Probable phytanoyl-CoA dioxygenase OS=Caenorhabditis elegans OX=6239 GN=ZK550.6 PE=3 SV=2	ANGC[IPM]LVVVPGTHK	NA	10.16	NA	10.16	10.16	NA	NA	0.11	0.00562295
5140	Q19020	1800	Q19020_1800 A0A163VTS9_868	dhc-1_C1800 dhc-1_C868	Dynein heavy chain, cytoplasmic OS=Caenorhabditis elegans OX=6239 GN=dhc-1 PE=1 SV=1	AANDFGWLQC[IPM]MR	NA	NA	10.15	10.15	10.15	NA	NA	0.13	0.000247172
5139	Q9XWQ1	81	Q9XWQ1_81 A5HW99_50	dsbn-1_C81 dsbn-1_C50	Dysbindin protein homolog OS=Caenorhabditis elegans OX=6239 GN=dsbn-1 PE=1 SV=1	LANLC[IPM]STR	NA	10.12	NA	10.12	10.12	NA	NA	0.12	0.026877
5137	O01840	502	O01840_502	pept-3_C502	Peptide transporter 3 OS=Caenorhabditis elegans OX=6239 GN=pept-3 PE=1 SV=1	ILSSC[IPM]ELK	NA	10.11	NA	10.11	10.11	NA	NA	0.2	0.021218
5136	Q21746	149	Q21746_149	sgt-1_C149	Small Glutamine-rich Tetratrico repeat protein OS=Caenorhabditis elegans OX=6239 GN=sgt-1 PE=1 SV=1	AAAYC[IPM]R	10.11	NA	NA	10.11	10.11	NA	NA	0.04	0.0619788
5138	Q93242	347	Q93242_347 Q0G821_252	ugt-23_C347 ugt-23_C252	UDP-glucuronosyltransferase OS=Caenorhabditis elegans OX=6239 GN=ugt-23 PE=1 SV=1	YTC[IPM]GIMNINR	NA	5.37	14.85	10.11	10.11	4.74	46.8843	0.15	0.0140751
5135	G5EGE0	674	G5EGE0_674 G5EBH1_713 G5EE81_710 P91203_703	tat-5_C674 tat-5_C713 tat-5_C710 tat-6_C703	Phospholipid-transporting ATPase OS=Caenorhabditis elegans OX=6239 GN=tat-5 PE=1 SV=1	LETAIC[IPM]IAK	NA	10.1	NA	10.1	10.1	NA	NA	0.1	0.236198
5134	Q9GRZ2	928	Q9GRZ2_928	prp-6_C928	Yeast PRP (Splicing factor) related OS=Caenorhabditis elegans OX=6239 GN=prp-6 PE=1 SV=3	C[IPM]VTSEPR	10.5067	11.04	8.75	10.0989	10.0989	0.978345	9.68765	0.0611111	0.0629274
5133	Q18600	63	Q18600_63	C44B7.11_C63	Putative endoplasmic reticulum metallopeptidase 1-B OS=Caenorhabditis elegans OX=6239 GN=C44B7.11 PE=1 SV=4	C[IPM]LPEPK	NA	NA	10.07	10.07	10.07	NA	NA	0.09	0.161194
5132	Q95Q55	265	Q95Q55_265 H2KZA2_267	CELE_F38A5.2_C265 CELE_F38A5.2_C267	Uncharacterized protein OS=Caenorhabditis elegans OX=6239 GN=CELE_F38A5.2 PE=1 SV=2	AAVATENC[IPM]R	11.88	10.03	8.28	10.0633	10.0633	1.46988	14.6063	0.0433333	0.0122634
5131	Q9U2G0	1545	Q9U2G0_1545	snrp-200_C1545	Putative U5 small nuclear ribonucleoprotein 200 kDa helicase OS=Caenorhabditis elegans OX=6239 GN=snrp-200 PE=3 SV=1	PVYQAIC[IPM]R	11.28	8.25	10.63	10.0533	10.0533	1.30247	12.9556	0.101667	0.0230769
5129	Q17499	496	Q17499_496	B0395.3_C496	Uncharacterized protein OS=Caenorhabditis elegans OX=6239 GN=B0395.3 PE=1 SV=1	YTMDC[IPM]MDAAGMDR	10.05	NA	NA	10.05	10.05	NA	NA	0.17	5.67e-05
5130	G5EF77	193	G5EF77_193	sars-2_C193	Seryl Amino-acyl tRNA Synthetase OS=Caenorhabditis elegans OX=6239 GN=sars-2 PE=1 SV=1	VC[IPM]ALGFR	10.05	NA	NA	10.05	10.05	NA	NA	0.08	0.0813982
5128	O45503	181	O45503_181	mtx-1_C181	Metaxin-1 homolog OS=Caenorhabditis elegans OX=6239 GN=mtx-1 PE=1 SV=1	FFC[IPM]GNK	10.04	NA	NA	10.04	10.04	NA	NA	0.15	0.323296
5127	H2KYN6	273	H2KYN6_273 H2KYN7_37	smk-1_C273 smk-1_C37	SMEK (Dictyostelium Suppressor of MEK null) homolog OS=Caenorhabditis elegans OX=6239 GN=smk-1 PE=1 SV=1	IC[IPM]EVQGR	10.69	11.12	8.23	10.0133	10.0133	1.27317	12.7147	0.0566667	0.047951
5126	P17331	158	P17331_158	gpd-4_C158	Glyceraldehyde-3-phosphate dehydrogenase 4 OS=Caenorhabditis elegans OX=6239 GN=gpd-4 PE=3 SV=1	YDASNDHVISNASC[IPM]TTNCLAPLAK	NA	10	NA	10	10	NA	NA	0.13	7.7e-06	Active site
5125	Q9N5B3	307	Q9N5B3_307	CELE_W08E12.7_C307	Uncharacterized protein OS=Caenorhabditis elegans OX=6239 GN=CELE_W08E12.7 PE=1 SV=1	MGVVEC[IPM]EK	9.22667	12.278	8.43	9.97822	9.97822	1.65839	16.6201	0.0610556	0.127005
5124	Q10578	230	Q10578_230	rpb-2_C230	DNA-directed RNA polymerase II subunit RPB2 OS=Caenorhabditis elegans OX=6239 GN=rpb-2 PE=2 SV=2	SC[IPM]LENSSR	13.3	8.89	7.74	9.97667	9.97667	2.39639	24.02	0.06	0.0559832
5123	O01541	506	O01541_506	aars-2_C506	Alanine--tRNA ligase, cytoplasmic OS=Caenorhabditis elegans OX=6239 GN=aars-2 PE=2 SV=1	FEPC[IPM]VGK	15.36	7.22333	7.27	9.95111	9.95111	3.82471	38.435	0.0544444	0.137905
5122	Q18854	39	Q18854_39	C54G4.9_C39	Uncharacterized protein OS=Caenorhabditis elegans OX=6239 GN=C54G4.9 PE=1 SV=1	C[IPM]EDVFVR	NA	9.91	NA	9.91	9.91	NA	NA	0.14	0.0474851
5121	O01761	5669	O01761_5669 A0A2C9C2V5_5174 A0A2C9C332_4556 A0A2C9C3B7_4949 A0A2C9C365_4949 A0A2C9C330_5647 A0A2C9C2V3_4623 A0A2C9C2W9_5096 A0A2C9C2S8_5647 A0A2C9C2G8_4476	unc-89_C5669 unc-89_C5174 unc-89_C4556 unc-89_C4949 unc-89_C4949 unc-89_C5647 unc-89_C4623 unc-89_C5096 unc-89_C5647 unc-89_C4476	Muscle M-line assembly protein unc-89 OS=Caenorhabditis elegans OX=6239 GN=unc-89 PE=1 SV=3	C[IPM]VATNENGSATTK	NA	9.89	NA	9.89	9.89	NA	NA	0.15	0.000801127	Disulfide bond
5120	G5ED36	1087	G5ED36_1087 O62178_1087	rme-8_C1087 rme-8_C1087	Endocytosis protein RME-8 OS=Caenorhabditis elegans OX=6239 GN=rme-8 PE=1 SV=1	DSHDC[IPM]VVR	9.89	NA	NA	9.89	9.89	NA	NA	0.09	0.0361608
5119	X5M5P2	71	X5M5P2_71 O01780_172	ule-1_C71 ule-1_C172	Uterine Lumin Expressed/locailized OS=Caenorhabditis elegans OX=6239 GN=ule-1 PE=1 SV=1	ESAGHDGYKPDVYNC[IPM]K	9.88	NA	NA	9.88	9.88	NA	NA	0.07	0.0821965
5118	Q9N4H7	412	Q9N4H7_412	copa-1_C412	Coatomer subunit alpha OS=Caenorhabditis elegans OX=6239 GN=copa-1 PE=1 SV=2	VASNSDGTTEAAC[IPM]VK	10.61	NA	9.13667	9.87333	9.87333	0.736667	7.46117	0.0383333	0.000403252
5117	Q95Y89	161	Q95Y89_161	lpd-7_C161	Pescadillo homolog OS=Caenorhabditis elegans OX=6239 GN=lpd-7 PE=3 SV=1	EGMIDSC[IPM]R	9.87	NA	NA	9.87	9.87	NA	NA	0.15	0.0108185
5115	P53015	207	P53015_207	F31E3.4_C207	Uncharacterized protein F31E3.4 OS=Caenorhabditis elegans OX=6239 GN=F31E3.4 PE=4 SV=1	LITC[IPM]GVSMNR	9.86	NA	NA	9.86	9.86	NA	NA	0.16	0.00464763
5116	Q9N3L2	582	Q9N3L2_582	xpd-1_C582	XPD (Xeroderma Pigmentosum complementation group D) related OS=Caenorhabditis elegans OX=6239 GN=xpd-1 PE=1 SV=5	YVEAC[IPM]DSGR	NA	9.86	NA	9.86	9.86	NA	NA	0.23	0.00882581
5114	Q4TT88	689	Q4TT88_689	pam-1_C689	Puromycin-sensitive aminopeptidase OS=Caenorhabditis elegans OX=6239 GN=pam-1 PE=1 SV=1	LLAC[IPM]AR	11.03	9.81	8.73	9.85667	9.85667	0.939551	9.53213	0.06	0.11032
5113	Q9U287	248	Q9U287_248	CELE_Y48C3A.20_C248	Uncharacterized protein OS=Caenorhabditis elegans OX=6239 GN=CELE_Y48C3A.20 PE=1 SV=1	VC[IPM]DLIK	9.84	NA	NA	9.84	9.84	NA	NA	0.18	0.155019
5112	P50464	176	P50464_176	unc-97_C176	LIM domain-containing protein unc-97 OS=Caenorhabditis elegans OX=6239 GN=unc-97 PE=1 SV=1	C[IPM]NNELTTASR	NA	9.83	NA	9.83	9.83	NA	NA	0.15	0.00288759
5111	Q9N3Q9	396	Q9N3Q9_396	nol-14_C396	NucleOLar protein OS=Caenorhabditis elegans OX=6239 GN=nol-14 PE=1 SV=2	FC[IPM]ALLEK	9.81	9.84	NA	9.825	9.825	0.015	0.152672	0.15	0.0297594
5110	O02328	709	O02328_709	eif-3.C_C709	Eukaryotic translation initiation factor 3 subunit C OS=Caenorhabditis elegans OX=6239 GN=eif-3.C PE=3 SV=2	C[IPM]QDYIVNDK KC[IPM]QDYIVNDK	NA	11.16	8.375	9.7675	9.7675	1.3925	14.2565	0.04	0.00603025
5109	Q06561	183	Q06561_183 H9G352_183 G5EEI5_183 A0A1T5HUZ1_972 H9G351_183 H9G348_183 H9G349_183 H9G353_183 H9G354_183 H9G350_183	unc-52_C183 unc-52_C183 unc-52_C183 unc-52_C972 unc-52_C183 unc-52_C183 unc-52_C183 unc-52_C183 unc-52_C183 unc-52_C183	Basement membrane proteoglycan OS=Caenorhabditis elegans OX=6239 GN=unc-52 PE=1 SV=2	DRSDEANC[IPM]PAISR	10.63	8.86	NA	9.745	9.745	0.885	9.08158	0.11	0.0966422	Disulfide bond
5108	Q09393	342	Q09393_342	CELE_F42G10.1_C342	Uncharacterized protein OS=Caenorhabditis elegans OX=6239 GN=CELE_F42G10.1 PE=1 SV=2	QC[IPM]VVDR	9.74	NA	NA	9.74	9.74	NA	NA	0.15	0.131235
5107	Q27481	314	Q27481_314 C1P636_313 Q3S1J5_229	uba-1_C314 uba-1_C313 uba-1_C229	UBA (Human ubiquitin) related OS=Caenorhabditis elegans OX=6239 GN=uba-1 PE=1 SV=1	GLTEINGC[IPM]EPLK	NA	9.73	NA	9.73	9.73	NA	NA	0.1	0.0828537
5106	O01883	277	O01883_277	ucp-4_C277	UnCoupling Protein (Mitochondrial substrate carrier) OS=Caenorhabditis elegans OX=6239 GN=ucp-4 PE=1 SV=2	GVVDC[IPM]YIK	NA	NA	9.72	9.72	9.72	NA	NA	0.12	0.0541606
5105	K8ERU3	237	K8ERU3_237	hpo-27_C237	Uncharacterized protein OS=Caenorhabditis elegans OX=6239 GN=hpo-27 PE=1 SV=1	PNSASGHC[IPM]QEVSNR	NA	NA	9.71	9.71	9.71	NA	NA	0.06	0.000245083
5104	G5ECZ0	593	G5ECZ0_593	hum-5_C593	Heavy chain, Unconventional Myosin OS=Caenorhabditis elegans OX=6239 GN=hum-5 PE=1 SV=1	C[IPM]IKPNEEK	8.7	11.9167	8.445	9.68722	9.68722	1.57989	16.309	0.0607778	0.0487135
5103	Q21284	459	Q21284_459	CELE_K07E3.4_C459	Uncharacterized protein OS=Caenorhabditis elegans OX=6239 GN=CELE_K07E3.4 PE=1 SV=2	FGIPVVVC[IPM]VNK	9.68	NA	NA	9.68	9.68	NA	NA	0.14	0.00695145
5102	Q19391	302	Q19391_302	CELE_F13D11.4_C302	Uncharacterized protein OS=Caenorhabditis elegans OX=6239 GN=CELE_F13D11.4 PE=1 SV=3	LC[IPM]QEVK	9.58	9.05	10.4	9.67667	9.67667	0.555358	5.73914	0.0366667	0.062365
5101	Q18164	685	Q18164_685	dpyd-1_C685	Dihydropyrimidine dehydrogenase [NADP(+)] OS=Caenorhabditis elegans OX=6239 GN=dpyd-1 PE=3 SV=2	SEEAGADILELNLSC[IPM]PHGMGEK	6.58	NA	12.75	9.665	9.665	3.085	31.9193	0.07	0.000216891	Active site
5100	P48166	12	P48166_12	rpl-36.A_C12	Ribosomal protein rpl-36.A OS=Caenorhabditis elegans OX=6239 GN=rpl-36.A PE=3 SV=2	TFC[IPM]DGK RTFC[IPM]DGK	15.99	6.86667	6.12667	9.66111	9.66111	4.48539	46.4272	0.117778	0.169715
5099	Q21284	475	Q21284_475	CELE_K07E3.4_C475	Uncharacterized protein OS=Caenorhabditis elegans OX=6239 GN=CELE_K07E3.4 PE=1 SV=2	FATDTDKELELVC[IPM]SK	10.76	9.8	8.41	9.65667	9.65667	0.964722	9.99022	0.14	0.103659
5098	Q18164	61	Q18164_61	dpyd-1_C61	Dihydropyrimidine dehydrogenase [NADP(+)] OS=Caenorhabditis elegans OX=6239 GN=dpyd-1 PE=3 SV=2	GC[IPM]GSTCGESK	9.64	NA	NA	9.64	9.64	NA	NA	0.11	0.173351
5097	Q19545	2524	Q19545_2524	utp-20_C2524	UTP small subunit (SSU) processome component homolog OS=Caenorhabditis elegans OX=6239 GN=utp-20 PE=1 SV=2	LTQEVC[IPM]GLVK	12.26	7.02	NA	9.64	9.64	2.62	27.1784	0.125	0.109677
5096	P91151	382	P91151_382	cogc-5_C382	Conserved Oligomeric Golgi (COG) Component OS=Caenorhabditis elegans OX=6239 GN=cogc-5 PE=1 SV=2	C[IPM]IEIIAK	9.63	NA	NA	9.63	9.63	NA	NA	0.15	0.0204124
5095	Q27535	24	Q27535_24	ZC434.8_C24	Probable arginine kinase ZC434.8 OS=Caenorhabditis elegans OX=6239 GN=ZC434.8 PE=3 SV=1	LQGASDC[IPM]SSLLK	NA	10.18	9.03	9.605	9.605	0.575	5.98647	0.095	0.169026
5094	A0A1C3NSL9	1581	A0A1C3NSL9_1581	ajm-1_C1581	Apical junction molecule OS=Caenorhabditis elegans OX=6239 GN=ajm-1 PE=1 SV=1	KEPSLIALC[IPM]NR	NA	7.8	11.39	9.595	9.595	1.795	18.7077	0.125	0.0498596
5092	Q65XX9	508	Q65XX9_508 Q65XY0_408 Q65XX8_378 Q9N4Z7_501	mvk-1_C508 mvk-1_C408 mvk-1_C378 mvk-1_C501	MeValonate Kinase OS=Caenorhabditis elegans OX=6239 GN=mvk-1 PE=1 SV=1	LNDLC[IPM]R	NA	9.59	NA	9.59	9.59	NA	NA	0.05	0.226388
5093	Q21049	101	Q21049_101	syd-2_C101	Liprin-alpha OS=Caenorhabditis elegans OX=6239 GN=syd-2 PE=1 SV=1	ELC[IPM]LLK	NA	NA	9.59	9.59	9.59	NA	NA	0.15	0.308415
5091	Q18164	97	Q18164_97	dpyd-1_C97	Dihydropyrimidine dehydrogenase [NADP(+)] OS=Caenorhabditis elegans OX=6239 GN=dpyd-1 PE=3 SV=2	C[IPM]ADAPCQK	9.57	NA	NA	9.57	9.57	NA	NA	0.12	0.181166	Metal binding
5090	O02286	108	O02286_108 Q7JKI2_72 Q7JKI1_108 Q7JKI3_41	pck-2_C108 pck-2_C72 pck-2_C108 pck-2_C41	Phosphoenolypyruvate CarboxyKinase OS=Caenorhabditis elegans OX=6239 GN=pck-2 PE=1 SV=1	LEAYENNYIC[IPM]R	10.2775	9.455	8.965	9.56583	9.56583	0.541527	5.66105	0.0666667	0.00448946
5089	P54811	541	P54811_541 P54812_540	cdc-48.1_C541 cdc-48.2_C540	Transitional endoplasmic reticulum ATPase homolog 1 OS=Caenorhabditis elegans OX=6239 GN=cdc-48.1 PE=1 SV=1	AIANEC[IPM]QANFISIK	NA	NA	9.55	9.55	9.55	NA	NA	0.09	2.4e-05
5088	H2KYA5	389	H2KYA5_389 H2KYA7_150 D1MN54_150 H2KYA8_150 H2KYA6_150 W6RYB3_167 H2KYA9_150 C6FGL0_150 D1MN51_150	unc-82_C389 unc-82_C150 unc-82_C150 unc-82_C150 unc-82_C150 unc-82_C167 unc-82_C150 unc-82_C150 unc-82_C150	Uncharacterized protein OS=Caenorhabditis elegans OX=6239 GN=unc-82 PE=1 SV=1	C[IPM]GSLPEAEAR	NA	NA	9.54	9.54	9.54	NA	NA	0.29	0.00152891
5087	Q17949	41	Q17949_41	dohh-1_C41	Deoxyhypusine hydroxylase OS=Caenorhabditis elegans OX=6239 GN=dohh-1 PE=3 SV=1	NIGC[IPM]DR	NA	15.24	3.83	9.535	9.535	5.705	59.8322	0.125	0.216138
5086	A0A168H9Z7	220	A0A168H9Z7_220 H2L0N1_286 O01619_302 H2L0N0_239 Q95ZK4_245	unc-132_C220 unc-132_C286 unc-132_C302 unc-132_C239 unc-132_C245	Uncharacterized protein OS=Caenorhabditis elegans OX=6239 GN=unc-132 PE=1 SV=1	LIQVVC[IPM]DR	9.44	9.83	9.31	9.52667	9.52667	0.220958	2.31936	0.08	0.0208335
5085	Q20950	338	Q20950_338	CELE_F57F5.1_C338	Uncharacterized protein OS=Caenorhabditis elegans OX=6239 GN=CELE_F57F5.1 PE=1 SV=2	GVNEC[IPM]GIEGGVVGGIPK	9.53	NA	9.5	9.515	9.515	0.015	0.157646	0.145	0.000296983
5084	P39055	445	P39055_445 Q9U9I9_445	dyn-1_C445 dyn-1_C445	Dynamin OS=Caenorhabditis elegans OX=6239 GN=dyn-1 PE=1 SV=3	QC[IPM]ADTMAR	12.08	9.76	6.64	9.49333	9.49333	2.22886	23.4782	0.0766667	0.0477375
5083	Q09299	585	Q09299_585	EEED8.10_C585	Putative RNA-binding protein EEED8.10 OS=Caenorhabditis elegans OX=6239 GN=EEED8.10 PE=4 SV=3	NC[IPM]TYLGDDGVR	9.65	9.87	8.92	9.48	9.48	0.406038	4.2831	0.0983333	0.0107091
5082	A0A078BPL2	32	A0A078BPL2_32 G5EGP8_168	cpz-1_C32 cpz-1_C168	CathePsin Z OS=Caenorhabditis elegans OX=6239 GN=cpz-1 PE=1 SV=1	C[IPM]DPYNR	10.3067	8.06333	10.0467	9.47222	9.47222	1.00187	10.577	0.0755556	0.226103
5081	Q9U2A8	57	Q9U2A8_57	rpl-43_C57	60S ribosomal protein L37a OS=Caenorhabditis elegans OX=6239 GN=rpl-43 PE=3 SV=3	ATGIWNC[IPM]AK	10.4667	9.335	8.58	9.46056	9.46056	0.775328	8.19538	0.08	0.0137925
5079	P91340	414	P91340_414	CELE_F55F8.2_C414	Uncharacterized protein OS=Caenorhabditis elegans OX=6239 GN=CELE_F55F8.2 PE=1 SV=1	QMGTAGC[IPM]LVEAR	9.45	NA	NA	9.45	9.45	NA	NA	0.16	0.000220465
5080	Q11180	139	Q11180_139 A0A2K5ATU8_212	wht-1_C139 wht-1_C212	ABC transporter ATP-binding protein/permease wht-1 OS=Caenorhabditis elegans OX=6239 GN=wht-1 PE=2 SV=2	GLSC[IPM]GEK	NA	9.45	NA	9.45	9.45	NA	NA	0.2	0.175831
5078	Q09510	109	Q09510_109	mlc-4_C109	Myosin regulatory light chain OS=Caenorhabditis elegans OX=6239 GN=mlc-4 PE=1 SV=1	NAFQC[IPM]FDEDNSGK	9.44	NA	NA	9.44	9.44	NA	NA	0.11	0.000739778
5077	V6CJB8	2016	V6CJB8_2016 A0A0M7RDU5_524 V6CKH1_1377 V6CLU5_1377 Q8MXD8_1377 Q9NL87_1310 Q5PY59_1377 V6CLT3_2016 A0A0M9JJ85_387 V6CLU0_2016 H2L075_1377 V6CLP5_2016	ketn-1_C2016 ketn-1_C524 ketn-1_C1377 ketn-1_C1377 ketn-1_C1377 ketn-1_C1310 ketn-1_C1377 ketn-1_C2016 ketn-1_C387 ketn-1_C2016 ketn-1_C1377 ketn-1_C2016	KETtiN (Drosophila actin-binding) homolog OS=Caenorhabditis elegans OX=6239 GN=ketn-1 PE=1 SV=1	EGQSVHMDC[IPM]VVQPINDPSLR	9.42	NA	NA	9.42	9.42	NA	NA	0.1	0.000119312
5076	Q9U294	167	Q9U294_167 Q9U2A1_116	CELE_Y48B6A.13_C167 CELE_Y48B6A.13_C116	Diphosphomevalonate decarboxylase OS=Caenorhabditis elegans OX=6239 GN=CELE_Y48B6A.13 PE=1 SV=1	IGSGSAC[IPM]R	9.21	9.00333	10.04	9.41778	9.41778	0.447994	4.7569	0.0533333	0.0236478
5075	G5EDU1	200	G5EDU1_200 G5EFK9_123 G5EC26_123	pmr-1_C200 pmr-1_C123 pmr-1_C123	Calcium-transporting ATPase OS=Caenorhabditis elegans OX=6239 GN=pmr-1 PE=1 SV=1	LVPPTC[IPM]HVLR	9.41	NA	NA	9.41	9.41	NA	NA	0.14	0.0203294
5074	P34690	293	P34690_293	tba-2_C293	Tubulin alpha-2 chain OS=Caenorhabditis elegans OX=6239 GN=tba-2 PE=2 SV=1	AYHEALSVSDITNSC[IPM]FEPANQMVK	9.39	NA	NA	9.39	9.39	NA	NA	0.1	4.65e-06
5073	Q17761	412	Q17761_412	T25B9.9_C412	6-phosphogluconate dehydrogenase, decarboxylating OS=Caenorhabditis elegans OX=6239 GN=T25B9.9 PE=3 SV=2	VVVC[IPM]AAVR	10.62	9.24	8.26	9.37333	9.37333	0.968068	10.3279	0.0433333	0.114737
5072	P48154	177	P48154_177	rps-1_C177	40S ribosomal protein S3a OS=Caenorhabditis elegans OX=6239 GN=rps-1 PE=3 SV=2	EVTGC[IPM]DLK	9.1325	11.3825	7.59333	9.36944	9.36944	1.55597	16.6068	0.0802778	0.0561108
5069	Q22624	138	Q22624_138	CELE_T21B10.3_C138	Uncharacterized protein OS=Caenorhabditis elegans OX=6239 GN=CELE_T21B10.3 PE=1 SV=3	YSYSLC[IPM]K	9.36	NA	NA	9.36	9.36	NA	NA	0.15	0.0772957
5071	A4F333	64	A4F333_64	fbxa-37_C64	F-box A protein OS=Caenorhabditis elegans OX=6239 GN=fbxa-37 PE=1 SV=1	SNHVSIC[IPM]VDR	NA	9.36	NA	9.36	9.36	NA	NA	0.11	0.00612861
5070	Q21032	74	Q21032_74 H9G2T4_97 O17643_96	idh-1_C74 idh-1_C97 idh-2_C96	Isocitrate dehydrogenase [NADP] OS=Caenorhabditis elegans OX=6239 GN=idh-1 PE=1 SV=1	C[IPM]ATITPDEAR	5.38	13.34	NA	9.36	9.36	3.98	42.5214	0.115	0.00216074
5068	Q18822	475	Q18822_475	alh-10_C475	ALdehyde deHydrogenase OS=Caenorhabditis elegans OX=6239 GN=alh-10 PE=1 SV=1	DLSMPFGGC[IPM]K	NA	NA	9.35	9.35	9.35	NA	NA	0.06	0.0537954
5067	Q18968	27	Q18968_27	scp-1_C27	SREBP Cleavage activating Protein (SCAP) homolog OS=Caenorhabditis elegans OX=6239 GN=scp-1 PE=1 SV=3	LC[IPM]AAHPK	7.13	13.52	7.4	9.35	9.35	2.95069	31.5582	0.0966667	0.16525
5066	P91500	14	P91500_14	nmrk-1_C14	Molybdopterin synthase catalytic subunit OS=Caenorhabditis elegans OX=6239 GN=nmrk-1 PE=1 SV=1	ALAGC[IPM]TNSGK	9.33	NA	NA	9.33	9.33	NA	NA	0.1	0.0157554
5065	G5EDW8	61	G5EDW8_61	CELE_VF13D12L.3_C61	Uncharacterized protein OS=Caenorhabditis elegans OX=6239 GN=CELE_VF13D12L.3 PE=1 SV=1	FMVEC[IPM]MTK	9.32	NA	NA	9.32	9.32	NA	NA	0.19	0.0247837
5064	O18211	97	O18211_97 Q21643_366 Q7Z2A5_107	mop-25.2_C97 mop-25.1_C366 mop-25.1_C107	MO25-like protein 2 OS=Caenorhabditis elegans OX=6239 GN=mop-25.2 PE=3 SV=1	FEFEC[IPM]K	11.67	NA	6.955	9.3125	9.3125	2.3575	25.3154	0.1025	0.2473
5063	O45865	259	O45865_259 G3MU69_201	ant-1.1_C259 ant-1.1_C201	Adenine Nucleotide Translocator OS=Caenorhabditis elegans OX=6239 GN=ant-1.1 PE=1 SV=1	NTLDC[IPM]AK NTLDC[IPM]AKK	10.4575	9.28333	8.19333	9.31139	9.31139	0.924555	9.92929	0.0794444	0.0975302
5062	O16784	129	O16784_129	CELE_T21D12.12_C129	Uncharacterized protein OS=Caenorhabditis elegans OX=6239 GN=CELE_T21D12.12 PE=1 SV=1	ENTC[IPM]SLQYDAGK	9.31	NA	NA	9.31	9.31	NA	NA	0.13	0.000841385
5061	Q8I0G4	88	Q8I0G4_88 G5EG19_88 G5EDL2_88 G5ECT4_90	dhhc-4_C88 dhhc-4_C88 dhhc-4_C88 dhhc-4_C90	Zinc finger DHHC domain-containing protein 4 OS=Caenorhabditis elegans OX=6239 GN=dhhc-4 PE=4 SV=1	YC[IPM]IEGASK	NA	13.29	5.32	9.305	9.305	3.985	42.8264	0.1	0.0293
5060	Q967F1	104	Q967F1_104	eif-1_C104	Eukaryotic Initiation Factor OS=Caenorhabditis elegans OX=6239 GN=eif-1 PE=1 SV=1	VGIVNESNC[IPM]R	9.97	8.39	9.55	9.30333	9.30333	0.668198	7.18235	0.06	0.121676
5059	D6R8W9	2786	D6R8W9_2786 J7S122_2801	rbc-1_C2786 rbc-1_C2801	RaBConnectin related OS=Caenorhabditis elegans OX=6239 GN=rbc-1 PE=1 SV=4	IAFSC[IPM]NGNK	9.285	NA	NA	9.285	9.285	NA	NA	0.14	0.0186617
5058	Q27GQ5	312	Q27GQ5_312 Q20584_342 Q27GQ6_342	CELE_F49C12.7_C312 CELE_F49C12.7_C342 CELE_F49C12.7_C342	Uncharacterized protein OS=Caenorhabditis elegans OX=6239 GN=CELE_F49C12.7 PE=1 SV=1	VMNTC[IPM]LSPEER	10.27	8.82	8.7	9.26333	9.26333	0.713505	7.70246	0.0933333	0.0113961
5057	Q9U2Z1	78	Q9U2Z1_78	sec-23_C78	Yeast SEC homolog OS=Caenorhabditis elegans OX=6239 GN=sec-23 PE=1 SV=2	AILNPLC[IPM]AVDYR	NA	NA	9.255	9.255	9.255	NA	NA	0.12	0.00472871
5056	Q93576	117	Q93576_117	ndk-1_C117	Nucleoside diphosphate kinase OS=Caenorhabditis elegans OX=6239 GN=ndk-1 PE=1 SV=1	NIC[IPM]HGSDAVDSANR	12.21	NA	6.28	9.245	9.245	2.965	32.0714	0.11	0.00420008
5055	Q9GSX9	88	Q9GSX9_88 U4PS45_88	ric-8_C88 ric-8_C88	Synembryn OS=Caenorhabditis elegans OX=6239 GN=ric-8 PE=1 SV=1	EKDGLEGLLNDPLC[IPM]DK	9.23	NA	NA	9.23	9.23	NA	NA	0.1	0.00301009
5054	P53015	978	P53015_978	F31E3.4_C978	Uncharacterized protein F31E3.4 OS=Caenorhabditis elegans OX=6239 GN=F31E3.4 PE=4 SV=1	ADLC[IPM]PTTSEK	9.22	NA	NA	9.22	9.22	NA	NA	0.14	0.0661142
5053	A0A0S4XR36	2818	A0A0S4XR36_2818 O01808_2811	ubr-4_C2818 ubr-4_C2811	UBR E3 ubiquitin ligase homolog OS=Caenorhabditis elegans OX=6239 GN=ubr-4 PE=1 SV=1	C[IPM]TVPVR	8.56	10.25	8.825	9.21167	9.21167	0.74214	8.05653	0.138333	0.112475
5052	Q8MNT9	19	Q8MNT9_19	nmad-1_C19	DNA N6-methyl adenine demethylase OS=Caenorhabditis elegans OX=6239 GN=nmad-1 PE=1 SV=1	FCALC[IPM]ETTER	9.19	NA	NA	9.19	9.19	NA	NA	0.21	0.00572228
5051	O62078	118	O62078_118	C25F9.4_C118	Uncharacterized protein OS=Caenorhabditis elegans OX=6239 GN=C25F9.4 PE=1 SV=3	SQDFANC[IPM]K	9.18	NA	NA	9.18	9.18	NA	NA	0.12	0.0391789
5050	Q17557	218	Q17557_218	sco-1_C218	SCO (Yeast Suppressor of Cytochrome Oxidase deficiency) homolog OS=Caenorhabditis elegans OX=6239 GN=sco-1 PE=1 SV=1	EYC[IPM]SEFSNK	NA	10.15	8.19	9.17	9.17	0.98	10.687	0.15	0.068159
5049	Q9N303	52	Q9N303_52 A0A218NGS4_52 V6CLC9_7	deps-1_C52 deps-1_C52 deps-1_C7	Uncharacterized protein OS=Caenorhabditis elegans OX=6239 GN=deps-1 PE=1 SV=1	C[IPM]AFVPTNLER	9.16	NA	NA	9.16	9.16	NA	NA	0.1	0.0762517
5048	P92199	212	P92199_212	let-502_C212	Rho-associated protein kinase let-502 OS=Caenorhabditis elegans OX=6239 GN=let-502 PE=1 SV=1	LADFGTC[IPM]VK	9.16	NA	NA	9.16	9.16	NA	NA	0.12	0.00420047
5047	Q18787	182	Q18787_182	rpt-1_C182	26S proteasome regulatory subunit 7 OS=Caenorhabditis elegans OX=6239 GN=rpt-1 PE=1 SV=1	IDPTVTMMQVEEKPDVTYSDVGGC[IPM]K	9.15667	NA	NA	9.15667	9.15667	NA	NA	0.113333	0.000595701
5046	Q9XWS6	87	Q9XWS6_87	CELE_Y62H9A.5_C87	Uncharacterized protein OS=Caenorhabditis elegans OX=6239 GN=CELE_Y62H9A.5 PE=1 SV=2	GDYYAEISC[IPM]PR	NA	NA	9.15	9.15	9.15	NA	NA	0.14	0.0119413
5045	Q9N303	537	Q9N303_537 V6CLC9_492	deps-1_C537 deps-1_C492	Uncharacterized protein OS=Caenorhabditis elegans OX=6239 GN=deps-1 PE=1 SV=1	ESITVNDC[IPM]R	10.29	7.99	NA	9.14	9.14	1.15	12.5821	0.155	0.0129601
5044	Q23315	355	Q23315_355	ears-1_C355	Glutamyl(E) Amino-acyl tRNA Synthetase OS=Caenorhabditis elegans OX=6239 GN=ears-1 PE=1 SV=1	C[IPM]KPEEHVR	9.23	9.22833	8.94333	9.13389	9.13389	0.134745	1.47522	0.0527778	0.0727823
5043	P92005	291	P92005_291	cpz-2_C291	CathePsin Z OS=Caenorhabditis elegans OX=6239 GN=cpz-2 PE=1 SV=1	GNC[IPM]QGGEIGNVLEHAK	NA	9.13	NA	9.13	9.13	NA	NA	0.045	0.00184281
5042	Q23084	78	Q23084_78	set-30_C78	SET (Trithorax/polycomb) domain containing OS=Caenorhabditis elegans OX=6239 GN=set-30 PE=1 SV=3	YEC[IPM]GPLK	NA	9.12	NA	9.12	9.12	NA	NA	0.07	0.434095
5041	Q9BKR2	219	Q9BKR2_219	ttc-37_C219	TeTratriCopeptide repeat domain protein related OS=Caenorhabditis elegans OX=6239 GN=ttc-37 PE=1 SV=2	LLENSC[IPM]K	9.12	NA	NA	9.12	9.12	NA	NA	0.05	0.103278
5040	Q9BMU4	271	Q9BMU4_271 Q688Z6_271	atln-1_C271 atln-1_C271	ATLastiN (Endoplasmic reticulum GTPase) related OS=Caenorhabditis elegans OX=6239 GN=atln-1 PE=1 SV=1	SC[IPM]FEDIR	5.965	12.26	NA	9.1125	9.1125	3.1475	34.5405	0.0925	0.100404
5039	Q09974	156	Q09974_156	ttc-4_C156	TeTratriCopeptide repeat domain protein related OS=Caenorhabditis elegans OX=6239 GN=ttc-4 PE=1 SV=2	DC[IPM]SMGR	10.77	NA	7.44	9.105	9.105	1.665	18.2867	0.115	0.174447
5038	P39745	232	P39745_232	mpk-1_C232	Mitogen-activated protein kinase mpk-1 OS=Caenorhabditis elegans OX=6239 GN=mpk-1 PE=1 SV=2	DLKPSNLLLNTTC[IPM]DLK	NA	NA	9.1	9.1	9.1	NA	NA	0.15	4.68e-06
5037	G5EGE0	197	G5EGE0_197 G5EBH1_236 G5EE81_233	tat-5_C197 tat-5_C236 tat-5_C233	Phospholipid-transporting ATPase OS=Caenorhabditis elegans OX=6239 GN=tat-5 PE=1 SV=1	SGAC[IPM]FIR	NA	9.1	NA	9.1	9.1	NA	NA	0.11	0.0323186
5036	Q9N5X5	44	Q9N5X5_44	C39B5.6_C44	Glutamyl-tRNA(Gln) amidotransferase subunit B, mitochondrial OS=Caenorhabditis elegans OX=6239 GN=C39B5.6 PE=1 SV=3	C[IPM]PTSESSPNR	9.96	10.2233	7.10333	9.09556	9.09556	1.41281	15.533	0.0444444	0.0880171
5035	Q19545	2543	Q19545_2543	utp-20_C2543	UTP small subunit (SSU) processome component homolog OS=Caenorhabditis elegans OX=6239 GN=utp-20 PE=1 SV=2	VATC[IPM]QK	9.075	NA	NA	9.075	9.075	NA	NA	0.045	0.31791
5034	Q23500	774	Q23500_774	aco-1_C774	Probable cytoplasmic aconitate hydratase OS=Caenorhabditis elegans OX=6239 GN=aco-1 PE=1 SV=1	EYGC[IPM]GSSR	11.78	7.745	7.61	9.045	9.045	1.93472	21.39	0.095	0.0325293
5033	O16315	140	O16315_140	C05C8.7_C140	Uncharacterized protein OS=Caenorhabditis elegans OX=6239 GN=C05C8.7 PE=1 SV=1	FELLC[IPM]GFR	12.58	5.51	NA	9.045	9.045	3.535	39.0824	0.125	0.0192024
5032	Q19680	258	Q19680_258	CELE_F21D5.1_C258	Phosphoacetylglucosamine mutase OS=Caenorhabditis elegans OX=6239 GN=CELE_F21D5.1 PE=1 SV=1	NESEELNQGC[IPM]GADFVK	12.15	NA	5.93	9.04	9.04	3.11	34.4027	0.125	0.000130672
5031	P18948	1476	P18948_1476	vit-6_C1476	Vitellogenin-6 OS=Caenorhabditis elegans OX=6239 GN=vit-6 PE=1 SV=5	NQQC[IPM]GLCGHYDNEK NQQC[IPM]GLCGHYDNEKETEFYDAENQENTIPK	8.005	10.07	NA	9.0375	9.0375	1.0325	11.4246	0.07	0.00102085
5030	Q19264	180	Q19264_180	F09E5.3_C180	Putative deoxyribose-phosphate aldolase OS=Caenorhabditis elegans OX=6239 GN=F09E5.3 PE=3 SV=1	TVHDEVLAC[IPM]K	8.85	9.50667	8.73	9.02889	9.02889	0.341373	3.7809	0.0544444	0.0221623
5029	Q9XW17	78	Q9XW17_78	car-1_C78	Cytokinesis, Apoptosis, RNA-associated OS=Caenorhabditis elegans OX=6239 GN=car-1 PE=1 SV=1	DLIVC[IPM]DTPK	9.86	NA	8.195	9.0275	9.0275	0.8325	9.22182	0.085	0.235
5028	G4RYA5	357	G4RYA5_357	CELE_F38A1.8_C357	Uncharacterized protein OS=Caenorhabditis elegans OX=6239 GN=CELE_F38A1.8 PE=1 SV=1	IC[IPM]QSVVSK	NA	7.61	10.43	9.02	9.02	1.41	15.6319	0.035	0.168252
5027	W6RRX0	44	W6RRX0_44 W6RY35_264 W6RQY9_428	CELE_Y92H12A.4_C44 CELE_Y92H12A.4_C264 CELE_Y92H12A.4_C428	Uncharacterized protein OS=Caenorhabditis elegans OX=6239 GN=CELE_Y92H12A.4 PE=1 SV=1	SLLEFLC[IPM]K	9.02	NA	NA	9.02	9.02	NA	NA	0.11	0.144361
5025	G5EBZ4	362	G5EBZ4_362	let-418_C362	Protein let-418 OS=Caenorhabditis elegans OX=6239 GN=let-418 PE=1 SV=1	C[IPM]ETVKPEHK	9.02	NA	NA	9.02	9.02	NA	NA	0.09	0.450554
5026	Q21605	315	Q21605_315 K8FE02_315 Q6A582_191 K8ERX1_191	zbp-1_C315 zbp-1_C315 zbp-1_C191 zbp-1_C191	Zipcode Binding Protein homolog OS=Caenorhabditis elegans OX=6239 GN=zbp-1 PE=1 SV=2	C[IPM]VVEGK	10.47	NA	7.57	9.02	9.02	1.45	16.0754	0.085	0.358902
5024	O44906	230	O44906_230 Q8ITY2_120 Q8ITY0_230	pck-1_C230 pck-1_C120 pck-1_C230	Phosphoenolypyruvate CarboxyKinase OS=Caenorhabditis elegans OX=6239 GN=pck-1 PE=1 SV=2	VINHWPC[IPM]NPEK	9.35	9.31	8.372	9.01067	9.01067	0.451901	5.01517	0.0928889	0.00387637
5021	Q9UAW9	40	Q9UAW9_40	CELE_T12B3.2_C40	Uncharacterized protein OS=Caenorhabditis elegans OX=6239 GN=CELE_T12B3.2 PE=1 SV=1	C[IPM]GDSKPTK	9.01	NA	NA	9.01	9.01	NA	NA	0.08	0.0244286
5022	Q19000	331	Q19000_331	gbh-1_C331	Probable gamma-butyrobetaine dioxygenase OS=Caenorhabditis elegans OX=6239 GN=gbh-1 PE=3 SV=1	SWFYDC[IPM]EPSK	9.01	NA	NA	9.01	9.01	NA	NA	0.15	0.0638739
5023	Q8I7G8	78	Q8I7G8_78 P91277_95	hrpk-1_C78 hrpk-1_C95	Heterogeneous nuclear RibonucleoProtein (HnRNP) K homolog OS=Caenorhabditis elegans OX=6239 GN=hrpk-1 PE=1 SV=1	VC[IPM]TVTADEK	NA	NA	9.01	9.01	9.01	NA	NA	0.06	0.00617152
5020	Q9GYS8	548	Q9GYS8_548 Q86B36_492	fars-1_C548 fars-1_C492	Phenylalanyl Amino-acyl tRNA Synthetase OS=Caenorhabditis elegans OX=6239 GN=fars-1 PE=1 SV=1	IDLNVVYNNPIC[IPM]R	9	NA	NA	9	9	NA	NA	0.13	0.151
5019	Q18038	499	Q18038_499	let-716_C499	Uncharacterized protein OS=Caenorhabditis elegans OX=6239 GN=let-716 PE=1 SV=3	NLIVTC[IPM]R	NA	9.8	8.19	8.995	8.995	0.805	8.94942	0.1	0.0906863
5018	Q7JL40	460	Q7JL40_460 O17836_491 O17835_529 Q3S1I8_487 B7WNA0_842	pyk-1_C460 pyk-1_C491 pyk-1_C529 pyk-1_C487 pyk-1_C842	Pyruvate kinase OS=Caenorhabditis elegans OX=6239 GN=pyk-1 PE=1 SV=1	DVAVC[IPM]R	8.4	7.43	11.145	8.99167	8.99167	1.57329	17.4972	0.0516667	0.1473
5017	P34423	429	P34423_429	F44B9.2_C429	Uncharacterized protein F44B9.2 OS=Caenorhabditis elegans OX=6239 GN=F44B9.2 PE=4 SV=1	MAIC[IPM]ER	8.99	NA	NA	8.99	8.99	NA	NA	0.08	0.190436
5016	O01498	123	O01498_123	stam-1_C123	Signal transducing adapter molecule 1 OS=Caenorhabditis elegans OX=6239 GN=stam-1 PE=1 SV=2	WVDTEC[IPM]K	8.92	10.78	7.26	8.98667	8.98667	1.43781	15.9993	0.09	0.0446913
5014	Q9N4J8	282	Q9N4J8_282	cct-3_C282	T-complex protein 1 subunit gamma OS=Caenorhabditis elegans OX=6239 GN=cct-3 PE=3 SV=3	KQC[IPM]DEIIK	8.98	NA	NA	8.98	8.98	NA	NA	0.1	0.0397345
5015	Q18688	391	Q18688_391	daf-21_C391	Heat shock protein 90 OS=Caenorhabditis elegans OX=6239 GN=daf-21 PE=1 SV=1	C[IPM]MELIDEVAEDKDNFK	NA	NA	8.98	8.98	8.98	NA	NA	0.13	4.73e-05
5013	O45405	30	O45405_30	exl-1_C30	Chloride intracellular channel exl-1 OS=Caenorhabditis elegans OX=6239 GN=exl-1 PE=2 SV=2	C[IPM]LYHAK	8.97	NA	NA	8.97	8.97	NA	NA	0.21	0.205758
5012	O18167	608	O18167_608	CELE_W04A4.5_C608	Uncharacterized protein OS=Caenorhabditis elegans OX=6239 GN=CELE_W04A4.5 PE=1 SV=2	ALLSC[IPM]LK	11.19	6.72	NA	8.955	8.955	2.235	24.9581	0.13	0.0788
5011	P34355	246	P34355_246	acox-1.5_C246	Probable peroxisomal acyl-coenzyme A oxidase 1.5 OS=Caenorhabditis elegans OX=6239 GN=acox-1.5 PE=3 SV=1	MGVNC[IPM]VDNGFLAFDNYR	NA	NA	8.95	8.95	8.95	NA	NA	0.15	1.05e-05
5010	Q86GU3	238	Q86GU3_238 O01685_238	C32F10.8_C238 C32F10.8_C238	Uncharacterized protein OS=Caenorhabditis elegans OX=6239 GN=C32F10.8 PE=1 SV=1	SFNDHC[IPM]K	8.65	8.79	9.39	8.94333	8.94333	0.320971	3.58894	0.0533333	0.140597
5008	Q0G840	215	Q0G840_215 Q0G839_207	CELE_M106.3_C215 CELE_M106.3_C207	Uncharacterized protein OS=Caenorhabditis elegans OX=6239 GN=CELE_M106.3 PE=1 SV=1	VIGIC[IPM]GSDDK	8.94	NA	NA	8.94	8.94	NA	NA	0.1	0.00544683
5009	Q7JKC3	313	Q7JKC3_313 G3MU83_313 G3MU81_313 O45624_313 N1NTD8_316 N1NVB4_316 N1NSE3_316 G3MU82_313 N1NSD8_316 N1NV07_316 N1NTD2_316 N1NTI7_316 G3MU79_313 G3MU80_313 O45623_313 N1NTJ2_316	math-33_C313 math-33_C313 math-33_C313 math-33_C313 math-33_C316 math-33_C316 math-33_C316 math-33_C313 math-33_C316 math-33_C316 math-33_C316 math-33_C316 math-33_C313 math-33_C313 math-33_C313 math-33_C316	Ubiquitin carboxyl-terminal hydrolase 7 OS=Caenorhabditis elegans OX=6239 GN=math-33 PE=3 SV=1	C[IPM]LDVDYESSR	NA	8.94	NA	8.94	8.94	NA	NA	0.15	0.00141251
5007	O76832	37	O76832_37 Q95XP5_37 Q95XP6_37 Q8MXS0_37 B7CED8_37	mca-3_C37 mca-3_C37 mca-3_C37 mca-3_C37 mca-3_C37	Calcium-transporting ATPase OS=Caenorhabditis elegans OX=6239 GN=mca-3 PE=3 SV=1	IETDYGGTTGLC[IPM]ER EKIETDYGGTTGLC[IPM]ER	8.21	12.87	5.73	8.93667	8.93667	2.95983	33.1201	0.105	0.00149327
5006	O44400	293	O44400_293	F37C4.5_C293	Protein F37C4.5 OS=Caenorhabditis elegans OX=6239 GN=F37C4.5 PE=1 SV=3	LGALEASIVVPEPEC[IPM]NR	8.935	NA	NA	8.935	8.935	NA	NA	0.1	0.0631582
5005	P48154	169	P48154_169	rps-1_C169	40S ribosomal protein S3a OS=Caenorhabditis elegans OX=6239 GN=rps-1 PE=3 SV=2	SEMIGC[IPM]IEK	8.08714	10.5289	8.165	8.92701	8.92701	1.13314	12.6934	0.0797354	0.00952672
5004	Q9N3I1	224	Q9N3I1_224	CELE_Y51H7C.13_C224	Uncharacterized protein OS=Caenorhabditis elegans OX=6239 GN=CELE_Y51H7C.13 PE=1 SV=2	C[IPM]CHQSCSGTSQR	NA	NA	8.925	8.925	8.925	NA	NA	0.06	0.00325973
5003	G5EBK8	115	G5EBK8_115	ras-1_C115	GTP binding protein OS=Caenorhabditis elegans OX=6239 GN=ras-1 PE=1 SV=1	LHELIC[IPM]R	NA	NA	8.92	8.92	8.92	NA	NA	0.16	0.146679
5002	P37165	138	P37165_138	ubl-1_C138	Ubiquitin-like protein 1-40S ribosomal protein S27a OS=Caenorhabditis elegans OX=6239 GN=ubl-1 PE=1 SV=2	C[IPM]HDTLVVDTATAAATSGEK	NA	7.92	9.91	8.915	8.915	0.995	11.161	0.085	8.1e-06
5001	G5ED41	696	G5ED41_696	cand-1_C696	Cullin-associated NEDD8-dissociated protein 1 OS=Caenorhabditis elegans OX=6239 GN=cand-1 PE=1 SV=1	MTC[IPM]LNFVEK	NA	8.91	NA	8.91	8.91	NA	NA	0.12	0.00566
5000	Q21624	23	Q21624_23	cor-1_C23	Coronin-like protein cor-1 OS=Caenorhabditis elegans OX=6239 GN=cor-1 PE=2 SV=2	HESC[IPM]MSDIR	10.37	NA	7.44	8.905	8.905	1.465	16.4514	0.085	0.0574812
4996	G5EBU8	840	G5EBU8_840 G5EFT0_842	CELE_T12D8.9_C840 CELE_T12D8.9_C842	Uncharacterized protein OS=Caenorhabditis elegans OX=6239 GN=CELE_T12D8.9 PE=1 SV=1	TC[IPM]YESGNR	11.01	6.79	NA	8.9	8.9	2.11	23.7079	0.115	0.0836747
4997	P91420	138	P91420_138 O02658_138	gsp-4_C138 gsp-3_C138	Serine/threonine-protein phosphatase PP1-delta OS=Caenorhabditis elegans OX=6239 GN=gsp-4 PE=2 SV=1	VYGFYEEC[IPM]NR	NA	8.9	NA	8.9	8.9	NA	NA	0.15	0.00246967
4998	Q18038	1691	Q18038_1691	let-716_C1691	Uncharacterized protein OS=Caenorhabditis elegans OX=6239 GN=let-716 PE=1 SV=3	AC[IPM]NLGFSIHK	NA	NA	8.9	8.9	8.9	NA	NA	0.12	0.229839
4999	H2L0H5	255	H2L0H5_255 H2L0H6_253 Q21843_253 U4PC40_255	wapl-1_C255 wapl-1_C253 wapl-1_C253 wapl-1_C255	Wings apart-like protein homolog 1 OS=Caenorhabditis elegans OX=6239 GN=wapl-1 PE=3 SV=1	C[IPM]LSAISLAK	NA	NA	8.9	8.9	8.9	NA	NA	0.12	0.0286473
4995	U4PRN6	1608	U4PRN6_1608 U4PMD1_1610 Q9GUP2_1608 U4PBK1_1608 U4PBJ5_1610 U4PBY0_1610 U4PBX5_1608 U4PES6_1610	eel-1_C1608 eel-1_C1610 eel-1_C1608 eel-1_C1608 eel-1_C1610 eel-1_C1610 eel-1_C1608 eel-1_C1610	Enhancer of EfL-1 mutant phenotype OS=Caenorhabditis elegans OX=6239 GN=eel-1 PE=1 SV=1	IEQDVSLNSAC[IPM]K	8.71	10	7.97	8.89333	8.89333	0.838822	9.43203	0.0833333	0.000251091
4994	P34722	509	P34722_509	tpa-1_C509	Protein kinase C-like 1 OS=Caenorhabditis elegans OX=6239 GN=tpa-1 PE=1 SV=2	LDNVLLDC[IPM]DGHIK	8.88	NA	NA	8.88	8.88	NA	NA	0.11	0.00103628
4993	Q9GZI3	310	Q9GZI3_310 H2L0M0_421 Q7KQ29_310	pod-2_C310 pod-2_C421 pod-2_C310	Uncharacterized protein OS=Caenorhabditis elegans OX=6239 GN=pod-2 PE=1 SV=1	DC[IPM]SIQR	11.89	9.04333	5.69	8.87444	8.87444	2.53396	28.5534	0.0822222	0.219928
4992	P49809	330	P49809_330 F5GUD0_330 Q968T0_6 F5GUC9_330	egl-10_C330 egl-10_C330 egl-10_C6 egl-10_C330	Regulator of G-protein signaling egl-10 OS=Caenorhabditis elegans OX=6239 GN=egl-10 PE=1 SV=1	C[IPM]TQVQDTLK	8.87	NA	NA	8.87	8.87	NA	NA	0.21	0.00931399
4991	Q9U2U0	172	Q9U2U0_172	uaf-2_C172	U2AF splicing factor OS=Caenorhabditis elegans OX=6239 GN=uaf-2 PE=1 SV=1	QHEVTTC[IPM]SK	10.6375	NA	7.09	8.86375	8.86375	1.77375	20.0113	0.0666667	0.103588
4990	O61945	358	O61945_358	srw-130_C358	Serpentine Receptor, class W OS=Caenorhabditis elegans OX=6239 GN=srw-130 PE=1 SV=3	IGNLC[IPM]K	NA	NA	8.86	8.86	8.86	NA	NA	0.04	0.376
4989	Q21276	298	Q21276_298	K07C5.4_C298	Uncharacterized NOP5 family protein K07C5.4 OS=Caenorhabditis elegans OX=6239 GN=K07C5.4 PE=3 SV=1	MDHC[IPM]APSLSALIGEQVGAR	8.455	9.25	NA	8.8525	8.8525	0.3975	4.49026	0.0975	0.000521376
4987	Q19433	601	Q19433_601	CELE_F13H8.2_C601	Uncharacterized protein OS=Caenorhabditis elegans OX=6239 GN=CELE_F13H8.2 PE=1 SV=2	LC[IPM]VTGSVDK	8.85	NA	NA	8.85	8.85	NA	NA	0.12	0.0122626
4988	H9G2Y9	287	H9G2Y9_287 Q23273_285	CELE_ZC376.2_C287 CELE_ZC376.2_C285	Uncharacterized protein OS=Caenorhabditis elegans OX=6239 GN=CELE_ZC376.2 PE=1 SV=1	AYTC[IPM]LR	NA	8.85	NA	8.85	8.85	NA	NA	0.19	0.177976
4986	O02328	439	O02328_439	eif-3.C_C439	Eukaryotic translation initiation factor 3 subunit C OS=Caenorhabditis elegans OX=6239 GN=eif-3.C PE=3 SV=2	ILQNADC[IPM]HSNDYIEK	8.44	9.26	8.85	8.85	8.85	0.334764	3.78264	0.0344444	0.0555778
4984	B6VQ90	81	B6VQ90_81 B0M0P0_81 H2L2H2_129 B0M0N9_81 U4PRW7_129 H2L2H3_129	glna-1_C81 glna-1_C81 glna-1_C129 glna-1_C81 glna-1_C129 glna-1_C129	GLutamiNAse OS=Caenorhabditis elegans OX=6239 GN=glna-1 PE=1 SV=1	AADLIC[IPM]TLFR	8.84	NA	NA	8.84	8.84	NA	NA	0.1	0.00183
4985	V6CJB8	1458	V6CJB8_1458 V6CKH1_819 V6CLU5_819 Q8MXD8_819 Q9NL87_736 Q5PY59_819 V6CLT3_1458 V6CLU0_1458 H2L075_819 V6CLP5_1458	ketn-1_C1458 ketn-1_C819 ketn-1_C819 ketn-1_C819 ketn-1_C736 ketn-1_C819 ketn-1_C1458 ketn-1_C1458 ketn-1_C819 ketn-1_C1458	KETtiN (Drosophila actin-binding) homolog OS=Caenorhabditis elegans OX=6239 GN=ketn-1 PE=1 SV=1	TC[IPM]DAAPK	8.61	9.69	8.22	8.84	8.84	0.621772	7.03362	0.0516667	0.0531535
4983	Q27497	245	Q27497_245 P48727_244	gsp-1_C245 gsp-2_C244	Serine/threonine-protein phosphatase PP1-alpha OS=Caenorhabditis elegans OX=6239 GN=gsp-1 PE=1 SV=2	HDLDLIC[IPM]R	7.235	8.92	10.35	8.835	8.835	1.27311	14.4099	0.1	0.0602
4982	Q22368	678	Q22368_678	CELE_T10B10.3_C678	Uncharacterized protein OS=Caenorhabditis elegans OX=6239 GN=CELE_T10B10.3 PE=1 SV=1	SPALC[IPM]LVTK	NA	10.88	6.77	8.825	8.825	2.055	23.2861	0.16	0.00633793
4981	Q9XWX7	200	Q9XWX7_200 B1V8J2_93 D9PTP1_22 D9PTN9_179 Q9XWX6_127 D9PTP0_70	CELE_Y43F8B.2_C200 CELE_Y43F8B.2_C93 CELE_Y43F8B.2_C22 CELE_Y43F8B.2_C179 CELE_Y43F8B.2_C127 CELE_Y43F8B.2_C70	Uncharacterized protein OS=Caenorhabditis elegans OX=6239 GN=CELE_Y43F8B.2 PE=1 SV=1	C[IPM]LELTLK	NA	NA	8.81	8.81	8.81	NA	NA	0.115	0.173718
4980	Q27274	185	Q27274_185	rop-1_C185	60 kDa SS-A/Ro ribonucleoprotein homolog OS=Caenorhabditis elegans OX=6239 GN=rop-1 PE=2 SV=1	ALHDSALDLIPEVC[IPM]R	NA	8.8	NA	8.8	8.8	NA	NA	0.16	0.00154529
4979	O44952	509	O44952_509	lonp-1_C509	Lon protease homolog, mitochondrial OS=Caenorhabditis elegans OX=6239 GN=lonp-1 PE=3 SV=1	ILC[IPM]FHGPPGVGK	10.04	7.555	NA	8.7975	8.7975	1.2425	14.1233	0.08	0.232152
4978	Q21215	213	Q21215_213	rack-1_C213	Guanine nucleotide-binding protein subunit beta-2-like 1 OS=Caenorhabditis elegans OX=6239 GN=rack-1 PE=1 SV=3	TNHIGHTGYVNTVTVSPDGSLC[IPM]ASGGK	NA	NA	8.79	8.79	8.79	NA	NA	0.06	1.86e-07
4977	Q95YA9	1208	Q95YA9_1208 H2L023_447	cas-1_C1208 cas-1_C447	Adenylyl cyclase-associated protein OS=Caenorhabditis elegans OX=6239 GN=cas-1 PE=1 SV=1	VAQGC[IPM]EIVTSK	9.56	NA	7.96	8.76	8.76	0.8	9.13242	0.11	0.000492607
4976	Q22528	737	Q22528_737	ekl-6_C737	Uncharacterized protein OS=Caenorhabditis elegans OX=6239 GN=ekl-6 PE=1 SV=3	TYHC[IPM]QR	8.96333	9.69	7.62	8.75778	8.75778	0.857483	9.7911	0.0444444	0.126183
4975	Q09531	124	Q09531_124	F07F6.4_C124	Uncharacterized protein F07F6.4 OS=Caenorhabditis elegans OX=6239 GN=F07F6.4 PE=4 SV=2	LSTLC[IPM]QEAQR	NA	7.41	10.1	8.755	8.755	1.345	15.3626	0.1	0.00185574
4974	Q18406	388	Q18406_388	sec-10_C388	Exocyst complex component 5 OS=Caenorhabditis elegans OX=6239 GN=sec-10 PE=3 SV=1	ANQLC[IPM]DKEELPR	8.34	10.22	7.7	8.75333	8.75333	1.0695	12.2182	0.0566667	0.0387388
4973	Q21993	25	Q21993_25	pfd-5_C25	Probable prefoldin subunit 5 OS=Caenorhabditis elegans OX=6239 GN=pfd-5 PE=2 SV=1	NC[IPM]EQELNFFQESFNALK	8.75	NA	NA	8.75	8.75	NA	NA	0.16	0.000393955
4972	Q09374	427	Q09374_427	ZK177.8_C427	Uncharacterized protein ZK177.8 OS=Caenorhabditis elegans OX=6239 GN=ZK177.8 PE=4 SV=2	GNC[IPM]NNQTGAAEVVK	8.75	NA	NA	8.75	8.75	NA	NA	0.04	0.00840798
4971	O44906	369	O44906_369 Q8ITY2_259 Q8ITY1_84 Q8ITY0_369	pck-1_C369 pck-1_C259 pck-1_C84 pck-1_C369	Phosphoenolypyruvate CarboxyKinase OS=Caenorhabditis elegans OX=6239 GN=pck-1 PE=1 SV=2	TNAMAMESC[IPM]R	8.74	9.50833	7.94667	8.73167	8.73167	0.637575	7.30187	0.0747222	0.00519912
4969	Q21266	86	Q21266_86	CELE_K07C11.4_C86	Carboxylic ester hydrolase OS=Caenorhabditis elegans OX=6239 GN=CELE_K07C11.4 PE=1 SV=1	ASC[IPM]IPSLR	8.4	9.06	NA	8.73	8.73	0.33	3.78007	0.125	0.101359
4968	Q22794	18	Q22794_18	CELE_T26A5.6_C18	Uncharacterized protein OS=Caenorhabditis elegans OX=6239 GN=CELE_T26A5.6 PE=1 SV=3	GC[IPM]EVEYSHPK	8.73	NA	NA	8.73	8.73	NA	NA	0.17	0.107685
4970	Q9N4C3	739	Q9N4C3_739	xpc-1_C739	XPC (Xeroderma Pigmentosum group C) DNA repair gene homolog OS=Caenorhabditis elegans OX=6239 GN=xpc-1 PE=1 SV=2	WIC[IPM]VDPLHK	NA	8.73	NA	8.73	8.73	NA	NA	0.14	0.129235
4967	P48150	140	P48150_140	rps-14_C140	40S ribosomal protein S14 OS=Caenorhabditis elegans OX=6239 GN=rps-14 PE=3 SV=1	IEDVTPIPSDC[IPM]TR	9.01	9.95	7.21	8.72333	8.72333	1.13682	13.0319	0.0577778	0.00136509
4966	Q9XTU8	285	Q9XTU8_285	CELE_Y49E10.4_C285	Uncharacterized protein OS=Caenorhabditis elegans OX=6239 GN=CELE_Y49E10.4 PE=1 SV=1	AVVETVC[IPM]K	8.72	NA	NA	8.72	8.72	NA	NA	0.14	0.0454729
4965	O17732	659	O17732_659 H2L2E4_100	pyc-1_C659 pyc-1_C100	Pyruvate carboxylase 1 OS=Caenorhabditis elegans OX=6239 GN=pyc-1 PE=1 SV=1	FC[IPM]ELAVK	8.105	8.92	9.13	8.71833	8.71833	0.442085	5.07075	0.06	0.0363379
4964	Q19683	290	Q19683_290	F21D5.5_C290	Uncharacterized protein F21D5.5 OS=Caenorhabditis elegans OX=6239 GN=F21D5.5 PE=2 SV=2	C[IPM]VAATR	8.645	9.11	8.39	8.715	8.715	0.298077	3.42028	0.08	0.159937
4963	Q9XX11	161	Q9XX11_161 A0A0K3ARX5_44	CELE_Y39A1A.21_C161 CELE_Y39A1A.21_C44	Uncharacterized protein OS=Caenorhabditis elegans OX=6239 GN=CELE_Y39A1A.21 PE=1 SV=2	SNTNLLAC[IPM]R	8.71	NA	NA	8.71	8.71	NA	NA	0.18	0.00982278
4962	Q23089	709	Q23089_709	xpo-1_C709	EXPOrtin (Nuclear export receptor) OS=Caenorhabditis elegans OX=6239 GN=xpo-1 PE=1 SV=2	TNVAAC[IPM]K	7.86	9.56	NA	8.71	8.71	0.85	9.7589	0.045	0.108871
4961	D3YT77	145	D3YT77_145 E3W754_264 E3W755_22 Q86D13_213 Q9XUE7_332	cfp-1_C145 cfp-1_C264 cfp-1_C22 cfp-1_C213 cfp-1_C332	CFP1 (CpG-binding protein, CXXC Finger Protein 1) homolog OS=Caenorhabditis elegans OX=6239 GN=cfp-1 PE=1 SV=1	SLC[IPM]PEHR	NA	8.7	NA	8.7	8.7	NA	NA	0.13	0.124
4959	Q9GZH5	614	Q9GZH5_614	rpn-1_C614	Proteasome Regulatory Particle, Non-ATPase-like OS=Caenorhabditis elegans OX=6239 GN=rpn-1 PE=1 SV=1	LLHLC[IPM]SEHYETPAAEK	8.7	NA	NA	8.7	8.7	NA	NA	0.23	0.00133429
4960	G5EEQ8	1053	G5EEQ8_1053	sftb-1_C1053	Splicing Factor ThreeB (3b) Subunit homolog OS=Caenorhabditis elegans OX=6239 GN=sftb-1 PE=1 SV=1	VQENC[IPM]IDLVGAIADR	10.8	6.6	NA	8.7	8.7	2.1	24.1379	0.13	0.00501752
4958	G5ECG7	555	G5ECG7_555	dsc-4_C555	Defecation Suppressor of Clk-1 OS=Caenorhabditis elegans OX=6239 GN=dsc-4 PE=1 SV=1	C[IPM]VPDHQNVATLILR	8.815	8.56	NA	8.6875	8.6875	0.1275	1.46763	0.1175	0.000173776
4957	G5EEQ8	983	G5EEQ8_983	sftb-1_C983	Splicing Factor ThreeB (3b) Subunit homolog OS=Caenorhabditis elegans OX=6239 GN=sftb-1 PE=1 SV=1	IAPVMHMC[IPM]EEEK	NA	8.67	NA	8.67	8.67	NA	NA	0.12	0.00270197
4956	Q95VX5	192	Q95VX5_192 Q95YE8_192	cux-7_C192 cux-7_C192	CUX-7 (Fragment) OS=Caenorhabditis elegans OX=6239 GN=cux-7 PE=2 SV=1	VVDIPIC[IPM]DPLR	9.08	8.25	NA	8.665	8.665	0.415	4.78938	0.13	0.00610545
4955	Q9XTI0	45	Q9XTI0_45	B0250.5_C45	Probable 3-hydroxyisobutyrate dehydrogenase, mitochondrial OS=Caenorhabditis elegans OX=6239 GN=B0250.5 PE=3 SV=1	AEGC[IPM]EVAAHPADIAAASK	9.54	9.95667	6.49333	8.66333	8.66333	1.54382	17.8202	0.106667	0.0309764
4954	Q93968	244	Q93968_244	CELE_T01H8.2_C244	Uncharacterized protein OS=Caenorhabditis elegans OX=6239 GN=CELE_T01H8.2 PE=1 SV=1	VGPLC[IPM]EPILK	7.98	NA	9.33	8.655	8.655	0.675	7.79896	0.075	0.000466631
4953	G4SLH0	4150	G4SLH0_4150 A0A2I2LG13_2316 A0A2I2LDV7_2742	ttn-1_C4150 ttn-1_C2316 ttn-1_C2742	Titin homolog OS=Caenorhabditis elegans OX=6239 GN=ttn-1 PE=1 SV=2	DTC[IPM]TTTDHATLK	9.17	NA	8.09	8.63	8.63	0.54	6.25724	0.07	0.00143236
4952	G5EC23	341	G5EC23_341	hcf-1_C341	HCF1 related OS=Caenorhabditis elegans OX=6239 GN=hcf-1 PE=1 SV=1	AGHC[IPM]AAAVGDR	7.72	9.54	8.61	8.62333	8.62333	0.743072	8.61699	0.0491667	0.00520071
4951	O17944	627	O17944_627	CELE_K10C3.5_C627	Uncharacterized protein OS=Caenorhabditis elegans OX=6239 GN=CELE_K10C3.5 PE=1 SV=2	FTSVC[IPM]LETLPTLK	NA	NA	8.61	8.61	8.61	NA	NA	0.13	0.000434413
4950	G5EC98	113	G5EC98_113	ctps-1_C113	CTP synthase OS=Caenorhabditis elegans OX=6239 GN=ctps-1 PE=1 SV=1	RGDYC[IPM]GK GDYC[IPM]GK	5.8	9.96667	9.99	8.58556	8.58556	1.96971	22.9421	0.114444	0.132189
4949	P34815	174	P34815_174	unc-18_C174	Putative acetylcholine regulator unc-18 OS=Caenorhabditis elegans OX=6239 GN=unc-18 PE=2 SV=3	LIQDYC[IPM]AR	NA	NA	8.585	8.585	8.585	NA	NA	0.06	0.0215211
4948	Q10663	271	Q10663_271	icl-1_C271	Bifunctional glyoxylate cycle protein OS=Caenorhabditis elegans OX=6239 GN=icl-1 PE=1 SV=2	DSTAIQYC[IPM]IDR	NA	NA	8.58	8.58	8.58	NA	NA	0.1	0.00165981
4947	Q17335	114	Q17335_114	H24K24.3_C114	Alcohol dehydrogenase class-3 OS=Caenorhabditis elegans OX=6239 GN=H24K24.3 PE=2 SV=1	TNLC[IPM]QK	6.84	10.3	NA	8.57	8.57	1.73	20.1867	0.11	0.0831333	Metal binding
4946	Q9XW91	35	Q9XW91_35	CELE_Y49A3A.4_C35	Uncharacterized protein OS=Caenorhabditis elegans OX=6239 GN=CELE_Y49A3A.4 PE=4 SV=1	C[IPM]LSPNR	NA	8.85	8.27	8.56	8.56	0.29	3.38785	0.095	0.106781
4945	P34477	157	P34477_157	ubc-7_C157	Probable ubiquitin-conjugating enzyme E2 7 OS=Caenorhabditis elegans OX=6239 GN=ubc-7 PE=1 SV=1	VAQC[IPM]VR	9	8.11	NA	8.555	8.555	0.445	5.20164	0.065	0.107244
4944	G5EFZ1	487	G5EFZ1_487	ipgm-1_C487	2,3-bisphosphoglycerate-independent phosphoglycerate mutase OS=Caenorhabditis elegans OX=6239 GN=ipgm-1 PE=1 SV=1	HTAHTC[IPM]YR	NA	9.41	7.68	8.545	8.545	0.865	10.1229	0.045	0.0234947
4943	Q965S8	238	Q965S8_238	eif-3.I_C238	Eukaryotic translation initiation factor 3 subunit I OS=Caenorhabditis elegans OX=6239 GN=eif-3.I PE=3 SV=2	SERPVNSAC[IPM]ISPNR PVNSAC[IPM]ISPNR	7.274	5.85	12.51	8.54467	8.54467	2.86355	33.5127	0.0855556	0.0147086
4942	Q19328	760	Q19328_760	tsn-1_C760	Tudor Staphylococcal Nuclease homolog OS=Caenorhabditis elegans OX=6239 GN=tsn-1 PE=1 SV=1	C[IPM]KVESVR	7.31	9.76	NA	8.535	8.535	1.225	14.3527	0.0625	0.173211
4941	Q94261	82	Q94261_82	cif-1_C82	COP9/Signalosome and eIF3 complex-shared subunit 1 OS=Caenorhabditis elegans OX=6239 GN=cif-1 PE=1 SV=1	C[IPM]EPVVDSFIK	8.515	9.186	7.9	8.53367	8.53367	0.525173	6.15413	0.105167	0.0575121
4940	Q21890	190	Q21890_190	R102.4_C190	Uncharacterized protein R102.4 OS=Caenorhabditis elegans OX=6239 GN=R102.4 PE=3 SV=3	DC[IPM]HMPASK VKDC[IPM]HMPASK	11.17	7.05	7.37667	8.53222	8.53222	1.86995	21.9164	0.140556	0.0350638
4937	Q17680	163	Q17680_163	CELE_F33C8.4_C163	Uncharacterized protein OS=Caenorhabditis elegans OX=6239 GN=CELE_F33C8.4 PE=1 SV=3	IC[IPM]ESYAK	8.58	8.14	8.87	8.53	8.53	0.300111	3.5183	0.0333333	0.0632523
4938	Q9U255	709	Q9U255_709	CELE_Y52B11A.10_C709	Uncharacterized protein OS=Caenorhabditis elegans OX=6239 GN=CELE_Y52B11A.10 PE=1 SV=1	EC[IPM]DQLKPFQR	NA	NA	8.53	8.53	8.53	NA	NA	0.11	0.286054
4939	S6F588	1365	S6F588_1365 G5EF88_1362 Q68TI8_1386 G5EEV7_1368 S6FD39_1371	daf-15_C1365 daf-15_C1362 daf-15_C1386 daf-15_C1368 daf-15_C1371	Uncharacterized protein OS=Caenorhabditis elegans OX=6239 GN=daf-15 PE=1 SV=1	YDEC[IPM]LWR	NA	NA	8.53	8.53	8.53	NA	NA	0.13	0.111243
4936	O45106	91	O45106_91	ech-5_C91	Enoyl-CoA Hydratase OS=Caenorhabditis elegans OX=6239 GN=ech-5 PE=1 SV=3	CDNVFC[IPM]SGADLK	7.4	9.63	NA	8.515	8.515	1.115	13.0945	0.075	0.00176813
4935	Q17954	173	Q17954_173	C14A4.7_C173	Uncharacterized protein OS=Caenorhabditis elegans OX=6239 GN=C14A4.7 PE=4 SV=1	IAC[IPM]IFK	13.48	3.53	NA	8.505	8.505	4.975	58.495	0.12	0.0812536
4934	Q93830	161	Q93830_161	exos-3_C161	EXOSome (Multiexonuclease complex) component OS=Caenorhabditis elegans OX=6239 GN=exos-3 PE=1 SV=1	LINPSC[IPM]K	8.81	9.34	7.36	8.50333	8.50333	0.836912	9.84217	0.0766667	0.0924184
4933	G5EDB6	615	G5EDB6_615	ppgn-1_C615	ParaPleGiN AAA protease family OS=Caenorhabditis elegans OX=6239 GN=ppgn-1 PE=1 SV=1	C[IPM]AENLK	8.39	11.05	6.055	8.49833	8.49833	2.04064	24.0122	0.0816667	0.0666182
4932	Q9XVS2	102	Q9XVS2_102	sup-46_C102	SUPpressor OS=Caenorhabditis elegans OX=6239 GN=sup-46 PE=1 SV=1	C[IPM]VENLQK	9.02333	7.335	9.115	8.49111	8.49111	0.81835	9.63773	0.0772222	0.0637873
4931	Q20468	38	Q20468_38	CELE_F46F2.3_C38	Uncharacterized protein OS=Caenorhabditis elegans OX=6239 GN=CELE_F46F2.3 PE=4 SV=1	GGCDPC[IPM]AAAR	NA	NA	8.49	8.49	8.49	NA	NA	0.11	0.0297291
4930	G5EBY5	342	G5EBY5_342 G5EBQ9_333 H2L2C1_342 L8E7Y6_342 H2L2C2_342 H2L2C3_342	sipa-1_C342 sipa-1_C333 sipa-1_C342 sipa-1_C342 sipa-1_C342 sipa-1_C342	SIPA (Vertebrate Signal-Induced Proliferation-Associated) homolog OS=Caenorhabditis elegans OX=6239 GN=sipa-1 PE=1 SV=1	ELLEIVC[IPM]PK	8.49	NA	NA	8.49	8.49	NA	NA	0.2	0.0560029
4929	Q05036	383	Q05036_383	hsp-110_C383	Heat shock protein 110 OS=Caenorhabditis elegans OX=6239 GN=hsp-110 PE=3 SV=1	GAAMQC[IPM]AILSPTFR	NA	13.61	3.365	8.4875	8.4875	5.1225	60.3535	0.19	0.0254385
4928	U4PRB8	258	U4PRB8_258 U4PEG5_258 U4PEG9_258 U4PRB3_258 U4PBM1_258 U4PB89_258 U4PM26_258 U4PB94_258	denn-4_C258 denn-4_C258 denn-4_C258 denn-4_C258 denn-4_C258 denn-4_C258 denn-4_C258 denn-4_C258	DENN domain type RAB GEF OS=Caenorhabditis elegans OX=6239 GN=denn-4 PE=1 SV=1	C[IPM]APPDR	9.19	10.16	6.11	8.48667	8.48667	1.72658	20.3447	0.0833333	0.13017
4927	P17511	50	P17511_50	mtl-1_C50	Metallothionein-1 OS=Caenorhabditis elegans OX=6239 GN=mtl-1 PE=1 SV=2	C[IPM]ANCHCAEQK	NA	10.45	6.515	8.4825	8.4825	1.9675	23.1948	0.055	0.0319878
4926	O62214	116	O62214_116	CELE_F33A8.4_C116	Uncharacterized protein OS=Caenorhabditis elegans OX=6239 GN=CELE_F33A8.4 PE=1 SV=1	NQAEFC[IPM]DFK	9.08	7.485	8.86	8.475	8.475	0.705774	8.32771	0.111667	0.0126492
4924	Q04833	1770	Q04833_1770	lrp-1_C1770	Low-density lipoprotein receptor-related protein OS=Caenorhabditis elegans OX=6239 GN=lrp-1 PE=1 SV=1	NTFTC[IPM]K	NA	NA	8.47	8.47	8.47	NA	NA	0.12	0.156823	Disulfide bond
4923	U4PF95	7	U4PF95_7	ric-8_C7	Uncharacterized protein OS=Caenorhabditis elegans OX=6239 GN=ric-8 PE=1 SV=1	VLSVLC[IPM]GK	NA	7.6	9.34	8.47	8.47	0.87	10.2715	0.125	0.134482
4925	Q23368	368	Q23368_368	sec-24.2_C368	Yeast SEC homolog OS=Caenorhabditis elegans OX=6239 GN=sec-24.2 PE=1 SV=3	NNDLPDDFC[IPM]WDPVTK	NA	NA	8.47	8.47	8.47	NA	NA	0.1	0.0044986
4922	G5EGI1	415	G5EGI1_415	set-16_C415	Histone-lysine N-methyltransferase OS=Caenorhabditis elegans OX=6239 GN=set-16 PE=1 SV=1	TAIVC[IPM]R	8.47	NA	NA	8.47	8.47	NA	NA	0.1	0.381601
4921	O44985	1173	O44985_1173	teg-4_C1173	Tumorous Enhancer of Glp-1(Gf) OS=Caenorhabditis elegans OX=6239 GN=teg-4 PE=1 SV=1	SYYAPC[IPM]K	8.25	8.635	8.52	8.46833	8.46833	0.161366	1.90552	0.0616667	0.107821
4920	H1UBJ9	282	H1UBJ9_282 H1UBJ6_146	CELE_Y48C3A.14_C282 CELE_Y48C3A.14_C146	DNA topoisomerase OS=Caenorhabditis elegans OX=6239 GN=CELE_Y48C3A.14 PE=1 SV=1	C[IPM]HTGLVLDVSK	5.76	11.17	NA	8.465	8.465	2.705	31.9551	0.2	0.00208558
4919	P54816	466	P54816_466	lex-1_C466	Tat-binding homolog 7 OS=Caenorhabditis elegans OX=6239 GN=lex-1 PE=1 SV=3	GADC[IPM]LSK KGADC[IPM]LSK	10.11	8.19	7.095	8.465	8.465	1.24613	14.721	0.0566667	0.0206928
4918	U4PRN6	475	U4PRN6_475 U4PMD1_477 Q9GUP2_475 U4PBK1_475 U4PBJ5_477 U4PBY0_477 U4PBX5_475 U4PES6_477	eel-1_C475 eel-1_C477 eel-1_C475 eel-1_C475 eel-1_C477 eel-1_C477 eel-1_C475 eel-1_C477	Enhancer of EfL-1 mutant phenotype OS=Caenorhabditis elegans OX=6239 GN=eel-1 PE=1 SV=1	VVHEINEC[IPM]R	8.26	10.94	6.18	8.46	8.46	1.9484	23.0307	0.0666667	0.00871751
4917	Q8ITV7	719	Q8ITV7_719 Q8ITV6_719	CELE_Y44E3A.6_C719 CELE_Y44E3A.6_C719	Uncharacterized protein OS=Caenorhabditis elegans OX=6239 GN=CELE_Y44E3A.6 PE=1 SV=1	ADMSILEFVC[IPM]SK	NA	NA	8.45667	8.45667	8.45667	NA	NA	0.126667	0.0112284
4916	Q09299	453	Q09299_453	EEED8.10_C453	Putative RNA-binding protein EEED8.10 OS=Caenorhabditis elegans OX=6239 GN=EEED8.10 PE=4 SV=3	INEC[IPM]YK	8.49	8.99	7.88	8.45333	8.45333	0.453897	5.36944	0.0866667	0.198411
4915	O01542	62	O01542_62	cpn-3_C62	CalPoNin OS=Caenorhabditis elegans OX=6239 GN=cpn-3 PE=1 SV=1	DGTLLC[IPM]K	8.94	9.02	7.395	8.45167	8.45167	0.74789	8.84902	0.0483333	0.141781
4914	A7YX59	374	A7YX59_374	CELE_Y69H2.15_C374	Uncharacterized protein OS=Caenorhabditis elegans OX=6239 GN=CELE_Y69H2.15 PE=4 SV=2	QVGC[IPM]DR	NA	NA	8.45	8.45	8.45	NA	NA	0.15	0.45292
4913	Q95NU5	329	Q95NU5_329	ooc-5_C329	Torsin-like protein OS=Caenorhabditis elegans OX=6239 GN=ooc-5 PE=1 SV=1	AFSSSGC[IPM]K	5.02	NA	11.87	8.445	8.445	3.425	40.5565	0.125	0.0444544
4912	Q21153	615	Q21153_615	K02F3.2_C615	Probable calcium-binding mitochondrial carrier K02F3.2 OS=Caenorhabditis elegans OX=6239 GN=K02F3.2 PE=3 SV=3	AGQTTYNGVIDC[IPM]AR	8.44	NA	NA	8.44	8.44	NA	NA	0.14	0.00071544
4911	V6CJB8	1949	V6CJB8_1949 A0A0M7RDU5_457 V6CKH1_1310 V6CLU5_1310 Q8MXD8_1310 Q9NL87_1243 Q5PY59_1310 V6CLT3_1949 A0A0M9JJ85_320 V6CLU0_1949 H2L075_1310 V6CLP5_1949	ketn-1_C1949 ketn-1_C457 ketn-1_C1310 ketn-1_C1310 ketn-1_C1310 ketn-1_C1243 ketn-1_C1310 ketn-1_C1949 ketn-1_C320 ketn-1_C1949 ketn-1_C1310 ketn-1_C1949	KETtiN (Drosophila actin-binding) homolog OS=Caenorhabditis elegans OX=6239 GN=ketn-1 PE=1 SV=1	AETSC[IPM]EFQVDR	NA	8.42	NA	8.42	8.42	NA	NA	0.1	0.00124204
4910	Q09582	376	Q09582_376	metr-1_C376	Probable methionine synthase OS=Caenorhabditis elegans OX=6239 GN=metr-1 PE=3 SV=1	FC[IPM]NILK	7.79	9.04	NA	8.415	8.415	0.625	7.42721	0.0675	0.183126
4909	Q17335	135	Q17335_135	H24K24.3_C135	Alcohol dehydrogenase class-3 OS=Caenorhabditis elegans OX=6239 GN=H24K24.3 PE=2 SV=1	FTC[IPM]NGK	NA	8.585	8.24	8.4125	8.4125	0.1725	2.05052	0.0675	0.197276
4908	Q21854	557	Q21854_557	ivns-1_C557	Influenza Virus NS1a (A) binding protein homolog OS=Caenorhabditis elegans OX=6239 GN=ivns-1 PE=1 SV=1	FDC[IPM]TIHGGK	NA	7.76	9.06	8.41	8.41	0.65	7.72889	0.07	0.0306789
4907	V6CLI5	654	V6CLI5_654 Q9N302_647 V6CK48_604	acs-13_C654 acs-13_C647 acs-13_C604	Fatty Acid CoA Synthetase family OS=Caenorhabditis elegans OX=6239 GN=acs-13 PE=1 SV=1	GTFEELC[IPM]NNDAVK	8.3	8.72	8.20333	8.40778	8.40778	0.224274	2.66746	0.0622222	0.000571014
4905	H2KYN6	349	H2KYN6_349 H2KYN7_113	smk-1_C349 smk-1_C113	SMEK (Dictyostelium Suppressor of MEK null) homolog OS=Caenorhabditis elegans OX=6239 GN=smk-1 PE=1 SV=1	LC[IPM]EVFR	NA	9.11	7.69	8.4	8.4	0.71	8.45238	0.1	0.125479
4906	H2KYR1	7	H2KYR1_7 Q8MNX8_7	vig-1_C7 vig-1_C7	VIG (Drosophila Vasa Intronic Gene) ortholog OS=Caenorhabditis elegans OX=6239 GN=vig-1 PE=1 SV=1	C[IPM]QVTNK	NA	8.4	NA	8.4	8.4	NA	NA	0.12	0.202481
4904	Q20065	285	Q20065_285	phy-2_C285	Prolyl 4-hydroxylase subunit alpha-2 OS=Caenorhabditis elegans OX=6239 GN=phy-2 PE=1 SV=1	DAYEALC[IPM]R	11.35	NA	5.43667	8.39333	8.39333	2.95667	35.2264	0.116667	0.223114
4902	Q20306	67	Q20306_67	abcf-3_C67	ABC transporter, class F OS=Caenorhabditis elegans OX=6239 GN=abcf-3 PE=1 SV=1	NAC[IPM]QQLLK	8.39	NA	NA	8.39	8.39	NA	NA	0.06	0.0157464
4903	Q93546	214	Q93546_214	CELE_F20G2.3_C214	Uncharacterized protein OS=Caenorhabditis elegans OX=6239 GN=CELE_F20G2.3 PE=1 SV=1	C[IPM]NILNSEWR	NA	10.72	6.06	8.39	8.39	2.33	27.7712	0.095	0.107424
4901	Q17539	276	Q17539_276	C01B10.8_C276	Uncharacterized protein OS=Caenorhabditis elegans OX=6239 GN=C01B10.8 PE=1 SV=1	IC[IPM]VVDNPEAK	9.44	9.80667	5.9	8.38222	8.38222	1.76157	21.0155	0.0827778	0.0341938
4899	Q8ITV5	175	Q8ITV5_175 G4SJZ3_108 H2L064_208	CELE_Y14H12B.1_C175 CELE_Y14H12B.1_C108 CELE_Y14H12B.1_C208	Uncharacterized protein OS=Caenorhabditis elegans OX=6239 GN=CELE_Y14H12B.1 PE=1 SV=1	FVTGEC[IPM]SK	8.38	NA	NA	8.38	8.38	NA	NA	0.05	0.0349015
4900	Q03560	568	Q03560_568	ctr-9_C568	RNA polymerase-associated protein CTR9 OS=Caenorhabditis elegans OX=6239 GN=ctr-9 PE=3 SV=3	LGC[IPM]ITR	NA	8.38	NA	8.38	8.38	NA	NA	0.05	0.139433
4897	Q23621	232	Q23621_232	gdh-1_C232	Glutamate dehydrogenase OS=Caenorhabditis elegans OX=6239 GN=gdh-1 PE=1 SV=1	DASAC[IPM]ITGK DASAC[IPM]ITGKPIVSGGIHGR	8.94	7.4	8.79333	8.37778	8.37778	0.693981	8.28359	0.0655556	0.0201095
4898	P34689	417	P34689_417	glh-1_C417	ATP-dependent RNA helicase glh-1 OS=Caenorhabditis elegans OX=6239 GN=glh-1 PE=1 SV=3	LIDDNNLNTAGEGGC[IPM]YPR	8.30333	8.46	8.37	8.37778	8.37778	0.0641949	0.766252	0.0811111	0.00608582
4896	O17732	371	O17732_371	pyc-1_C371	Pyruvate carboxylase 1 OS=Caenorhabditis elegans OX=6239 GN=pyc-1 PE=1 SV=1	LSQETIQTTGSAIQC[IPM]R	8.06	8.12	8.95	8.37667	8.37667	0.406147	4.84855	0.05	0.0592442
4895	Q20264	246	Q20264_246	acs-11_C246	Fatty Acid CoA Synthetase family OS=Caenorhabditis elegans OX=6239 GN=acs-11 PE=1 SV=3	SKFEVEDC[IPM]IK	7.28	9.45	NA	8.365	8.365	1.085	12.9707	0.16	0.147937
4894	P27798	101	P27798_101	crt-1_C101	Calreticulin OS=Caenorhabditis elegans OX=6239 GN=crt-1 PE=1 SV=1	HEQGIDC[IPM]GGGYVK	NA	NA	8.36	8.36	8.36	NA	NA	0.14	2.36e-06	Disulfide bond
4893	U4PRB8	362	U4PRB8_362 U4PEG5_362 U4PEG9_360 U4PRB3_360 U4PBM1_362 U4PB89_360 U4PM26_360 U4PB94_362	denn-4_C362 denn-4_C362 denn-4_C360 denn-4_C360 denn-4_C362 denn-4_C360 denn-4_C360 denn-4_C362	DENN domain type RAB GEF OS=Caenorhabditis elegans OX=6239 GN=denn-4 PE=1 SV=1	MSSTPSC[IPM]SHPVPIER	NA	8.36	NA	8.36	8.36	NA	NA	0.11	0.000327361
4891	Q18040	33	Q18040_33	oatr-1_C33	Probable ornithine aminotransferase, mitochondrial OS=Caenorhabditis elegans OX=6239 GN=oatr-1 PE=3 SV=3	GC[IPM]HNYKPLPVALSK	5.62	13.22	6.24	8.36	8.36	3.44585	41.2183	0.113333	0.0126761
4892	G5EGP4	255	G5EGP4_255	vha-6_C255	V-type proton ATPase subunit a OS=Caenorhabditis elegans OX=6239 GN=vha-6 PE=1 SV=1	C[IPM]YTVPENPAER	NA	9.08	7.64	8.36	8.36	0.72	8.61244	0.0675	0.0130945
4890	G5ED41	994	G5ED41_994	cand-1_C994	Cullin-associated NEDD8-dissociated protein 1 OS=Caenorhabditis elegans OX=6239 GN=cand-1 PE=1 SV=1	SVVAEC[IPM]LGR	7.81	8.9	NA	8.355	8.355	0.545	6.52304	0.115	0.0347
4889	Q93714	343	Q93714_343	idha-1_C343	Probable isocitrate dehydrogenase [NAD] subunit alpha, mitochondrial OS=Caenorhabditis elegans OX=6239 GN=idha-1 PE=3 SV=3	TGDLGGTGTC[IPM]SSFTADVCAR	8.345	NA	NA	8.345	8.345	NA	NA	0.145	5.13e-05
4888	Q22528	609	Q22528_609	ekl-6_C609	Uncharacterized protein OS=Caenorhabditis elegans OX=6239 GN=ekl-6 PE=1 SV=3	KEFEC[IPM]SR	7.87	7.96	9.19	8.34	8.34	0.602163	7.22018	0.08	0.15101
4887	Q93368	208	Q93368_208	set-32_C208	SET (Trithorax/polycomb) domain containing OS=Caenorhabditis elegans OX=6239 GN=set-32 PE=1 SV=2	AC[IPM]IMSQK	8.34	NA	NA	8.34	8.34	NA	NA	0.1	0.302573
4886	Q17828	555	Q17828_555 E9P872_272	C08F8.2_C555 C08F8.2_C272	ATP-dependent RNA helicase SUV3 homolog, mitochondrial OS=Caenorhabditis elegans OX=6239 GN=C08F8.2 PE=3 SV=2	YTFC[IPM]TSPLNTEDKR	NA	NA	8.33	8.33	8.33	NA	NA	0.08	0.00102022
4885	Q9XVI6	263	Q9XVI6_263	sptl-3_C263	Serine palmitoyltransferase 3 OS=Caenorhabditis elegans OX=6239 GN=sptl-3 PE=3 SV=2	DALC[IPM]GVSPK	NA	8.33	NA	8.33	8.33	NA	NA	0.1	0.0132356
4884	O61786	139	O61786_139	inx-15_C139	Innexin OS=Caenorhabditis elegans OX=6239 GN=inx-15 PE=1 SV=1	AVVDVAC[IPM]NLDK	9.44667	7.455	8.045	8.31556	8.31556	0.835298	10.045	0.0477778	0.00740818
4883	O44906	270	O44906_270 Q8ITY2_160 Q8ITY0_270	pck-1_C270 pck-1_C160 pck-1_C270	Phosphoenolypyruvate CarboxyKinase OS=Caenorhabditis elegans OX=6239 GN=pck-1 PE=1 SV=2	IAC[IPM]NIGR	9.12	7.11	8.7	8.31	8.31	0.865679	10.4173	0.0475	0.0366591
4882	O02286	338	O02286_338 Q7JKI2_302 Q7JKI1_338 Q7JKI3_271	pck-2_C338 pck-2_C302 pck-2_C338 pck-2_C271	Phosphoenolypyruvate CarboxyKinase OS=Caenorhabditis elegans OX=6239 GN=pck-2 PE=1 SV=1	C[IPM]VGDDIAWMK	9.815	8.058	7.05	8.30767	8.30767	1.14253	13.7527	0.0680556	0.0257117
4881	Q9N504	996	Q9N504_996	C33E10.6_C996	Uncharacterized protein OS=Caenorhabditis elegans OX=6239 GN=C33E10.6 PE=4 SV=1	YIC[IPM]DNK	NA	NA	8.3	8.3	8.3	NA	NA	0.08	0.114911
4880	U4PRX8	97	U4PRX8_97 Q95Y24_97 U4PBU4_100 U4PC73_29	CELE_Y41D4A.4_C97 CELE_Y41D4A.4_C97 CELE_Y41D4A.4_C100 CELE_Y41D4A.4_C29	Transmembrane 9 superfamily member OS=Caenorhabditis elegans OX=6239 GN=CELE_Y41D4A.4 PE=1 SV=1	TVVC[IPM]EK	8.3	NA	NA	8.3	8.3	NA	NA	0.14	0.414207
4879	O44991	295	O44991_295	lpd-6_C295	LiPid Depleted OS=Caenorhabditis elegans OX=6239 GN=lpd-6 PE=1 SV=2	GC[IPM]GVGQK	7.675	8.83	8.36	8.28833	8.28833	0.474242	5.7218	0.0416667	0.15957
4878	P18948	1479	P18948_1479	vit-6_C1479	Vitellogenin-6 OS=Caenorhabditis elegans OX=6239 GN=vit-6 PE=1 SV=5	NQQCGLC[IPM]GHYDNEK	6.06	9.51333	9.29	8.28778	8.28778	1.57791	19.039	0.0916667	0.00560135
4877	P34574	434	P34574_434	chc-1_C434	Probable clathrin heavy chain 1 OS=Caenorhabditis elegans OX=6239 GN=chc-1 PE=1 SV=1	YETLELC[IPM]R LNKYETLELC[IPM]R YETLELC[IPM]RPVLAQGR	9.41	8.375	7.075	8.28667	8.28667	0.955304	11.5282	0.0925	0.0936981
4876	Q19731	118	Q19731_118	ekl-1_C118	Uncharacterized protein OS=Caenorhabditis elegans OX=6239 GN=ekl-1 PE=1 SV=1	IVDVC[IPM]R	NA	9.46	7.105	8.2825	8.2825	1.1775	14.2167	0.1275	0.157926
4875	O44906	95	O44906_95 Q8ITY0_95	pck-1_C95 pck-1_C95	Phosphoenolypyruvate CarboxyKinase OS=Caenorhabditis elegans OX=6239 GN=pck-1 PE=1 SV=2	AYENNYIC[IPM]R	8.22	8.51	8.1175	8.2825	8.2825	0.16622	2.00688	0.055	0.0413495
4874	O44788	129	O44788_129 A0A0K3AWU9_39	cpn-2_C129 cpn-2_C39	Transgelin OS=Caenorhabditis elegans OX=6239 GN=cpn-2 PE=1 SV=2	VIEC[IPM]LR	8.28	NA	NA	8.28	8.28	NA	NA	0.12	0.22677
4873	Q09600	266	Q09600_266	vps-11_C266	Vacuolar protein sorting-associated protein 11 homolog OS=Caenorhabditis elegans OX=6239 GN=vps-11 PE=3 SV=2	C[IPM]LQLGR	8.28	NA	NA	8.28	8.28	NA	NA	0.16	0.171035
4871	Q9N4J8	246	Q9N4J8_246	cct-3_C246	T-complex protein 1 subunit gamma OS=Caenorhabditis elegans OX=6239 GN=cct-3 PE=3 SV=3	IVLLDC[IPM]NLEYK	8.27	NA	NA	8.27	8.27	NA	NA	0.14	0.00530942
4872	Q18425	84	Q18425_84	sphk-1_C84	Sphingosine kinase 1 OS=Caenorhabditis elegans OX=6239 GN=sphk-1 PE=1 SV=1	KPPPQEQC[IPM]R	NA	5.1	11.44	8.27	8.27	3.17	38.3313	0.175	0.0353951
4870	P34689	483	P34689_483 Q966L9_694	glh-1_C483 glh-2_C694	ATP-dependent RNA helicase glh-1 OS=Caenorhabditis elegans OX=6239 GN=glh-1 PE=1 SV=3	HFC[IPM]EEGTIK	7.67	10.08	7.05	8.26667	8.26667	1.30696	15.8101	0.095	0.000809134
4869	Q27464	163	Q27464_163	gspd-1_C163	Glucose-6-phosphate 1-dehydrogenase OS=Caenorhabditis elegans OX=6239 GN=gspd-1 PE=3 SV=1	NC[IPM]MDHGDSWTR	7.71	8.82	NA	8.265	8.265	0.555	6.71506	0.12	0.00700489
4867	O45815	217	O45815_217	act-5_C217	ACTin OS=Caenorhabditis elegans OX=6239 GN=act-5 PE=1 SV=1	LC[IPM]YVAHDFESELAAAASSSSLEK	8.26	NA	NA	8.26	8.26	NA	NA	0.23	8.48e-07
4868	Q2V0X4	102	Q2V0X4_102 Q6AW08_102	cogc-3_C102 cogc-3_C102	COGC-3 OS=Caenorhabditis elegans OX=6239 GN=cogc-3 PE=4 SV=1	TC[IPM]SLHDACDR	NA	10.8	5.72	8.26	8.26	2.54	30.7506	0.105	0.0126065
4866	Q5DX34	881	Q5DX34_881	glo-4_C881	X-linked retinitis pigmentosa GTPase regulator homolog OS=Caenorhabditis elegans OX=6239 GN=glo-4 PE=1 SV=2	VTQIAC[IPM]GR	8.26	NA	NA	8.26	8.26	NA	NA	0.095	0.0383529
4865	Q95QH4	94	Q95QH4_94	CELE_F32A5.8_C94	Uncharacterized protein OS=Caenorhabditis elegans OX=6239 GN=CELE_F32A5.8 PE=1 SV=2	IDFISC[IPM]DLNSLQSAK	NA	NA	8.25	8.25	8.25	NA	NA	0.06	0.000270973
4864	Q9TW65	3259	Q9TW65_3259 V6CJE3_2089 V6CLR8_3022 V6CJD7_3033 V6CLW7_1162 V6CKJ6_2100 V6CLV8_3248	dys-1_C3259 dys-1_C2089 dys-1_C3022 dys-1_C3033 dys-1_C1162 dys-1_C2100 dys-1_C3248	Dystrophin-1 OS=Caenorhabditis elegans OX=6239 GN=dys-1 PE=1 SV=2	SC[IPM]FETVR	9.23	NA	7.27	8.25	8.25	0.98	11.8788	0.09	0.121902
4863	Q21313	1007	Q21313_1007 G5EEV6_1007 A0A061AD21_1007 C1P641_1007 C1P640_1007 A0A061AJI9_1007	epi-1_C1007 epi-1_C1007 epi-1_C1007 epi-1_C1007 epi-1_C1007 epi-1_C1007	Laminin-like protein epi-1 OS=Caenorhabditis elegans OX=6239 GN=epi-1 PE=1 SV=1	APQPC[IPM]LSHSTK	7.57	9.43	7.75	8.25	8.25	0.837616	10.1529	0.08	0.00411952
4862	G5EEQ8	1019	G5EEQ8_1019	sftb-1_C1019	Splicing Factor ThreeB (3b) Subunit homolog OS=Caenorhabditis elegans OX=6239 GN=sftb-1 PE=1 SV=1	AIC[IPM]NVIGMTK	8.25	NA	NA	8.25	8.25	NA	NA	0.1	0.00420947
4861	Q17417	250	Q17417_250	col-149_C250	COLlagen OS=Caenorhabditis elegans OX=6239 GN=col-149 PE=1 SV=1	GPSGPC[IPM]GPAGR	7.68	8.815	NA	8.2475	8.2475	0.5675	6.88087	0.0783333	0.00529032
4858	Q9U3D6	635	Q9U3D6_635	adr-1_C635	A-to-I RNA editing regulator adr-1 OS=Caenorhabditis elegans OX=6239 GN=adr-1 PE=1 SV=2	HIAEFC[IPM]K	8.59	9.62	6.51	8.24	8.24	1.29355	15.6984	0.116667	0.0650235
4860	Q8IA66	221	Q8IA66_221 O44768_221	mut-2_C221 mut-2_C221	MUTator OS=Caenorhabditis elegans OX=6239 GN=mut-2 PE=1 SV=1	FAPLC[IPM]AIVK	NA	8.24	NA	8.24	8.24	NA	NA	0.12	0.0392188
4859	Q27481	580	Q27481_580 C1P636_579 Q3S1J5_495	uba-1_C580 uba-1_C579 uba-1_C495	UBA (Human ubiquitin) related OS=Caenorhabditis elegans OX=6239 GN=uba-1 PE=1 SV=1	KSEC[IPM]AAR	NA	10.31	6.17	8.24	8.24	2.07	25.1214	0.09	0.197242
4857	Q9N361	158	Q9N361_158	mrps-25_C158	Probable 28S ribosomal protein S25, mitochondrial OS=Caenorhabditis elegans OX=6239 GN=mrps-25 PE=3 SV=1	APQC[IPM]VTGK	9.78	6.115	8.82	8.23833	8.23833	1.55173	18.8355	0.095	0.0535498
4856	Q21230	221	Q21230_221	K04G2.1_C221	Eukaryotic translation initiation factor 2 subunit 2 OS=Caenorhabditis elegans OX=6239 GN=K04G2.1 PE=3 SV=4	C[IPM]SVTAIK	8.1	8.71	7.87	8.22667	8.22667	0.354432	4.30833	0.0333333	0.0235117
4854	O45599	1032	O45599_1032	cbd-1_C1032	Chitin-binding domain protein cbd-1 OS=Caenorhabditis elegans OX=6239 GN=cbd-1 PE=3 SV=2	C[IPM]TVGSR	NA	8.22	NA	8.22	8.22	NA	NA	0.04	0.280962
4855	Q9GZH2	223	Q9GZH2_223	ruvb-2_C223	RuvB-like 2 OS=Caenorhabditis elegans OX=6239 GN=ruvb-2 PE=1 SV=1	LVQC[IPM]PDGEIQK	NA	NA	8.22	8.22	8.22	NA	NA	0.08	0.00512758
4853	P91821	267	P91821_267 Q8I4F7_267	set-18_C267 set-18_C267	SET (Trithorax/polycomb) domain containing OS=Caenorhabditis elegans OX=6239 GN=set-18 PE=1 SV=1	WYFNC[IPM]ECTR	8.22	NA	NA	8.22	8.22	NA	NA	0.13	0.0139313
4852	Q93572	119	Q93572_119	rla-0_C119	60S acidic ribosomal protein P0 OS=Caenorhabditis elegans OX=6239 GN=rla-0 PE=1 SV=3	AGAIAPC[IPM]DVK	8.26833	7.8925	8.492	8.21761	8.21761	0.247359	3.01011	0.0233889	0.0192928
4850	P54811	528	P54811_528 P54812_527	cdc-48.1_C528 cdc-48.2_C527	Transitional endoplasmic reticulum ATPase homolog 1 OS=Caenorhabditis elegans OX=6239 GN=cdc-48.1 PE=1 SV=1	GVLFYGPPGC[IPM]GK	10.16	8.43	6.0475	8.2125	8.2125	1.68595	20.5291	0.0716667	0.0107359
4849	P52011	40	P52011_40	cyn-3_C40	Peptidyl-prolyl cis-trans isomerase 3 OS=Caenorhabditis elegans OX=6239 GN=cyn-3 PE=1 SV=1	ALC[IPM]TGENGIGK	NA	8.46	7.94	8.2	8.2	0.26	3.17073	0.04	0.00198089
4848	Q9XUW5	277	Q9XUW5_277	ddx-17_C277	DEAD boX helicase homolog OS=Caenorhabditis elegans OX=6239 GN=ddx-17 PE=1 SV=1	C[IPM]SYLVLDEADR	8.2	NA	NA	8.2	8.2	NA	NA	0.12	0.00663704
4847	Q21029	364	Q21029_364 A0A0K3ATZ5_350	nsy-1_C364 nsy-1_C350	Mitogen-activated protein kinase kinase kinase nsy-1 OS=Caenorhabditis elegans OX=6239 GN=nsy-1 PE=1 SV=4	NGPLSPDVVC[IPM]LAGR	10.415	NA	5.98333	8.19917	8.19917	2.21583	27.0251	0.165833	0.0892456
4846	Q7Z145	296	Q7Z145_296 Q17935_329 Q2XMZ9_288 Q17936_351 Q23487_343	fubl-2_C296 fubl-1_C329 fubl-1_C288 fubl-1_C351 fubl-2_C343	FUBp (FUBP) Like OS=Caenorhabditis elegans OX=6239 GN=fubl-2 PE=1 SV=1	C[IPM]GLVIGK	4.9	10.06	9.63	8.19667	8.19667	2.3377	28.5201	0.15	0.025639
4845	P25807	183	P25807_183	cpr-1_C183	Gut-specific cysteine proteinase OS=Caenorhabditis elegans OX=6239 GN=cpr-1 PE=1 SV=2	GVVTGGDYHGAGC[IPM]K	8.19	NA	NA	8.19	8.19	NA	NA	0.06	0.00911804	Disulfide bond
4844	Q19328	436	Q19328_436	tsn-1_C436	Tudor Staphylococcal Nuclease homolog OS=Caenorhabditis elegans OX=6239 GN=tsn-1 PE=1 SV=1	TC[IPM]ATIK	NA	8.305	8.07	8.1875	8.1875	0.1175	1.43511	0.1	0.107532
4842	G5ED01	389	G5ED01_389	inos-1_C389	INOsitol-3-phosphate Synthase OS=Caenorhabditis elegans OX=6239 GN=inos-1 PE=1 SV=1	NPDHC[IPM]VVIK	5.6	9.44	9.47	8.17	8.17	1.81731	22.2436	0.0911111	0.0734352
4843	P34611	684	P34611_684 A0A0K3ARS2_815 A0A0K3AUA6_803 A0A0K3AUY6_749 A0A0K3AXB1_746 A0A0K3ARF3_800 A0A0K3AX41_812 A0A0K3AS01_687	ncl-1_C684 ncl-1_C815 ncl-1_C803 ncl-1_C749 ncl-1_C746 ncl-1_C800 ncl-1_C812 ncl-1_C687	B-box type zinc finger protein ncl-1 OS=Caenorhabditis elegans OX=6239 GN=ncl-1 PE=2 SV=1	GVC[IPM]VDSK	NA	8.17	NA	8.17	8.17	NA	NA	0.09	0.1113
4841	P34514	310	P34514_310	apc-2_C310	Anaphase-promoting complex subunit 2 OS=Caenorhabditis elegans OX=6239 GN=apc-2 PE=1 SV=3	VC[IPM]GVIR	NA	9.31	7.025	8.1675	8.1675	1.1425	13.9884	0.085	0.22685
4840	Q93576	109	Q93576_109	ndk-1_C109	Nucleoside diphosphate kinase OS=Caenorhabditis elegans OX=6239 GN=ndk-1 PE=1 SV=1	GDFC[IPM]IQTGR	7.75	6.98667	9.76	8.16556	8.16556	1.16972	14.325	0.05	0.0799406
4839	O61235	493	O61235_493 U4PE16_489 Q8MYL7_508	ctl-1_C493 ctl-3_C489 ctl-3_C508	Catalase-2 OS=Caenorhabditis elegans OX=6239 GN=ctl-1 PE=2 SV=3	HQLC[IPM]QK	7.835	8.63	8.03	8.165	8.165	0.338305	4.14335	0.0127778	0.0491169
4838	Q6AHP8	59	Q6AHP8_59 H2KZR0_46	fis-2_C59 fis-2_C46	Mitochondrial fission 1 protein OS=Caenorhabditis elegans OX=6239 GN=fis-2 PE=1 SV=1	EGIVC[IPM]LEK	7.92	8.41	NA	8.165	8.165	0.245	3.00061	0.075	0.0444167
4837	Q9GYP3	62	Q9GYP3_62 Q86NE2_65 Q86FL7_57 Q22379_57 Q86NE4_57 O44796_63 Q22380_57 Q18620_57 Q86NE3_57	col-174_C62 col-171_C65 col-166_C57 col-167_C57 col-169_C57 col-68_C63 col-168_C57 col-180_C57 col-170_C57	COLlagen OS=Caenorhabditis elegans OX=6239 GN=col-174 PE=4 SV=1	QSEVDFC[IPM]R	10.65	8.495	5.31	8.15167	8.15167	2.19352	26.9089	0.0991667	0.126641
4836	Q18983	348	Q18983_348	CELE_D2045.2_C348	Uncharacterized protein OS=Caenorhabditis elegans OX=6239 GN=CELE_D2045.2 PE=1 SV=3	IC[IPM]MNGSASK	6.84667	NA	9.455	8.15083	8.15083	1.30417	16.0004	0.0766667	0.125062
4835	K8ES54	59	K8ES54_59 G5EEE5_113	elo-1_C59 elo-1_C113	Elongation of very long chain fatty acids protein OS=Caenorhabditis elegans OX=6239 GN=elo-1 PE=1 SV=1	GIVASYC[IPM]K	7.92	7.32	9.2	8.14667	8.14667	0.784063	9.62435	0.0966667	0.178417
4834	P10567	127	P10567_127	unc-15_C127	Paramyosin OS=Caenorhabditis elegans OX=6239 GN=unc-15 PE=1 SV=2	KHQDSC[IPM]LDYQDQIEQLQK HQDSC[IPM]LDYQDQIEQLQK	8.5975	6.84333	8.995	8.14528	8.14528	0.934807	11.4767	0.121944	0.00202581	Disulfide bond
4833	Q18547	161	Q18547_161	rfc-3_C161	RFC (DNA replication factor) family OS=Caenorhabditis elegans OX=6239 GN=rfc-3 PE=1 SV=1	YANNC[IPM]K	8.33	NA	7.955	8.1425	8.1425	0.1875	2.30273	0.0775	0.214051
4832	A0A1N7SYQ3	68	A0A1N7SYQ3_68 A0A1N7SYV6_62 P90914_137 Q8I4H6_109 A0A1N7SZF7_136	ate-1_C68 ate-1_C62 ate-1_C137 ate-1_C109 ate-1_C136	Arginyl-tRNA--protein transferase 1 OS=Caenorhabditis elegans OX=6239 GN=ate-1 PE=1 SV=1	RPVC[IPM]GIK	NA	8.14	NA	8.14	8.14	NA	NA	0.08	0.129026
4831	Q19264	299	Q19264_299	F09E5.3_C299	Putative deoxyribose-phosphate aldolase OS=Caenorhabditis elegans OX=6239 GN=F09E5.3 PE=3 SV=1	IGASSLLDDC[IPM]LK	NA	8.81	7.47	8.14	8.14	0.67	8.23096	0.0866667	0.038095
4830	Q960A1	180	Q960A1_180	gad-3_C180	Probable aldehyde oxidase gad-3 OS=Caenorhabditis elegans OX=6239 GN=gad-3 PE=3 SV=3	TGGGCC[IPM]K	10.46	NA	5.82	8.14	8.14	2.32	28.5012	0.165	0.0375731
4829	Q27481	903	Q27481_903 C1P636_902 Q3S1J5_818	uba-1_C903 uba-1_C902 uba-1_C818	UBA (Human ubiquitin) related OS=Caenorhabditis elegans OX=6239 GN=uba-1 PE=1 SV=1	LNC[IPM]VDFEK	9.44	7.51	7.46	8.13667	8.13667	0.921822	11.3292	0.0666667	0.0069873
4828	Q22036	390	Q22036_390	tra-3_C390	Calpain-5 OS=Caenorhabditis elegans OX=6239 GN=tra-3 PE=1 SV=1	AGGC[IPM]HNFK	NA	8.85	7.42	8.135	8.135	0.715	8.78918	0.03	0.397707
4827	Q9BL29	147	Q9BL29_147	CELE_Y71H2AM.2_C147	Phosphatidylinositol-4,5-bisphosphate 4-phosphatase OS=Caenorhabditis elegans OX=6239 GN=CELE_Y71H2AM.2 PE=1 SV=3	APTGSC[IPM]R	NA	7.71	8.55	8.13	8.13	0.42	5.16605	0.05	0.038968
4826	Q95PZ1	64	Q95PZ1_64	kdp-1_C64	KASH (Klarsicht/ANC-1/Syne Homology) Domain Protein OS=Caenorhabditis elegans OX=6239 GN=kdp-1 PE=1 SV=1	C[IPM]GNLVMGK	7.685	8.08	8.62	8.12833	8.12833	0.383239	4.71485	0.0491667	0.0361528
4825	P47208	287	P47208_287	cct-4_C287	T-complex protein 1 subunit delta OS=Caenorhabditis elegans OX=6239 GN=cct-4 PE=2 SV=1	QYLLEIC[IPM]K	NA	NA	8.12	8.12	8.12	NA	NA	0.07	0.0111126
4823	Q18823	206	Q18823_206	lam-2_C206	Laminin-like protein lam-2 OS=Caenorhabditis elegans OX=6239 GN=lam-2 PE=1 SV=3	APILPGNEATAQC[IPM]TK	7.56	8.58	8.22	8.12	8.12	0.422374	5.20165	0.0683333	4.86e-05
4824	Q18237	197	Q18237_197	smc-5_C197	Structural maintenance of chromosomes protein 5 OS=Caenorhabditis elegans OX=6239 GN=smc-5 PE=1 SV=2	C[IPM]TTSENAIK	8.12	NA	NA	8.12	8.12	NA	NA	0.17	0.00276504
4822	Q8I7N6	246	Q8I7N6_246 O01686_522	obr-4_C246 obr-4_C522	Oxysterol-binding protein OS=Caenorhabditis elegans OX=6239 GN=obr-4 PE=1 SV=1	VKVEC[IPM]EK	3.595	12.64	NA	8.1175	8.1175	4.5225	55.713	0.13	0.144587
4821	A0A078BPL2	22	A0A078BPL2_22 G5EGP8_158	cpz-1_C22 cpz-1_C158	CathePsin Z OS=Caenorhabditis elegans OX=6239 GN=cpz-1 PE=1 SV=1	YAHEHGIPHETC[IPM]NNYQAR	NA	10.565	5.665	8.115	8.115	2.45	30.191	0.0775	0.0283042
4820	H8ESF4	176	H8ESF4_176 G5EF87_280 H8ESF3_280	swsn-1_C176 swsn-1_C280 swsn-1_C280	SWI/SNF nucleosome remodeling complex component OS=Caenorhabditis elegans OX=6239 GN=swsn-1 PE=1 SV=1	VC[IPM]DHVGTR	7.755	8.31	8.275	8.11333	8.11333	0.253782	3.12797	0.0233333	0.131297
4819	Q21215	188	Q21215_188	rack-1_C188	Guanine nucleotide-binding protein subunit beta-2-like 1 OS=Caenorhabditis elegans OX=6239 GN=rack-1 PE=1 SV=3	VWNLGNC[IPM]R	8.11714	8.7425	7.47167	8.11044	8.11044	0.518837	6.39716	0.0243254	0.0293
4818	P34480	408	P34480_408	F59B2.3_C408	N-acetylglucosamine-6-phosphate deacetylase OS=Caenorhabditis elegans OX=6239 GN=F59B2.3 PE=3 SV=1	ATFC[IPM]SGK	6.39	9.81	NA	8.1	8.1	1.71	21.1111	0.105	0.248622
4817	O17759	27	O17759_27	tkt-1_C27	TransKeTolase homolog OS=Caenorhabditis elegans OX=6239 GN=tkt-1 PE=1 SV=1	ISSIEMTC[IPM]ASK	6.38333	8.48125	9.42889	8.09782	8.09782	1.27256	15.7148	0.0599074	0.0303978
4816	O16869	55	O16869_55	C13A2.9_C55	Uncharacterized protein OS=Caenorhabditis elegans OX=6239 GN=C13A2.9 PE=4 SV=2	EC[IPM]AYPK	8.09	NA	NA	8.09	8.09	NA	NA	0.1	0.206842
4815	Q7Z2A6	43	Q7Z2A6_43 H2KZR1_66	CELE_M60.4_C43 CELE_M60.4_C66	Uncharacterized protein OS=Caenorhabditis elegans OX=6239 GN=CELE_M60.4 PE=1 SV=1	SC[IPM]FGEGR	9.36	NA	6.8	8.08	8.08	1.28	15.8416	0.1	0.111622
4814	O44565	58	O44565_58	lam-1_C58	LAMinin related. See also lmb OS=Caenorhabditis elegans OX=6239 GN=lam-1 PE=1 SV=3	ATSTC[IPM]GSQGR	8.14	8.05	8.04	8.07667	8.07667	0.0449691	0.556778	0.0333333	0.0102604
4813	Q18115	228	Q18115_228	rpn-2_C228	26S proteasome non-ATPase regulatory subunit 1 OS=Caenorhabditis elegans OX=6239 GN=rpn-2 PE=3 SV=4	C[IPM]PSPDMSK	9.12625	6.765	8.33333	8.07486	8.07486	0.981149	12.1507	0.0526389	0.0419908
4812	Q93714	351	Q93714_351	idha-1_C351	Probable isocitrate dehydrogenase [NAD] subunit alpha, mitochondrial OS=Caenorhabditis elegans OX=6239 GN=idha-1 PE=3 SV=3	TGDLGGTGTCSSFTADVC[IPM]AR	NA	NA	8.06	8.06	8.06	NA	NA	0.04	0.0422
4811	Q23669	553	Q23669_553	vps-15_C553	Related to yeast Vacuolar Protein Sorting factor OS=Caenorhabditis elegans OX=6239 GN=vps-15 PE=1 SV=1	C[IPM]LVESK	8.06	NA	NA	8.06	8.06	NA	NA	0.06	0.143083
4810	Q21350	664	Q21350_664	ctf-18_C664	Chromosome Transmission Fidelity factor homolog OS=Caenorhabditis elegans OX=6239 GN=ctf-18 PE=1 SV=1	SC[IPM]GQSTR	NA	8.05	NA	8.05	8.05	NA	NA	0.1	0.114804
4809	Q9XW10	1904	Q9XW10_1904	pad-1_C1904	Protein pad-1 OS=Caenorhabditis elegans OX=6239 GN=pad-1 PE=2 SV=2	NVQEVC[IPM]SR	8.34	NA	7.76	8.05	8.05	0.29	3.60248	0.12	0.335694
4808	O61818	481	O61818_481	mrps-30_C481	Mitochondrial Ribosomal Protein, Small OS=Caenorhabditis elegans OX=6239 GN=mrps-30 PE=1 SV=2	LFDYC[IPM]DK	7.47	9.42	7.258	8.04933	8.04933	0.973064	12.0888	0.0513333	0.106691
4807	G5ECK4	707	G5ECK4_707 G5EE73_570	CELE_Y37A1B.17_C707 CELE_Y37A1B.17_C570	Uncharacterized protein OS=Caenorhabditis elegans OX=6239 GN=CELE_Y37A1B.17 PE=1 SV=1	LVC[IPM]ELDSAER	NA	NA	8.04	8.04	8.04	NA	NA	0.11	0.00117608
4806	G5ED36	140	G5ED36_140 O62178_140	rme-8_C140 rme-8_C140	Endocytosis protein RME-8 OS=Caenorhabditis elegans OX=6239 GN=rme-8 PE=1 SV=1	ANASC[IPM]LEQIDNR	NA	NA	8.04	8.04	8.04	NA	NA	0.17	0.399195
4805	O44897	304	O44897_304 Q8IA64_304	haf-9_C304 haf-9_C304	HAlF transporter (PGP related) OS=Caenorhabditis elegans OX=6239 GN=haf-9 PE=1 SV=2	TGEIC[IPM]SR	8.535	8.51	7.06	8.035	8.035	0.689505	8.58127	0.0222222	0.0613093
4803	Q17389	756	Q17389_756	cul-1_C756	Cullin-1 OS=Caenorhabditis elegans OX=6239 GN=cul-1 PE=1 SV=1	C[IPM]IGSLIEK	8.03	NA	NA	8.03	8.03	NA	NA	0.06	0.0143439
4804	G5EET6	399	G5EET6_399	efa-6_C399	Exchange factor for Arf-6 OS=Caenorhabditis elegans OX=6239 GN=efa-6 PE=1 SV=1	NC[IPM]TSTQVADR	9.15	NA	6.91	8.03	8.03	1.12	13.9477	0.07	0.130705
4802	P29691	561	P29691_561	eef-2_C561	Elongation factor 2 OS=Caenorhabditis elegans OX=6239 GN=eef-2 PE=1 SV=4	DLEEDHAC[IPM]IPLKK DLEEDHAC[IPM]IPLK	8.025	NA	NA	8.025	8.025	NA	NA	0.1	0.0381549
4801	P48583	29	P48583_29	erd-2_C29	ER lumen protein-retaining receptor OS=Caenorhabditis elegans OX=6239 GN=erd-2 PE=3 SV=2	SC[IPM]EGISGR	9.19	9.1425	5.74	8.02417	8.02417	1.61527	20.13	0.0480556	0.0683284
4800	Q09512	551	Q09512_551	ttll-12_C551	Tubulin--tyrosine ligase-like protein 12 OS=Caenorhabditis elegans OX=6239 GN=ttll-12 PE=4 SV=1	C[IPM]ENFIETIEK	8.02	NA	NA	8.02	8.02	NA	NA	0.03	0.026122
4799	O01882	318	O01882_318	acl-14_C318	ACyLtransferase-like OS=Caenorhabditis elegans OX=6239 GN=acl-14 PE=1 SV=3	C[IPM]DIAVNYK	NA	8.01	NA	8.01	8.01	NA	NA	0.05	0.117345
4798	O18229	122	O18229_122	Y57G11C.3_C122	Putative 6-phosphogluconolactonase OS=Caenorhabditis elegans OX=6239 GN=Y57G11C.3 PE=3 SV=2	DPC[IPM]LTAQHYEISLR	7.79	8.22	NA	8.005	8.005	0.215	2.68582	0.155	3.28e-05
4797	P34342	595	P34342_595	ran-2_C595	Ran GTPase-activating protein 2 OS=Caenorhabditis elegans OX=6239 GN=ran-2 PE=4 SV=3	SLTEC[IPM]LR	6.77	12.06	5.17667	8.00222	8.00222	2.94209	36.7659	0.1	0.100399
4795	O17983	257	O17983_257	arrd-14_C257	ARRestin Domain protein OS=Caenorhabditis elegans OX=6239 GN=arrd-14 PE=1 SV=1	C[IPM]NVPAR	7.96	7.83	8.21	8	8	0.157692	1.97115	0.04	0.0778061
4796	P34313	104	P34313_104	bud-31_C104	Protein BUD31 homolog OS=Caenorhabditis elegans OX=6239 GN=bud-31 PE=2 SV=1	QGYENLC[IPM]CVK	NA	NA	8	8	8	NA	NA	0.12	0.0321007
4794	Q09527	59	Q09527_59	E02H1.6_C59	Adenylate kinase isoenzyme 6 homolog OS=Caenorhabditis elegans OX=6239 GN=E02H1.6 PE=1 SV=2	ENNLQGDFDEQYNC[IPM]HVLDEDK	8	NA	NA	8	8	NA	NA	0.22	4.99e-06
4793	Q23424	414	Q23424_414	fzo-1_C414	Transmembrane GTPase fzo-1 OS=Caenorhabditis elegans OX=6239 GN=fzo-1 PE=3 SV=1	TFNEC[IPM]R	7.59	8.08	8.32	7.99667	7.99667	0.303791	3.79897	0.0766667	0.244471
4792	G5ECU1	134	G5ECU1_134	skr-1_C134	Skp1-related protein OS=Caenorhabditis elegans OX=6239 GN=skr-1 PE=1 SV=1	GLLDVTC[IPM]K	9.08667	7.39	7.505	7.99389	7.99389	0.774136	9.68409	0.0722222	0.0376707
4791	H2KZS4	51	H2KZS4_51 H2KZS2_907 H2KZS3_857	CELE_T23E7.2_C51 CELE_T23E7.2_C907 CELE_T23E7.2_C857	Uncharacterized protein OS=Caenorhabditis elegans OX=6239 GN=CELE_T23E7.2 PE=1 SV=2	LDQAC[IPM]R	10.6	7.96	5.39	7.98333	7.98333	2.12704	26.6435	0.0533333	0.0876422
4790	Q9GS00	346	Q9GS00_346	csn-1_C346	COP9 signalosome complex subunit 1 OS=Caenorhabditis elegans OX=6239 GN=csn-1 PE=1 SV=1	TEC[IPM]LQSK	NA	NA	7.98	7.98	7.98	NA	NA	0.0566667	0.0953366
4789	H2L0B1	335	H2L0B1_335	dpf-7_C335	Dipeptidyl Peptidase Four (IV) family OS=Caenorhabditis elegans OX=6239 GN=dpf-7 PE=1 SV=1	TTC[IPM]LDLK	7.98	NA	NA	7.98	7.98	NA	NA	0.09	0.0651417
4788	P34264	141	P34264_141	mrpl-11_C141	Probable 39S ribosomal protein L11, mitochondrial OS=Caenorhabditis elegans OX=6239 GN=mrpl-11 PE=3 SV=1	ALQHVPLEQIC[IPM]R	6.73	9.22	NA	7.975	7.975	1.245	15.6113	0.19	0.170124
4786	Q9XW87	533	Q9XW87_533	lonp-2_C533	Lon protease homolog 2, peroxisomal OS=Caenorhabditis elegans OX=6239 GN=lonp-2 PE=3 SV=1	NVGAIC[IPM]R	7.97	NA	NA	7.97	7.97	NA	NA	0.21	0.0346605
4787	P17511	55	P17511_55	mtl-1_C55	Metallothionein-1 OS=Caenorhabditis elegans OX=6239 GN=mtl-1 PE=1 SV=2	CANCHC[IPM]AEQK	8.28	NA	7.66	7.97	7.97	0.31	3.88959	0.16	0.00272429
4785	Q9N4J2	222	Q9N4J2_222 P18947_222 P06125_222	vit-3_C222 vit-4_C222 vit-5_C222	Vitellogenin-3 OS=Caenorhabditis elegans OX=6239 GN=vit-3 PE=1 SV=1	FGSEC[IPM]K	6.615	7.43	9.85333	7.96611	7.96611	1.37532	17.2646	0.0994444	0.241807
4784	Q05036	89	Q05036_89	hsp-110_C89	Heat shock protein 110 OS=Caenorhabditis elegans OX=6239 GN=hsp-110 PE=3 SV=1	FIPFIPC[IPM]K	8.42	7.145	8.33	7.965	7.965	0.580991	7.29429	0.0408333	0.0841935
4783	G4SF79	231	G4SF79_231	CELE_F25E2.2_C231	Uncharacterized protein OS=Caenorhabditis elegans OX=6239 GN=CELE_F25E2.2 PE=1 SV=2	KAEVTELGC[IPM]R	NA	NA	7.96	7.96	7.96	NA	NA	0.08	0.00707639
4782	Q17577	477	Q17577_477	acs-7_C477	Fatty Acid CoA Synthetase family OS=Caenorhabditis elegans OX=6239 GN=acs-7 PE=1 SV=1	PVAC[IPM]VVSK	8.58	5.735	9.56	7.95833	7.95833	1.62224	20.3842	0.0788889	0.142267
4781	Q22757	33	Q22757_33	CELE_T24H7.3_C33	Uncharacterized protein OS=Caenorhabditis elegans OX=6239 GN=CELE_T24H7.3 PE=1 SV=1	KPALCGSC[IPM]DCDVEK	7.21	9.07	7.59	7.95667	7.95667	0.802385	10.0844	0.126667	2.09e-05
4780	Q95XR0	90	Q95XR0_90	eif-2gamma_C90	Eukaryotic Initiation Factor OS=Caenorhabditis elegans OX=6239 GN=eif-2gamma PE=1 SV=1	C[IPM]SNQECPR C[IPM]SNQECPRPGCYR	NA	NA	7.955	7.955	7.955	NA	NA	0.09	0.143985
4779	Q03577	154	Q03577_154	dars-1_C154	Aspartate--tRNA ligase, cytoplasmic OS=Caenorhabditis elegans OX=6239 GN=dars-1 PE=3 SV=1	VDNPIESC[IPM]TQK	7.76333	7.14	8.96	7.95444	7.95444	0.755201	9.49407	0.0719444	0.0383511
4778	P27639	63	P27639_63	inf-1_C63	Eukaryotic initiation factor 4A OS=Caenorhabditis elegans OX=6239 GN=inf-1 PE=2 SV=1	AIVPC[IPM]TTGK IVPC[IPM]TTGK	8	7.605	8.24833	7.95111	7.95111	0.264905	3.33167	0.0335556	0.0556698
4775	Q9N489	68	Q9N489_68	ncap-1_C68	NeCAP (NECAP) endocytosis associated protein homolog OS=Caenorhabditis elegans OX=6239 GN=ncap-1 PE=1 SV=1	C[IPM]PIDAHPGNAIEAVSDSSR	7.95	NA	NA	7.95	7.95	NA	NA	0.09	1.94e-06
4777	O02053	268	O02053_268	san-1_C268	Uncharacterized protein OS=Caenorhabditis elegans OX=6239 GN=san-1 PE=1 SV=2	VNPVC[IPM]K	NA	7.95	NA	7.95	7.95	NA	NA	0.07	0.226201
4776	Q20086	273	Q20086_273	ugt-58_C273	Putative UDP-glucuronosyltransferase ugt-58 OS=Caenorhabditis elegans OX=6239 GN=ugt-58 PE=3 SV=2	VNFIGAIQC[IPM]R	7.95	NA	NA	7.95	7.95	NA	NA	0.12	0.00248
4774	Q20448	293	Q20448_293	ztf-7_C293	Zinc finger putative Transcription Factor family OS=Caenorhabditis elegans OX=6239 GN=ztf-7 PE=1 SV=1	RLEEALQC[IPM]QQR	8.54	NA	7.35	7.945	7.945	0.595	7.48899	0.12	0.00576678
4771	Q95XX0	88	Q95XX0_88	ubc-13_C88	Ubiquitin-conjugating enzyme E2 13 OS=Caenorhabditis elegans OX=6239 GN=ubc-13 PE=1 SV=2	IC[IPM]LDILK	NA	7.94	NA	7.94	7.94	NA	NA	0.05	0.0153482	Active site
4773	Q09990	254	Q09990_254 A0A0K3AWY7_199 A0A0K3ARM6_199 A0A0K3AUM4_254	lin-23_C254 lin-23_C199 lin-23_C199 lin-23_C254	F-box/WD repeat-containing protein lin-23 OS=Caenorhabditis elegans OX=6239 GN=lin-23 PE=1 SV=2	DYSC[IPM]SR	NA	8.76	7.12	7.94	7.94	0.82	10.3275	0.0475	0.25691
4772	A0A131MCP7	195	A0A131MCP7_195 A0A131MBT2_195	utx-1_C195 utx-1_C195	UTX (Ubiquitously transcribed TPR on X) homolog OS=Caenorhabditis elegans OX=6239 GN=utx-1 PE=1 SV=1	C[IPM]INLFK	NA	7.94	NA	7.94	7.94	NA	NA	0.12	0.0742601
4770	Q95XR0	114	Q95XR0_114	eif-2gamma_C114	Eukaryotic Initiation Factor OS=Caenorhabditis elegans OX=6239 GN=eif-2gamma PE=1 SV=1	SAGSSTPDRFPC[IPM]ER	8.285	7.08333	8.44	7.93611	7.93611	0.606316	7.63996	0.0633333	0.0015875
4769	Q9XWD1	91	Q9XWD1_91	acs-5_C91	Fatty Acid CoA Synthetase family OS=Caenorhabditis elegans OX=6239 GN=acs-5 PE=1 SV=1	TESNGGPC[IPM]VGTR	6.675	8.8	8.33	7.935	7.935	0.911382	11.4856	0.0994444	0.0287136
4768	G5EBY3	77	G5EBY3_77	nmy-2_C77	Non-muscle MYosin OS=Caenorhabditis elegans OX=6239 GN=nmy-2 PE=1 SV=1	VSSDDC[IPM]QKPNPPK	7.965	7.49	8.345	7.93333	7.93333	0.34977	4.40886	0.065	0.0152143
4767	Q18688	682	Q18688_682	daf-21_C682	Heat shock protein 90 OS=Caenorhabditis elegans OX=6239 GN=daf-21 PE=1 SV=1	LGLDIGDDEIEDSAVPSSC[IPM]TAEAK	NA	NA	7.93	7.93	7.93	NA	NA	0.17	7.8e-06
4766	P54816	971	P54816_971	lex-1_C971	Tat-binding homolog 7 OS=Caenorhabditis elegans OX=6239 GN=lex-1 PE=1 SV=3	LNNC[IPM]EYNHADK	5.325	10.53	NA	7.9275	7.9275	2.6025	32.8288	0.0875	0.010217
4765	Q9XWS2	81	Q9XWS2_81	sec-8_C81	Exocyst complex component 4 OS=Caenorhabditis elegans OX=6239 GN=sec-8 PE=2 SV=2	C[IPM]LVSFR	NA	7.89	7.96	7.925	7.925	0.035	0.44164	0.09	0.0900269
4764	Q7YTL5	78	Q7YTL5_78	CELE_K11D2.5_C78	Uncharacterized protein OS=Caenorhabditis elegans OX=6239 GN=CELE_K11D2.5 PE=1 SV=2	C[IPM]EFLLDANTK	6.72	9.45	7.58	7.91667	7.91667	1.13966	14.3957	0.106667	0.0153179
4763	Q18212	161	Q18212_161	hel-1_C161	Spliceosome RNA helicase DDX39B homolog OS=Caenorhabditis elegans OX=6239 GN=hel-1 PE=2 SV=1	LANDC[IPM]PHIVVGTPGR	7.765	8.23	7.74	7.91167	7.91167	0.225327	2.84803	0.0383333	0.0555925
4761	Q17740	409	Q17740_409	ain-1_C409	ALG-1 INteracting protein OS=Caenorhabditis elegans OX=6239 GN=ain-1 PE=1 SV=4	C[IPM]PVPQK	8.745	8.06	6.925	7.91	7.91	0.750544	9.48855	0.0411111	0.127325
4760	Q21986	495	Q21986_495	cra-1_C495	N-terminal acetyltransferase B complex subunit NAA25 homolog OS=Caenorhabditis elegans OX=6239 GN=cra-1 PE=1 SV=3	TDPMC[IPM]K	9.39	NA	6.43	7.91	7.91	1.48	18.7105	0.08	0.239209
4762	Q966I6	132	Q966I6_132	rpi-2_C132	Protein XRP2 OS=Caenorhabditis elegans OX=6239 GN=rpi-2 PE=3 SV=2	DC[IPM]TSIR	NA	NA	7.91	7.91	7.91	NA	NA	0.05	0.382981
4759	Q9TYL9	638	Q9TYL9_638	copb-1_C638	Coatomer subunit beta OS=Caenorhabditis elegans OX=6239 GN=copb-1 PE=1 SV=1	ILAQGIPGLDEQYGDDC[IPM]KK	NA	8.1	7.715	7.9075	7.9075	0.1925	2.4344	0.0775	0.0368
4758	Q03577	100	Q03577_100	dars-1_C100	Aspartate--tRNA ligase, cytoplasmic OS=Caenorhabditis elegans OX=6239 GN=dars-1 PE=3 SV=1	NC[IPM]FLVLR	5.70667	10.105	NA	7.90583	7.90583	2.19917	27.817	0.105833	0.131604
4757	B3CJ34	2397	B3CJ34_2397	gcn-1_C2397	GCN (Yeast General Control Nondrepressible) homolog OS=Caenorhabditis elegans OX=6239 GN=gcn-1 PE=1 SV=2	ALIATC[IPM]GQK	7.445	8.16	8.11	7.905	7.905	0.325909	4.12282	0.0266667	0.0394685
4756	Q17390	141	Q17390_141	cul-2_C141	Cullin-2 OS=Caenorhabditis elegans OX=6239 GN=cul-2 PE=1 SV=3	AC[IPM]IQEHVR	7.855	7.915	7.94	7.90333	7.90333	0.0356682	0.451306	0.0516667	0.02568
4754	Q18143	283	Q18143_283	cht-3_C283	Chitinase-like protein C25A8.4 OS=Caenorhabditis elegans OX=6239 GN=cht-3 PE=1 SV=3	VSYQDAC[IPM]R	7.9	NA	NA	7.9	7.9	NA	NA	0.13	0.0275754
4755	Q23551	5554	Q23551_5554 H2FLH3_5244 H2FLH2_5323 A0A061ACT3_5529 A0A061AE24_5538	unc-22_C5554 unc-22_C5244 unc-22_C5323 unc-22_C5529 unc-22_C5538	Twitchin OS=Caenorhabditis elegans OX=6239 GN=unc-22 PE=1 SV=3	AVFTC[IPM]EAVGRPEPTAR	NA	NA	7.9	7.9	7.9	NA	NA	0.06	0.00397499
4753	P51403	95	P51403_95	rps-2_C95	40S ribosomal protein S2 OS=Caenorhabditis elegans OX=6239 GN=rps-2 PE=3 SV=1	EFEIIDALC[IPM]SNLK	6.81	NA	8.98	7.895	7.895	1.085	13.7429	0.065	0.00205035
4752	P50140	417	P50140_417 V6CLG8_111 G8JYF5_231	hsp-60_C417 hsp-60_C111 hsp-60_C231	Chaperonin homolog Hsp-60, mitochondrial OS=Caenorhabditis elegans OX=6239 GN=hsp-60 PE=2 SV=2	VTDALC[IPM]ATR DRVTDALC[IPM]ATR	6.40111	8.175	9.08889	7.88833	7.88833	1.11585	14.1455	0.0512963	0.0268182
4751	Q9BL27	99	Q9BL27_99	CELE_Y71H2AR.1_C99	Uncharacterized protein OS=Caenorhabditis elegans OX=6239 GN=CELE_Y71H2AR.1 PE=1 SV=1	LTC[IPM]IPTLLEVGNK	9.46	6.315	NA	7.8875	7.8875	1.5725	19.9366	0.095	0.0198282
4750	Q95X44	151	Q95X44_151	vha-8_C151	Vacuolar H ATPase OS=Caenorhabditis elegans OX=6239 GN=vha-8 PE=1 SV=1	LVEQLLPEC[IPM]LDGLQK	8.14	NA	7.63	7.885	7.885	0.255	3.23399	0.15	0.0154809
4749	Q19782	228	Q19782_228	ifd-2_C228	Intermediate filament protein ifd-2 OS=Caenorhabditis elegans OX=6239 GN=ifd-2 PE=3 SV=1	LNGC[IPM]ISQHDIAIR	NA	7.72	8.03	7.875	7.875	0.155	1.96825	0.0925	0.00695896
4748	Q8WQE0	613	Q8WQE0_613 G8JYA8_637 G4SGU1_639 G5EEM9_700 A0A0K3AU10_528 Q21478_625	ipla-1_C613 ipla-1_C637 ipla-1_C639 ipla-1_C700 ipla-1_C528 ipla-1_C625	Intracelllar PhosphoLipase A family OS=Caenorhabditis elegans OX=6239 GN=ipla-1 PE=1 SV=1	SGC[IPM]SSPR	NA	7.87	NA	7.87	7.87	NA	NA	0.15	0.065611
4747	Q20950	110	Q20950_110	CELE_F57F5.1_C110	Uncharacterized protein OS=Caenorhabditis elegans OX=6239 GN=CELE_F57F5.1 PE=1 SV=2	TAWPNC[IPM]PSISK	7.9	7.76	7.94	7.86667	7.86667	0.0771722	0.981003	0.0266667	0.00850283
4746	G5EC24	343	G5EC24_343	ptp-2_C343	Tyrosine-protein phosphatase non-receptor type ptp-2 OS=Caenorhabditis elegans OX=6239 GN=ptp-2 PE=1 SV=1	NVTFAC[IPM]EK	7.35	8.38	NA	7.865	7.865	0.515	6.548	0.08	0.0357708
4745	P43510	174	P43510_174 Q8MQC6_173 G8JY40_164	cpr-6_C174 cpr-6_C173 cpr-6_C164	Cathepsin B-like cysteine proteinase 6 OS=Caenorhabditis elegans OX=6239 GN=cpr-6 PE=1 SV=1	SCGFGC[IPM]NGGDPLAAWR	7.18	9.55	6.86	7.86333	7.86333	1.19979	15.258	0.143333	0.00221477	Disulfide bond
4744	O45218	205	O45218_205	ads-1_C205	Alkyldihydroxyacetonephosphate synthase OS=Caenorhabditis elegans OX=6239 GN=ads-1 PE=2 SV=1	ENLTC[IPM]R	NA	NA	7.86	7.86	7.86	NA	NA	0.08	0.200335
4742	Q9UB29	2175	Q9UB29_2175 Q9UB28_2175	let-805_C2175 let-805_C2175	Myotactin form A OS=Caenorhabditis elegans OX=6239 GN=let-805 PE=1 SV=1	GIKDPLLQC[IPM]PGESPR	8.25	NA	7.47	7.86	7.86	0.39	4.96183	0.07	0.00480793
4743	G5EF68	270	G5EF68_270	taf-5_C270	TAF (TBP-associated transcription factor) family OS=Caenorhabditis elegans OX=6239 GN=taf-5 PE=1 SV=1	MQTHC[IPM]PQADR	NA	7.86	NA	7.86	7.86	NA	NA	0.08	0.00304341
4741	Q9N5V3	737	Q9N5V3_737	imb-3_C737	IMportin Beta family OS=Caenorhabditis elegans OX=6239 GN=imb-3 PE=1 SV=2	LWC[IPM]EFLK	NA	7.8575	NA	7.8575	7.8575	NA	NA	0.06	0.0827306
4740	O01615	84	O01615_84	T19H12.2_C84	Acidic leucine-rich nuclear phosphoprotein 32-related protein 2 OS=Caenorhabditis elegans OX=6239 GN=T19H12.2 PE=3 SV=1	C[IPM]APEIK	9.68	6.99	6.89333	7.85444	7.85444	1.29147	16.4425	0.0755556	0.125
4739	Q65ZI3	138	Q65ZI3_138	dhs-30_C138	DeHydrogenases, Short chain OS=Caenorhabditis elegans OX=6239 GN=dhs-30 PE=1 SV=1	GSC[IPM]QDTTMEIHR	7.364	8.4025	7.7875	7.85133	7.85133	0.426362	5.43044	0.0418333	0.0310955
4738	G5EEG7	311	G5EEG7_311	smu-1_C311	Smu-1 suppressor of mec-8 and unc-52 protein OS=Caenorhabditis elegans OX=6239 GN=smu-1 PE=1 SV=1	GVC[IPM]AVR	7.15	8.53	NA	7.84	7.84	0.69	8.80102	0.13	0.14456
4737	O62334	477	O62334_477	agl-1_C477	AGL (Amylo-1,6-GLucosidase, 4-alpha-glucanotransferase) glycogen debranching enzyme OS=Caenorhabditis elegans OX=6239 GN=agl-1 PE=1 SV=1	ELVC[IPM]WGDSVK	NA	NA	7.83	7.83	7.83	NA	NA	0.11	0.0126945
4735	Q9XWF2	43	Q9XWF2_43	dxbp-1_C43	Downstream of XBP-1 OS=Caenorhabditis elegans OX=6239 GN=dxbp-1 PE=1 SV=1	C[IPM]HLTSEAHQR	NA	7.83	NA	7.83	7.83	NA	NA	0.2	0.000393506
4736	O61208	853	O61208_853 Q8ITY3_853	gip-1_C853 gip-1_C853	Gamma-tubulin complex component OS=Caenorhabditis elegans OX=6239 GN=gip-1 PE=1 SV=2	IAEIC[IPM]QK	NA	7.83	NA	7.83	7.83	NA	NA	0.14	0.0321766
4734	P12844	77	P12844_77	myo-3_C77	Myosin-3 OS=Caenorhabditis elegans OX=6239 GN=myo-3 PE=2 SV=1	DQC[IPM]QEMNPPK	8.74556	8.202	6.53	7.82585	7.82585	0.942793	12.0472	0.0731111	0.0286685
4732	Q23044	290	Q23044_290	CELE_T22B7.7_C290	Uncharacterized protein OS=Caenorhabditis elegans OX=6239 GN=CELE_T22B7.7 PE=1 SV=1	GLETAELC[IPM]AK KGLETAELC[IPM]AK	9.49	6.16	NA	7.825	7.825	1.665	21.278	0.11	0.0555247
4733	Q95Y93	31	Q95Y93_31	ttr-8_C31	TransThyretin-Related family domain OS=Caenorhabditis elegans OX=6239 GN=ttr-8 PE=1 SV=1	IC[IPM]EDKPAVGVK GQLIC[IPM]EDKPAVGVK	NA	NA	7.825	7.825	7.825	NA	NA	0.11	0.0733915
4731	O76836	142	O76836_142 Q2V4T0_129	CELE_T19D12.4_C142 CELE_T19D12.4_C129	Uncharacterized protein OS=Caenorhabditis elegans OX=6239 GN=CELE_T19D12.4 PE=1 SV=1	ATAVC[IPM]R	11.6	7.86	4	7.82	7.82	3.10282	39.678	0.11	0.0775525
4730	Q94300	79	Q94300_79 Q19162_79	rpl-11.1_C79 rpl-11.2_C79	60S ribosomal protein L11-1 OS=Caenorhabditis elegans OX=6239 GN=rpl-11.1 PE=3 SV=1	IAVHC[IPM]TVR	7.65857	8.255	7.54	7.81786	7.81786	0.312874	4.00204	0.015119	0.035371
4729	Q27274	26	Q27274_26	rop-1_C26	60 kDa SS-A/Ro ribonucleoprotein homolog OS=Caenorhabditis elegans OX=6239 GN=rop-1 PE=2 SV=1	LSNVC[IPM]AR	8.355	7.48	7.61333	7.81611	7.81611	0.38492	4.9247	0.04	0.0966541
4728	P25807	316	P25807_316	cpr-1_C316	Gut-specific cysteine proteinase OS=Caenorhabditis elegans OX=6239 GN=cpr-1 PE=1 SV=2	GDDQC[IPM]GIESAVVAGK	5.4	9.9	8.14333	7.81444	7.81444	1.85178	23.6969	0.0811111	0.0277586
4727	Q23382	177	Q23382_177	ccdc-47_C177	CCDC (Human Coiled Coil Domain Containing) homolog OS=Caenorhabditis elegans OX=6239 GN=ccdc-47 PE=1 SV=1	HDTDSTFSAWC[IPM]TGR	NA	NA	7.81	7.81	7.81	NA	NA	0.09	0.00282466
4725	E9RKC7	485	E9RKC7_485	CELE_Y95B8A.8_C485	Uncharacterized protein OS=Caenorhabditis elegans OX=6239 GN=CELE_Y95B8A.8 PE=1 SV=1	TVLGC[IPM]SR	7.07	NA	8.54	7.805	7.805	0.735	9.41704	0.0725	0.101203
4726	Q21106	1191	Q21106_1191	dcaf-1_C1191	DDB1- and CUL4-associated factor homolog 1 OS=Caenorhabditis elegans OX=6239 GN=dcaf-1 PE=3 SV=5	IVGTC[IPM]R	NA	7.55	8.06	7.805	7.805	0.255	3.26714	0.055	0.135298
4724	O02655	97	O02655_97	smd-1_C97	S-adenosylmethionine decarboxylase proenzyme OS=Caenorhabditis elegans OX=6239 GN=smd-1 PE=1 SV=1	TC[IPM]GTTR	NA	7.8	NA	7.8	7.8	NA	NA	0.08	0.197751	Active site
4723	Q9TZ33	219	Q9TZ33_219	ucr-2.3_C219	Ubiquinol-Cytochrome c oxidoReductase complex OS=Caenorhabditis elegans OX=6239 GN=ucr-2.3 PE=1 SV=1	SYAEEC[IPM]GVVPDGHIITNQGSPFR	7.8	NA	NA	7.8	7.8	NA	NA	0.05	0.00112675
4722	Q22508	14	Q22508_14	tag-18_C14	Uncharacterized protein OS=Caenorhabditis elegans OX=6239 GN=tag-18 PE=1 SV=1	HPGC[IPM]LPR	8.024	7.28	8.0925	7.79883	7.79883	0.367935	4.71782	0.0458333	0.0379461
4721	Q20121	235	Q20121_235	acs-4_C235	Fatty Acid CoA Synthetase family OS=Caenorhabditis elegans OX=6239 GN=acs-4 PE=1 SV=2	KC[IPM]PTLK	5.33	11.06	7	7.79667	7.79667	2.40614	30.8611	0.0783333	0.390086
4720	G5EEI4	141	G5EEI4_141	asp-1_C141	ASpartyl Protease OS=Caenorhabditis elegans OX=6239 GN=asp-1 PE=1 SV=1	FSIQYGSGSC[IPM]NGYLGK	NA	NA	7.79	7.79	7.79	NA	NA	0.07	0.266
4717	Q93795	191	Q93795_191	hpo-31_C191	Uncharacterized protein OS=Caenorhabditis elegans OX=6239 GN=hpo-31 PE=1 SV=2	ISDC[IPM]TEHEHDTIQAIVENK	7.79	NA	NA	7.79	7.79	NA	NA	0.15	0.000653496
4718	V6CJB8	3795	V6CJB8_3795 A0A0M7RDU5_2303 V6CKH1_3156 V6CLU5_3156 Q8MXD8_3156 Q9NL87_3089 Q5PY59_3156 V6CLT3_3795 A0A0M9JJ85_2166 V6CLU0_3795 H2L075_3156 V6CLP5_3795	ketn-1_C3795 ketn-1_C2303 ketn-1_C3156 ketn-1_C3156 ketn-1_C3156 ketn-1_C3089 ketn-1_C3156 ketn-1_C3795 ketn-1_C2166 ketn-1_C3795 ketn-1_C3156 ketn-1_C3795	KETtiN (Drosophila actin-binding) homolog OS=Caenorhabditis elegans OX=6239 GN=ketn-1 PE=1 SV=1	C[IPM]VATNVK	9.07	6.51	NA	7.79	7.79	1.28	16.4313	0.1	0.0898482
4719	O16368	151	O16368_151	rpt-2_C151	Probable 26S proteasome regulatory subunit 4 OS=Caenorhabditis elegans OX=6239 GN=rpt-2 PE=3 SV=1	EQLEPGC[IPM]SVLLNHK	NA	NA	7.79	7.79	7.79	NA	NA	0.03	0.00601354
4715	Q18547	137	Q18547_137	rfc-3_C137	RFC (DNA replication factor) family OS=Caenorhabditis elegans OX=6239 GN=rfc-3 PE=1 SV=1	VVVLC[IPM]EADSLTR	8.42	7.15	NA	7.785	7.785	0.635	8.15671	0.08	0.0976602
4716	P46502	124	P46502_124	rpt-3_C124	Probable 26S proteasome regulatory subunit 6B OS=Caenorhabditis elegans OX=6239 GN=rpt-3 PE=3 SV=1	ELLKPGC[IPM]SVALHK	NA	8.27	7.3	7.785	7.785	0.485	6.22993	0.09	0.00260069
4714	A0A131MB92	382	A0A131MB92_382 Q18916_512 A0A131MBB2_509	acs-22_C382 acs-22_C512 acs-22_C509	Fatty Acid CoA Synthetase family OS=Caenorhabditis elegans OX=6239 GN=acs-22 PE=1 SV=1	C[IPM]GDTFR	8.63333	8.125	6.585	7.78111	7.78111	0.870866	11.1921	0.035	0.169397
4713	Q9XXN4	416	Q9XXN4_416 Q56VZ2_416 Q9U365_357	ngp-1_C416 ngp-1_C416 ngp-1_C357	Nucleolar GTP-binding protein 2 OS=Caenorhabditis elegans OX=6239 GN=ngp-1 PE=1 SV=2	C[IPM]KPEHLR	6.69667	8.865	NA	7.78083	7.78083	1.08417	13.9338	0.0591667	0.239116
4712	Q9U1Q7	999	Q9U1Q7_999 I2HAI1_182	emb-4_C999 emb-4_C182	Uncharacterized protein OS=Caenorhabditis elegans OX=6239 GN=emb-4 PE=1 SV=4	VAHSC[IPM]WR	NA	7.78	NA	7.78	7.78	NA	NA	0.19	0.138718
4711	Q09591	1195	Q09591_1195	mix-1_C1195	Mitotic chromosome and X-chromosome-associated protein mix-1 OS=Caenorhabditis elegans OX=6239 GN=mix-1 PE=1 SV=2	LNGGDIAVLC[IPM]QDK	7.78	NA	NA	7.78	7.78	NA	NA	0.16	0.0224351
4710	Q9U2H9	49	Q9U2H9_49	eef-1B.2_C49	Probable elongation factor 1-beta/1-delta 2 OS=Caenorhabditis elegans OX=6239 GN=eef-1B.2 PE=1 SV=4	PGTSSGGDHGC[IPM]K SDVKPGTSSGGDHGC[IPM]K FSDVKPGTSSGGDHGC[IPM]K VFSDVKPGTSSGGDHGC[IPM]K	7.90375	10.2975	5.135	7.77875	7.77875	2.10943	27.1179	0.0633333	0.0350131
4708	P34274	100	P34274_100	C02C2.6_C100	TIP41-like protein OS=Caenorhabditis elegans OX=6239 GN=C02C2.6 PE=3 SV=3	MVC[IPM]ADR	8.29667	7.81333	7.22	7.77667	7.77667	0.440311	5.66195	0.0633333	0.0904731
4709	Q27461	352	Q27461_352 P90735_352	eat-6_C352 eat-6_C352	Sodium/potassium-transporting ATPase subunit alpha OS=Caenorhabditis elegans OX=6239 GN=eat-6 PE=3 SV=1	NLEAVETLGSTSTIC[IPM]SDK	7.26	7.77	8.3	7.77667	7.77667	0.424604	5.45998	0.0477778	0.0453733
4707	P41988	239	P41988_239	cct-1_C239	T-complex protein 1 subunit alpha OS=Caenorhabditis elegans OX=6239 GN=cct-1 PE=3 SV=2	IAC[IPM]LDFSLMK	NA	9.04	6.51	7.775	7.775	1.265	16.2701	0.095	0.000403017
4706	Q93619	202	Q93619_202	bckd-1b_C202	Branched Chain Keto acid Dehydrogenase e1 (E1) subunit OS=Caenorhabditis elegans OX=6239 GN=bckd-1b PE=1 SV=1	GLLLSC[IPM]IR	NA	8.32	7.22	7.77	7.77	0.55	7.07851	0.1075	0.0588
4705	Q9TZZ9	112	Q9TZZ9_112	CELE_R02D3.8_C112	Uncharacterized protein OS=Caenorhabditis elegans OX=6239 GN=CELE_R02D3.8 PE=1 SV=1	PTEC[IPM]PR	7.77	NA	NA	7.77	7.77	NA	NA	0.08	0.264272
4704	Q9XXD2	92	Q9XXD2_92	exos-1_C92	EXOSome (Multiexonuclease complex) component OS=Caenorhabditis elegans OX=6239 GN=exos-1 PE=1 SV=1	C[IPM]DIISIGDK	5.75	9.2	8.36	7.77	7.77	1.46895	18.9053	0.0833333	0.00271766
4703	Q93573	81	Q93573_81	tct-1_C81	Translationally-controlled tumor protein homolog OS=Caenorhabditis elegans OX=6239 GN=tct-1 PE=1 SV=1	LVEMNC[IPM]YEDASMFK	8.5	NA	7.03	7.765	7.765	0.735	9.46555	0.135	0.00968
4702	G5EFW8	176	G5EFW8_176 G5EFU2_176	ant-1.3_C176 ant-1.4_C176	Adenine Nucleotide Translocator OS=Caenorhabditis elegans OX=6239 GN=ant-1.3 PE=1 SV=1	GLADC[IPM]LVK	6.93333	8.645	7.71	7.76278	7.76278	0.699781	9.01457	0.0855556	0.0480882
4699	Q22484	89	Q22484_89	CELE_T14B4.1_C89	Uncharacterized protein OS=Caenorhabditis elegans OX=6239 GN=CELE_T14B4.1 PE=1 SV=3	AVIAC[IPM]LK	NA	7.76	NA	7.76	7.76	NA	NA	0.12	0.173085
4701	Q9N4H7	1192	Q9N4H7_1192	copa-1_C1192	Coatomer subunit alpha OS=Caenorhabditis elegans OX=6239 GN=copa-1 PE=1 SV=2	GRPLC[IPM]K	NA	NA	7.76	7.76	7.76	NA	NA	0.055	0.219809
4700	Q19974	79	Q19974_79	nol-10_C79	NucleOLar protein OS=Caenorhabditis elegans OX=6239 GN=nol-10 PE=1 SV=1	C[IPM]YDLNNLSLK	NA	NA	7.76	7.76	7.76	NA	NA	0.09	0.000767595
4698	G5EGN2	317	G5EGN2_317	fat-6_C317	Delta(9)-fatty-acid desaturase fat-6 OS=Caenorhabditis elegans OX=6239 GN=fat-6 PE=2 SV=1	TAC[IPM]DEIIGR KTAC[IPM]DEIIGR	9.46	9.055	4.755	7.75667	7.75667	2.12893	27.4464	0.0525	0.0325612
4697	Q9XWP0	92	Q9XWP0_92	mrps-28_C92	Mitochondrial Ribosomal Protein, Small OS=Caenorhabditis elegans OX=6239 GN=mrps-28 PE=1 SV=1	FNAVC[IPM]K	5.74	9.765	NA	7.7525	7.7525	2.0125	25.9594	0.0975	0.200248
4696	Q09444	124	Q09444_124	ubh-4_C124	Probable ubiquitin carboxyl-terminal hydrolase ubh-4 OS=Caenorhabditis elegans OX=6239 GN=ubh-4 PE=3 SV=2	GHC[IPM]LSNSEEIR	NA	7.70667	7.795	7.75083	7.75083	0.0441667	0.569831	0.0716667	0.00196775
4695	O76686	104	O76686_104	CELE_M01G5.1_C104	Uncharacterized protein OS=Caenorhabditis elegans OX=6239 GN=CELE_M01G5.1 PE=1 SV=2	MC[IPM]HEIAK	7.75	NA	NA	7.75	7.75	NA	NA	0.14	0.0983956
4694	P91154	36	P91154_36	C43E11.9_C36	60S ribosome subunit biogenesis protein NIP7 homolog OS=Caenorhabditis elegans OX=6239 GN=C43E11.9 PE=1 SV=1	NDGDYC[IPM]FR	7.06	NA	8.4275	7.74375	7.74375	0.68375	8.8297	0.12125	0.023413
4693	H9G321	198	H9G321_198 A5Z2W3_202	CELE_R13H4.2_C198 CELE_R13H4.2_C202	Uncharacterized protein OS=Caenorhabditis elegans OX=6239 GN=CELE_R13H4.2 PE=1 SV=1	ELYC[IPM]STK	8.02667	7.2925	7.90667	7.74194	7.74194	0.321559	4.15346	0.0547222	0.0987609
4692	H8W3Y2	1171	H8W3Y2_1171 Q9N531_958 Q33BL4_1157	frm-5.1_C1171 frm-5.2_C958 frm-5.1_C1157	FERM domain (Protein4.1-ezrin-radixin-moesin) family OS=Caenorhabditis elegans OX=6239 GN=frm-5.1 PE=1 SV=1	AGVC[IPM]VGDR	7.74	NA	NA	7.74	7.74	NA	NA	0.1	0.0744438
4691	Q20480	222	Q20480_222	sir-2.2_C222	NAD-dependent protein deacylase sir-2.2 OS=Caenorhabditis elegans OX=6239 GN=sir-2.2 PE=1 SV=1	VNFC[IPM]YEK	7.74	NA	NA	7.74	7.74	NA	NA	0.075	0.143956
4690	Q9U354	161	Q9U354_161	vps-25_C161	Related to yeast Vacuolar Protein Sorting factor OS=Caenorhabditis elegans OX=6239 GN=vps-25 PE=1 SV=1	ALTC[IPM]LEEQR	8.315	7.73333	7.17	7.73944	7.73944	0.467464	6.04002	0.160556	0.0464493
4689	O45218	470	O45218_470	ads-1_C470	Alkyldihydroxyacetonephosphate synthase OS=Caenorhabditis elegans OX=6239 GN=ads-1 PE=2 SV=1	VLSLC[IPM]R	NA	7.13333	8.34	7.73667	7.73667	0.603333	7.79836	0.0516667	0.187921
4688	O45734	326	O45734_326 H9G333_187	cpl-1_C326 cpl-1_C187	CathePsin L family OS=Caenorhabditis elegans OX=6239 GN=cpl-1 PE=1 SV=1	NNHC[IPM]GVATK	8.04	8.5725	6.586	7.73283	7.73283	0.839567	10.8572	0.0478333	0.0439618
4687	Q22792	80	Q22792_80	CELE_T25G3.3_C80	60S ribosomal export protein NMD3 OS=Caenorhabditis elegans OX=6239 GN=CELE_T25G3.3 PE=1 SV=2	ELLSIC[IPM]LK	8.38	6.7	8.1	7.72667	7.72667	0.734907	9.51131	0.113333	0.0974801
4686	B3GWA1	265	B3GWA1_265 Q8I7K5_265	nono-1_C265 nono-1_C265	NONO (Conserved nuclear protein, aka PSF) homolog OS=Caenorhabditis elegans OX=6239 GN=nono-1 PE=1 SV=1	PLIC[IPM]EVLEPR	8.03	7.01667	8.125	7.72389	7.72389	0.501583	6.49392	0.0788889	0.00644426
4685	Q23027	347	Q23027_347	inx-5_C347	Innexin-5 OS=Caenorhabditis elegans OX=6239 GN=inx-5 PE=3 SV=2	C[IPM]LTPDGVFISR	NA	NA	7.72	7.72	7.72	NA	NA	0.11	0.00236219
4684	Q11182	839	Q11182_839	vps-16_C839	Vacuolar protein sorting-associated protein 16 homolog OS=Caenorhabditis elegans OX=6239 GN=vps-16 PE=3 SV=2	SHEDPTQC[IPM]PR	6.43	9.01	NA	7.72	7.72	1.29	16.7098	0.08	0.0114698
4683	Q9TZH8	313	Q9TZH8_313	CELE_T10B11.6_C313	Uncharacterized protein OS=Caenorhabditis elegans OX=6239 GN=CELE_T10B11.6 PE=1 SV=1	TAC[IPM]LNFVR	10.735	5.86	6.54	7.71167	7.71167	2.15577	27.9546	0.0783333	0.0268397
4682	Q4W4Z2	79	Q4W4Z2_79	rad-8_C79	Reticulon-4-interacting protein 1, mitochondrial OS=Caenorhabditis elegans OX=6239 GN=rad-8 PE=2 SV=2	KIESC[IPM]DAAASR	7.14	NA	8.28	7.71	7.71	0.57	7.393	0.09	0.00606158
4681	Q19842	97	Q19842_97	pcca-1_C97	Propionyl-CoA carboxylase alpha chain, mitochondrial OS=Caenorhabditis elegans OX=6239 GN=pcca-1 PE=1 SV=1	MADEAVC[IPM]VGEAPTAK	7.155	8.16667	7.805	7.70889	7.70889	0.418565	5.42965	0.110556	0.000835746
4680	Q18990	1306	Q18990_1306	pyr-1_C1306	CAD protein OS=Caenorhabditis elegans OX=6239 GN=pyr-1 PE=1 SV=2	C[IPM]DAYLK	8.57	8.43	6.12667	7.70889	7.70889	1.12026	14.532	0.0811111	0.0746243
4679	G5EE80	118	G5EE80_118	SRP54_C118	Signal recognition particle 54 kDa protein OS=Caenorhabditis elegans OX=6239 GN=SRP54 PE=1 SV=1	TTTC[IPM]TK	7.72	8.835	6.55	7.70167	7.70167	0.932937	12.1134	0.01	0.168209
4678	Q27535	304	Q27535_304	ZC434.8_C304	Probable arginine kinase ZC434.8 OS=Caenorhabditis elegans OX=6239 GN=ZC434.8 PE=3 SV=1	IC[IPM]SDMK	8.5675	7.64714	6.88714	7.7006	7.7006	0.687043	8.92195	0.051369	0.090533
4677	Q21270	154	Q21270_154	cogc-6_C154	Conserved oligomeric Golgi complex subunit 6 OS=Caenorhabditis elegans OX=6239 GN=cogc-6 PE=3 SV=1	ELDEC[IPM]EQSGHLSEFFFK	NA	NA	7.7	7.7	7.7	NA	NA	0.15	0.412214
4676	O45622	363	O45622_363	erfa-3_C363	Eukaryotic Release FActor homolog OS=Caenorhabditis elegans OX=6239 GN=erfa-3 PE=1 SV=2	MESGC[IPM]VQK	6.915	7.6375	8.53667	7.69639	7.69639	0.663351	8.61899	0.0788889	0.107619
4675	Q21174	48	Q21174_48	CELE_K03B4.1_C48	Uncharacterized protein OS=Caenorhabditis elegans OX=6239 GN=CELE_K03B4.1 PE=1 SV=2	IALEC[IPM]R	7.79	7.6	NA	7.695	7.695	0.095	1.23457	0.06	0.340811
4674	Q9N5M1	315	Q9N5M1_315 Q2WF63_315	CELE_H20J04.4_C315 CELE_H20J04.4_C315	Uncharacterized protein OS=Caenorhabditis elegans OX=6239 GN=CELE_H20J04.4 PE=1 SV=2	YVVC[IPM]PVAVK	NA	6.91	8.47	7.69	7.69	0.78	10.143	0.09	0.00836684
4673	Q95Y25	86	Q95Y25_86 U4PC78_86	CELE_Y41D4A.6_C86 CELE_Y41D4A.6_C86	Glutamyl-tRNA(Gln) amidotransferase subunit A, mitochondrial OS=Caenorhabditis elegans OX=6239 GN=CELE_Y41D4A.6 PE=1 SV=1	GGC[IPM]IIGK	7.38	7.39	8.3	7.69	7.69	0.431354	5.60929	0.1	0.168278
4672	P32085	224	P32085_224	tbp-1_C224	TATA-box-binding protein OS=Caenorhabditis elegans OX=6239 GN=tbp-1 PE=1 SV=1	MVC[IPM]TGAK	7.6	7.34	8.13	7.69	7.69	0.328735	4.27484	0.0566667	0.0854054
4671	H2L2J6	274	H2L2J6_274 H2L2J5_372 O02238_435	pqn-27_C274 pqn-27_C372 pqn-27_C435	Prion-like-(Q/N-rich)-domain-bearing protein OS=Caenorhabditis elegans OX=6239 GN=pqn-27 PE=1 SV=1	SSAGAGGGGGC[IPM]VADR	8.52667	8.63	5.91	7.68889	7.68889	1.25857	16.3687	0.130556	0.00616541
4670	Q20822	300	Q20822_300	srpa-68_C300	Probable signal recognition particle subunit SRP68 OS=Caenorhabditis elegans OX=6239 GN=srpa-68 PE=3 SV=2	QTEVELAQC[IPM]QTPK	9.13	6.245	NA	7.6875	7.6875	1.4425	18.7642	0.105	0.00310918
4668	Q19974	210	Q19974_210	nol-10_C210	NucleOLar protein OS=Caenorhabditis elegans OX=6239 GN=nol-10 PE=1 SV=1	SLC[IPM]GTLDAGSSVNSHIGENQK	7.21	NA	8.15	7.68	7.68	0.47	6.11979	0.155	1.89e-06
4669	P91821	179	P91821_179 Q8I4F7_179	set-18_C179 set-18_C179	SET (Trithorax/polycomb) domain containing OS=Caenorhabditis elegans OX=6239 GN=set-18 PE=1 SV=1	GEFFDVFC[IPM]K	7.68	NA	NA	7.68	7.68	NA	NA	0.12	0.0360696
4667	O62360	42	O62360_42	dnj-17_C42	DNaJ domain (Prokaryotic heat shock protein) OS=Caenorhabditis elegans OX=6239 GN=dnj-17 PE=1 SV=2	IEEC[IPM]TQQFR	7.47	7.88	NA	7.675	7.675	0.205	2.67101	0.065	0.0105699
4666	V6CLI5	230	V6CLI5_230 Q9N302_223 V6CK48_180	acs-13_C230 acs-13_C223 acs-13_C180	Fatty Acid CoA Synthetase family OS=Caenorhabditis elegans OX=6239 GN=acs-13 PE=1 SV=1	IVVC[IPM]DDISK	8.51	6.245	8.265	7.67333	7.67333	1.01492	13.2266	0.07	0.00780071
4665	Q95YF3	49	Q95YF3_49	cgh-1_C49	ATP-dependent RNA helicase cgh-1 OS=Caenorhabditis elegans OX=6239 GN=cgh-1 PE=1 SV=1	GVEFEDFC[IPM]LGR FEDFC[IPM]LGR	8.47	6.95	7.59333	7.67111	7.67111	0.62297	8.12099	0.0977778	0.027839
4664	Q03604	217	Q03604_217	rnr-1_C217	Ribonucleoside-diphosphate reductase large subunit OS=Caenorhabditis elegans OX=6239 GN=rnr-1 PE=1 SV=1	YMTHASPTLFNSGTC[IPM]R	7.67	NA	NA	7.67	7.67	NA	NA	0.16	0.00685628
4663	Q27504	155	Q27504_155	cah-3_C155	Putative carbonic anhydrase 3 OS=Caenorhabditis elegans OX=6239 GN=cah-3 PE=3 SV=1	LC[IPM]NPETVTR	6.8475	8.46	7.7	7.66917	7.66917	0.658661	8.58843	0.04	0.0276274
4662	Q17820	144	Q17820_144	aos-1_C144	SUMO-activating enzyme subunit aos-1 OS=Caenorhabditis elegans OX=6239 GN=aos-1 PE=3 SV=1	VNNIC[IPM]R	7.52	8.04	7.44	7.66667	7.66667	0.265999	3.46955	0.0233333	0.167071
4661	W6SBK6	529	W6SBK6_529 G4S9F5_908 G5EGK1_1571 A0A0K3ATT6_1206	tln-1_C529 tln-1_C908 tln-1_C1571 tln-1_C1206	TaLiN OS=Caenorhabditis elegans OX=6239 GN=tln-1 PE=1 SV=1	C[IPM]TSSASELR	8.31	NA	7.02	7.665	7.665	0.645	8.41487	0.04	0.00792258
4660	Q95Y04	22	Q95Y04_22	rps-28_C22	40S ribosomal protein S28 OS=Caenorhabditis elegans OX=6239 GN=rps-28 PE=3 SV=1	TGSQGQC[IPM]TQVR	NA	9.06	6.265	7.6625	7.6625	1.3975	18.2382	0.06	0.000785237
4658	G5EDF7	100	G5EDF7_100	sek-1_C100	Dual specificity mitogen-activated protein kinase kinase sek-1 OS=Caenorhabditis elegans OX=6239 GN=sek-1 PE=1 SV=1	QMLNELDAC[IPM]R	NA	7.66	NA	7.66	7.66	NA	NA	0.16	0.356556
4659	G5EF02	242	G5EF02_242	spn-4_C242	PIP-1 OS=Caenorhabditis elegans OX=6239 GN=spn-4 PE=1 SV=1	QNSPC[IPM]SNK	NA	7.66	NA	7.66	7.66	NA	NA	0.06	0.220831
4657	P12845	447	P12845_447	myo-2_C447	Myosin-2 OS=Caenorhabditis elegans OX=6239 GN=myo-2 PE=1 SV=2	KC[IPM]NQTLDQK C[IPM]NQTLDQK	8.32	8.4775	6.175	7.6575	7.6575	1.05026	13.7154	0.095	0.0351133
4656	Q20121	512	Q20121_512	acs-4_C512	Fatty Acid CoA Synthetase family OS=Caenorhabditis elegans OX=6239 GN=acs-4 PE=1 SV=2	C[IPM]SDIALR	8.0725	8.4	6.49667	7.65639	7.65639	0.830875	10.8521	0.0322222	0.0271142
4655	Q9U296	127	Q9U296_127	men-1_C127	Malic enzyme OS=Caenorhabditis elegans OX=6239 GN=men-1 PE=1 SV=1	VLC[IPM]DNVK	7.55	NA	7.76	7.655	7.655	0.105	1.37165	0.02	0.107118
4654	Q20974	318	Q20974_318	CELE_F58B4.5_C318	Uncharacterized protein OS=Caenorhabditis elegans OX=6239 GN=CELE_F58B4.5 PE=1 SV=1	LFASC[IPM]LSTK	7.76	7.53667	NA	7.64833	7.64833	0.111667	1.46001	0.045	0.00808835
4652	G5EEG7	269	G5EEG7_269	smu-1_C269	Smu-1 suppressor of mec-8 and unc-52 protein OS=Caenorhabditis elegans OX=6239 GN=smu-1 PE=1 SV=1	C[IPM]ISFSR	7.28	NA	8	7.64	7.64	0.36	4.71204	0.11	0.12571
4653	G5EFD1	856	G5EFD1_856 A0A1N7SYP3_856 A0A1N7SYN7_743 G5ECG8_616 Q86NF9_729 Q86NF7_729 G5ECG5_729 G5EFW2_698 Q86NF8_729 G5EFM4_729 G5EEC4_729 G5EFK7_729 G5EDD3_729 A0A1N7SYR7_616 G5ECP9_729 A0A1N7SYN9_729	vab-10_C856 vab-10_C856 vab-10_C743 vab-10_C616 vab-10_C729 vab-10_C729 vab-10_C729 vab-10_C698 vab-10_C729 vab-10_C729 vab-10_C729 vab-10_C729 vab-10_C729 vab-10_C616 vab-10_C729 vab-10_C729	Uncharacterized protein OS=Caenorhabditis elegans OX=6239 GN=vab-10 PE=1 SV=1	C[IPM]LEEHLR	7.38	NA	7.9	7.64	7.64	0.26	3.40314	0.135	0.0378398
4651	Q9NEM5	250	Q9NEM5_250	CELE_Y111B2A.3_C250	Uncharacterized protein OS=Caenorhabditis elegans OX=6239 GN=CELE_Y111B2A.3 PE=1 SV=1	VIC[IPM]SGK	7.885	NA	7.39	7.6375	7.6375	0.2475	3.24059	0.045	0.212604
4650	Q94177	431	Q94177_431 V6CLD5_332	paqr-1_C431 paqr-1_C332	Progestin and adipoQ receptor-like protein 1 OS=Caenorhabditis elegans OX=6239 GN=paqr-1 PE=3 SV=2	LNEQC[IPM]PVR	5.9	8.24	8.76	7.63333	7.63333	1.2439	16.2956	0.0966667	0.0171922
4648	Q8T3D2	540	Q8T3D2_540 Q94010_540	CELE_T08G11.1_C540 CELE_T08G11.1_C540	Uncharacterized protein OS=Caenorhabditis elegans OX=6239 GN=CELE_T08G11.1 PE=1 SV=1	MDGC[IPM]GTEIIR	6.71	8.83	7.35	7.63	7.63	0.887844	11.6362	0.0883333	0.00981874
4647	Q22824	265	Q22824_265	cgr-1_C265	CRAL/TRIO and GOLD domain suppressor of activated Ras OS=Caenorhabditis elegans OX=6239 GN=cgr-1 PE=1 SV=3	HEHPC[IPM]GDIR KHEHPC[IPM]GDIR	5.21	10.11	7.57	7.63	7.63	2.00087	26.2237	0.05	0.0897834
4649	A0A061ADY3	74	A0A061ADY3_74 O62133_135 C6KRP6_74 C6KRP5_135	sqrd-1_C74 sqrd-1_C135 sqrd-1_C74 sqrd-1_C135	Sulfide Quinone oxidoReDuctase OS=Caenorhabditis elegans OX=6239 GN=sqrd-1 PE=1 SV=1	EALDTPGVC[IPM]SNYSPFYVEK	NA	NA	7.63	7.63	7.63	NA	NA	0.09	1.4e-05
4646	O44954	468	O44954_468	sdha-2_C468	Succinate dehydrogenase [ubiquinone] flavoprotein subunit, mitochondrial OS=Caenorhabditis elegans OX=6239 GN=sdha-2 PE=1 SV=1	SC[IPM]DNLNGLLHSK	7.75	7.505	NA	7.6275	7.6275	0.1225	1.60603	0.06	0.0787369
4645	Q9XXI9	254	Q9XXI9_254	mcm-2_C254	DNA helicase OS=Caenorhabditis elegans OX=6239 GN=mcm-2 PE=1 SV=1	VC[IPM]NEIK	8.275	6.965	NA	7.62	7.62	0.655	8.5958	0.0525	0.0578013
4644	Q9U2X0	337	Q9U2X0_337	prmt-1_C337	Protein arginine N-methyltransferase 1 OS=Caenorhabditis elegans OX=6239 GN=prmt-1 PE=1 SV=1	GEVC[IPM]DLNEQNTYTMH	7.62	NA	NA	7.62	7.62	NA	NA	0.17	0.00721029
4643	O45499	23	O45499_23	rps-26_C23	40S ribosomal protein S26 OS=Caenorhabditis elegans OX=6239 GN=rps-26 PE=3 SV=1	C[IPM]TNCGR	7.755	7.85	7.24	7.615	7.615	0.267986	3.51919	0.0377778	0.156301
4642	Q21276	382	Q21276_382	K07C5.4_C382	Uncharacterized NOP5 family protein K07C5.4 OS=Caenorhabditis elegans OX=6239 GN=K07C5.4 PE=3 SV=1	C[IPM]SIAAR	8.28	8.11	6.45	7.61333	7.61333	0.825523	10.8431	0.0566667	0.141633
4641	P34324	266	P34324_266 O16566_194 A0A2K5ATM3_268	bath-15_C266 bath-24_C194 bath-15_C268	BTB and MATH domain-containing protein 15 (Fragment) OS=Caenorhabditis elegans OX=6239 GN=bath-15 PE=1 SV=2	TVC[IPM]ISK	NA	7.61	NA	7.61	7.61	NA	NA	0.09	0.290588
4640	Q8WTL6	733	Q8WTL6_733	hpo-29_C733	Uncharacterized protein OS=Caenorhabditis elegans OX=6239 GN=hpo-29 PE=1 SV=2	C[IPM]VYGAER	6.87	8.35	NA	7.61	7.61	0.74	9.72405	0.055	0.184844
4639	Q9NA75	123	Q9NA75_123	tric-1B.1_C123	Trimeric intracellular cation channel type 1B.1 OS=Caenorhabditis elegans OX=6239 GN=tric-1B.1 PE=1 SV=2	C[IPM]VLAVMK	8.92	7.29	6.59667	7.60222	7.60222	0.973852	12.8101	0.104444	0.0082046
4638	Q9XWI6	164	Q9XWI6_164	eif-3.B_C164	Eukaryotic translation initiation factor 3 subunit B OS=Caenorhabditis elegans OX=6239 GN=eif-3.B PE=3 SV=2	C[IPM]RDQFAISHDK	NA	NA	7.6	7.6	7.6	NA	NA	0.14	0.00789876
4637	Q9NEN6	83	Q9NEN6_83 I2HAF9_21 I2HAF8_50	rps-6_C83 rps-6_C21 rps-6_C50	40S ribosomal protein S6 OS=Caenorhabditis elegans OX=6239 GN=rps-6 PE=1 SV=1	GQSC[IPM]YR	7.70333	7.185	7.90333	7.59722	7.59722	0.302705	3.98442	0.0375	0.26735
4636	Q21122	140	Q21122_140	pfkb-1.2_C140	6-phosphofructo-2-kinase/fructose-2,6-bisphosphatase OS=Caenorhabditis elegans OX=6239 GN=pfkb-1.2 PE=3 SV=2	IIIDFC[IPM]K	8.47	6.72	NA	7.595	7.595	0.875	11.5207	0.09	0.356919
4633	Q03565	22	Q03565_22	baf-1_C22	Barrier-to-autointegration factor 1 OS=Caenorhabditis elegans OX=6239 GN=baf-1 PE=1 SV=3	EVTC[IPM]IAGIGPTYGTK	7.59	NA	NA	7.59	7.59	NA	NA	0.09	6.19e-05
4635	Q21593	519	Q21593_519	bcc-1_C519	BiCaudal C (Drosophila) homolog OS=Caenorhabditis elegans OX=6239 GN=bcc-1 PE=4 SV=4	GLC[IPM]SVR	NA	NA	7.59	7.59	7.59	NA	NA	0.08	0.0872615
4632	P91276	109	P91276_109	ima-2_C109	Importin subunit alpha-2 OS=Caenorhabditis elegans OX=6239 GN=ima-2 PE=1 SV=1	C[IPM]FESLR	6.41	8.27	8.09	7.59	7.59	0.837616	11.0358	0.0491667	0.158895
4634	A0A2C9C388	1087	A0A2C9C388_1087 A0A2C9C3E8_1089 A0A2C9C384_1087 A0A2C9C370_1087 A0A2C9C3I4_1087 A0A2C9C325_1087 A0A2C9C3P6_1087 A0A2C9C2X2_1087 A0A2C9C354_1089 Q94279_1089 B7WN66_1089 A0A2C9C3G1_1087 A0A2C9C3F1_1089 I2HAA7_1089 I2HAA6_1089 A0A2C9C390_1089	unc-68_C1087 unc-68_C1089 unc-68_C1087 unc-68_C1087 unc-68_C1087 unc-68_C1087 unc-68_C1087 unc-68_C1087 unc-68_C1089 unc-68_C1089 unc-68_C1089 unc-68_C1087 unc-68_C1089 unc-68_C1089 unc-68_C1089 unc-68_C1089	Uncharacterized protein OS=Caenorhabditis elegans OX=6239 GN=unc-68 PE=1 SV=1	AEATYAVC[IPM]GGK	7.59	NA	NA	7.59	7.59	NA	NA	0.12	0.00128323
4631	Q19722	534	Q19722_534	nars-1_C534	Asparagine--tRNA ligase, cytoplasmic OS=Caenorhabditis elegans OX=6239 GN=nars-1 PE=3 SV=1	DVC[IPM]LYPR	7.955	6.394	8.42	7.58967	7.58967	0.866514	11.417	0.0483333	0.0854045
4630	P48154	109	P48154_109	rps-1_C109	40S ribosomal protein S3a OS=Caenorhabditis elegans OX=6239 GN=rps-1 PE=3 SV=2	LC[IPM]SIVK	7.854	7.36167	7.54667	7.58744	7.58744	0.203052	2.67616	0.0154444	0.0902807
4629	Q20168	688	Q20168_688	copb-2_C688	Probable coatomer subunit beta' OS=Caenorhabditis elegans OX=6239 GN=copb-2 PE=3 SV=3	SELLLAGEC[IPM]LGR	7.88	7.29333	NA	7.58667	7.58667	0.293333	3.86643	0.04	0.000711624
4628	Q19877	8	Q19877_8	rps-23_C8	40S ribosomal protein S23 OS=Caenorhabditis elegans OX=6239 GN=rps-23 PE=3 SV=1	GLC[IPM]TAR	7.1	7.8875	7.76667	7.58472	7.58472	0.346282	4.56552	0.03	0.201049
4624	Q93619	151	Q93619_151	bckd-1b_C151	Branched Chain Keto acid Dehydrogenase e1 (E1) subunit OS=Caenorhabditis elegans OX=6239 GN=bckd-1b PE=1 SV=1	SGNQFDC[IPM]GK	4.53	9.42	8.79	7.58	7.58	2.17196	28.6538	0.0866667	0.250261
4626	P19826	193	P19826_193 Q8MPS2_193 V6CK82_273 V6CJ36_273	deb-1_C193 deb-1_C193 deb-1_C273 deb-1_C273	Vinculin OS=Caenorhabditis elegans OX=6239 GN=deb-1 PE=2 SV=1	C[IPM]MDSIK	7.58	NA	NA	7.58	7.58	NA	NA	0.09	0.0692208
4625	P80361	329	P80361_329	eif-2Bgamma_C329	Probable translation initiation factor eIF-2B subunit gamma OS=Caenorhabditis elegans OX=6239 GN=eif-2Bgamma PE=2 SV=3	SFISDNC[IPM]R	7.58	NA	NA	7.58	7.58	NA	NA	0.11	0.0343941
4627	P34689	277	P34689_277 Q966L9_488	glh-1_C277 glh-2_C488	ATP-dependent RNA helicase glh-1 OS=Caenorhabditis elegans OX=6239 GN=glh-1 PE=1 SV=3	SNEC[IPM]PNPAKPR	NA	6.66	8.5	7.58	7.58	0.92	12.1372	0.09	0.137324
4623	G5EBZ8	390	G5EBZ8_390	ark-1_C390	Ack-related non-receptor tyrosine kinase OS=Caenorhabditis elegans OX=6239 GN=ark-1 PE=2 SV=1	AVVDC[IPM]K	8.105	7.77	6.86	7.57833	7.57833	0.526028	6.94121	0.065	0.213996
4622	O61791	108	O61791_108	mrps-6_C108	Mitochondrial Ribosomal Protein, Small OS=Caenorhabditis elegans OX=6239 GN=mrps-6 PE=1 SV=2	VEC[IPM]NLEEILK	8.38	6.77	NA	7.575	7.575	0.805	10.6271	0.07	0.016761
4621	Q9GZH5	417	Q9GZH5_417	rpn-1_C417	Proteasome Regulatory Particle, Non-ATPase-like OS=Caenorhabditis elegans OX=6239 GN=rpn-1 PE=1 SV=1	WDIDTGLAQC[IPM]DR	6.66	NA	8.49	7.575	7.575	0.915	12.0792	0.14	0.000141
4620	Q9U1Z6	75	Q9U1Z6_75	abhd-3.1_C75	ABHydrolase Domain containing homolog OS=Caenorhabditis elegans OX=6239 GN=abhd-3.1 PE=1 SV=1	DC[IPM]PTLPFK	6.84333	8.795	7.085	7.57444	7.57444	0.868684	11.4686	0.0644444	0.0733802
4619	Q95XR0	347	Q95XR0_347	eif-2gamma_C347	Eukaryotic Initiation Factor OS=Caenorhabditis elegans OX=6239 GN=eif-2gamma PE=1 SV=1	IDPTLC[IPM]R	6.614	8.53	NA	7.572	7.572	0.958	12.6519	0.047	0.23253
4618	Q19344	276	Q19344_276	scav-4_C276	SCAVenger receptor (CD36 family) related OS=Caenorhabditis elegans OX=6239 GN=scav-4 PE=1 SV=2	GTC[IPM]DGTIQKPGIQK	7.46	NA	7.67	7.565	7.565	0.105	1.38797	0.07	0.148922
4617	Q20306	527	Q20306_527	abcf-3_C527	ABC transporter, class F OS=Caenorhabditis elegans OX=6239 GN=abcf-3 PE=1 SV=1	IC[IPM]IVGENGAGK	8.58	6.39	7.72	7.56333	7.56333	0.900901	11.9114	0.0433333	0.000799744
4616	P34689	340	P34689_340	glh-1_C340	ATP-dependent RNA helicase glh-1 OS=Caenorhabditis elegans OX=6239 GN=glh-1 PE=1 SV=3	TVGIKPC[IPM]K	6.96667	8.52	7.2	7.56222	7.56222	0.683918	9.04387	0.0327778	0.214181
4615	Q9NEN6	83	Q9NEN6_83 I2HAF9_21	rps-6_C83 rps-6_C21	40S ribosomal protein S6 OS=Caenorhabditis elegans OX=6239 GN=rps-6 PE=1 SV=1	KGQSC[IPM]YR	4.99	10.416	7.28	7.562	7.562	2.22411	29.4117	0.0333333	0.142462
4614	Q9XU15	376	Q9XU15_376	hxk-2_C376	Phosphotransferase OS=Caenorhabditis elegans OX=6239 GN=hxk-2 PE=1 SV=1	YISEILHDDC[IPM]GVYSNTR	6.455	8.72	7.5	7.55833	7.55833	0.925602	12.2461	0.055	0.0561
4613	P52819	27	P52819_27	rpl-22_C27	60S ribosomal protein L22 OS=Caenorhabditis elegans OX=6239 GN=rpl-22 PE=1 SV=3	FNVEC[IPM]K C[IPM]KNPVEDGILR	8.6475	6.768	7.255	7.55683	7.55683	0.796433	10.5392	0.0345	0.168887
4612	Q9TZS5	156	Q9TZS5_156 Q86S29_156	cct-7_C156 cct-7_C156	Chaperonin Containing TCP-1 OS=Caenorhabditis elegans OX=6239 GN=cct-7 PE=1 SV=2	C[IPM]AATTLSSK	7.695	7.41	NA	7.5525	7.5525	0.1425	1.88679	0.0425	0.0279045
4611	Q18782	125	Q18782_125	C52E12.1_C125	Uncharacterized protein OS=Caenorhabditis elegans OX=6239 GN=C52E12.1 PE=1 SV=2	TC[IPM]PVCR	NA	NA	7.55	7.55	7.55	NA	NA	0.15	0.410222
4610	H2KZ41	231	H2KZ41_231	CELE_Y110A7A.15_C231	Uncharacterized protein OS=Caenorhabditis elegans OX=6239 GN=CELE_Y110A7A.15 PE=1 SV=1	EGESAAILC[IPM]SDKPK	NA	NA	7.55	7.55	7.55	NA	NA	0.11	0.0562407
4607	O62325	478	O62325_478	rbm-28_C478	RNA Binding Motif protein homolog OS=Caenorhabditis elegans OX=6239 GN=rbm-28 PE=1 SV=2	EHMHALEC[IPM]LK	7.55	NA	NA	7.55	7.55	NA	NA	0.14	0.0466695
4609	O44985	55	O44985_55	teg-4_C55	Tumorous Enhancer of Glp-1(Gf) OS=Caenorhabditis elegans OX=6239 GN=teg-4 PE=1 SV=1	VMC[IPM]HQDIFGIVR	NA	7.55	NA	7.55	7.55	NA	NA	0.12	0.038591
4608	Q45FX5	928	Q45FX5_928	vav-1_C928	Protein vav-1 OS=Caenorhabditis elegans OX=6239 GN=vav-1 PE=1 SV=1	NPYSQC[IPM]K	7.22	NA	7.88	7.55	7.55	0.33	4.37086	0.075	0.0322713
4606	Q9N4H7	247	Q9N4H7_247	copa-1_C247	Coatomer subunit alpha OS=Caenorhabditis elegans OX=6239 GN=copa-1 PE=1 SV=2	AWELDSC[IPM]R	7.505	NA	7.59	7.5475	7.5475	0.0425	0.5631	0.075	0.211025
4605	Q95Y26	273	Q95Y26_273	CELE_Y41D4A.5_C273	Tyrosine-protein phosphatase OS=Caenorhabditis elegans OX=6239 GN=CELE_Y41D4A.5 PE=1 SV=2	EWPDHGC[IPM]PSGEK	5.88	9.68	7.08	7.54667	7.54667	1.58605	21.0166	0.0833333	0.00242183
4604	A0A078BPL2	81	A0A078BPL2_81 G5EGP8_217	cpz-1_C81 cpz-1_C217	CathePsin Z OS=Caenorhabditis elegans OX=6239 GN=cpz-1 PE=1 SV=1	GPIAC[IPM]GIAATK	7.74	NA	7.35	7.545	7.545	0.195	2.58449	0.0325	0.000349782
4602	P34355	612	P34355_612	acox-1.5_C612	Probable peroxisomal acyl-coenzyme A oxidase 1.5 OS=Caenorhabditis elegans OX=6239 GN=acox-1.5 PE=3 SV=1	NAVSIVDSFDIC[IPM]DR	7.54	NA	NA	7.54	7.54	NA	NA	0.06	0.000267
4601	Q18655	434	Q18655_434	C46C2.2_C434	Uncharacterized protein OS=Caenorhabditis elegans OX=6239 GN=C46C2.2 PE=1 SV=2	ATSTASC[IPM]SIVGR	7.54	NA	NA	7.54	7.54	NA	NA	0.11	0.00217541
4603	Q95QA3	161	Q95QA3_161	tag-232_C161	Uncharacterized protein OS=Caenorhabditis elegans OX=6239 GN=tag-232 PE=1 SV=1	GVGAC[IPM]AGK	8.21	6.87	NA	7.54	7.54	0.67	8.88594	0.06	0.0558972
4600	P34703	1210	P34703_1210	emb-5_C1210	Suppressor of Ty 6 homolog OS=Caenorhabditis elegans OX=6239 GN=emb-5 PE=1 SV=1	FDNGMTGFC[IPM]PNK	9.95	NA	5.12	7.535	7.535	2.415	32.0504	0.145	0.00412061
4599	Q9BIB8	709	Q9BIB8_709	imb-1_C709	IMportin Beta family OS=Caenorhabditis elegans OX=6239 GN=imb-1 PE=1 SV=3	LILC[IPM]LQSPR	7.67	7.37	7.56	7.53333	7.53333	0.123918	1.64492	0.09	0.0299889
4596	Q20641	389	Q20641_389	nmy-1_C389	Non-muscle MYosin OS=Caenorhabditis elegans OX=6239 GN=nmy-1 PE=1 SV=2	VC[IPM]HLLGLPVIELQK	7.53	NA	NA	7.53	7.53	NA	NA	0.05	0.00117439
4598	Q5DX48	1042	Q5DX48_1042 Q5UBX5_1042	sax-2_C1042 sax-2_C1042	Sensory AXon guidance OS=Caenorhabditis elegans OX=6239 GN=sax-2 PE=1 SV=1	VC[IPM]MILR	NA	NA	7.53	7.53	7.53	NA	NA	0.1	0.104351
4597	P05690	1310	P05690_1310 G8JY38_1310	vit-2_C1310 vit-2_C1310	Vitellogenin-2 OS=Caenorhabditis elegans OX=6239 GN=vit-2 PE=1 SV=5	HQLTEASGSVC[IPM]K	8.47	6.59	NA	7.53	7.53	0.94	12.4834	0.025	0.000113311
4595	Q20206	110	Q20206_110	rps-11_C110	Ribosomal Protein, Small subunit OS=Caenorhabditis elegans OX=6239 GN=rps-11 PE=1 SV=1	NVPAHC[IPM]SPAFR	7.38	7.41167	7.785	7.52556	7.52556	0.18391	2.4438	0.0433611	0.0101988
4593	Q17543	349	Q17543_349	C01B10.3_C349	Uncharacterized protein OS=Caenorhabditis elegans OX=6239 GN=C01B10.3 PE=1 SV=2	TLC[IPM]PAWSDR	NA	7.52	NA	7.52	7.52	NA	NA	0.16	0.0364104
4594	O44514	345	O44514_345 W6RTQ3_171	pmk-3_C345 pmk-3_C171	Mitogen-activated protein kinase pmk-3 OS=Caenorhabditis elegans OX=6239 GN=pmk-3 PE=1 SV=2	ITQLC[IPM]GSPDEELLTK	NA	NA	7.52	7.52	7.52	NA	NA	0.13	0.00282333
4592	O02328	455	O02328_455	eif-3.C_C455	Eukaryotic translation initiation factor 3 subunit C OS=Caenorhabditis elegans OX=6239 GN=eif-3.C PE=3 SV=2	DMC[IPM]SLIEK	8.76	6.365	7.424	7.51633	7.51633	0.979932	13.0374	0.0636667	0.0591348
4591	Q17499	272	Q17499_272	B0395.3_C272	Uncharacterized protein OS=Caenorhabditis elegans OX=6239 GN=B0395.3 PE=1 SV=1	SLFVVC[IPM]LDK	NA	6.6	8.43	7.515	7.515	0.915	12.1756	0.05	0.230641
4590	Q22360	633	Q22360_633	him-17_C633	High Incidence of Males (Increased X chromosome loss) OS=Caenorhabditis elegans OX=6239 GN=him-17 PE=1 SV=1	GPNSVC[IPM]K	NA	NA	7.51	7.51	7.51	NA	NA	0.075	0.167364
4589	P34342	702	P34342_702	ran-2_C702	Ran GTPase-activating protein 2 OS=Caenorhabditis elegans OX=6239 GN=ran-2 PE=4 SV=3	LEVLNLSDC[IPM]LIR	7.51	NA	NA	7.51	7.51	NA	NA	0.11	0.259
4588	Q21284	568	Q21284_568	CELE_K07E3.4_C568	Uncharacterized protein OS=Caenorhabditis elegans OX=6239 GN=CELE_K07E3.4 PE=1 SV=2	LPIC[IPM]MAK	6.46	7.65	8.415	7.50833	7.50833	0.804387	10.7133	0.0666667	0.0360725
4587	Q21215	144	Q21215_144	rack-1_C144	Guanine nucleotide-binding protein subunit beta-2-like 1 OS=Caenorhabditis elegans OX=6239 GN=rack-1 PE=1 SV=3	LWNTLAQC[IPM]K	7.6	6.954	7.94	7.498	7.498	0.408943	5.45403	0.0878333	0.0453271
4585	Q9BKR9	127	Q9BKR9_127	CELE_Y82E9BR.16_C127	Uncharacterized protein OS=Caenorhabditis elegans OX=6239 GN=CELE_Y82E9BR.16 PE=1 SV=1	WEITC[IPM]DR	5.9	9.09	NA	7.495	7.495	1.595	21.2809	0.095	0.268411
4584	Q9U2F2	317	Q9U2F2_317	cpt-1_C317	Carnitine Palmitoyl Transferase OS=Caenorhabditis elegans OX=6239 GN=cpt-1 PE=1 SV=3	LFNTC[IPM]R	7.54	7.45	NA	7.495	7.495	0.045	0.6004	0.0275	0.284024
4586	O44183	14	O44183_14	ltah-1.2_C14	LeukoTriene A4 Hydrolase homolog OS=Caenorhabditis elegans OX=6239 GN=ltah-1.2 PE=1 SV=2	RDPC[IPM]SAANINEITVEHTAIK DPC[IPM]SAANINEITVEHTAIK	5.93	9.06	NA	7.495	7.495	1.565	20.8806	0.0775	3.16e-05
4583	Q8IA89	146	Q8IA89_146 Q6A598_205 O16249_205 Q8MXK1_205	CELE_F44E7.4_C146 CELE_F44E7.4_C205 CELE_F44E7.4_C205 CELE_F44E7.4_C205	Uncharacterized protein OS=Caenorhabditis elegans OX=6239 GN=CELE_F44E7.4 PE=1 SV=1	EVC[IPM]AVDSEHSNNLNNDLWR	NA	NA	7.49	7.49	7.49	NA	NA	0.04	0.00570458
4582	Q18758	253	Q18758_253	klo-1_C253	KLOtho (Mammalian aging-associated protein) homolog OS=Caenorhabditis elegans OX=6239 GN=klo-1 PE=1 SV=1	FCLPASDSPADLDAC[IPM]NR	7.49	NA	NA	7.49	7.49	NA	NA	0.12	1.45e-05
4581	Q21986	177	Q21986_177	cra-1_C177	N-terminal acetyltransferase B complex subunit NAA25 homolog OS=Caenorhabditis elegans OX=6239 GN=cra-1 PE=1 SV=3	MC[IPM]QTQVEK	8.45667	6.06333	7.9475	7.48917	7.48917	1.02942	13.7455	0.0505556	0.00908726
4580	G4SPY1	116	G4SPY1_116 G4SPY0_118	hrpu-2_C116 hrpu-2_C118	Heterogeneous nuclear RibonucleoProtein U OS=Caenorhabditis elegans OX=6239 GN=hrpu-2 PE=1 SV=2	ALIC[IPM]FSDK	7.26	NA	7.71	7.485	7.485	0.225	3.00601	0.085	0.0315138
4579	Q23215	217	Q23215_217	CELE_W07G4.3_C217	Uncharacterized protein OS=Caenorhabditis elegans OX=6239 GN=CELE_W07G4.3 PE=1 SV=2	LAVC[IPM]DIIK	8.25	7.05	7.15	7.48333	7.48333	0.54365	7.26481	0.0483333	0.0627331
4577	Q17680	50	Q17680_50	CELE_F33C8.4_C50	Uncharacterized protein OS=Caenorhabditis elegans OX=6239 GN=CELE_F33C8.4 PE=1 SV=3	IIVC[IPM]EK	NA	NA	7.48	7.48	7.48	NA	NA	0.07	0.45268
4578	P34466	248	P34466_248 Q9TYW0_248	clu-1_C248 clu-1_C248	Clustered mitochondria protein homolog OS=Caenorhabditis elegans OX=6239 GN=clu-1 PE=3 SV=1	IYHVTCC[IPM]TR	NA	NA	7.48	7.48	7.48	NA	NA	0.1	0.00612575
4576	Q20264	341	Q20264_341	acs-11_C341	Fatty Acid CoA Synthetase family OS=Caenorhabditis elegans OX=6239 GN=acs-11 PE=1 SV=3	AGTVGPAVQGVGC[IPM]R	7.40333	7.675	7.3575	7.47861	7.47861	0.140123	1.87365	0.055	0.00656821
4575	Q8WT44	976	Q8WT44_976 G5EDU8_973	cyk-3_C976 cyk-3_C973	CYtoKinesis defect OS=Caenorhabditis elegans OX=6239 GN=cyk-3 PE=1 SV=1	GC[IPM]PIRPDESK	NA	7.31	7.64	7.475	7.475	0.165	2.20736	0.07	0.0235281
4573	Q09461	13	Q09461_13	C16C10.1_C13	Uncharacterized mitochondrial carrier C16C10.1 OS=Caenorhabditis elegans OX=6239 GN=C16C10.1 PE=3 SV=2	TTNC[IPM]SGAPSSSCAK	7.47	NA	NA	7.47	7.47	NA	NA	0.1	0.294801
4574	Q95QH4	212	Q95QH4_212	CELE_F32A5.8_C212	Uncharacterized protein OS=Caenorhabditis elegans OX=6239 GN=CELE_F32A5.8 PE=1 SV=2	MC[IPM]QVLTAFK	NA	NA	7.47	7.47	7.47	NA	NA	0.07	0.308396
4572	P90889	149	P90889_149	CELE_F55H12.4_C149	Uncharacterized protein OS=Caenorhabditis elegans OX=6239 GN=CELE_F55H12.4 PE=1 SV=1	GSTGHC[IPM]YK	8.47	6.47	NA	7.47	7.47	1	13.3869	0.14	0.0485406
4571	O62431	696	O62431_696 I2HAI0_122 D3YT95_470 D3YT96_326	qars-1_C696 qars-1_C122 qars-1_C470 qars-1_C326	Probable glutamine--tRNA ligase OS=Caenorhabditis elegans OX=6239 GN=qars-1 PE=3 SV=1	PVSC[IPM]EVR	6.775	7.485	8.14	7.46667	7.46667	0.55741	7.46531	0.055	0.096865
4570	Q7YZG8	112	Q7YZG8_112 Q9N4F3_112	apb-1_C112 apb-1_C112	AP complex subunit beta OS=Caenorhabditis elegans OX=6239 GN=apb-1 PE=1 SV=1	TMGC[IPM]IR	NA	7.36	7.57	7.465	7.465	0.105	1.40656	0.055	0.131694
4569	Q7Z144	201	Q7Z144_201	cblc-1_C201	MMACHC-like protein OS=Caenorhabditis elegans OX=6239 GN=cblc-1 PE=1 SV=1	IPEFC[IPM]EK	NA	7.46	NA	7.46	7.46	NA	NA	0.14	0.0646109
4568	O17761	78	O17761_78	ech-8_C78	Enoyl-CoA Hydratase OS=Caenorhabditis elegans OX=6239 GN=ech-8 PE=1 SV=2	AAEFC[IPM]K	7.8	6.95	7.62	7.45667	7.45667	0.365726	4.90469	0.065	0.195764
4567	G5EDP2	381	G5EDP2_381	daf-22_C381	Non-specific lipid-transfer protein-like 2 OS=Caenorhabditis elegans OX=6239 GN=daf-22 PE=1 SV=1	QVPNC[IPM]K	8.55	7.7675	6.05	7.45583	7.45583	1.04414	14.0044	0.0825	0.193618
4565	P16356	177	P16356_177	ama-1_C177	DNA-directed RNA polymerase II subunit RPB1 OS=Caenorhabditis elegans OX=6239 GN=ama-1 PE=1 SV=3	VAGGC[IPM]GR	7.31	6.795	8.26	7.455	7.455	0.606809	8.13962	0.03	0.0725506	Metal binding
4566	O76360	487	O76360_487 U4PRL6_191 U4PEQ9_490	egl-4_C487 egl-4_C191 egl-4_C490	cGMP-dependent protein kinase egl-4 OS=Caenorhabditis elegans OX=6239 GN=egl-4 PE=1 SV=2	VELVC[IPM]VNGDK	7.455	NA	NA	7.455	7.455	NA	NA	0.03	0.00700867
4564	Q10454	341	Q10454_341	F46H5.3_C341	Probable arginine kinase F46H5.3 OS=Caenorhabditis elegans OX=6239 GN=F46H5.3 PE=3 SV=2	SIC[IPM]DGLK	7.87	6.902	7.5925	7.45483	7.45483	0.406997	5.45951	0.0601667	0.0918751
4563	Q9BKU6	43	Q9BKU6_43 Q9BKU5_100	CELE_Y37E3.8_C43 CELE_Y37E3.8_C100	Uncharacterized protein OS=Caenorhabditis elegans OX=6239 GN=CELE_Y37E3.8 PE=1 SV=1	SPVIDC[IPM]TK PVIDC[IPM]TK VIDC[IPM]TK	7.99667	7.74	6.61889	7.45185	7.45185	0.598242	8.0281	0.0422222	0.0478323
4562	Q95YB2	339	Q95YB2_339	acdh-9_C339	Acyl CoA DeHydrogenase OS=Caenorhabditis elegans OX=6239 GN=acdh-9 PE=1 SV=1	VALC[IPM]AMAK	8.28	8.45	5.6225	7.45083	7.45083	1.29469	17.3764	0.0583333	0.00812433
4561	Q20990	238	Q20990_238	CELE_F58F9.3_C238	Uncharacterized protein OS=Caenorhabditis elegans OX=6239 GN=CELE_F58F9.3 PE=1 SV=2	SQWEC[IPM]VK	7.45	NA	NA	7.45	7.45	NA	NA	0.15	0.221587
4560	Q03563	483	Q03563_483 M1ZJY1_99	spk-1_C483 spk-1_C99	Serine/threonine-protein kinase spk-1 OS=Caenorhabditis elegans OX=6239 GN=spk-1 PE=2 SV=3	SADPNDIGC[IPM]HK	7.08	9.48	5.765	7.44167	7.44167	1.53805	20.6681	0.0866667	0.165481
4559	Q9BL81	182	Q9BL81_182	CELE_Y47G6A.21_C182	Uncharacterized protein OS=Caenorhabditis elegans OX=6239 GN=CELE_Y47G6A.21 PE=1 SV=4	VNAVC[IPM]PGVIVTNIHR	NA	7.44	NA	7.44	7.44	NA	NA	0.08	0.00120191
4557	P19826	884	P19826_884 V6CLG2_106 V6CLK1_106 Q8MPS2_884 V6CK82_964 V6CLL2_243 V6CJ36_964 Q9BI31_243	deb-1_C884 deb-1_C106 deb-1_C106 deb-1_C884 deb-1_C964 deb-1_C243 deb-1_C964 deb-1_C243	Vinculin OS=Caenorhabditis elegans OX=6239 GN=deb-1 PE=2 SV=1	DLINC[IPM]SK	7.44	NA	NA	7.44	7.44	NA	NA	0.08	0.213164
4558	Q9TYW7	36	Q9TYW7_36	grd-3_C36	GRounDhog (Hedgehog-like family) OS=Caenorhabditis elegans OX=6239 GN=grd-3 PE=1 SV=2	FC[IPM]CDSTIK	NA	7.22	7.66	7.44	7.44	0.22	2.95699	0.03	0.295787
4556	Q18758	344	Q18758_344	klo-1_C344	KLOtho (Mammalian aging-associated protein) homolog OS=Caenorhabditis elegans OX=6239 GN=klo-1 PE=1 SV=1	IC[IPM]GETWVR	6.65	7.64	8.03	7.44	7.44	0.580861	7.80728	0.065	0.0680723
4555	O61742	84	O61742_84	rpn-10_C84	26S proteasome non-ATPase regulatory subunit 4 OS=Caenorhabditis elegans OX=6239 GN=rpn-10 PE=2 SV=2	C[IPM]NFIAGIK	NA	7.8	7.06	7.43	7.43	0.37	4.97981	0.065	0.0285093
4554	O02286	243	O02286_243 Q7JKI2_207 Q7JKI1_243 Q7JKI3_176	pck-2_C243 pck-2_C207 pck-2_C243 pck-2_C176	Phosphoenolypyruvate CarboxyKinase OS=Caenorhabditis elegans OX=6239 GN=pck-2 PE=1 SV=1	VINHWPC[IPM]NPER	6.26667	7.31333	8.70167	7.42722	7.42722	0.997341	13.4282	0.0661111	0.013638
4553	Q95YA9	1137	Q95YA9_1137 H2L023_376	cas-1_C1137 cas-1_C376	Adenylyl cyclase-associated protein OS=Caenorhabditis elegans OX=6239 GN=cas-1 PE=1 SV=1	C[IPM]ENSVIK	6.3	8.935	7.04	7.425	7.425	1.10965	14.9447	0.0766667	0.0620506
4552	H2L0N9	641	H2L0N9_641 Q6AW03_648	CELE_Y37E3.17_C641 CELE_Y37E3.17_C648	Uncharacterized protein OS=Caenorhabditis elegans OX=6239 GN=CELE_Y37E3.17 PE=1 SV=1	LGPVGVVC[IPM]AR	8.05	6.4225	7.79	7.42083	7.42083	0.713864	9.61972	0.08	0.0588776
4551	A0A131MB92	491	A0A131MB92_491 Q18916_621 A0A131MBB2_618	acs-22_C491 acs-22_C621 acs-22_C618	Fatty Acid CoA Synthetase family OS=Caenorhabditis elegans OX=6239 GN=acs-22 PE=1 SV=1	QGYDLVAC[IPM]K	NA	7.42	NA	7.42	7.42	NA	NA	0.085	0.0352167
4550	Q23295	252	Q23295_252	mppb-1_C252	Mitochondrial Processing Peptidase Beta OS=Caenorhabditis elegans OX=6239 GN=mppb-1 PE=1 SV=2	HGDSSTEFVPATYSPC[IPM]EVR	NA	7.42	NA	7.42	7.42	NA	NA	0.07	0.000694655
4549	Q9U3H4	40	Q9U3H4_40	CELE_F31D4.9_C40	Uncharacterized protein OS=Caenorhabditis elegans OX=6239 GN=CELE_F31D4.9 PE=1 SV=2	NYC[IPM]TPQR	6.6	9.175	6.48	7.41833	7.41833	1.24312	16.7574	0.148333	0.154452
4548	Q09236	100	Q09236_100	copd-1_C100	Probable coatomer subunit delta OS=Caenorhabditis elegans OX=6239 GN=copd-1 PE=3 SV=1	VIPEYC[IPM]R	6.43667	7.94667	7.87	7.41778	7.41778	0.694456	9.36205	0.0430556	0.115552
4547	O44897	401	O44897_401 Q8IA64_401	haf-9_C401 haf-9_C401	HAlF transporter (PGP related) OS=Caenorhabditis elegans OX=6239 GN=haf-9 PE=1 SV=2	SFAC[IPM]ENYESSR	6.735	NA	8.095	7.415	7.415	0.68	9.1706	0.0625	0.0385214
4546	Q23551	5387	Q23551_5387 H2FLH3_5077 H2FLH2_5156 A0A061ACT3_5362 A0A061AE24_5371	unc-22_C5387 unc-22_C5077 unc-22_C5156 unc-22_C5362 unc-22_C5371	Twitchin OS=Caenorhabditis elegans OX=6239 GN=unc-22 PE=1 SV=3	MDLSEQC[IPM]HAR	6.095	8.72	NA	7.4075	7.4075	1.3125	17.7185	0.0925	0.00959586
4545	A0A0M7RFF6	176	A0A0M7RFF6_176 Q9UAT3_328	mct-2_C176 mct-2_C328	MonoCarboxylate Transporter family OS=Caenorhabditis elegans OX=6239 GN=mct-2 PE=1 SV=1	ESLC[IPM]SVLDK	5.87	8.5	7.85	7.40667	7.40667	1.11852	15.1015	0.103333	0.147274
4543	Q10576	305	Q10576_305	dpy-18_C305	Prolyl 4-hydroxylase subunit alpha-1 OS=Caenorhabditis elegans OX=6239 GN=dpy-18 PE=1 SV=2	LYC[IPM]YYK	7.27333	7.885	7.055	7.40444	7.40444	0.3513	4.74445	0.0555556	0.169948
4544	O76832	665	O76832_665 Q95XP5_665 Q95XP6_665 Q8MXS0_665 B7CED8_698 U4PMD6_458	mca-3_C665 mca-3_C665 mca-3_C665 mca-3_C665 mca-3_C698 mca-3_C458	Calcium-transporting ATPase OS=Caenorhabditis elegans OX=6239 GN=mca-3 PE=3 SV=1	C[IPM]QEAGITVR	7.65	6.26333	8.3	7.40444	7.40444	0.849402	11.4715	0.065	0.0139515
4542	Q9XTY5	150	Q9XTY5_150	mrps-12_C150	Mitochondrial Ribosomal Protein, Small OS=Caenorhabditis elegans OX=6239 GN=mrps-12 PE=1 SV=1	YDC[IPM]APAGGR	6.79	7.5	7.92	7.40333	7.40333	0.466357	6.29928	0.08	0.00606633
4541	Q17499	179	Q17499_179	B0395.3_C179	Uncharacterized protein OS=Caenorhabditis elegans OX=6239 GN=B0395.3 PE=1 SV=1	YGC[IPM]DYK	7.055	NA	7.75	7.4025	7.4025	0.3475	4.69436	0.05	0.109572
4539	Q20121	381	Q20121_381	acs-4_C381	Fatty Acid CoA Synthetase family OS=Caenorhabditis elegans OX=6239 GN=acs-4 PE=1 SV=2	GTHGDC[IPM]HALR	NA	7.4	NA	7.4	7.4	NA	NA	0.12	0.455584
4540	G5EC05	700	G5EC05_700	evl-14_C700	Uncharacterized protein OS=Caenorhabditis elegans OX=6239 GN=evl-14 PE=1 SV=1	EIIHLVSDTVC[IPM]AK	NA	NA	7.4	7.4	7.4	NA	NA	0.09	0.0689732
4538	Q965N8	751	Q965N8_751	CELE_Y46E12BL.2_C751	Uncharacterized protein OS=Caenorhabditis elegans OX=6239 GN=CELE_Y46E12BL.2 PE=1 SV=1	VLDILC[IPM]ALAK	7.395	NA	NA	7.395	7.395	NA	NA	0.1	0.00341064
4537	Q10950	210	Q10950_210	B0361.6_C210	Putative methyltransferase B0361.6 OS=Caenorhabditis elegans OX=6239 GN=B0361.6 PE=3 SV=1	GPIC[IPM]NIGLEK	NA	9.745	5.04	7.3925	7.3925	2.3525	31.8228	0.1225	0.0880376
4536	B6VQ62	577	B6VQ62_577 S6FD20_915 D3YT13_952 S6EZR2_826 C6KRJ0_540 D3YT14_863 Q20456_2158 S6F568_2121	hum-4_C577 hum-4_C915 hum-4_C952 hum-4_C826 hum-4_C540 hum-4_C863 hum-4_C2158 hum-4_C2121	Heavy chain, Unconventional Myosin OS=Caenorhabditis elegans OX=6239 GN=hum-4 PE=1 SV=2	VLLIC[IPM]HR	7.07	7.71	NA	7.39	7.39	0.32	4.33018	0.13	0.138717
4535	G5ECS4	127	G5ECS4_127	glf-1_C127	GaLactoFuranose synthesis (UGM, UDP-galactopyranose mutase) OS=Caenorhabditis elegans OX=6239 GN=glf-1 PE=1 SV=1	C[IPM]LADLK	7.72	7.0175	7.40667	7.38139	7.38139	0.287351	3.89291	0.035	0.0762806
4534	G5EF53	777	G5EF53_777	swsn-4_C777	SWI/SNF nucleosome remodeling complex component OS=Caenorhabditis elegans OX=6239 GN=swsn-4 PE=1 SV=1	C[IPM]DQSALQK	8.79	8.62	4.73	7.38	7.38	1.87512	25.4081	0.0583333	0.00820882
4533	Q9U2G0	128	Q9U2G0_128	snrp-200_C128	Putative U5 small nuclear ribonucleoprotein 200 kDa helicase OS=Caenorhabditis elegans OX=6239 GN=snrp-200 PE=3 SV=1	EVLC[IPM]GAADEVLLTLK	6.305	NA	8.45	7.3775	7.3775	1.0725	14.5374	0.0975	0.0912503
4532	Q18164	106	Q18164_106	dpyd-1_C106	Dihydropyrimidine dehydrogenase [NADP(+)] OS=Caenorhabditis elegans OX=6239 GN=dpyd-1 PE=3 SV=2	SC[IPM]PTQLDVK	6.12667	8.135	7.87	7.37722	7.37722	0.89087	12.076	0.0972222	0.0908173	Metal binding
4531	Q9XVF7	90	Q9XVF7_90	rpl-2_C90	60S ribosomal protein L8 OS=Caenorhabditis elegans OX=6239 GN=rpl-2 PE=3 SV=1	TTVVAAEGMHTGQFIHC[IPM]GAK	5.51	9.24	NA	7.375	7.375	1.865	25.2881	0.155	1.62e-06
4530	Q20822	66	Q20822_66	srpa-68_C66	Probable signal recognition particle subunit SRP68 OS=Caenorhabditis elegans OX=6239 GN=srpa-68 PE=3 SV=2	FTNSHNC[IPM]QK	7.34333	7.4675	7.3025	7.37111	7.37111	0.0701662	0.951909	0.0269444	0.0440545
4529	P48158	125	P48158_125	rpl-23_C125	60S ribosomal protein L23 OS=Caenorhabditis elegans OX=6239 GN=rpl-23 PE=3 SV=1	EC[IPM]ADLWPR	7.99154	7.24692	6.87182	7.37009	7.37009	0.465347	6.31399	0.0585082	0.0494061
4527	O44503	531	O44503_531 U4PFH6_549	aass-1_C531 aass-1_C549	AminoAdipate-Semialdehyde Synthase homolog OS=Caenorhabditis elegans OX=6239 GN=aass-1 PE=1 SV=1	LC[IPM]TSPNIQSVVVDIAR	7.37	NA	NA	7.37	7.37	NA	NA	0.14	2.19e-05
4526	Q17335	243	Q17335_243	H24K24.3_C243	Alcohol dehydrogenase class-3 OS=Caenorhabditis elegans OX=6239 GN=H24K24.3 PE=2 SV=1	FFGATEC[IPM]INPK	8.12	7.26	6.73	7.37	7.37	0.572771	7.77166	0.0611111	0.0128211
4528	A0A238UKJ7	273	A0A238UKJ7_273 A0A238UKK1_275 H2KZD1_273 A0A238ULT2_273 Q9TXU1_273 H2KZD2_273	plpp-1.1_C273 plpp-1.1_C275 plpp-1.1_C273 plpp-1.1_C273 plpp-1.1_C273 plpp-1.1_C273	PhosphoLipid PhosPhatase homolog OS=Caenorhabditis elegans OX=6239 GN=plpp-1.1 PE=1 SV=1	EIPSC[IPM]GPSNEFGLIR	NA	7.37	NA	7.37	7.37	NA	NA	0.07	0.000198638
4525	P48996	708	P48996_708	dpy-27_C708	Chromosome condensation protein dpy-27 OS=Caenorhabditis elegans OX=6239 GN=dpy-27 PE=1 SV=1	IHC[IPM]VNPEIR	NA	9.08	5.63	7.355	7.355	1.725	23.4534	0.105	0.0366636
4524	A4F303	317	A4F303_317	fbxa-6_C317	F-box A protein OS=Caenorhabditis elegans OX=6239 GN=fbxa-6 PE=4 SV=1	FLISC[IPM]VK	NA	7.35	NA	7.35	7.35	NA	NA	0.07	0.429001
4523	Q19906	217	Q19906_217	tut-2_C217	Cytoplasmic tRNA 2-thiolation protein 2 OS=Caenorhabditis elegans OX=6239 GN=tut-2 PE=3 SV=2	LAIDQLC[IPM]LGR	7.35	NA	NA	7.35	7.35	NA	NA	0.08	0.000461545
4522	G5EGK1	330	G5EGK1_330 Q95XN3_330	tln-1_C330 tln-1_C330	Talin OS=Caenorhabditis elegans OX=6239 GN=tln-1 PE=1 SV=1	YVHLC[IPM]R	7.795	NA	6.89	7.3425	7.3425	0.4525	6.16275	0.0525	0.181654
4520	Q95YB2	77	Q95YB2_77	acdh-9_C77	Acyl CoA DeHydrogenase OS=Caenorhabditis elegans OX=6239 GN=acdh-9 PE=1 SV=1	AGEMGFGAIYC[IPM]SGDHGGSGLSR	6.22	8.69	7.11	7.34	7.34	1.0214	13.9156	0.0927778	0.00115
4519	Q9U3D6	230	Q9U3D6_230	adr-1_C230	A-to-I RNA editing regulator adr-1 OS=Caenorhabditis elegans OX=6239 GN=adr-1 PE=1 SV=2	C[IPM]SELVVR	6.1	NA	8.58	7.34	7.34	1.24	16.8937	0.17	0.0259884
4521	Q95QU0	159	Q95QU0_159	C27F2.10_C159	PCI domain-containing protein 2 homolog OS=Caenorhabditis elegans OX=6239 GN=C27F2.10 PE=3 SV=1	AITEC[IPM]YR	NA	NA	7.34	7.34	7.34	NA	NA	0.08	0.276467
4518	P34563	26	P34563_26 Q20751_26 G1K0V8_26	iff-1_C26 iff-2_C26 iff-1_C26	Eukaryotic translation initiation factor 5A-1 OS=Caenorhabditis elegans OX=6239 GN=iff-1 PE=1 SV=1	QC[IPM]SALR	7.92	7.24	6.85333	7.33778	7.33778	0.440919	6.00889	0.0372222	0.139383
4517	C5NU64	373	C5NU64_373 A0A2K5AU28_381 A0A2K5AU23_424 A0A2K5AU25_373 H2KZX8_373 A0A2K5AU32_381 A0A2K5AU29_424	CELE_Y34B4A.8_C373 CELE_Y34B4A.8_C381 CELE_Y34B4A.8_C424 CELE_Y34B4A.8_C373 CELE_Y34B4A.8_C373 CELE_Y34B4A.8_C381 CELE_Y34B4A.8_C424	Uncharacterized protein OS=Caenorhabditis elegans OX=6239 GN=CELE_Y34B4A.8 PE=1 SV=1	FLC[IPM]DLEAK	7.07	7.6	NA	7.335	7.335	0.265	3.61282	0.07	0.0224609
4516	U4PRB8	41	U4PRB8_41 U4PEG5_41 U4PEG9_41 U4PRB3_41 U4PBM1_41 U4PB89_41 U4PM26_41 U4PB94_41	denn-4_C41 denn-4_C41 denn-4_C41 denn-4_C41 denn-4_C41 denn-4_C41 denn-4_C41 denn-4_C41	DENN domain type RAB GEF OS=Caenorhabditis elegans OX=6239 GN=denn-4 PE=1 SV=1	LKPSSEEC[IPM]GLR	7.93	6.73667	NA	7.33333	7.33333	0.596667	8.13636	0.065	0.0232942
4515	K8ERU3	372	K8ERU3_372	hpo-27_C372	Uncharacterized protein OS=Caenorhabditis elegans OX=6239 GN=hpo-27 PE=1 SV=1	C[IPM]FDVAATR	NA	NA	7.33	7.33	7.33	NA	NA	0.04	0.00775294
4514	P47208	410	P47208_410	cct-4_C410	T-complex protein 1 subunit delta OS=Caenorhabditis elegans OX=6239 GN=cct-4 PE=2 SV=1	SIHDALC[IPM]VIR	8.56667	6.8025	6.62	7.32972	7.32972	0.877819	11.9762	0.0661111	0.0272154
4513	P53588	402	P53588_402	suca-1_C402	Succinate--CoA ligase [ADP-forming] subunit beta, mitochondrial OS=Caenorhabditis elegans OX=6239 GN=suca-1 PE=3 SV=1	ILPC[IPM]DNLDEAAK	6.91	8.506	6.565	7.327	7.327	0.845493	11.5394	0.0496667	0.00174
4512	P53596	173	P53596_173 O02642_174	sucl-1_C173 sucl-2_C174	Succinate--CoA ligase [ADP/GDP-forming] subunit alpha, mitochondrial OS=Caenorhabditis elegans OX=6239 GN=sucl-1 PE=3 SV=1	GC[IPM]IGIVSR	8.4175	7.13333	6.42333	7.32472	7.32472	0.825287	11.2671	0.0547222	0.0498644
4511	Q18310	339	Q18310_339	C29F5.1_C339	Uncharacterized protein OS=Caenorhabditis elegans OX=6239 GN=C29F5.1 PE=1 SV=1	C[IPM]GLVWK	7.17	7.15	7.65	7.32333	7.32333	0.231132	3.15611	0.0466667	0.157029
4510	Q10576	166	Q10576_166	dpy-18_C166	Prolyl 4-hydroxylase subunit alpha-1 OS=Caenorhabditis elegans OX=6239 GN=dpy-18 PE=1 SV=2	DC[IPM]FEIAR	7.58	7.77	6.62	7.32333	7.32333	0.503344	6.87316	0.133333	0.222344
4508	P91544	205	P91544_205	CELE_ZC204.12_C205	Uncharacterized protein OS=Caenorhabditis elegans OX=6239 GN=CELE_ZC204.12 PE=1 SV=1	C[IPM]EQFLLEDLKK	NA	8.92	5.72	7.32	7.32	1.6	21.8579	0.115	0.0147646
4506	P34574	1207	P34574_1207	chc-1_C1207	Probable clathrin heavy chain 1 OS=Caenorhabditis elegans OX=6239 GN=chc-1 PE=1 SV=1	C[IPM]FDNGMFDSAK	6.06625	7.91375	7.98	7.32	7.32	0.886948	12.1168	0.07775	0.0525902
4507	Q9XTY6	176	Q9XTY6_176 F1LIN5_118 B5BM46_265	num-1_C176 num-1_C118 num-1_C265	Numb-related protein 1 OS=Caenorhabditis elegans OX=6239 GN=num-1 PE=1 SV=1	VSFC[IPM]APDR	7.32	NA	NA	7.32	7.32	NA	NA	0.1	0.0183377
4509	O61660	174	O61660_174	top-3_C174	DNA topoisomerase 3 OS=Caenorhabditis elegans OX=6239 GN=top-3 PE=2 SV=1	TVAAVDC[IPM]R	NA	NA	7.32	7.32	7.32	NA	NA	0.13	0.0126142
4505	Q23621	135	Q23621_135	gdh-1_C135	Glutamate dehydrogenase OS=Caenorhabditis elegans OX=6239 GN=gdh-1 PE=1 SV=1	YSLDVC[IPM]EDEVK	10.43	6.042	5.47667	7.31622	7.31622	2.21384	30.2593	0.0576667	0.013252
4504	G5EEW6	270	G5EEW6_270	sig-7_C270	Peptidyl-prolyl cis-trans isomerase sig-7 OS=Caenorhabditis elegans OX=6239 GN=sig-7 PE=1 SV=1	INNC[IPM]EIVR	7.42	8.01	6.51667	7.31556	7.31556	0.614108	8.39455	0.0772222	0.0324255
4503	Q09508	171	Q09508_171 O44954_164	sdha-1_C171 sdha-2_C164	Succinate dehydrogenase [ubiquinone] flavoprotein subunit, mitochondrial OS=Caenorhabditis elegans OX=6239 GN=sdha-1 PE=2 SV=3	TC[IPM]CVADR	7.47	8.48333	5.9925	7.31528	7.31528	1.02275	13.981	0.0283333	0.0784169
4501	Q9XXI9	705	Q9XXI9_705	mcm-2_C705	DNA helicase OS=Caenorhabditis elegans OX=6239 GN=mcm-2 PE=1 SV=1	C[IPM]HPTLPEQHSEK	8.88	NA	5.75	7.315	7.315	1.565	21.3944	0.08	0.00117271
4500	P91917	54	P91917_54	ola-1_C54	Obg-like ATPase 1 OS=Caenorhabditis elegans OX=6239 GN=ola-1 PE=3 SV=1	C[IPM]TIDPNESR SEAQAENFPFC[IPM]TIDPNESR QAENFPFC[IPM]TIDPNESR	7.3725	7.82	6.7525	7.315	7.315	0.437698	5.98356	0.1225	0.0387255
4502	K8FE00	548	K8FE00_548 G5EDS2_548 K8ESK9_592 K8F7Z0_592	pod-1_C548 pod-1_C548 pod-1_C592 pod-1_C592	Uncharacterized protein OS=Caenorhabditis elegans OX=6239 GN=pod-1 PE=1 SV=1	SC[IPM]VVGQITSK	7.66	6.97	NA	7.315	7.315	0.345	4.71634	0.075	0.0536621
4499	Q20937	1432	Q20937_1432 S5ZDJ9_666 A0A1D3PCL8_1125 A0A1D3PCM5_1415	let-711_C1432 let-711_C666 let-711_C1125 let-711_C1415	NTL-1a OS=Caenorhabditis elegans OX=6239 GN=let-711 PE=1 SV=3	ILTAC[IPM]SK	7.1	7.49667	7.34	7.31222	7.31222	0.163125	2.23086	0.0211111	0.133763
4497	Q22857	53	Q22857_53	CELE_T28H10.2_C53	Uncharacterized protein OS=Caenorhabditis elegans OX=6239 GN=CELE_T28H10.2 PE=1 SV=2	SC[IPM]GNCPR	7.31	NA	NA	7.31	7.31	NA	NA	0.11	0.156138
4498	F3Y5P4	960	F3Y5P4_960	grdn-1_C960	Girdin homolog OS=Caenorhabditis elegans OX=6239 GN=grdn-1 PE=1 SV=1	IHC[IPM]ENLR	7.31	NA	NA	7.31	7.31	NA	NA	0.18	0.106377
4496	Q02335	407	Q02335_407	ZK370.8_C407	TPR repeat-containing protein ZK370.8 OS=Caenorhabditis elegans OX=6239 GN=ZK370.8 PE=4 SV=3	LC[IPM]TSEDYADVHR	7.35	7.29	7.29	7.31	7.31	0.0282843	0.386926	0.06	0.0203
4495	Q95X11	13	Q95X11_13	CELE_Y38A10A.7_C13	Uncharacterized protein OS=Caenorhabditis elegans OX=6239 GN=CELE_Y38A10A.7 PE=1 SV=2	AC[IPM]QHIKPVEK	2.94	10.705	8.28	7.30833	7.30833	3.24365	44.3829	0.0883333	0.0514742
4494	Q19825	364	Q19825_364 Q65ZK0_364	rars-1_C364 rars-1_C364	Probable arginine--tRNA ligase, cytoplasmic OS=Caenorhabditis elegans OX=6239 GN=rars-1 PE=3 SV=2	AWNTIC[IPM]DVSK	8.72	NA	5.89	7.305	7.305	1.415	19.3703	0.115	0.033476
4491	G5EFJ0	1523	G5EFJ0_1523 B3GWD7_280 G5EGS3_1548 Q9GRC3_1552	klp-12_C1523 klp-12_C280 klp-12_C1548 klp-12_C1552	Kinesin-like protein OS=Caenorhabditis elegans OX=6239 GN=klp-12 PE=1 SV=1	ELLVSAC[IPM]K	7.3	NA	NA	7.3	7.3	NA	NA	0.06	0.173628
4492	G5EDG2	378	G5EDG2_378	M03C11.8_C378	SWI/SNF-related matrix-associated actin-dependent regulator of chromatin subfamily A containing DEAD/H box 1 homolog OS=Caenorhabditis elegans OX=6239 GN=M03C11.8 PE=3 SV=1	C[IPM]TEGPLQLPLLK	NA	7.3	NA	7.3	7.3	NA	NA	0.02	0.00245885
4493	Q18964	349	Q18964_349	wdfy-2_C349	WD repeat and FYVE domain-containing protein 2 OS=Caenorhabditis elegans OX=6239 GN=wdfy-2 PE=1 SV=1	IC[IPM]NDCNAR	NA	NA	7.3	7.3	7.3	NA	NA	0.07	0.0166357
4490	Q9N525	374	Q9N525_374	cyp-29a3_C374	CYtochrome P450 family OS=Caenorhabditis elegans OX=6239 GN=cyp-29a3 PE=1 SV=2	IC[IPM]PTVPAVLR	NA	7.255	7.34	7.2975	7.2975	0.0425	0.582391	0.04	0.18217
4489	O45458	29	O45458_29	CELE_F36D3.1_C29	Uncharacterized protein OS=Caenorhabditis elegans OX=6239 GN=CELE_F36D3.1 PE=1 SV=2	GLIEC[IPM]PK	7.44	7.7	6.75	7.29667	7.29667	0.40086	5.49374	0.166667	0.110447
4488	P09446	243	P09446_243	hsp-1_C243	Heat shock 70 kDa protein A OS=Caenorhabditis elegans OX=6239 GN=hsp-1 PE=1 SV=2	MVNHFC[IPM]AEFK	7.87333	6.595	7.415	7.29444	7.29444	0.528794	7.24927	0.0916667	0.00591065
4487	Q9TXP0	77	Q9TXP0_77	rps-27_C77	40S ribosomal protein S27 OS=Caenorhabditis elegans OX=6239 GN=rps-27 PE=1 SV=3	LTEGC[IPM]SFR	6.556	8.01	7.31333	7.29311	7.29311	0.593765	8.14145	0.0508889	0.0413211
4486	Q27461	209	Q27461_209 P90735_209	eat-6_C209 eat-6_C209	Sodium/potassium-transporting ATPase subunit alpha OS=Caenorhabditis elegans OX=6239 GN=eat-6 PE=3 SV=1	SPDC[IPM]TNENPLETR	8.91167	6.2	6.765	7.29222	7.29222	1.16812	16.0187	0.0727778	0.0219572
4484	U4PCN0	119	U4PCN0_119 O44500_381	CELE_R02D3.4_C119 CELE_R02D3.4_C381	Uncharacterized protein OS=Caenorhabditis elegans OX=6239 GN=CELE_R02D3.4 PE=1 SV=1	C[IPM]VMLDSEK	7.29	NA	NA	7.29	7.29	NA	NA	0.05	0.0554263
4485	Q95Y85	104	Q95Y85_104 Q9N590_98	pfkb-1.1_C104 pfkb-1.1_C98	Uncharacterized protein OS=Caenorhabditis elegans OX=6239 GN=pfkb-1.1 PE=1 SV=1	IRDEC[IPM]AK	8.02	NA	6.56	7.29	7.29	0.73	10.0137	0.11	0.323235
4483	Q9BL05	785	Q9BL05_785	rbc-2_C785	RaBConnectin related OS=Caenorhabditis elegans OX=6239 GN=rbc-2 PE=1 SV=3	FAADFESFC[IPM]K	6.48	NA	8.1	7.29	7.29	0.81	11.1111	0.15	0.00363165
4482	Q9U334	198	Q9U334_198	unc-59_C198	Uncharacterized protein OS=Caenorhabditis elegans OX=6239 GN=unc-59 PE=1 SV=1	ADC[IPM]LTR	NA	7.54	7.03	7.285	7.285	0.255	3.50034	0.04	0.099931
4481	Q9TZM3	1361	Q9TZM3_1361	lrk-1_C1361	Leucine-rich repeat serine/threonine-protein kinase 1 OS=Caenorhabditis elegans OX=6239 GN=lrk-1 PE=1 SV=6	C[IPM]PSPAGSPTK	7.51	7.27	7.07	7.28333	7.28333	0.179877	2.4697	0.0766667	0.00429472
4480	G5EGL5	215	G5EGL5_215 Q7YXC4_177	pha-1_C215 pha-1_C177	Pha-1 protein OS=Caenorhabditis elegans OX=6239 GN=pha-1 PE=1 SV=1	IAANC[IPM]K	NA	NA	7.28	7.28	7.28	NA	NA	0.01	0.145809
4479	Q21274	230	Q21274_230	CELE_K07C5.2_C230	Uncharacterized protein OS=Caenorhabditis elegans OX=6239 GN=CELE_K07C5.2 PE=1 SV=1	PLVDLC[IPM]QK	7.56	7.24	7.03	7.27667	7.27667	0.217919	2.99477	0.0761111	0.122195
4478	Q94300	32	Q94300_32 Q19162_32	rpl-11.1_C32 rpl-11.2_C32	60S ribosomal protein L11-1 OS=Caenorhabditis elegans OX=6239 GN=rpl-11.1 PE=3 SV=1	IC[IPM]VGESGDR NIC[IPM]VGESGDR LNIC[IPM]VGESGDR LCLNIC[IPM]VGESGDR CLNIC[IPM]VGESGDR	6.65667	8.7	6.47	7.27556	7.27556	1.01011	13.8837	0.0963228	0.069499
4477	D0PV95	391	D0PV95_391	laf-1_C391	ATP-dependent RNA helicase laf-1 OS=Caenorhabditis elegans OX=6239 GN=laf-1 PE=1 SV=1	LIDVMDQGLIGMEGC[IPM]R	9.41	NA	5.14	7.275	7.275	2.135	29.3471	0.095	1.97e-05
4476	H2KZ06	194	H2KZ06_194 H2KZ07_230	clec-266_C194 clec-266_C230	C-type LECtin OS=Caenorhabditis elegans OX=6239 GN=clec-266 PE=1 SV=1	FYSIC[IPM]ER	NA	NA	7.27	7.27	7.27	NA	NA	0.07	0.0386204
4474	P34524	161	P34524_161	K12H4.3_C161	Ribosome biogenesis protein BRX1 homolog OS=Caenorhabditis elegans OX=6239 GN=K12H4.3 PE=3 SV=1	MSGNC[IPM]LR	7.86	5.77	8.18	7.27	7.27	1.06868	14.6998	0.09	0.0799678
4475	Q9GYI4	262	Q9GYI4_262 U4PBL8_278 Q27GT3_146	psr-1_C262 psr-1_C278 psr-1_C146	Bifunctional arginine demethylase and lysyl-hydroxylase psr-1 OS=Caenorhabditis elegans OX=6239 GN=psr-1 PE=1 SV=2	EYAPIEC[IPM]R	7.27	NA	NA	7.27	7.27	NA	NA	0.06	0.254934
4473	Q9XU13	475	Q9XU13_475 A8WI68_348 G5EEK8_475	sca-1_C475 sca-1_C348 sca-1_C475	Calcium-transporting ATPase OS=Caenorhabditis elegans OX=6239 GN=sca-1 PE=1 SV=1	ELGGVC[IPM]NR	7.21143	7.798	6.79	7.26648	7.26648	0.413351	5.68847	0.0574524	0.0475457
4472	D0IMZ5	2210	D0IMZ5_2210 U4PBJ9_2214 U4PM09_2027 D0IMZ7_2159 D0IMZ6_791 U4PR97_2025 D0IMZ8_2161 U4PB53_2163 U4PEF1_2080 U4PBK4_2078 U4PB58_2078 U4PM04_2076 U4PRA0_2029 U4PR92_2212 U4PEE3_2161 U4PM01_2212 U4PEE8_2027	fln-1_C2210 fln-1_C2214 fln-1_C2027 fln-1_C2159 fln-1_C791 fln-1_C2025 fln-1_C2161 fln-1_C2163 fln-1_C2080 fln-1_C2078 fln-1_C2078 fln-1_C2076 fln-1_C2029 fln-1_C2212 fln-1_C2161 fln-1_C2212 fln-1_C2027	FiLamiN (Actin binding protein) homolog OS=Caenorhabditis elegans OX=6239 GN=fln-1 PE=1 SV=1	GPC[IPM]EEVVVR	5.47	9.49	6.83	7.26333	7.26333	1.66952	22.9856	0.127222	0.0115548
4470	P91272	236	P91272_236	CELE_F25F8.1_C236	Uncharacterized protein OS=Caenorhabditis elegans OX=6239 GN=CELE_F25F8.1 PE=1 SV=2	GC[IPM]SVDSSVSR	NA	NA	7.26	7.26	7.26	NA	NA	0.16	0.010357
4469	Q19642	572	Q19642_572	czw-1_C572	Centromere/kinetochore protein zw10 homolog OS=Caenorhabditis elegans OX=6239 GN=czw-1 PE=1 SV=1	TVAADC[IPM]MEK	NA	7.26	NA	7.26	7.26	NA	NA	0.09	0.0100694
4471	Q8MNT7	70	Q8MNT7_70 Q19278_93	hach-1_C70 hach-1_C93	3-hydroxyisobutyryl-CoA hydrolase, mitochondrial OS=Caenorhabditis elegans OX=6239 GN=hach-1 PE=1 SV=1	AFC[IPM]AGGDVLAVVR	NA	NA	7.26	7.26	7.26	NA	NA	0.143333	0.112865
4468	P53703	165	P53703_165	cchl-1_C165	Probable cytochrome c-type heme lyase OS=Caenorhabditis elegans OX=6239 GN=cchl-1 PE=3 SV=1	WENLLHPEC[IPM]AEPK	8.7	6.85	6.22	7.25667	7.25667	1.0525	14.5039	0.0933333	0.107684
4467	O01593	265	O01593_265	CELE_R08E5.3_C265	Uncharacterized protein OS=Caenorhabditis elegans OX=6239 GN=CELE_R08E5.3 PE=1 SV=1	RPDLC[IPM]VQEIHR	6.775	8.208	6.784	7.25567	7.25567	0.673411	9.28118	0.0526667	0.00755231
4466	Q9TZS5	368	Q9TZS5_368 Q86S29_368	cct-7_C368 cct-7_C368	Chaperonin Containing TCP-1 OS=Caenorhabditis elegans OX=6239 GN=cct-7 PE=1 SV=2	AQAC[IPM]TLLLR	6.59	NA	7.92	7.255	7.255	0.665	9.16609	0.07	0.0609334
4465	Q9U2G0	1108	Q9U2G0_1108	snrp-200_C1108	Putative U5 small nuclear ribonucleoprotein 200 kDa helicase OS=Caenorhabditis elegans OX=6239 GN=snrp-200 PE=3 SV=1	VLTLC[IPM]K	8.62	7.89	5.255	7.255	7.255	1.44527	19.9211	0.0983333	0.281197
4464	Q27512	480	Q27512_480 Q7JMT5_438	nex-2_C480 nex-2_C438	Annexin OS=Caenorhabditis elegans OX=6239 GN=nex-2 PE=1 SV=2	GDC[IPM]SGAYK	7.32333	8.85667	5.5825	7.25417	7.25417	1.33757	18.4386	0.0813889	0.0515699
4463	Q22192	69	Q22192_69	ttr-14_C69	TransThyretin-Related family domain OS=Caenorhabditis elegans OX=6239 GN=ttr-14 PE=1 SV=1	GVFC[IPM]VK	NA	7.25	NA	7.25	7.25	NA	NA	0.1	0.378832
4462	P45970	94	P45970_94	lin-5_C94	Spindle apparatus protein lin-5 OS=Caenorhabditis elegans OX=6239 GN=lin-5 PE=1 SV=2	LAASGDSLEIC[IPM]K	7.085	7.4	NA	7.2425	7.2425	0.1575	2.17466	0.1075	0.0022656
4461	Q23320	84	Q23320_84	CELE_ZC443.1_C84	Uncharacterized protein OS=Caenorhabditis elegans OX=6239 GN=CELE_ZC443.1 PE=1 SV=2	AFC[IPM]HEVAPDVVEEALR	NA	9.65	4.83	7.24	7.24	2.41	33.2873	0.14	0.000168906
4459	Q9U2F2	649	Q9U2F2_649	cpt-1_C649	Carnitine Palmitoyl Transferase OS=Caenorhabditis elegans OX=6239 GN=cpt-1 PE=1 SV=3	DAMC[IPM]GQGVDR	6.59	NA	7.89	7.24	7.24	0.65	8.9779	0.15	0.0107149
4460	Q9N4Z0	138	Q9N4Z0_138	Y45G12B.3_C138	L-2-hydroxyglutarate dehydrogenase, mitochondrial OS=Caenorhabditis elegans OX=6239 GN=Y45G12B.3 PE=3 SV=2	AQTNGC[IPM]R	8.04	5.45	8.23	7.24	7.24	1.2681	17.5151	0.0666667	0.269289
4458	G5EE12	634	G5EE12_634	cash-1_C634	CKA And Striatin Homolog OS=Caenorhabditis elegans OX=6239 GN=cash-1 PE=1 SV=1	SC[IPM]LQEISAHR	7.7	NA	6.775	7.2375	7.2375	0.4625	6.39033	0.075	0.0302583
4456	O01541	240	O01541_240	aars-2_C240	Alanine--tRNA ligase, cytoplasmic OS=Caenorhabditis elegans OX=6239 GN=aars-2 PE=2 SV=1	HIDC[IPM]GLGLER	NA	7.235	NA	7.235	7.235	NA	NA	0.075	0.0046051
4457	Q05062	157	Q05062_157	cdc-42_C157	Cell division control protein 42 homolog OS=Caenorhabditis elegans OX=6239 GN=cdc-42 PE=1 SV=2	YVEC[IPM]SALTQK	NA	NA	7.235	7.235	7.235	NA	NA	0.025	0.00213285
4455	Q9XU13	550	Q9XU13_550 A8WI68_423 G5EEK8_550	sca-1_C550 sca-1_C423 sca-1_C550	Calcium-transporting ATPase OS=Caenorhabditis elegans OX=6239 GN=sca-1 PE=1 SV=1	IVDQC[IPM]VQYGTGR	5.27667	7.75333	8.67	7.23333	7.23333	1.43329	19.8151	0.0588889	0.0191479
4454	Q9XUU8	12	Q9XUU8_12	CELE_K05C4.5_C12	Uncharacterized protein OS=Caenorhabditis elegans OX=6239 GN=CELE_K05C4.5 PE=1 SV=3	C[IPM]GMISR	NA	NA	7.23	7.23	7.23	NA	NA	0.11	0.190217
4453	Q95YD5	194	Q95YD5_194	vha-16_C194	V-type proton ATPase subunit OS=Caenorhabditis elegans OX=6239 GN=vha-16 PE=1 SV=1	FC[IPM]AGLGGK	7.51	7.28	6.89	7.22667	7.22667	0.255908	3.54116	0.0866667	0.0624198
4452	Q9XX10	472	Q9XX10_472	CELE_Y39A1A.22_C472	Uncharacterized protein OS=Caenorhabditis elegans OX=6239 GN=CELE_Y39A1A.22 PE=1 SV=3	FLQC[IPM]LR	7.03	6.82	7.82	7.22333	7.22333	0.430529	5.96026	0.05	0.233153
4451	Q6A4V9	962	Q6A4V9_962 Q2PJ78_962	C05D12.3_C962 C05D12.3_C962	Uncharacterized protein OS=Caenorhabditis elegans OX=6239 GN=C05D12.3 PE=1 SV=1	YGQCVC[IPM]PER	6.53667	8.275	6.85	7.22056	7.22056	0.756498	10.477	0.112778	0.0723258
4449	Q17589	355	Q17589_355	nhr-17_C355	Nuclear Hormone Receptor family OS=Caenorhabditis elegans OX=6239 GN=nhr-17 PE=1 SV=1	IC[IPM]NVQK	NA	7.22	NA	7.22	7.22	NA	NA	0.07	0.160042
4450	P90786	133	P90786_133	prg-1_C133	Piwi-like protein OS=Caenorhabditis elegans OX=6239 GN=prg-1 PE=1 SV=1	SLIC[IPM]IR	NA	NA	7.22	7.22	7.22	NA	NA	0.17	0.226276
4448	Q19749	478	Q19749_478	dlat-1_C478	Dihydrolipoyllysine-residue acetyltransferase component of pyruvate dehydrogenase complex, mitochondrial OS=Caenorhabditis elegans OX=6239 GN=dlat-1 PE=1 SV=1	VTLSC[IPM]DHR	7.21	6.89	7.55	7.21667	7.21667	0.269485	3.7342	0.0666667	0.0435384
4446	Q9XUP7	319	Q9XUP7_319	CELE_T16G1.4_C319	Uncharacterized protein OS=Caenorhabditis elegans OX=6239 GN=CELE_T16G1.4 PE=1 SV=2	LLLC[IPM]TLSGADR	6.91	NA	7.52	7.215	7.215	0.305	4.2273	0.09	0.0766935
4447	Q18066	399	Q18066_399	dim-1_C399	Disorganized muscle protein 1 OS=Caenorhabditis elegans OX=6239 GN=dim-1 PE=1 SV=3	C[IPM]AIVNPHGK	NA	5.57	8.86	7.215	7.215	1.645	22.7997	0.08	0.103973	Disulfide bond
4445	Q8MNT7	91	Q8MNT7_91 Q19278_114	hach-1_C91 hach-1_C114	3-hydroxyisobutyryl-CoA hydrolase, mitochondrial OS=Caenorhabditis elegans OX=6239 GN=hach-1 PE=1 SV=1	EC[IPM]TMHK	6.755	NA	7.66667	7.21083	7.21083	0.455833	6.32151	0.0508333	0.0804993
4443	Q23651	39	Q23651_39	elpc-3_C39	Probable elongator complex protein 3 OS=Caenorhabditis elegans OX=6239 GN=elpc-3 PE=3 SV=2	C[IPM]IVAQK	7.21	NA	NA	7.21	7.21	NA	NA	0.06	0.191819
4444	Q20970	304	Q20970_304 D3YT55_304	mars-1_C304 mars-1_C304	Methionine--tRNA ligase, cytoplasmic OS=Caenorhabditis elegans OX=6239 GN=mars-1 PE=3 SV=1	C[IPM]VLGDNWTK	NA	7.21	NA	7.21	7.21	NA	NA	0.02	0.00824614
4442	Q09509	471	Q09509_471	F25B5.6_C471	Putative folylpolyglutamate synthase OS=Caenorhabditis elegans OX=6239 GN=F25B5.6 PE=3 SV=1	VFDC[IPM]ISSAYK	NA	6.13	8.28	7.205	7.205	1.075	14.9202	0.215	0.00767635
4441	A0A1I6CM73	237	A0A1I6CM73_237	C40H1.7_C237	Uncharacterized protein OS=Caenorhabditis elegans OX=6239 GN=C40H1.7 PE=1 SV=1	VILFGC[IPM]PR	NA	NA	7.2	7.2	7.2	NA	NA	0.1	0.0189442
4440	Q21286	920	Q21286_920 A0A131MBX4_919	catp-5_C920 catp-5_C919	Cation-transporting ATPase catp-5 OS=Caenorhabditis elegans OX=6239 GN=catp-5 PE=2 SV=4	C[IPM]VPTVIK	NA	8.84	5.56	7.2	7.2	1.64	22.7778	0.13	0.0503294
4438	G5EE66	464	G5EE66_464	cogc-1_C464	COGC-1 OS=Caenorhabditis elegans OX=6239 GN=cogc-1 PE=1 SV=1	LC[IPM]ELHSDK	NA	8.43	5.97	7.2	7.2	1.23	17.0833	0.075	0.0400849
4439	Q9TZD9	175	Q9TZD9_175 V6CLE7_109	haf-4_C175 haf-4_C109	HAlF transporter (PGP related) OS=Caenorhabditis elegans OX=6239 GN=haf-4 PE=1 SV=2	LLQYC[IPM]K	NA	6.44	7.96	7.2	7.2	0.76	10.5556	0.0775	0.179722
4437	P51403	218	P51403_218	rps-2_C218	40S ribosomal protein S2 OS=Caenorhabditis elegans OX=6239 GN=rps-2 PE=3 SV=1	LLHMAGIEDC[IPM]YTAAK	6.525	7.615	7.44625	7.19542	7.19542	0.479036	6.65751	0.0573611	0.0153
4436	Q18167	72	Q18167_72 O02063_72	smz-1_C72 smz-2_C72	Sperm Meiosis PDZ domain containing proteins OS=Caenorhabditis elegans OX=6239 GN=smz-1 PE=1 SV=1	FAAPC[IPM]AK	7.7	6.69	NA	7.195	7.195	0.505	7.01876	0.0975	0.11977
4435	K8FE00	345	K8FE00_345 G5EDS2_345 K8ESK9_389 K8F7Z0_389	pod-1_C345 pod-1_C345 pod-1_C389 pod-1_C389	Uncharacterized protein OS=Caenorhabditis elegans OX=6239 GN=pod-1 PE=1 SV=1	SSIVPTPC[IPM]IVPR	7.07	8.515	5.99	7.19167	7.19167	1.03441	14.3835	0.1	0.0416309
4432	Q17902	30	Q17902_30	egal-1_C30	Egalitarian protein homolog OS=Caenorhabditis elegans OX=6239 GN=egal-1 PE=1 SV=2	TIHDLSC[IPM]QFGAR	6.14	8.24	NA	7.19	7.19	1.05	14.6036	0.135	0.00167676
4434	Q9N584	641	Q9N584_641	let-630_C641	Uncharacterized protein OS=Caenorhabditis elegans OX=6239 GN=let-630 PE=1 SV=1	C[IPM]NVNQEQVR	NA	7.19	NA	7.19	7.19	NA	NA	0.11	0.135466
4433	Q09974	267	Q09974_267	ttc-4_C267	TeTratriCopeptide repeat domain protein related OS=Caenorhabditis elegans OX=6239 GN=ttc-4 PE=1 SV=2	NLNLC[IPM]PR	NA	9.27	5.11	7.19	7.19	2.08	28.9291	0.1575	0.14
4431	O45574	94	O45574_94 Q95ZS5_284	CELE_F56A8.3_C94 CELE_F56A8.3_C284	Uncharacterized protein OS=Caenorhabditis elegans OX=6239 GN=CELE_F56A8.3 PE=1 SV=1	GLGSPIPGTAPLC[IPM]K	8.18	NA	6.19	7.185	7.185	0.995	13.8483	0.135	0.000489666
4430	Q9BIB8	72	Q9BIB8_72	imb-1_C72	IMportin Beta family OS=Caenorhabditis elegans OX=6239 GN=imb-1 PE=1 SV=3	NVLC[IPM]AK	7.48333	6.66	7.41	7.18444	7.18444	0.372045	5.17848	0.05	0.133169
4429	Q9XUS4	127	Q9XUS4_127 Q69Z13_109 Q9XUS6_125 Q9XUS5_138 Q86D12_112	CELE_K08E3.5_C127 CELE_K08E3.5_C109 CELE_K08E3.5_C125 CELE_K08E3.5_C138 CELE_K08E3.5_C112	UTP--glucose-1-phosphate uridylyltransferase OS=Caenorhabditis elegans OX=6239 GN=CELE_K08E3.5 PE=1 SV=1	LNGGLGTSMGC[IPM]K	8.1325	7.84	5.57667	7.18306	7.18306	1.14215	15.9006	0.07	0.0395291
4426	Q18983	805	Q18983_805	CELE_D2045.2_C805	Uncharacterized protein OS=Caenorhabditis elegans OX=6239 GN=CELE_D2045.2 PE=1 SV=3	NDVIENLIAQC[IPM]EK	7.59	NA	6.77	7.18	7.18	0.41	5.71031	0.135	0.00115736
4427	O01763	176	O01763_176	ncbp-1_C176	Nuclear cap-binding protein subunit 1 OS=Caenorhabditis elegans OX=6239 GN=ncbp-1 PE=3 SV=3	C[IPM]LPWIGK	NA	7.18	NA	7.18	7.18	NA	NA	0.14	0.0401822
4425	Q23084	310	Q23084_310	set-30_C310	SET (Trithorax/polycomb) domain containing OS=Caenorhabditis elegans OX=6239 GN=set-30 PE=1 SV=3	LHGPEAYANPETLEIVC[IPM]DR	7.18	NA	NA	7.18	7.18	NA	NA	0.12	4.22e-05
4428	P55155	228	P55155_228 P05690_228 G8JY38_228	vit-1_C228 vit-2_C228 vit-2_C228	Vitellogenin-1 OS=Caenorhabditis elegans OX=6239 GN=vit-1 PE=1 SV=2	YSSECPEC[IPM]EK	NA	7.18	NA	7.18	7.18	NA	NA	0.23	0.0457772
4424	Q9NEI6	324	Q9NEI6_324 D4YWC8_110	mrps-35_C324 mrps-35_C110	Mitochondrial Ribosomal Protein, Small OS=Caenorhabditis elegans OX=6239 GN=mrps-35 PE=1 SV=1	LTPGLSPSAAGC[IPM]GDQK	8.35	5.8	7.385	7.17833	7.17833	1.05124	14.6446	0.126667	0.00014381
4423	Q22135	105	Q22135_105	nifk-1_C105	NIFK homolog OS=Caenorhabditis elegans OX=6239 GN=nifk-1 PE=1 SV=1	LGC[IPM]TVMKPELIPK	6.57	7.25	7.71	7.17667	7.17667	0.468283	6.52508	0.0586667	0.0201279
4422	P91871	1615	P91871_1615	fasn-1_C1615	Fatty Acid SyNthase OS=Caenorhabditis elegans OX=6239 GN=fasn-1 PE=1 SV=2	DC[IPM]EHAFINTLTR	6.71333	7.525	7.29	7.17611	7.17611	0.341007	4.75198	0.100556	0.00400514
4421	Q965N8	658	Q965N8_658	CELE_Y46E12BL.2_C658	Uncharacterized protein OS=Caenorhabditis elegans OX=6239 GN=CELE_Y46E12BL.2 PE=1 SV=1	FC[IPM]LEPDAPAER	6.48	7.64	7.405	7.175	7.175	0.500716	6.97862	0.0633333	0.0209168
4420	O62289	31	O62289_31 Q45EK1_31	ttr-51_C31 ttr-36_C31	TransThyretin-Related family domain OS=Caenorhabditis elegans OX=6239 GN=ttr-51 PE=1 SV=2	LMC[IPM]GSK	7.57	NA	6.775	7.1725	7.1725	0.3975	5.542	0.0675	0.0517575
4415	Q20128	122	Q20128_122	exos-9_C122	EXOSome (Multiexonuclease complex) component OS=Caenorhabditis elegans OX=6239 GN=exos-9 PE=1 SV=2	CIDVEALC[IPM]IR	7.17	NA	NA	7.17	7.17	NA	NA	0.22	0.166992
4418	Q9TZL9	140	Q9TZL9_140	fard-1_C140	Fatty acyl-CoA reductase OS=Caenorhabditis elegans OX=6239 GN=fard-1 PE=1 SV=1	IIDLC[IPM]HQIK	NA	NA	7.17	7.17	7.17	NA	NA	0.08	0.0355942
4414	Q22682	455	Q22682_455	glt-4_C455	Putative sodium-dependent excitatory amino acid transporter glt-4 OS=Caenorhabditis elegans OX=6239 GN=glt-4 PE=3 SV=3	LC[IPM]EDQLQK	7.17	NA	NA	7.17	7.17	NA	NA	0.43	0.0424013
4419	Q10663	218	Q10663_218	icl-1_C218	Bifunctional glyoxylate cycle protein OS=Caenorhabditis elegans OX=6239 GN=icl-1 PE=1 SV=2	LAADVC[IPM]GVPTIIVAR	NA	NA	7.17	7.17	7.17	NA	NA	0.06	0.0850298
4417	P54816	601	P54816_601	lex-1_C601	Tat-binding homolog 7 OS=Caenorhabditis elegans OX=6239 GN=lex-1 PE=1 SV=3	TSGYC[IPM]GADLK	NA	NA	7.17	7.17	7.17	NA	NA	0.1	0.00953
4416	Q9TXQ1	1457	Q9TXQ1_1457	tank-1_C1457	Tankyrase-like protein OS=Caenorhabditis elegans OX=6239 GN=tank-1 PE=2 SV=1	GVNIDALC[IPM]QLEIPGK	6.55	7.79	NA	7.17	7.17	0.62	8.64714	0.12	0.000438403
4413	D7SFN6	331	D7SFN6_331 D9N138_350 Q18874_410 D9N139_391	C56A3.6_C331 C56A3.6_C350 C56A3.6_C410 C56A3.6_C391	Uncharacterized protein OS=Caenorhabditis elegans OX=6239 GN=C56A3.6 PE=1 SV=1	AVGC[IPM]TIGK	7.3	7.02	NA	7.16	7.16	0.14	1.95531	0.0725	0.029245
4412	O45865	163	O45865_163 G3MU69_105	ant-1.1_C163 ant-1.1_C105	Adenine Nucleotide Translocator OS=Caenorhabditis elegans OX=6239 GN=ant-1.1 PE=1 SV=1	GLADC[IPM]LIK	7.06125	6.88875	7.5175	7.15583	7.15583	0.265256	3.70685	0.0320833	0.0741496
4411	U4PRN6	184	U4PRN6_184 U4PMD1_184 Q9GUP2_184 U4PBK1_184 U4PBJ5_184 U4PBY0_184 U4PBX5_184 U4PES6_184	eel-1_C184 eel-1_C184 eel-1_C184 eel-1_C184 eel-1_C184 eel-1_C184 eel-1_C184 eel-1_C184	Enhancer of EfL-1 mutant phenotype OS=Caenorhabditis elegans OX=6239 GN=eel-1 PE=1 SV=1	MAEC[IPM]LK	7.53	7.56667	6.37	7.15556	7.15556	0.555673	7.76562	0.0444444	0.160932
4410	O61528	1936	O61528_1936 H2KYM3_384 Q7JNG6_376 H2KYM4_371 Q95Q51_371 C4ALD5_1936 H2KYM2_376 Q7JNG4_290	unc-73_C1936 unc-73_C384 unc-73_C376 unc-73_C371 unc-73_C371 unc-73_C1936 unc-73_C376 unc-73_C290	Guanine nucleotide exchange factor UNC-73A OS=Caenorhabditis elegans OX=6239 GN=unc-73 PE=1 SV=1	VALC[IPM]DLLIKPVQR	7.155	NA	NA	7.155	7.155	NA	NA	0.115	0.000824862
4409	P50880	253	P50880_253 G5ECE5_205 G5EEC0_155	rpl-3_C253 rpl-3_C205 rpl-3_C155	60S ribosomal protein L3 OS=Caenorhabditis elegans OX=6239 GN=rpl-3 PE=2 SV=1	VAC[IPM]IGAWHPSR	6.99625	7.67875	6.784	7.153	7.153	0.381726	5.33659	0.0925	0.00278576
4408	Q9U1V9	463	Q9U1V9_463 Q9U1W0_463	dnj-29_C463 dnj-29_C463	DNaJ domain (Prokaryotic heat shock protein) OS=Caenorhabditis elegans OX=6239 GN=dnj-29 PE=1 SV=1	TVVEGEDDKHELTAGC[IPM]VVTLK	NA	NA	7.15	7.15	7.15	NA	NA	0.14	0.000134585
4406	O45935	720	O45935_720	klp-19_C720	Kinesin-like protein OS=Caenorhabditis elegans OX=6239 GN=klp-19 PE=1 SV=1	SHWLC[IPM]EDLR	4.21	NA	10.09	7.15	7.15	2.94	41.1189	0.155	0.0578815
4407	Q5DX48	1645	Q5DX48_1645 Q5UBX5_1673	sax-2_C1645 sax-2_C1673	Sensory AXon guidance OS=Caenorhabditis elegans OX=6239 GN=sax-2 PE=1 SV=1	LDSLRPALC[IPM]R	NA	7.15	NA	7.15	7.15	NA	NA	0.09	0.137874
4405	O45218	342	O45218_342	ads-1_C342	Alkyldihydroxyacetonephosphate synthase OS=Caenorhabditis elegans OX=6239 GN=ads-1 PE=2 SV=1	C[IPM]QPASLR	6.47	8.98	5.98	7.14333	7.14333	1.31404	18.3953	0.0916667	0.0658523
4400	Q18974	198	Q18974_198	afmd-1_C198	ArylForMamiDase OS=Caenorhabditis elegans OX=6239 GN=afmd-1 PE=1 SV=1	LNSC[IPM]DLSK	7.57	6.71	NA	7.14	7.14	0.43	6.02241	0.0725	0.0748521
4402	O62512	154	O62512_154	CELE_ZK550.3_C154	Uncharacterized protein OS=Caenorhabditis elegans OX=6239 GN=CELE_ZK550.3 PE=1 SV=3	MLTDWPDC[IPM]NR	NA	7.14	NA	7.14	7.14	NA	NA	0.08	0.000591682
4401	O45293	331	O45293_331	gly-8_C331	Probable N-acetylgalactosaminyltransferase 8 OS=Caenorhabditis elegans OX=6239 GN=gly-8 PE=1 SV=1	VVVAPC[IPM]SR	NA	8.16	6.12	7.14	7.14	1.02	14.2857	0.11	0.00964072	Disulfide bond
4399	P91443	626	P91443_626	hum-6_C626	Unconventional myosin heavy chain 6 OS=Caenorhabditis elegans OX=6239 GN=hum-6 PE=1 SV=1	C[IPM]IKPNEMK	7.14	NA	NA	7.14	7.14	NA	NA	0.15	0.0708477
4403	Q2MDF2	253	Q2MDF2_253	metl-2_C253	Methyltransferase-like protein OS=Caenorhabditis elegans OX=6239 GN=metl-2 PE=1 SV=1	LIDGNLYC[IPM]R	NA	NA	7.14	7.14	7.14	NA	NA	0.07	0.0117461
4404	O62305	666	O62305_666 F5GUA8_212 E7EM33_49 F5GUA9_244 G5EDZ5_627	unc-43_C666 unc-43_C212 unc-43_C49 unc-43_C244 unc-43_C627	Calcium/calmodulin-dependent protein kinase type II OS=Caenorhabditis elegans OX=6239 GN=unc-43 PE=1 SV=2	IIGEDAAC[IPM]VAYVK	NA	NA	7.14	7.14	7.14	NA	NA	0.08	0.000441752
4397	O45228	41	O45228_41	B0513.5_C41	Proline dehydrogenase 1, mitochondrial OS=Caenorhabditis elegans OX=6239 GN=B0513.5 PE=3 SV=2	SGDTGKPYDC[IPM]TSAEHK	7.12	7.14	NA	7.13	7.13	0.01	0.140252	0.07	0.122568
4398	Q18823	79	Q18823_79	lam-2_C79	Laminin-like protein lam-2 OS=Caenorhabditis elegans OX=6239 GN=lam-2 PE=1 SV=3	FC[IPM]VQSGHTGQR	NA	5.12	9.14	7.13	7.13	2.01	28.1907	0.075	0.204586
4396	V6CKC7	71	V6CKC7_71 Q9BL17_222	haf-6_C71 haf-6_C222	HAlF transporter (PGP related) OS=Caenorhabditis elegans OX=6239 GN=haf-6 PE=1 SV=1	LC[IPM]VSQGLR	7.85	7.24	6.29	7.12667	7.12667	0.64189	9.00687	0.07	0.0371779
4395	Q9BL15	80	Q9BL15_80	CELE_Y48G8AL.5_C80	Uncharacterized protein OS=Caenorhabditis elegans OX=6239 GN=CELE_Y48G8AL.5 PE=1 SV=4	FQGC[IPM]HK	8.275	5.11667	7.98667	7.12611	7.12611	1.42576	20.0075	0.0433333	0.2245
4392	Q22666	244	Q22666_244	CELE_T22C1.6_C244	Uncharacterized protein OS=Caenorhabditis elegans OX=6239 GN=CELE_T22C1.6 PE=1 SV=2	YSELTSC[IPM]LSK	6.84	7.41	NA	7.125	7.125	0.285	4	0.105	0.00486111
4393	O01761	5998	O01761_5998 A0A2C9C2V5_5503 A0A2C9C332_4885 A0A2C9C3B7_5278 A0A2C9C365_5278 A0A2C9C330_5976 A0A2C9C2V3_4952 A0A2C9C2W9_5425 A0A2C9C2S8_5976 A0A2C9C2G8_4805	unc-89_C5998 unc-89_C5503 unc-89_C4885 unc-89_C5278 unc-89_C5278 unc-89_C5976 unc-89_C4952 unc-89_C5425 unc-89_C5976 unc-89_C4805	Muscle M-line assembly protein unc-89 OS=Caenorhabditis elegans OX=6239 GN=unc-89 PE=1 SV=3	C[IPM]VATNEHGTASTK	7.25	6.865	7.26	7.125	7.125	0.183893	2.58096	0.0483333	0.0427667	Disulfide bond
4394	Q09299	141	Q09299_141	EEED8.10_C141	Putative RNA-binding protein EEED8.10 OS=Caenorhabditis elegans OX=6239 GN=EEED8.10 PE=4 SV=3	ITSC[IPM]ILPR	NA	8.74	5.51	7.125	7.125	1.615	22.6667	0.075	0.114226
4391	Q18279	270	Q18279_270	spp-8_C270	SaPosin-like Protein family OS=Caenorhabditis elegans OX=6239 GN=spp-8 PE=1 SV=1	QGTADDIQTVAC[IPM]NK	6.61	NA	7.64	7.125	7.125	0.515	7.22807	0.09	0.0271783
4390	O44411	337	O44411_337	nog-1_C337	Nucleolar GTP-binding protein 1 OS=Caenorhabditis elegans OX=6239 GN=nog-1 PE=1 SV=1	AC[IPM]DELLAQR	10.3	4.94	6.13333	7.12444	7.12444	2.2977	32.2509	0.0866667	0.0836643
4389	Q21032	378	Q21032_378 H9G2T3_13 H9G2T4_401	idh-1_C378 idh-1_C13 idh-1_C401	Isocitrate dehydrogenase [NADP] OS=Caenorhabditis elegans OX=6239 GN=idh-1 PE=1 SV=1	DLAIC[IPM]VK	8.84	6.9	5.625	7.12167	7.12167	1.32184	18.5609	0.085	0.153603
4387	Q18484	210	Q18484_210	C35D10.10_C210	Thioredoxin-related transmembrane protein 2 homolog OS=Caenorhabditis elegans OX=6239 GN=C35D10.10 PE=3 SV=1	QLPTIC[IPM]VFK	NA	7.12	NA	7.12	7.12	NA	NA	0.21	0.0459448
4386	Q20585	366	Q20585_366	rpn-7_C366	26S proteasome non-ATPase regulatory subunit 6 OS=Caenorhabditis elegans OX=6239 GN=rpn-7 PE=2 SV=1	LIATGQLQC[IPM]R	NA	7.12	NA	7.12	7.12	NA	NA	0.0666667	0.210173
4388	O16931	226	O16931_226	str-209_C226	Seven TM Receptor OS=Caenorhabditis elegans OX=6239 GN=str-209 PE=4 SV=1	C[IPM]YSSLR	NA	NA	7.12	7.12	7.12	NA	NA	0.06	0.228989
4385	O01974	65	O01974_65	eif-3.H_C65	Eukaryotic translation initiation factor 3 subunit H OS=Caenorhabditis elegans OX=6239 GN=eif-3.H PE=3 SV=2	LEITNC[IPM]FPTVR EITNC[IPM]FPTVR	8.55	5.9625	6.835	7.11583	7.11583	1.07485	15.105	0.06	0.0404271
4384	Q03598	15	Q03598_15	ufc-1_C15	Ubiquitin-fold modifier-conjugating enzyme 1 OS=Caenorhabditis elegans OX=6239 GN=ufc-1 PE=1 SV=1	AIPLC[IPM]K	NA	7.115	NA	7.115	7.115	NA	NA	0.095	0.368477
4383	Q22949	332	Q22949_332 G8JY39_172	acl-6_C332 acl-6_C172	Probable glycerol-3-phosphate acyltransferase, mitochondrial OS=Caenorhabditis elegans OX=6239 GN=acl-6 PE=3 SV=1	QC[IPM]GVVR	6.64	7.42	7.28	7.11333	7.11333	0.339542	4.77332	0.0633333	0.325401
4380	O44151	112	O44151_112	C49A9.5_C112	Uncharacterized protein OS=Caenorhabditis elegans OX=6239 GN=C49A9.5 PE=1 SV=1	C[IPM]WQSDQPIGR	NA	7.11	NA	7.11	7.11	NA	NA	0.1	0.00303474
4381	Q17765	57	Q17765_57 A0A2I2LDX7_57	jmjd-5_C57 jmjd-5_C57	JuMonJi (Transcription factor) Domain protein OS=Caenorhabditis elegans OX=6239 GN=jmjd-5 PE=1 SV=1	GDLAVGC[IPM]VR	NA	7.11	NA	7.11	7.11	NA	NA	0.02	0.0288198
4382	Q4R163	14	Q4R163_14 Q4R162_14	pudl-1_C14 pudl-2_C14	PUD-Like protein OS=Caenorhabditis elegans OX=6239 GN=pudl-1 PE=1 SV=1	TASVDLENC[IPM]TGSYFR	NA	NA	7.11	7.11	7.11	NA	NA	0.19	0.000639586
4379	P34563	77	P34563_77 Q20751_77 G1K0V8_77	iff-1_C77 iff-2_C77 iff-1_C77	Eukaryotic translation initiation factor 5A-1 OS=Caenorhabditis elegans OX=6239 GN=iff-1 PE=1 SV=1	KLEDIC[IPM]PSTHNMDVPVVK LEDIC[IPM]PSTHNMDVPVVK	7.39357	7.221	6.71167	7.10875	7.10875	0.289481	4.07219	0.0774444	0.0123206
4378	Q9XTZ2	138	Q9XTZ2_138	rsp-8_C138	SR Protein (Splicing factor) OS=Caenorhabditis elegans OX=6239 GN=rsp-8 PE=1 SV=1	LC[IPM]NTDLDGHK DKLC[IPM]NTDLDGHK	8.02333	7.19	6.11	7.10778	7.10778	0.783276	11.02	0.103333	0.00738041
4377	O76611	277	O76611_277	bath-26_C277	BTB and MATH domain containing OS=Caenorhabditis elegans OX=6239 GN=bath-26 PE=4 SV=2	C[IPM]LSELK	NA	NA	7.1	7.1	7.1	NA	NA	0.12	0.0499159
4376	P22981	118	P22981_118	let-60_C118	Ras protein let-60 OS=Caenorhabditis elegans OX=6239 GN=let-60 PE=1 SV=1	C[IPM]DISSR	7.1	NA	NA	7.1	7.1	NA	NA	0.17	0.116757
4375	G5EDG6	53	G5EDG6_53 Q18302_53	col-117_C53 col-125_C53	COLlagen OS=Caenorhabditis elegans OX=6239 GN=col-117 PE=1 SV=1	TMHSEINFC[IPM]K	7.79333	6.26143	7.24333	7.09937	7.09937	0.633629	8.92515	0.0573016	0.0247377
4374	Q20641	677	Q20641_677 Q22869_687 G5EBY3_687	nmy-1_C677 nmy-2_C687 nmy-2_C687	Non-muscle MYosin OS=Caenorhabditis elegans OX=6239 GN=nmy-1 PE=1 SV=2	C[IPM]IIPNHEK	6.605	7.59	NA	7.0975	7.0975	0.4925	6.93906	0.0375	0.042058
4372	Q19020	2034	Q19020_2034 A0A163VTS9_1102	dhc-1_C2034 dhc-1_C1102	Dynein heavy chain, cytoplasmic OS=Caenorhabditis elegans OX=6239 GN=dhc-1 PE=1 SV=1	EQLSDQC[IPM]HYDFGLR	6.19	8.52	6.56	7.09	7.09	1.02238	14.4201	0.0816667	0.018588
4373	Q95XR0	239	Q95XR0_239	eif-2gamma_C239	Eukaryotic Initiation Factor OS=Caenorhabditis elegans OX=6239 GN=eif-2gamma PE=1 SV=1	YNVDLVCEYLC[IPM]K	NA	NA	7.09	7.09	7.09	NA	NA	0.11	0.0200587
4371	Q95XP9	225	Q95XP9_225	zwl-1_C225	Protein zwilch homolog OS=Caenorhabditis elegans OX=6239 GN=zwl-1 PE=1 SV=1	QLNQAC[IPM]GTSQLNK	6.88	8.04	6.345	7.08833	7.08833	0.707488	9.98102	0.07	0.0838714
4370	O45218	278	O45218_278	ads-1_C278	Alkyldihydroxyacetonephosphate synthase OS=Caenorhabditis elegans OX=6239 GN=ads-1 PE=2 SV=1	QC[IPM]QVPR	4.87333	8.64	7.75	7.08778	7.08778	1.60745	22.6792	0.0477778	0.13058
4369	Q09349	118	Q09349_118 Q6BEV4_118 Q95QB5_122	ufd-2_C118 ufd-2_C118 ufd-2_C122	Probable ubiquitin conjugation factor E4 OS=Caenorhabditis elegans OX=6239 GN=ufd-2 PE=3 SV=1	C[IPM]HHELGK	6.985	NA	7.19	7.0875	7.0875	0.1025	1.44621	0.0475	0.196844
4368	Q19901	446	Q19901_446 Q17382_383	hum-1_C446 hum-1_C383	Heavy chain, Unconventional Myosin OS=Caenorhabditis elegans OX=6239 GN=hum-1 PE=1 SV=1	IVC[IPM]DLIETK	8.55	4.53	8.18	7.08667	7.08667	1.81414	25.5993	0.0755556	0.00674173
4367	Q09591	1183	Q09591_1183	mix-1_C1183	Mitotic chromosome and X-chromosome-associated protein mix-1 OS=Caenorhabditis elegans OX=6239 GN=mix-1 PE=1 SV=2	FADGHSTC[IPM]TR	7.47	7.1825	6.605	7.08583	7.08583	0.359689	5.07617	0.0516667	0.0165285
4366	Q02328	71	Q02328_71	hipr-1_C71	Huntington interacting protein related 1 OS=Caenorhabditis elegans OX=6239 GN=hipr-1 PE=3 SV=3	FC[IPM]HLVHK	NA	7	7.17	7.085	7.085	0.085	1.19972	0.06	0.26556
4365	Q9U2G0	1239	Q9U2G0_1239	snrp-200_C1239	Putative U5 small nuclear ribonucleoprotein 200 kDa helicase OS=Caenorhabditis elegans OX=6239 GN=snrp-200 PE=3 SV=1	FC[IPM]SDEHVVK	8.38	5.79	NA	7.085	7.085	1.295	18.2781	0.1	0.0020758
4364	Q03570	1013	Q03570_1013	rgr-1_C1013	Mediator of RNA polymerase II transcription subunit 14 OS=Caenorhabditis elegans OX=6239 GN=rgr-1 PE=3 SV=6	LLEGC[IPM]K	7.68	7.32	6.25	7.08333	7.08333	0.607307	8.57375	0.07	0.143783
4363	Q17473	34	Q17473_34	ttr-18_C34	TransThyretin-Related family domain OS=Caenorhabditis elegans OX=6239 GN=ttr-18 PE=1 SV=1	VTC[IPM]NGQPAENIK	6.82	7.38	7.045	7.08167	7.08167	0.230085	3.24902	0.03	0.000445213
4362	Q20937	1084	Q20937_1084 S5ZDJ9_318 A0A1D3PCL8_777 A0A1D3PCM5_1067	let-711_C1084 let-711_C318 let-711_C777 let-711_C1067	NTL-1a OS=Caenorhabditis elegans OX=6239 GN=let-711 PE=1 SV=3	LVLAC[IPM]VVK	8.2	7.13333	5.91	7.08111	7.08111	0.935618	13.2129	0.0811111	0.0526651
4361	Q9GSX9	372	Q9GSX9_372 U4PF95_87	ric-8_C372 ric-8_C87	Synembryn OS=Caenorhabditis elegans OX=6239 GN=ric-8 PE=1 SV=1	LC[IPM]TDSK	NA	NA	7.08	7.08	7.08	NA	NA	0.05	0.12669
4360	Q9N359	87	Q9N359_87	csn-4_C87	COP9 signalosome complex subunit 4 OS=Caenorhabditis elegans OX=6239 GN=csn-4 PE=1 SV=1	LDNQHLESEC[IPM]VK	7.74	6.415	NA	7.0775	7.0775	0.6625	9.36065	0.0825	0.17071
4359	Q18040	398	Q18040_398	oatr-1_C398	Probable ornithine aminotransferase, mitochondrial OS=Caenorhabditis elegans OX=6239 GN=oatr-1 PE=3 SV=3	FAPPLC[IPM]INK	6.6475	7.384	7.2	7.07717	7.07717	0.312969	4.42223	0.07	0.0236732
4358	Q17750	709	Q17750_709	ufl-1_C709	E3 UFM1-protein ligase 1 homolog OS=Caenorhabditis elegans OX=6239 GN=ufl-1 PE=3 SV=1	GVVTC[IPM]IK	7.51	6.42	7.3	7.07667	7.07667	0.472182	6.67237	0.0522222	0.146844
4357	P55155	1312	P55155_1312	vit-1_C1312	Vitellogenin-1 OS=Caenorhabditis elegans OX=6239 GN=vit-1 PE=1 SV=2	HLLNEASGSVC[IPM]K	6.27333	6.965	7.99	7.07611	7.07611	0.705216	9.96616	0.0683333	0.0178972
4356	Q18040	127	Q18040_127	oatr-1_C127	Probable ornithine aminotransferase, mitochondrial OS=Caenorhabditis elegans OX=6239 GN=oatr-1 PE=3 SV=3	VLPMNTGVEAC[IPM]ESAVK	6.1925	7.18333	7.85167	7.07583	7.07583	0.681604	9.63284	0.0741667	0.00523013
4355	O02286	76	O02286_76 Q7JKI2_40 Q7JKI1_76 Q7JKI3_9	pck-2_C76 pck-2_C40 pck-2_C76 pck-2_C9	Phosphoenolypyruvate CarboxyKinase OS=Caenorhabditis elegans OX=6239 GN=pck-2 PE=1 SV=1	IC[IPM]DGSQHEADELIDK IFIC[IPM]DGSQHEADELIDK	13.92	0.23	NA	7.075	7.075	6.845	96.7491	0.27	0.0859613
4354	Q09508	449	Q09508_449	sdha-1_C449	Succinate dehydrogenase [ubiquinone] flavoprotein subunit, mitochondrial OS=Caenorhabditis elegans OX=6239 GN=sdha-1 PE=2 SV=3	AC[IPM]AIDILK	7.93333	5.76667	7.52333	7.07444	7.07444	0.939765	13.2839	0.0555556	0.0186479
4353	Q9XTV3	43	Q9XTV3_43	CELE_H21P03.2_C43	Uncharacterized protein OS=Caenorhabditis elegans OX=6239 GN=CELE_H21P03.2 PE=1 SV=2	SATVQC[IPM]R	NA	7.07	NA	7.07	7.07	NA	NA	0.15	0.0467666
4349	O17953	68	O17953_68	dld-1_C68	Dihydrolipoyl dehydrogenase, mitochondrial OS=Caenorhabditis elegans OX=6239 GN=dld-1 PE=3 SV=2	NATLGGTC[IPM]LNVGCIPSK	7.07	NA	NA	7.07	7.07	NA	NA	0.163333	0.00137278	Disulfide bond
4350	Q9GYS1	413	Q9GYS1_413	mes-6_C413	Polycomb protein mes-6 OS=Caenorhabditis elegans OX=6239 GN=mes-6 PE=1 SV=2	NNEETNPTHTC[IPM]SVGSR	7.07	NA	NA	7.07	7.07	NA	NA	0.14	0.000556749
4351	Q9TZQ3	449	Q9TZQ3_449 Q304E5_490	pgl-1_C449 pgl-1_C490	Guanyl-specific ribonuclease pgl-1 OS=Caenorhabditis elegans OX=6239 GN=pgl-1 PE=1 SV=1	CC[IPM]LSDTPSGR	7.36	NA	6.78	7.07	7.07	0.29	4.10184	0.09	0.00234445
4352	Q23089	291	Q23089_291	xpo-1_C291	EXPOrtin (Nuclear export receptor) OS=Caenorhabditis elegans OX=6239 GN=xpo-1 PE=1 SV=2	MFC[IPM]STMR	NA	6.66	7.48	7.07	7.07	0.41	5.79915	0.0925	0.254151
4348	O61198	179	O61198_179	CELE_F15E6.6_C179	Uncharacterized protein OS=Caenorhabditis elegans OX=6239 GN=CELE_F15E6.6 PE=1 SV=3	AGAGC[IPM]CK	NA	7.37	6.76	7.065	7.065	0.305	4.31706	0.045	0.062124
4347	P91871	1958	P91871_1958	fasn-1_C1958	Fatty Acid SyNthase OS=Caenorhabditis elegans OX=6239 GN=fasn-1 PE=1 SV=2	VC[IPM]PPSK	6.656	6.888	7.6425	7.06217	7.06217	0.421146	5.96341	0.0425	0.142583
4346	Q09313	839	Q09313_839	dct-6_C839	Protein dct-6 OS=Caenorhabditis elegans OX=6239 GN=dct-6 PE=4 SV=2	TSC[IPM]GTR	NA	NA	7.06	7.06	7.06	NA	NA	0.05	0.399488
4343	Q9TW67	198	Q9TW67_198	png-1_C198	Peptide-N(4)-(N-acetyl-beta-glucosaminyl)asparagine amidase OS=Caenorhabditis elegans OX=6239 GN=png-1 PE=1 SV=1	C[IPM]STDGLQGTPTR	7.31	6.46	7.41	7.06	7.06	0.426224	6.03716	0.105	0.0253759
4345	U4PAZ9	179	U4PAZ9_179	ptrn-1_C179	Patronin (microtubule-binding protein) homolog OS=Caenorhabditis elegans OX=6239 GN=ptrn-1 PE=1 SV=1	IC[IPM]LLVR	6.79	NA	7.33	7.06	7.06	0.27	3.82436	0.13	0.0864741
4344	Q20060	285	Q20060_285	smc-4_C285	Structural maintenance of chromosomes protein 4 OS=Caenorhabditis elegans OX=6239 GN=smc-4 PE=1 SV=1	LTC[IPM]DLSQQR	7.06	NA	NA	7.06	7.06	NA	NA	0.15	0.0539969
4342	P90747	481	P90747_481	catp-8_C481	Probable manganese-transporting ATPase catp-8 OS=Caenorhabditis elegans OX=6239 GN=catp-8 PE=3 SV=3	VDICC[IPM]FDK	7.03	7.72	6.42	7.05667	7.05667	0.531058	7.52562	0.08	0.0272862
4340	Q17688	233	Q17688_233	C06A6.5_C233	Thioredoxin domain-containing protein C06A6.5 OS=Caenorhabditis elegans OX=6239 GN=C06A6.5 PE=1 SV=2	C[IPM]IPLVR	7.89	NA	6.21	7.05	7.05	0.84	11.9149	0.115	0.171
4341	P91871	462	P91871_462	fasn-1_C462	Fatty Acid SyNthase OS=Caenorhabditis elegans OX=6239 GN=fasn-1 PE=1 SV=2	LVTYC[IPM]GR	NA	7.05	NA	7.05	7.05	NA	NA	0.04	0.062383
4339	Q20129	1036	Q20129_1036	mus-101_C1036	Uncharacterized protein OS=Caenorhabditis elegans OX=6239 GN=mus-101 PE=1 SV=3	LLAC[IPM]SK	7.05	NA	NA	7.05	7.05	NA	NA	0.08	0.219884
4338	A0A238UKJ7	42	A0A238UKJ7_42 A0A238UKK1_42 H2KZD1_42 A0A238ULT2_42 Q9TXU1_42 H2KZD2_42	plpp-1.1_C42 plpp-1.1_C42 plpp-1.1_C42 plpp-1.1_C42 plpp-1.1_C42 plpp-1.1_C42	PhosphoLipid PhosPhatase homolog OS=Caenorhabditis elegans OX=6239 GN=plpp-1.1 PE=1 SV=1	GFYC[IPM]DDESIR	2.79	8.11	10.24	7.04667	7.04667	3.13301	44.4609	0.163333	0.158842
4337	H2KYB8	436	H2KYB8_436	grld-1_C436	Glutamate Receptor Level Decreased OS=Caenorhabditis elegans OX=6239 GN=grld-1 PE=1 SV=1	LASC[IPM]SSK	7.55	6.74	6.84	7.04333	7.04333	0.360586	5.11954	0.0566667	0.115061
4335	Q9N4H7	43	Q9N4H7_43	copa-1_C43	Coatomer subunit alpha OS=Caenorhabditis elegans OX=6239 GN=copa-1 PE=1 SV=2	MC[IPM]VLLEK	7.97	6.11	NA	7.04	7.04	0.93	13.2102	0.06	0.076383
4333	Q9U2D9	261	Q9U2D9_261	gsy-1_C261	Glycogen [starch] synthase OS=Caenorhabditis elegans OX=6239 GN=gsy-1 PE=1 SV=1	IYHQYC[IPM]LER	7.04	NA	NA	7.04	7.04	NA	NA	0.1	0.0371888
4336	O61199	358	O61199_358 U4PC51_131	ogdh-1_C358 ogdh-1_C131	2-oxoglutarate dehydrogenase, mitochondrial OS=Caenorhabditis elegans OX=6239 GN=ogdh-1 PE=1 SV=2	YHLGVC[IPM]IER	NA	NA	7.04	7.04	7.04	NA	NA	0.1	0.0103045
4334	G5EES9	33	G5EES9_33	txl-1_C33	ThioredoXin-Like OS=Caenorhabditis elegans OX=6239 GN=txl-1 PE=1 SV=1	AVWC[IPM]GPCK	6.47	NA	7.61	7.04	7.04	0.57	8.09659	0.12	0.211714
4332	Q18799	53	Q18799_53	col-119_C53	COLlagen OS=Caenorhabditis elegans OX=6239 GN=col-119 PE=1 SV=1	TMHHDIVEC[IPM]R	6.515	6.14	8.45	7.035	7.035	1.0122	14.3881	0.0725	0.0396967
4331	Q21342	112	Q21342_112	eak-7_C112	Enhancer of AKt-1 null OS=Caenorhabditis elegans OX=6239 GN=eak-7 PE=1 SV=1	IFC[IPM]EGNK	7.03	NA	NA	7.03	7.03	NA	NA	0.07	0.110303
4330	Q9BL64	215	Q9BL64_215	CELE_Y54H5A.2_C215	Uncharacterized protein OS=Caenorhabditis elegans OX=6239 GN=CELE_Y54H5A.2 PE=1 SV=2	EC[IPM]AADVLR	8.41	5.64667	NA	7.02833	7.02833	1.38167	19.6585	0.075	0.0666606
4329	G5ED36	229	G5ED36_229 O62178_229	rme-8_C229 rme-8_C229	Endocytosis protein RME-8 OS=Caenorhabditis elegans OX=6239 GN=rme-8 PE=1 SV=1	LGLC[IPM]SR	6.885	7.465	6.73	7.02667	7.02667	0.316342	4.50202	0.0433333	0.113026
4328	Q21021	279	Q21021_279 Q86G90_279	npp-9_C279 npp-9_C279	Nuclear Pore complex Protein OS=Caenorhabditis elegans OX=6239 GN=npp-9 PE=1 SV=2	TGEEGEQTMFC[IPM]NR	6.4	7.65	NA	7.025	7.025	0.625	8.8968	0.135	0.00165877
4325	P55956	147	P55956_147	asp-3_C147	Aspartic protease 3 OS=Caenorhabditis elegans OX=6239 GN=asp-3 PE=1 SV=3	GTVDNDVVC[IPM]FGHDTTYCTDK	7.02	NA	NA	7.02	7.02	NA	NA	0.03	7.46e-07
4326	Q18611	33	Q18611_33	C44C1.1_C33	Uncharacterized protein OS=Caenorhabditis elegans OX=6239 GN=C44C1.1 PE=1 SV=3	FGDLC[IPM]FQK	7.02	NA	NA	7.02	7.02	NA	NA	0.03	0.0238505
4327	P34689	421	P34689_421 Q966L9_632 O01836_378	glh-1_C421 glh-2_C632 glh-3_C378	ATP-dependent RNA helicase glh-1 OS=Caenorhabditis elegans OX=6239 GN=glh-1 PE=1 SV=3	C[IPM]IILTPTR	6.47667	7.35833	7.225	7.02	7.02	0.388032	5.52752	0.07	0.0902382
4324	Q10454	242	Q10454_242	F46H5.3_C242	Probable arginine kinase F46H5.3 OS=Caenorhabditis elegans OX=6239 GN=F46H5.3 PE=3 SV=2	FLQAANAC[IPM]R	6.94222	7.578	6.52875	7.01632	7.01632	0.431547	6.15062	0.0594722	0.0293761
4322	G5EBW5	361	G5EBW5_361	fecl-1_C361	FErroChelatase-Like OS=Caenorhabditis elegans OX=6239 GN=fecl-1 PE=1 SV=1	KDQQLEVAC[IPM]STR DQQLEVAC[IPM]STR	5.7	NA	8.33	7.015	7.015	1.315	18.7455	0.15375	0.0409877
4323	O62102	240	O62102_240	pbs-2_C240	Proteasome subunit beta type OS=Caenorhabditis elegans OX=6239 GN=pbs-2 PE=1 SV=1	GPIVPEFC[IPM]K	NA	6.52	7.51	7.015	7.015	0.495	7.05631	0.14	0.180291
4321	Q22968	212	Q22968_212	gcst-1_C212	Aminomethyltransferase OS=Caenorhabditis elegans OX=6239 GN=gcst-1 PE=1 SV=1	VFGIDGC[IPM]R	6.70667	8.41	5.92333	7.01333	7.01333	1.03808	14.8015	0.06	0.0639154
4319	V6CJX7	58	V6CJX7_58 V6CL75_58 V6CIS8_58 V6CLA7_58 V6CLC0_58 V6CL74_58 V6CIS4_58 V6CLA2_58	hecd-1_C58 hecd-1_C58 hecd-1_C58 hecd-1_C58 hecd-1_C58 hecd-1_C58 hecd-1_C58 hecd-1_C58	HECtD1 ubiquitin ligase homolog OS=Caenorhabditis elegans OX=6239 GN=hecd-1 PE=1 SV=1	TFIPALC[IPM]K	8.71	7.96	4.36	7.01	7.01	1.89868	27.0854	0.0866667	0.221117
4318	Q27512	219	Q27512_219 Q7JMT5_177	nex-2_C219 nex-2_C177	Annexin OS=Caenorhabditis elegans OX=6239 GN=nex-2 PE=1 SV=2	VISILC[IPM]QR	7.01	NA	NA	7.01	7.01	NA	NA	0.14	0.0146608
4320	Q9TZQ3	200	Q9TZQ3_200 Q304E5_241	pgl-1_C200 pgl-1_C241	Guanyl-specific ribonuclease pgl-1 OS=Caenorhabditis elegans OX=6239 GN=pgl-1 PE=1 SV=1	DNVVNAFDSC[IPM]KPLLK DNVVNAFDSC[IPM]K	8.86	NA	5.16	7.01	7.01	1.85	26.3909	0.1125	0.00393839
4317	P34617	576	P34617_576	ZK1236.1_C576	Translation factor GUF1 homolog, mitochondrial OS=Caenorhabditis elegans OX=6239 GN=ZK1236.1 PE=3 SV=2	AC[IPM]IGSSTK	6.34	7.67	NA	7.005	7.005	0.665	9.49322	0.14	0.10638
4316	P02566	259	P02566_259	unc-54_C259	Myosin-4 OS=Caenorhabditis elegans OX=6239 GN=unc-54 PE=1 SV=2	LASC[IPM]DIEHYLLEK	6.775	7.19	7.04	7.00167	7.00167	0.171578	2.45053	0.0116667	5.05e-05
4315	Q23629	710	Q23629_710 F5GUD7_586	ogdh-2_C710 ogdh-2_C586	Probable 2-oxoglutarate dehydrogenase E1 component DHKTD1 homolog, mitochondrial OS=Caenorhabditis elegans OX=6239 GN=ogdh-2 PE=3 SV=4	FLQLC[IPM]DSR	6.71	NA	7.29	7	7	0.29	4.14286	0.0575	0.090835
4314	O44549	272	O44549_272 H2KZG6_280 Q8IAB6_187	acdh-3_C272 acdh-1_C280 acdh-1_C187	Acyl CoA DeHydrogenase OS=Caenorhabditis elegans OX=6239 GN=acdh-3 PE=1 SV=1	YAIEC[IPM]LNAGR	7.192	7.49	6.312	6.998	6.998	0.500099	7.14631	0.072	0.0143274
4313	Q19642	389	Q19642_389	czw-1_C389	Centromere/kinetochore protein zw10 homolog OS=Caenorhabditis elegans OX=6239 GN=czw-1 PE=1 SV=1	C[IPM]FAIVSK	7.32	6.465	7.19	6.99167	6.99167	0.376172	5.38029	0.0516667	0.0327879
4311	G5ECX9	71	G5ECX9_71	cdr-2_C71	CaDmium Responsive OS=Caenorhabditis elegans OX=6239 GN=cdr-2 PE=1 SV=1	VEILC[IPM]R	NA	NA	6.99	6.99	6.99	NA	NA	0.07	0.205318
4312	P41931	72	P41931_72	odc-1_C72	Ornithine decarboxylase OS=Caenorhabditis elegans OX=6239 GN=odc-1 PE=1 SV=2	C[IPM]NTDLVLIR	NA	NA	6.99	6.99	6.99	NA	NA	0.11	0.0964035
4309	Q22620	548	Q22620_548	pars-1_C548	Prolyl Amino-acyl tRNA Synthetase OS=Caenorhabditis elegans OX=6239 GN=pars-1 PE=1 SV=1	TLC[IPM]IPLDQPK	5.21	8.85	6.91	6.99	6.99	1.4871	21.2747	0.144444	0.0338732
4310	Q27274	454	Q27274_454	rop-1_C454	60 kDa SS-A/Ro ribonucleoprotein homolog OS=Caenorhabditis elegans OX=6239 GN=rop-1 PE=2 SV=1	IC[IPM]DALEAGFYK	7.81	6.17	NA	6.99	6.99	0.82	11.731	0.105	0.00199098
4308	Q9BKU3	214	Q9BKU3_214	eif-2alpha_C214	Eukaryotic Initiation Factor OS=Caenorhabditis elegans OX=6239 GN=eif-2alpha PE=1 SV=2	NC[IPM]SNGTFPIK	7.2	6.77667	NA	6.98833	6.98833	0.211667	3.02886	0.126667	0.00568985
4307	Q93413	40	Q93413_40	drh-3_C40	Dicer Related Helicase OS=Caenorhabditis elegans OX=6239 GN=drh-3 PE=1 SV=3	FLDVC[IPM]VESTR	NA	8.04	5.93	6.985	6.985	1.055	15.1038	0.15	0.0022845
4306	P50093	136	P50093_136	phb-2_C136	Mitochondrial prohibitin complex protein 2 OS=Caenorhabditis elegans OX=6239 GN=phb-2 PE=1 SV=2	VLPSIC[IPM]NEVLK	6.91	6.865	7.17	6.98167	6.98167	0.134433	1.92551	0.0177778	0.0126
4305	Q20143	132	Q20143_132	CELE_F38B6.4_C132	Trifunctional purine biosynthetic protein adenosine-3 OS=Caenorhabditis elegans OX=6239 GN=CELE_F38B6.4 PE=1 SV=3	SLDC[IPM]VFER	NA	NA	6.98	6.98	6.98	NA	NA	0.06	0.0191208
4304	P34537	795	P34537_795	rfp-1_C795	E3 ubiquitin-protein ligase bre-1 OS=Caenorhabditis elegans OX=6239 GN=rfp-1 PE=1 SV=2	DC[IPM]IMLK	NA	NA	6.98	6.98	6.98	NA	NA	0.11	0.34257
4303	Q22494	154	Q22494_154	vha-15_C154	Probable V-type proton ATPase subunit H 2 OS=Caenorhabditis elegans OX=6239 GN=vha-15 PE=3 SV=1	LAC[IPM]FGTTR	7.09	NA	6.87	6.98	6.98	0.11	1.57593	0.04	0.0181584
4302	Q9GZI3	446	Q9GZI3_446 H2L0M0_557 Q7KQ29_446	pod-2_C446 pod-2_C557 pod-2_C446	Uncharacterized protein OS=Caenorhabditis elegans OX=6239 GN=pod-2 PE=1 SV=1	ITC[IPM]ENPDDSFRPSTGK	9.9	4.36	6.67667	6.97889	6.97889	2.27177	32.552	0.0844444	0.000652374
4300	Q17828	432	Q17828_432 E9P872_149	C08F8.2_C432 C08F8.2_C149	ATP-dependent RNA helicase SUV3 homolog, mitochondrial OS=Caenorhabditis elegans OX=6239 GN=C08F8.2 PE=3 SV=2	VIFNSC[IPM]TR	NA	6.97	NA	6.97	6.97	NA	NA	0.07	0.0618621
4298	O17621	75	O17621_75	C29F7.2_C75	Uncharacterized protein OS=Caenorhabditis elegans OX=6239 GN=C29F7.2 PE=1 SV=2	IAC[IPM]SSK	NA	6.36	7.58	6.97	6.97	0.61	8.75179	0.07	0.1363
4297	Q6AHR3	210	Q6AHR3_210 Q95QB6_82 Q21994_141 Q9BI73_83	CELE_R151.2_C210 CELE_R151.2_C82 CELE_R151.2_C141 CELE_R151.2_C83	Uncharacterized protein OS=Caenorhabditis elegans OX=6239 GN=CELE_R151.2 PE=1 SV=2	IASSC[IPM]R	6.635	7.5075	6.7675	6.97	6.97	0.3839	5.50789	0.0416667	0.228132
4295	Q9XXI9	636	Q9XXI9_636	mcm-2_C636	DNA helicase OS=Caenorhabditis elegans OX=6239 GN=mcm-2 PE=1 SV=1	FDVLC[IPM]VIR	6.97	NA	NA	6.97	6.97	NA	NA	0.12	0.020848
4299	Q19842	276	Q19842_276	pcca-1_C276	Propionyl-CoA carboxylase alpha chain, mitochondrial OS=Caenorhabditis elegans OX=6239 GN=pcca-1 PE=1 SV=1	EC[IPM]SIQR	NA	9.17	4.77	6.97	6.97	2.2	31.5638	0.1	0.172893
4296	G5EBY2	860	G5EBY2_860 K8ESB8_671 G5EE94_860 K8F7X2_671 G5EBE2_860 A0A061ACS9_860 K8ESI6_671	tbc-9_C860 tbc-9_C671 tbc-9_C860 tbc-9_C671 tbc-9_C860 tbc-9_C860 tbc-9_C671	TBC (Tre-2/Bub2/Cdc16) domain family OS=Caenorhabditis elegans OX=6239 GN=tbc-9 PE=1 SV=1	PRPDPC[IPM]AQSQYR	6.97	NA	NA	6.97	6.97	NA	NA	0.09	0.134067
4301	A0A0S4XR36	467	A0A0S4XR36_467 O01808_458	ubr-4_C467 ubr-4_C458	UBR E3 ubiquitin ligase homolog OS=Caenorhabditis elegans OX=6239 GN=ubr-4 PE=1 SV=1	IIDVISC[IPM]IK	NA	NA	6.97	6.97	6.97	NA	NA	0.12	0.00362056
4294	Q9XVI6	331	Q9XVI6_331	sptl-3_C331	Serine palmitoyltransferase 3 OS=Caenorhabditis elegans OX=6239 GN=sptl-3 PE=3 SV=2	GVAEYWGC[IPM]NPR	4.82	9.11	NA	6.965	6.965	2.145	30.7968	0.16	0.0102671
4293	O16928	1200	O16928_1200	CELE_F25G6.9_C1200	Uncharacterized protein OS=Caenorhabditis elegans OX=6239 GN=CELE_F25G6.9 PE=1 SV=2	IC[IPM]DIFGK	NA	6.96333	NA	6.96333	6.96333	NA	NA	0.06	0.0383492
4292	Q9XV04	2	Q9XV04_2	CELE_F49H6.5_C2	Uncharacterized protein OS=Caenorhabditis elegans OX=6239 GN=CELE_F49H6.5 PE=1 SV=1	C[IPM]LQAGK	7.13	6.47667	7.28	6.96222	6.96222	0.348758	5.00929	0.0322222	0.207804
4291	Q11124	136	Q11124_136	C03F11.3_C136	Uncharacterized protein C03F11.3 OS=Caenorhabditis elegans OX=6239 GN=C03F11.3 PE=3 SV=2	SC[IPM]AGCDPYK	6.96	NA	NA	6.96	6.96	NA	NA	0.26	0.257566
4290	Q10576	521	Q10576_521	dpy-18_C521	Prolyl 4-hydroxylase subunit alpha-1 OS=Caenorhabditis elegans OX=6239 GN=dpy-18 PE=1 SV=2	RPC[IPM]GLK	5.68143	9.335	5.83667	6.95103	6.95103	1.68691	24.2685	0.047004	0.100188
4289	Q9N4H7	526	Q9N4H7_526	copa-1_C526	Coatomer subunit alpha OS=Caenorhabditis elegans OX=6239 GN=copa-1 PE=1 SV=2	KLEILC[IPM]TQQESTR	NA	NA	6.95	6.95	6.95	NA	NA	0.02	0.0829826
4288	G5EDG2	364	G5EDG2_364	M03C11.8_C364	SWI/SNF-related matrix-associated actin-dependent regulator of chromatin subfamily A containing DEAD/H box 1 homolog OS=Caenorhabditis elegans OX=6239 GN=M03C11.8 PE=3 SV=1	ILDDC[IPM]KDHAHTVTK	6.95	NA	NA	6.95	6.95	NA	NA	0.1	0.00187281
4287	O16368	402	O16368_402	rpt-2_C402	Probable 26S proteasome regulatory subunit 4 OS=Caenorhabditis elegans OX=6239 GN=rpt-2 PE=3 SV=1	AMC[IPM]TEAGLLALR	7.61	7.55	5.69	6.95	6.95	0.891291	12.8243	0.0966667	0.0653048
4286	G4SF79	174	G4SF79_174	CELE_F25E2.2_C174	Uncharacterized protein OS=Caenorhabditis elegans OX=6239 GN=CELE_F25E2.2 PE=1 SV=2	GSTMQC[IPM]K	7.79	5.595	7.46	6.94833	6.94833	0.966388	13.9082	0.0983333	0.0608876
4285	Q17389	100	Q17389_100	cul-1_C100	Cullin-1 OS=Caenorhabditis elegans OX=6239 GN=cul-1 PE=1 SV=1	AYVIAVC[IPM]EK	8.25	7.04	5.55	6.94667	6.94667	1.10424	15.896	0.12	0.10956
4284	Q21854	579	Q21854_579	ivns-1_C579	Influenza Virus NS1a (A) binding protein homolog OS=Caenorhabditis elegans OX=6239 GN=ivns-1 PE=1 SV=1	SC[IPM]EIYDPK	8.16	NA	5.73	6.945	6.945	1.215	17.4946	0.11	0.0449495
4281	Q21339	391	Q21339_391	nac-3_C391	Sodium-dependent high-affinity dicarboxylate transporter 3 OS=Caenorhabditis elegans OX=6239 GN=nac-3 PE=2 SV=3	GC[IPM]LMDWK	6.94	NA	NA	6.94	6.94	NA	NA	0.09	0.220635
4283	Q9N5L0	344	Q9N5L0_344 A0A0K3AVN7_26	trm-2a_C344 trm-2a_C26	TRna (tRNA) Methyltransferase homolog OS=Caenorhabditis elegans OX=6239 GN=trm-2a PE=1 SV=2	IYESLLDC[IPM]R	NA	NA	6.94	6.94	6.94	NA	NA	0.1	0.0224355
4282	Q9BHK7	1021	Q9BHK7_1021	xrn-1_C1021	5'-3' exoribonuclease 1 OS=Caenorhabditis elegans OX=6239 GN=xrn-1 PE=1 SV=3	INC[IPM]GLALK	NA	6.94	NA	6.94	6.94	NA	NA	0.07	0.0710369
4280	Q9XWX7	217	Q9XWX7_217 B1V8J2_110 D9PTP1_39 D9PTN9_196 Q9XWX6_144 D9PTP0_87	CELE_Y43F8B.2_C217 CELE_Y43F8B.2_C110 CELE_Y43F8B.2_C39 CELE_Y43F8B.2_C196 CELE_Y43F8B.2_C144 CELE_Y43F8B.2_C87	Uncharacterized protein OS=Caenorhabditis elegans OX=6239 GN=CELE_Y43F8B.2 PE=1 SV=1	SDC[IPM]MVGDFTR	8.9225	3.46	8.435	6.93917	6.93917	2.46818	35.5688	0.123333	0.0152624
4279	P51403	178	P51403_178	rps-2_C178	40S ribosomal protein S2 OS=Caenorhabditis elegans OX=6239 GN=rps-2 PE=3 SV=1	IGLPHTVPC[IPM]K	6.31125	8.2425	6.26	6.93792	6.93792	0.922717	13.2996	0.0508333	0.064449
4278	G5EDB2	819	G5EDB2_819	madd-3_C819	Probable dual specificity protein kinase madd-3 OS=Caenorhabditis elegans OX=6239 GN=madd-3 PE=1 SV=1	DNC[IPM]KPLR	7.35	6.52	NA	6.935	6.935	0.415	5.98414	0.1	0.228207
4277	P54688	200	P54688_200	bcat-1_C200	Branched-chain-amino-acid aminotransferase, cytosolic OS=Caenorhabditis elegans OX=6239 GN=bcat-1 PE=2 SV=2	PTLIGTDPTLGVGC[IPM]ATEAK	NA	NA	6.93	6.93	6.93	NA	NA	0.13	5.02e-07
4275	Q9BKU3	195	Q9BKU3_195	eif-2alpha_C195	Eukaryotic Initiation Factor OS=Caenorhabditis elegans OX=6239 GN=eif-2alpha PE=1 SV=2	ADIEVSC[IPM]FDYDGIDAVK	6.93	NA	NA	6.93	6.93	NA	NA	0.08	0.000691
4276	Q09531	28	Q09531_28	F07F6.4_C28	Uncharacterized protein F07F6.4 OS=Caenorhabditis elegans OX=6239 GN=F07F6.4 PE=4 SV=2	C[IPM]FDCGAR	NA	NA	6.93	6.93	6.93	NA	NA	0.09	0.204836
4274	Q18169	18	Q18169_18	C25G4.2_C18	Esterase C25G4.2 OS=Caenorhabditis elegans OX=6239 GN=C25G4.2 PE=3 SV=1	QC[IPM]DQSFR	6.85	NA	7	6.925	6.925	0.075	1.08303	0.07	0.0967279
4273	O01868	6	O01868_6	rpl-24.1_C6	60S ribosomal protein L24 OS=Caenorhabditis elegans OX=6239 GN=rpl-24.1 PE=3 SV=1	KVETC[IPM]VYSGYK ETC[IPM]VYSGYK VETC[IPM]VYSGYK	6.37143	6.69875	7.702	6.92406	6.92406	0.566085	8.17562	0.054119	0.0360274
4272	G4S185	99	G4S185_99 G5EDH7_154	anat-1_C99 anat-1_C154	AANAT (Arylalkylamine N-AcetylTransferase) homolog OS=Caenorhabditis elegans OX=6239 GN=anat-1 PE=1 SV=2	LC[IPM]AYEFR	NA	6.16	7.68	6.92	6.92	0.76	10.9827	0.1175	0.150455
4269	G5ECZ9	161	G5ECZ9_161 G5EFB4_87 Q9BI98_744	bpl-1_C161 bpl-1_C87 bpl-1_C744	Biotin Protein Ligase OS=Caenorhabditis elegans OX=6239 GN=bpl-1 PE=1 SV=1	IIFVC[IPM]QNK	6.92	NA	NA	6.92	6.92	NA	NA	0.08	0.0228027
4271	Q9XUU8	460	Q9XUU8_460	CELE_K05C4.5_C460	Uncharacterized protein OS=Caenorhabditis elegans OX=6239 GN=CELE_K05C4.5 PE=1 SV=3	SIISQADC[IPM]GSVSR	NA	6.59	7.25	6.92	6.92	0.33	4.76879	0.07	0.000110828
4270	O45244	415	O45244_415 Q09530_590	mog-4_C415 mog-5_C590	Probable pre-mRNA-splicing factor ATP-dependent RNA helicase mog-4 OS=Caenorhabditis elegans OX=6239 GN=mog-4 PE=1 SV=2	IGC[IPM]TQPR	6.39	7.03	7.34	6.92	6.92	0.395559	5.71617	0.116667	0.111749
4268	Q20273	335	Q20273_335	CELE_F41E7.1_C335	Uncharacterized protein OS=Caenorhabditis elegans OX=6239 GN=CELE_F41E7.1 PE=1 SV=1	LEC[IPM]VESTYK	NA	8.33	5.5	6.915	6.915	1.415	20.4628	0.05	0.00540716
4267	O61931	227	O61931_227	ergo-1_C227	Piwi-like protein ergo-1 OS=Caenorhabditis elegans OX=6239 GN=ergo-1 PE=1 SV=2	ELC[IPM]GPR	6.53	7.3	NA	6.915	6.915	0.385	5.56761	0.07	0.130888
4266	P12845	391	P12845_391	myo-2_C391	Myosin-2 OS=Caenorhabditis elegans OX=6239 GN=myo-2 PE=1 SV=2	C[IPM]FGIDSEEFLK	8.9775	4.75	7.01	6.9125	6.9125	1.72725	24.9873	0.0858333	0.0318096
4265	Q09582	131	Q09582_131	metr-1_C131	Probable methionine synthase OS=Caenorhabditis elegans OX=6239 GN=metr-1 PE=3 SV=1	YVC[IPM]GAIGPTNR	NA	6.91	NA	6.91	6.91	NA	NA	0.16	0.00186919
4264	P34183	242	P34183_242	hars-1_C242	Histidine--tRNA ligase OS=Caenorhabditis elegans OX=6239 GN=hars-1 PE=2 SV=3	TIC[IPM]SSVDKLDK TIC[IPM]SSVDK	5.11	7.808	7.81	6.90933	6.90933	1.27232	18.4145	0.0933333	0.0248343
4263	O01593	341	O01593_341	CELE_R08E5.3_C341	Uncharacterized protein OS=Caenorhabditis elegans OX=6239 GN=CELE_R08E5.3 PE=1 SV=1	C[IPM]GFPDVK KC[IPM]GFPDVK	6.90667	8.755	5.0575	6.90639	6.90639	1.5095	21.8565	0.0677778	0.0754107
4262	G5EDY2	221	G5EDY2_221	wars-1_C221	Tryptophanyl(W) Amino-acyl tRNA Synthetase OS=Caenorhabditis elegans OX=6239 GN=wars-1 PE=1 SV=1	AIFGFTPEDC[IPM]LGK	7.72	NA	6.085	6.9025	6.9025	0.8175	11.8435	0.0775	0.108084
4261	O44906	306	O44906_306 Q8ITY2_196 Q8ITY1_21 Q8ITY0_306	pck-1_C306 pck-1_C196 pck-1_C21 pck-1_C306	Phosphoenolypyruvate CarboxyKinase OS=Caenorhabditis elegans OX=6239 GN=pck-1 PE=1 SV=2	FIAAAFPSAC[IPM]GK	6.94	6.7075	7.054	6.9005	6.9005	0.144189	2.08955	0.0235	0.00192509
4259	Q9XWI6	320	Q9XWI6_320	eif-3.B_C320	Eukaryotic translation initiation factor 3 subunit B OS=Caenorhabditis elegans OX=6239 GN=eif-3.B PE=3 SV=2	YFAC[IPM]IK	7	6.47	7.23	6.9	6.9	0.318224	4.61195	0.04	0.250205
4260	O17244	546	O17244_546	tsr-1_C546	Transporter of SR proteins OS=Caenorhabditis elegans OX=6239 GN=tsr-1 PE=1 SV=3	VEEAIC[IPM]SLTR	NA	NA	6.9	6.9	6.9	NA	NA	0.08	0.00997814
4258	Q9N3T5	298	Q9N3T5_298	spg-7_C298	AFG3-like protein spg-7 OS=Caenorhabditis elegans OX=6239 GN=spg-7 PE=3 SV=2	FADVAGC[IPM]EEAK	6.27667	7.895	6.52667	6.89944	6.89944	0.711324	10.3099	0.0988889	0.0069505
4257	Q18990	1879	Q18990_1879	pyr-1_C1879	CAD protein OS=Caenorhabditis elegans OX=6239 GN=pyr-1 PE=1 SV=2	NC[IPM]ISVK	7.36	7.75	5.585	6.89833	6.89833	0.942217	13.6586	0.141667	0.170395
4256	Q966M5	108	Q966M5_108 A0A131MCJ5_47	mdt-18_C108 mdt-18_C47	Mediator of RNA polymerase II transcription subunit 18 OS=Caenorhabditis elegans OX=6239 GN=mdt-18 PE=3 SV=1	C[IPM]PTIVR	5.9	7.96	6.83	6.89667	6.89667	0.842312	12.2133	0.0866667	0.134564
4255	Q9BL46	204	Q9BL46_204	CELE_Y71H2AM.11_C204	Uncharacterized protein OS=Caenorhabditis elegans OX=6239 GN=CELE_Y71H2AM.11 PE=1 SV=4	NKPC[IPM]LTYGLR	NA	8.57	5.22	6.895	6.895	1.675	24.293	0.1	0.00898918
4254	Q17758	288	Q17758_288	pept-2_C288	Peptide transporter family 2 OS=Caenorhabditis elegans OX=6239 GN=pept-2 PE=1 SV=2	NLHGNC[IPM]AQR	6.54	NA	7.25	6.895	6.895	0.355	5.14866	0.0475	0.00887872
4253	P53016	308	P53016_308	rfc-4_C308	Replication factor C subunit 4 OS=Caenorhabditis elegans OX=6239 GN=rfc-4 PE=1 SV=1	LVATC[IPM]EK	7.1	6.69	NA	6.895	6.895	0.205	2.97317	0.045	0.21817
4250	Q20340	37	Q20340_37	CELE_F42F12.4_C37	1,2-dihydroxy-3-keto-5-methylthiopentene dioxygenase OS=Caenorhabditis elegans OX=6239 GN=CELE_F42F12.4 PE=1 SV=2	IGVEC[IPM]TK	7.48	6.45	6.74	6.89	6.89	0.433667	6.29414	0.09	0.197975
4251	Q17574	634	Q17574_634	tag-165_C634	Putative methionine synthase reductase OS=Caenorhabditis elegans OX=6239 GN=tag-165 PE=3 SV=1	IFIC[IPM]GDAK	7.64	6.14	NA	6.89	6.89	0.75	10.8853	0.075	0.0327721
4252	H2L0H5	265	H2L0H5_265 H2L0H6_263 Q21843_263 U4PC40_265	wapl-1_C265 wapl-1_C263 wapl-1_C263 wapl-1_C265	Wings apart-like protein homolog 1 OS=Caenorhabditis elegans OX=6239 GN=wapl-1 PE=3 SV=1	C[IPM]VSPDFR	NA	6.79	6.99	6.89	6.89	0.1	1.45138	0.09	0.0541935
4249	Q8WQA8	69	Q8WQA8_69	rps-20_C69	Ribosomal Protein, Small subunit OS=Caenorhabditis elegans OX=6239 GN=rps-20 PE=1 SV=1	KTPC[IPM]GEGSK TPC[IPM]GEGSK	5.15333	8.625	NA	6.88917	6.88917	1.73583	25.1966	0.108333	0.107426
4248	G5EGA5	36	G5EGA5_36	fat-2_C36	Delta(12) fatty acid desaturase fat-2 OS=Caenorhabditis elegans OX=6239 GN=fat-2 PE=2 SV=1	AAIPEHC[IPM]FVK	5.96333	7.81	NA	6.88667	6.88667	0.923333	13.4076	0.0841667	0.00812505
4247	Q21000	387	Q21000_387	myo-5_C387	MYOsin heavy chain structural genes OS=Caenorhabditis elegans OX=6239 GN=myo-5 PE=1 SV=1	LYC[IPM]VESEK	7.28	8.19	5.19	6.88667	6.88667	1.25593	18.2371	0.07	0.103599
4246	P27639	297	P27639_297	inf-1_C297	Eukaryotic initiation factor 4A OS=Caenorhabditis elegans OX=6239 GN=inf-1 PE=2 SV=1	MTENQFTVSC[IPM]LHGDMDQAER	6.432	7.62	6.604	6.88533	6.88533	0.524212	7.61346	0.0793333	5.8e-07
4245	Q03604	244	Q03604_244	rnr-1_C244	Ribonucleoside-diphosphate reductase large subunit OS=Caenorhabditis elegans OX=6239 GN=rnr-1 PE=1 SV=1	QC[IPM]ALISK	7.98333	5.425	7.24	6.88278	6.88278	1.07455	15.6121	0.0833333	0.0786979
4244	Q9N4H7	1178	Q9N4H7_1178	copa-1_C1178	Coatomer subunit alpha OS=Caenorhabditis elegans OX=6239 GN=copa-1 PE=1 SV=2	DNTDAHQLTYDEHNPFVVC[IPM]SR	NA	6.88	NA	6.88	6.88	NA	NA	0.07	0.00405287
4243	Q17693	372	Q17693_372	mthf-1_C372	Probable methylenetetrahydrofolate reductase OS=Caenorhabditis elegans OX=6239 GN=mthf-1 PE=3 SV=2	C[IPM]LESVR	6.88	NA	NA	6.88	6.88	NA	NA	0.13	0.176703
4242	O44156	92	O44156_92	pas-6_C92	Proteasome subunit alpha type-1 OS=Caenorhabditis elegans OX=6239 GN=pas-6 PE=1 SV=1	YLQTEC[IPM]SSWR	7.28333	6.47333	NA	6.87833	6.87833	0.405	5.88805	0.0816667	0.154459
4241	Q7JL40	441	Q7JL40_441 O17836_472 O17835_510 Q3S1I8_468 B7WNA0_823	pyk-1_C441 pyk-1_C472 pyk-1_C510 pyk-1_C468 pyk-1_C823	Pyruvate kinase OS=Caenorhabditis elegans OX=6239 GN=pyk-1 PE=1 SV=1	SAIQC[IPM]SR	6.585	7.04667	6.99	6.87389	6.87389	0.205581	2.99075	0.0313889	0.150628
4240	Q17475	295	Q17475_295 Q17474_366	B0334.3_C295 B0334.3_C366	Uncharacterized protein OS=Caenorhabditis elegans OX=6239 GN=B0334.3 PE=1 SV=2	VVQIDIC[IPM]PEEFHQNVK	NA	6.1	7.645	6.8725	6.8725	0.7725	11.2405	0.16	0.000254983
4239	Q9XWN6	376	Q9XWN6_376 Q09994_681	ani-3_C376 ani-2_C681	Anillin-like protein 3 OS=Caenorhabditis elegans OX=6239 GN=ani-3 PE=4 SV=1	VLLIC[IPM]R	5.47	7.33	7.81	6.87	6.87	1.00916	14.6893	0.0966667	0.0966377
4237	P34274	148	P34274_148	C02C2.6_C148	TIP41-like protein OS=Caenorhabditis elegans OX=6239 GN=C02C2.6 PE=3 SV=3	GTVTGC[IPM]QVTPTTER	6.86	NA	6.88	6.87	6.87	0.01	0.14556	0.11	0.000289866
4236	O02096	69	O02096_69	cas-2_C69	Adenylyl cyclase-associated protein OS=Caenorhabditis elegans OX=6239 GN=cas-2 PE=1 SV=2	LGC[IPM]MTR	5.98	8.905	5.725	6.87	6.87	1.44272	21.0003	0.0683333	0.0868702
4238	Q20678	240	Q20678_240	sec-3_C240	Exocyst complex component 1 OS=Caenorhabditis elegans OX=6239 GN=sec-3 PE=1 SV=2	C[IPM]DDILAFVR	6.87	NA	NA	6.87	6.87	NA	NA	0.17	0.00575629
4235	H2KYN0	186	H2KYN0_186	vps-45_C186	Related to yeast Vacuolar Protein Sorting factor OS=Caenorhabditis elegans OX=6239 GN=vps-45 PE=1 SV=1	SSPSC[IPM]K	7.47	7.085	6.04	6.865	6.865	0.604166	8.80067	0.04	0.312815
4234	P91871	2020	P91871_2020	fasn-1_C2020	Fatty Acid SyNthase OS=Caenorhabditis elegans OX=6239 GN=fasn-1 PE=1 SV=2	C[IPM]VHFWR	NA	6.82	6.90667	6.86333	6.86333	0.0433333	0.631374	0.05	0.149138
4231	Q19057	600	Q19057_600	acdh-12_C600	Acyl CoA DeHydrogenase OS=Caenorhabditis elegans OX=6239 GN=acdh-12 PE=1 SV=1	EVC[IPM]GNGGLTLQHPVEL	6.86	NA	NA	6.86	6.86	NA	NA	0.15	0.0300661
4230	Q1W0S0	186	Q1W0S0_186	CELE_D2021.4_C186	Uncharacterized protein OS=Caenorhabditis elegans OX=6239 GN=CELE_D2021.4 PE=1 SV=1	LTPEC[IPM]IDIIR	6.86	NA	NA	6.86	6.86	NA	NA	0.2	0.0328644
4232	Q95ZS5	58	Q95ZS5_58	CELE_F56A8.3_C58	Uncharacterized protein OS=Caenorhabditis elegans OX=6239 GN=CELE_F56A8.3 PE=1 SV=1	ITFLPESFC[IPM]K	6.86	NA	NA	6.86	6.86	NA	NA	0.18	0.0233927
4233	G5EC35	3137	G5EC35_3137 G5EBH3_3137 G5EFW3_3240 G5EG97_3054	sma-1_C3137 sma-1_C3137 sma-1_C3240 sma-1_C3054	Beta chain spectrin homolog Sma1 OS=Caenorhabditis elegans OX=6239 GN=sma-1 PE=1 SV=1	LEALFGDLC[IPM]R	NA	NA	6.86	6.86	6.86	NA	NA	0.12	0.00131719
4229	Q18921	90	Q18921_90	snap-1_C90	SNAP (Soluble NSF Attachment Protein) homolog OS=Caenorhabditis elegans OX=6239 GN=snap-1 PE=1 SV=3	HDCATQYAEAANC[IPM]FR	6.86	NA	NA	6.86	6.86	NA	NA	0.15	0.348204
4228	Q9U367	113	Q9U367_113	CELE_T16G1.9_C113	Uncharacterized protein OS=Caenorhabditis elegans OX=6239 GN=CELE_T16G1.9 PE=1 SV=1	LC[IPM]QIIR	7.57	4.22	8.78667	6.85889	6.85889	1.93095	28.1526	0.0844444	0.141262
4227	O01498	100	O01498_100	stam-1_C100	Signal transducing adapter molecule 1 OS=Caenorhabditis elegans OX=6239 GN=stam-1 PE=1 SV=2	ALC[IPM]TSSQR	7.02	6.825	6.73	6.85833	6.85833	0.120715	1.76013	0.025	0.0448045
4226	P30642	400	P30642_400	eif-3.D_C400	Eukaryotic translation initiation factor 3 subunit D OS=Caenorhabditis elegans OX=6239 GN=eif-3.D PE=1 SV=1	PVELVC[IPM]R WNLGNGVDGKPVELVC[IPM]R	8.91	7.47333	4.19	6.85778	6.85778	1.97548	28.8064	0.111111	0.0269077
4225	P46563	146	P46563_146 G8JY45_146	aldo-2_C146 aldo-2_C146	Fructose-bisphosphate aldolase 2 OS=Caenorhabditis elegans OX=6239 GN=aldo-2 PE=2 SV=1	GGC[IPM]GFAK	6.25	6.68	7.64	6.85667	6.85667	0.581053	8.47427	0.0633333	0.0904936
4224	Q19328	747	Q19328_747	tsn-1_C747	Tudor Staphylococcal Nuclease homolog OS=Caenorhabditis elegans OX=6239 GN=tsn-1 PE=1 SV=1	GDLC[IPM]VAK RGDLC[IPM]VAK	7.86	6.82667	5.88	6.85556	6.85556	0.80859	11.7947	0.0738889	0.129065
4222	O61198	180	O61198_180	CELE_F15E6.6_C180	Uncharacterized protein OS=Caenorhabditis elegans OX=6239 GN=CELE_F15E6.6 PE=1 SV=3	AGAGCC[IPM]K	6.43	7.37	6.76	6.85333	6.85333	0.389387	5.68172	0.05	0.105323
4223	Q95XJ0	107	Q95XJ0_107 Q95XI9_107	CELE_Y69A2AR.18_C107 CELE_Y69A2AR.18_C107	Uncharacterized protein OS=Caenorhabditis elegans OX=6239 GN=CELE_Y69A2AR.18 PE=1 SV=1	GLC[IPM]GGVHSSIVK	6.73	7.6	6.23	6.85333	6.85333	0.566058	8.25961	0.09	0.00599069
4221	Q5DX48	2633	Q5DX48_2633 Q5UBX5_2661 H2KZU6_461	sax-2_C2633 sax-2_C2661 sax-2_C461	Sensory AXon guidance OS=Caenorhabditis elegans OX=6239 GN=sax-2 PE=1 SV=1	NSPIC[IPM]QR	NA	6.225	7.48	6.8525	6.8525	0.6275	9.15724	0.065	0.278716
4220	Q18758	107	Q18758_107	klo-1_C107	KLOtho (Mammalian aging-associated protein) homolog OS=Caenorhabditis elegans OX=6239 GN=klo-1 PE=1 SV=1	DIC[IPM]LLLR	8.08	4.86	7.61	6.85	6.85	1.42016	20.7323	0.0966667	0.0765166
4219	Q18688	542	Q18688_542	daf-21_C542	Heat shock protein 90 OS=Caenorhabditis elegans OX=6239 GN=daf-21 PE=1 SV=1	VAYENLC[IPM]K FEEDKVAYENLC[IPM]K	6.44	8.18167	5.92333	6.84833	6.84833	0.966116	14.1073	0.0855556	0.0775632
4218	O17761	207	O17761_207	ech-8_C207	Enoyl-CoA Hydratase OS=Caenorhabditis elegans OX=6239 GN=ech-8 PE=1 SV=2	AVATAFEAC[IPM]R	6.34	7.95	6.25	6.84667	6.84667	0.781039	11.4076	0.0683333	0.0248697
4215	P54216	312	P54216_312	aldo-1_C312	Fructose-bisphosphate aldolase 1 OS=Caenorhabditis elegans OX=6239 GN=aldo-1 PE=1 SV=1	ALQASC[IPM]LAK	7.45	6.24	NA	6.845	6.845	0.605	8.83857	0.055	0.100484
4217	B6VQ62	386	B6VQ62_386 S6FD20_724 D3YT13_761 S6EZR2_635 C6KRJ0_349 D3YT14_672 Q20456_1967 S6F568_1930	hum-4_C386 hum-4_C724 hum-4_C761 hum-4_C635 hum-4_C349 hum-4_C672 hum-4_C1967 hum-4_C1930	Heavy chain, Unconventional Myosin OS=Caenorhabditis elegans OX=6239 GN=hum-4 PE=1 SV=2	C[IPM]LSGGVVPK	7.94	5.75	NA	6.845	6.845	1.095	15.9971	0.125	0.101946
4216	Q94392	779	Q94392_779 Q09EE7_713	nsf-1_C779 nsf-1_C713	Vesicle-fusing ATPase OS=Caenorhabditis elegans OX=6239 GN=nsf-1 PE=1 SV=2	LASIC[IPM]R	7.48	5.91	7.145	6.845	6.845	0.675142	9.86329	0.0719444	0.115241
4214	Q17539	433	Q17539_433	C01B10.8_C433	Uncharacterized protein OS=Caenorhabditis elegans OX=6239 GN=C01B10.8 PE=1 SV=1	QTVIDLDQLAC[IPM]DFHR	NA	NA	6.84	6.84	6.84	NA	NA	0.11	0.00417698
4212	Q9XVI6	169	Q9XVI6_169	sptl-3_C169	Serine palmitoyltransferase 3 OS=Caenorhabditis elegans OX=6239 GN=sptl-3 PE=3 SV=2	YGINC[IPM]GGSR	NA	7.79	5.89	6.84	6.84	0.95	13.8889	0.07	0.0100407
4213	Q09644	162	Q09644_162	ZK1128.1_C162	Protein arginine methyltransferase NDUFAF7 homolog, mitochondrial OS=Caenorhabditis elegans OX=6239 GN=ZK1128.1 PE=3 SV=4	SLC[IPM]IYTSK	NA	6.84	NA	6.84	6.84	NA	NA	0.06	0.0159753
4211	Q23238	783	Q23238_783 A0A0S4XRS7_224 A0A0S4XR45_601	ulp-2_C783 ulp-2_C224 ulp-2_C601	Ubiquitin-like protease 2 OS=Caenorhabditis elegans OX=6239 GN=ulp-2 PE=1 SV=2	MC[IPM]DLMR	7.5	NA	6.175	6.8375	6.8375	0.6625	9.68921	0.1075	0.115941
4210	Q17433	297	Q17433_297	dnj-2_C297	DnaJ homolog dnj-2 OS=Caenorhabditis elegans OX=6239 GN=dnj-2 PE=1 SV=1	NC[IPM]ATWK	NA	NA	6.83	6.83	6.83	NA	NA	0.04	0.108033
4206	O76371	182	O76371_182	rpt-5_C182	26S protease regulatory subunit 6A OS=Caenorhabditis elegans OX=6239 GN=rpt-5 PE=1 SV=1	AMEVDERPTEQYSDIGGC[IPM]DK	8.04	6.17	6.28	6.83	6.83	0.856777	12.5443	0.08	0.128416
4208	Q93759	392	Q93759_392	swan-2_C392	Seven WD repeats, AN11 family OS=Caenorhabditis elegans OX=6239 GN=swan-2 PE=1 SV=2	LPC[IPM]TPVAR	NA	9.68	3.98	6.83	6.83	2.85	41.7277	0.115	0.0292597
4207	Q93571	291	Q93571_291	ubc-25_C291	Ubiquitin-conjugating enzyme E2 25 OS=Caenorhabditis elegans OX=6239 GN=ubc-25 PE=2 SV=2	FPC[IPM]DPPFVR	6.83	NA	NA	6.83	6.83	NA	NA	0.1	0.0093079
4209	Q9BHK7	1126	Q9BHK7_1126	xrn-1_C1126	5'-3' exoribonuclease 1 OS=Caenorhabditis elegans OX=6239 GN=xrn-1 PE=1 SV=3	C[IPM]GTVYADR	NA	NA	6.83	6.83	6.83	NA	NA	0.05	0.285501
4202	Q9NEM5	605	Q9NEM5_605	CELE_Y111B2A.3_C605	Uncharacterized protein OS=Caenorhabditis elegans OX=6239 GN=CELE_Y111B2A.3 PE=1 SV=1	C[IPM]TQDLK	6.82	NA	NA	6.82	6.82	NA	NA	0.11	0.0572939
4204	S6F588	1360	S6F588_1360 G5EF88_1357 Q68TI8_1381 G5EEV7_1363 S6FD39_1366	daf-15_C1360 daf-15_C1357 daf-15_C1381 daf-15_C1363 daf-15_C1366	Uncharacterized protein OS=Caenorhabditis elegans OX=6239 GN=daf-15 PE=1 SV=1	DFQSC[IPM]K	NA	6.94	6.7	6.82	6.82	0.12	1.75953	0.06	0.4014
4203	Q9BL68	553	Q9BL68_553 Q1T6W7_396	smg-6_C553 smg-6_C396	Suppressor with Morphological effect on Genitalia OS=Caenorhabditis elegans OX=6239 GN=smg-6 PE=1 SV=3	C[IPM]IESLR	6.82	NA	NA	6.82	6.82	NA	NA	0.04	0.15822
4205	A0A0S4XR31	1199	A0A0S4XR31_1199 A0A0S4XR51_141 P92160_299 H2L046_831 H2L045_1236 A0A0S4XR26_452 A0A0S4XR69_199	tns-1_C1199 tns-1_C141 tns-1_C299 tns-1_C831 tns-1_C1236 tns-1_C452 tns-1_C199	TeNSin homolog OS=Caenorhabditis elegans OX=6239 GN=tns-1 PE=1 SV=1	SIATC[IPM]SQR	NA	6.82	NA	6.82	6.82	NA	NA	0.04	0.0343351
4201	G5EG62	505	G5EG62_505	unc-45_C505	UNC-45 OS=Caenorhabditis elegans OX=6239 GN=unc-45 PE=1 SV=1	ALVGLC[IPM]K	7.21333	7.275	5.96667	6.81833	6.81833	0.602745	8.84007	0.0511111	0.138859
4200	P34308	545	P34308_545	clp-1_C545	Calpain clp-1 OS=Caenorhabditis elegans OX=6239 GN=clp-1 PE=3 SV=4	IVDGPNGQTC[IPM]ILR	8.79	5.15	6.51	6.81667	6.81667	1.50176	22.0307	0.153333	0.0518483
4199	Q7YWX7	218	Q7YWX7_218	mig-14_C218	Protein wntless homolog OS=Caenorhabditis elegans OX=6239 GN=mig-14 PE=1 SV=1	SANC[IPM]QIGK	6.85	NA	6.78	6.815	6.815	0.035	0.513573	0.105	0.0635721
4197	O45303	142	O45303_142	C45G3.3_C142	Uncharacterized protein OS=Caenorhabditis elegans OX=6239 GN=C45G3.3 PE=1 SV=3	C[IPM]SGTAAR	NA	NA	6.81	6.81	6.81	NA	NA	0.15	0.146148
4195	Q9XUU8	548	Q9XUU8_548	CELE_K05C4.5_C548	Uncharacterized protein OS=Caenorhabditis elegans OX=6239 GN=CELE_K05C4.5 PE=1 SV=3	SAC[IPM]SNQLR	6.81	NA	NA	6.81	6.81	NA	NA	0.04	0.0417348
4198	Q93353	182	Q93353_182	idhb-1_C182	Probable isocitrate dehydrogenase [NAD] subunit beta, mitochondrial OS=Caenorhabditis elegans OX=6239 GN=idhb-1 PE=3 SV=1	EQTEGEYSSLEHELVPGVIEC[IPM]LK	NA	NA	6.81	6.81	6.81	NA	NA	0.09	2.36e-05
4196	Q27274	520	Q27274_520	rop-1_C520	60 kDa SS-A/Ro ribonucleoprotein homolog OS=Caenorhabditis elegans OX=6239 GN=rop-1 PE=2 SV=1	CVAFC[IPM]DK	NA	NA	6.81	6.81	6.81	NA	NA	0.12	0.0523187
4194	P02566	390	P02566_390	unc-54_C390	Myosin-4 OS=Caenorhabditis elegans OX=6239 GN=unc-54 PE=1 SV=2	ASNMYGIGC[IPM]EEFLK	6.37917	6.79333	7.24636	6.80629	6.80629	0.35415	5.20328	0.08133	0.0246847
4192	Q21854	520	Q21854_520	ivns-1_C520	Influenza Virus NS1a (A) binding protein homolog OS=Caenorhabditis elegans OX=6239 GN=ivns-1 PE=1 SV=1	IFVC[IPM]GGYDR	7.24	6.37	NA	6.805	6.805	0.435	6.39236	0.1	0.162091
4193	P91175	652	P91175_652	syf-1_C652	SYF pre-mRNA splicing factor homolog OS=Caenorhabditis elegans OX=6239 GN=syf-1 PE=1 SV=1	VQEMYGIAQC[IPM]R	6.17	NA	7.44	6.805	6.805	0.635	9.33137	0.155	0.00434896
4191	Q09531	31	Q09531_31	F07F6.4_C31	Uncharacterized protein F07F6.4 OS=Caenorhabditis elegans OX=6239 GN=F07F6.4 PE=4 SV=2	CFDC[IPM]GAR LCFDC[IPM]GAR	7.515	7.455	5.44	6.80333	6.80333	0.964333	14.1744	0.103333	0.121052
4188	O76840	1161	O76840_1161	mig-6_C1161	Papilin OS=Caenorhabditis elegans OX=6239 GN=mig-6 PE=1 SV=1	C[IPM]DQLQPR	6.59	NA	7.01	6.8	6.8	0.21	3.08824	0.07	0.0886968	Disulfide bond
4190	Q9BIB8	246	Q9BIB8_246	imb-1_C246	IMportin Beta family OS=Caenorhabditis elegans OX=6239 GN=imb-1 PE=1 SV=3	VAALQC[IPM]LVR	NA	6.8	NA	6.8	6.8	NA	NA	0.03	0.0417256
4189	Q27512	209	Q27512_209 Q7JMT5_167	nex-2_C209 nex-2_C167	Annexin OS=Caenorhabditis elegans OX=6239 GN=nex-2 PE=1 SV=2	GLGC[IPM]NNSK	6.72	6.79	6.89	6.8	6.8	0.0697615	1.0259	0.0166667	0.122844
4187	G5EE04	52	G5EE04_52	hip-1_C52	Hsp-70 Interacting Protein homolog OS=Caenorhabditis elegans OX=6239 GN=hip-1 PE=1 SV=1	C[IPM]PMSEEPK C[IPM]PMSEEPKK	7.85222	7.526	5.02	6.79941	6.79941	1.26526	18.6084	0.0795	0.0614773
4185	Q07085	447	Q07085_447	F13H6.3_C447	Esterase CM06B1 OS=Caenorhabditis elegans OX=6239 GN=F13H6.3 PE=3 SV=3	AAVHC[IPM]TELR	6.87	6.72	NA	6.795	6.795	0.075	1.10375	0.07	0.0209655
4186	Q9U2Q9	8	Q9U2Q9_8	gsk-3_C8	Glycogen synthase kinase-3 OS=Caenorhabditis elegans OX=6239 GN=gsk-3 PE=1 SV=1	QLLSC[IPM]SLK	7.01	6.58	NA	6.795	6.795	0.215	3.16409	0.035	0.046286
4182	Q23639	296	Q23639_296	cul-5_C296	Cullin-5 OS=Caenorhabditis elegans OX=6239 GN=cul-5 PE=1 SV=2	C[IPM]IDTHIR	5.35	8.08	6.94	6.79	6.79	1.11955	16.4883	0.143333	0.0345872
4183	G5EEN4	188	G5EEN4_188	gck-3_C188	Germinal center kinase 3 OS=Caenorhabditis elegans OX=6239 GN=gck-3 PE=1 SV=1	LLNC[IPM]GSMLDILK	6.79	NA	NA	6.79	6.79	NA	NA	0.07	0.00104387
4184	O01761	2669	O01761_2669 A0A2C9C2V5_2174 A0A2C9C332_1556 A0A2C9C3B7_2669 A0A2C9C365_2669 A0A2C9C330_2647 A0A2C9C2S8_2647 A0A2C9C2G8_2196	unc-89_C2669 unc-89_C2174 unc-89_C1556 unc-89_C2669 unc-89_C2669 unc-89_C2647 unc-89_C2647 unc-89_C2196	Muscle M-line assembly protein unc-89 OS=Caenorhabditis elegans OX=6239 GN=unc-89 PE=1 SV=3	VVAPIPVEFETSLCDATC[IPM]R	NA	NA	6.79	6.79	6.79	NA	NA	0.05	2.02e-06
4181	Q18934	113	Q18934_113	slc-25a26_C113	SLC (SoLute Carrier) homolog OS=Caenorhabditis elegans OX=6239 GN=slc-25a26 PE=1 SV=1	VPTELC[IPM]K	6.48	7	6.88333	6.78778	6.78778	0.222783	3.28211	0.0633333	0.0725371
4180	P46580	71	P46580_71	prmt-5_C71	Protein arginine N-methyltransferase 5 OS=Caenorhabditis elegans OX=6239 GN=prmt-5 PE=1 SV=2	HVATFC[IPM]TR	NA	7.16667	6.4	6.78333	6.78333	0.383333	5.65111	0.0633333	0.0175474
4179	G5EFN0	317	G5EFN0_317 G5EFI6_317 G5ECH5_389 G5ED93_317	ppfr-1_C317 ppfr-1_C317 ppfr-1_C389 ppfr-1_C317	Protein Phosphatase Four Regulatory subunit OS=Caenorhabditis elegans OX=6239 GN=ppfr-1 PE=1 SV=1	VAC[IPM]EIFVK	NA	NA	6.78	6.78	6.78	NA	NA	0.11	0.00219499
4178	Q5DX48	2585	Q5DX48_2585 Q5UBX5_2613 H2KZU6_413	sax-2_C2585 sax-2_C2613 sax-2_C413	Sensory AXon guidance OS=Caenorhabditis elegans OX=6239 GN=sax-2 PE=1 SV=1	VC[IPM]ALLR	6.78	NA	NA	6.78	6.78	NA	NA	0.12	0.258452
4177	P34466	701	P34466_701 Q9TYW0_701	clu-1_C701 clu-1_C701	Clustered mitochondria protein homolog OS=Caenorhabditis elegans OX=6239 GN=clu-1 PE=3 SV=1	FNPDC[IPM]FSSNVK	6.82	7.07	6.445	6.77833	6.77833	0.256851	3.78929	0.0533333	0.00763962
4176	Q17880	400	Q17880_400	nuo-1_C400	NADH dehydrogenase [ubiquinone] flavoprotein 1, mitochondrial OS=Caenorhabditis elegans OX=6239 GN=nuo-1 PE=1 SV=1	EGC[IPM]NWLNK	NA	5.84	7.715	6.7775	6.7775	0.9375	13.8325	0.055	0.188388
4175	G5EC05	166	G5EC05_166	evl-14_C166	Uncharacterized protein OS=Caenorhabditis elegans OX=6239 GN=evl-14 PE=1 SV=1	DILAIPC[IPM]GK	NA	6.68	6.87	6.775	6.775	0.095	1.40221	0.075	0.0668766
4174	Q23629	373	Q23629_373 F5GUD7_249	ogdh-2_C373 ogdh-2_C249	Probable 2-oxoglutarate dehydrogenase E1 component DHKTD1 homolog, mitochondrial OS=Caenorhabditis elegans OX=6239 GN=ogdh-2 PE=3 SV=4	SSTHC[IPM]TDIAK	6.35	NA	7.2	6.775	6.775	0.425	6.27306	0.04	0.0460665
4173	O17966	771	O17966_771	top-1_C771	DNA topoisomerase 1 OS=Caenorhabditis elegans OX=6239 GN=top-1 PE=2 SV=1	ITVAWC[IPM]K	6.15667	7.39	NA	6.77333	6.77333	0.616667	9.10433	0.055	0.113327
4171	O62256	19	O62256_19	CELE_F52G2.3_C19	Uncharacterized protein OS=Caenorhabditis elegans OX=6239 GN=CELE_F52G2.3 PE=1 SV=2	EAIC[IPM]LNR	NA	NA	6.77	6.77	6.77	NA	NA	0.07	0.0674806
4170	G5ECM1	571	G5ECM1_571 G3MU40_490	rrf-1_C571 rrf-1_C490	RNA-dependent RNA polymerase Family OS=Caenorhabditis elegans OX=6239 GN=rrf-1 PE=1 SV=1	C[IPM]NPTASNINFKPK	NA	6.77	NA	6.77	6.77	NA	NA	0.1	0.00313414
4172	G5EFK5	42	G5EFK5_42 G5EES6_42	ufd-3_C42 ufd-3_C42	Ubiquitin Fusion Degradation (Yeast UFD homolog) OS=Caenorhabditis elegans OX=6239 GN=ufd-3 PE=1 SV=1	ALAVTQGGC[IPM]LISGGR	NA	NA	6.77	6.77	6.77	NA	NA	0.04	2.32e-05
4169	Q21086	285	Q21086_285	nst-1_C285	Guanine nucleotide-binding protein-like 3 homolog OS=Caenorhabditis elegans OX=6239 GN=nst-1 PE=3 SV=1	AC[IPM]NVGNLPGITK	5.825	5.89667	8.585	6.76889	6.76889	1.28452	18.9768	0.0722222	0.000822051
4167	Q9XUY0	330	Q9XUY0_330	CELE_F56G4.6_C330	Uncharacterized protein OS=Caenorhabditis elegans OX=6239 GN=CELE_F56G4.6 PE=1 SV=3	KLEIC[IPM]QEK	7.26	6.68	6.355	6.765	6.765	0.374322	5.53321	0.111667	0.105152
4168	Q8WQC9	363	Q8WQC9_363 G5EDY8_363	drp-1_C363 drp-1_C363	Dynamin-Related Protein OS=Caenorhabditis elegans OX=6239 GN=drp-1 PE=1 SV=1	NIETTELC[IPM]GGAR	6.87	6.66	NA	6.765	6.765	0.105	1.55211	0.0825	0.00503909
4166	O16520	135	O16520_135	erfa-1_C135	Eukaryotic peptide chain release factor subunit 1 OS=Caenorhabditis elegans OX=6239 GN=erfa-1 PE=3 SV=2	AINTSLYLC[IPM]DNK	6.748	6.69	6.8525	6.7635	6.7635	0.0672396	0.994154	0.028	0.0304153
4165	Q8IA89	896	Q8IA89_896 Q6A598_955 O16249_955 Q8MXK1_939	CELE_F44E7.4_C896 CELE_F44E7.4_C955 CELE_F44E7.4_C955 CELE_F44E7.4_C939	Uncharacterized protein OS=Caenorhabditis elegans OX=6239 GN=CELE_F44E7.4 PE=1 SV=1	FWNEIEC[IPM]R	7.255	NA	6.26667	6.76083	6.76083	0.494167	7.30926	0.0841667	0.0293567
4164	P55956	313	P55956_313	asp-3_C313	Aspartic protease 3 OS=Caenorhabditis elegans OX=6239 GN=asp-3 PE=1 SV=3	IGGIPLFNGEYEVEC[IPM]SK	NA	NA	6.76	6.76	6.76	NA	NA	0.085	7.68e-05	Disulfide bond
4163	Q09349	130	Q09349_130 Q6BEV4_130 Q95QB5_134	ufd-2_C130 ufd-2_C130 ufd-2_C134	Probable ubiquitin conjugation factor E4 OS=Caenorhabditis elegans OX=6239 GN=ufd-2 PE=3 SV=1	SGTSNC[IPM]YK	NA	7.25	6.27	6.76	6.76	0.49	7.24852	0.03	0.0114753
4162	Q23261	125	Q23261_125	ZC373.5_C125	Probable methylthioribulose-1-phosphate dehydratase OS=Caenorhabditis elegans OX=6239 GN=ZC373.5 PE=3 SV=2	C[IPM]ANLITQLIK	4.75	8.77	NA	6.76	6.76	2.01	29.7337	0.205	0.00348207
4161	Q9N4M4	1016	Q9N4M4_1016 A0A2C9C3A7_1009 A0A2C9C2Z1_11	anc-1_C1016 anc-1_C1009 anc-1_C11	Nuclear anchorage protein 1 OS=Caenorhabditis elegans OX=6239 GN=anc-1 PE=1 SV=3	FC[IPM]DAVK LQNFC[IPM]DAVK	7.02	NA	6.495	6.7575	6.7575	0.2625	3.88457	0.0933333	0.153913
4160	Q19103	839	Q19103_839	skih-2_C839	SKI (Yeast SuperKIller) Helicase homolog OS=Caenorhabditis elegans OX=6239 GN=skih-2 PE=1 SV=3	LLC[IPM]SGR	8.11	6.39	5.76333	6.75444	6.75444	0.992077	14.6878	0.0877778	0.18795
4158	Q9XW63	1221	Q9XW63_1221	CELE_Y75B8A.24_C1221	Uncharacterized protein OS=Caenorhabditis elegans OX=6239 GN=CELE_Y75B8A.24 PE=1 SV=2	EVVGGSPLC[IPM]QK	6.75	NA	NA	6.75	6.75	NA	NA	0.03	0.0086421
4159	A0A061AJ42	416	A0A061AJ42_416 G5ED33_643 G5EFE0_668 Q7YTG1_571 A0A061ADW6_613 A0A061ACP8_668 O18250_588 Q7YTG2_391 A0A061ACM2_596	eps-8_C416 eps-8_C643 eps-8_C668 eps-8_C571 eps-8_C613 eps-8_C668 eps-8_C588 eps-8_C391 eps-8_C596	EPS (Human endocytosis) related OS=Caenorhabditis elegans OX=6239 GN=eps-8 PE=1 SV=1	NWWEC[IPM]K	6.75	NA	NA	6.75	6.75	NA	NA	0.04	0.165847
4157	Q20375	516	Q20375_516	sptl-2_C516	Serine palmitoyltransferase 2 OS=Caenorhabditis elegans OX=6239 GN=sptl-2 PE=3 SV=1	FC[IPM]ISAAHTK	6.75	NA	NA	6.75	6.75	NA	NA	0.17	0.0106907
4156	Q95QK5	370	Q95QK5_370 H2KYA3_367	alfa-1_C370 alfa-1_C367	ALS/FTD Associated gene homolog OS=Caenorhabditis elegans OX=6239 GN=alfa-1 PE=1 SV=1	C[IPM]PLQHK	6.19	7.305	NA	6.7475	6.7475	0.5575	8.26232	0.0625	0.0844795
4155	O62431	759	O62431_759 I2HAI0_185 D3YT95_533 D3YT96_389	qars-1_C759 qars-1_C185 qars-1_C533 qars-1_C389	Probable glutamine--tRNA ligase OS=Caenorhabditis elegans OX=6239 GN=qars-1 PE=3 SV=1	IGFFC[IPM]VDR	6.54	6.91	6.79	6.74667	6.74667	0.154128	2.28451	0.08	0.0165975
4154	A0A131MB92	222	A0A131MB92_222 Q18916_352 A0A131MBB2_349	acs-22_C222 acs-22_C352 acs-22_C349	Fatty Acid CoA Synthetase family OS=Caenorhabditis elegans OX=6239 GN=acs-22 PE=1 SV=1	YLLAANPC[IPM]PEEK	6.24	6.944	7.055	6.74633	6.74633	0.360888	5.3494	0.0306667	0.0323028
4153	Q22781	282	Q22781_282	acdh-7_C282	Acyl CoA DeHydrogenase OS=Caenorhabditis elegans OX=6239 GN=acdh-7 PE=1 SV=2	C[IPM]LDVATQYSLER	6.96	NA	6.53	6.745	6.745	0.215	3.18755	0.09	0.0438996
4152	Q8IG01	40	Q8IG01_40 Q21463_40 Q65ZI9_40	asns-2_C40 asns-2_C40 asns-2_C40	ASparagiNe Synthetase OS=Caenorhabditis elegans OX=6239 GN=asns-2 PE=1 SV=1	GPDFSGC[IPM]YQDTK	NA	7.98	5.50667	6.74333	6.74333	1.23667	18.3391	0.123333	0.0191337
4151	H2KYN3	326	H2KYN3_326	acdh-13_C326	Acyl CoA DeHydrogenase OS=Caenorhabditis elegans OX=6239 GN=acdh-13 PE=1 SV=1	ELSIWC[IPM]NR	NA	NA	6.74	6.74	6.74	NA	NA	0.06	0.0237613
4149	O17005	195	O17005_195	mrpl-4_C195	Mitochondrial Ribosomal Protein, Large OS=Caenorhabditis elegans OX=6239 GN=mrpl-4 PE=1 SV=1	YWIDLC[IPM]EAR	5.42	9.71	5.09	6.74	6.74	2.10442	31.2229	0.101667	0.0251677
4150	Q9NAF4	92	Q9NAF4_92	oig-3_C92	One IG domain OS=Caenorhabditis elegans OX=6239 GN=oig-3 PE=1 SV=1	VC[IPM]WLFNEDK	6.6	NA	6.88	6.74	6.74	0.14	2.07715	0.115	0.0919229
4148	U4PRR4	299	U4PRR4_299 Q965K2_299	CELE_F53H1.1_C299 CELE_F53H1.1_C299	Uncharacterized protein OS=Caenorhabditis elegans OX=6239 GN=CELE_F53H1.1 PE=1 SV=1	GIDC[IPM]PKPIK	5.745	8.59	5.88	6.73833	6.73833	1.31049	19.4482	0.0783333	0.0624851
4147	Q19843	306	Q19843_306	dhs-29_C306	DeHydrogenases, Short chain OS=Caenorhabditis elegans OX=6239 GN=dhs-29 PE=1 SV=2	YSASDPSFC[IPM]K	6.43	7.04	NA	6.735	6.735	0.305	4.52858	0.095	0.00362096
4146	Q7JKC3	70	Q7JKC3_70 G3MU83_70 G3MU81_70 O45624_70 N1NTD8_70 N1NVB4_70 N1NSE3_70 G3MU82_70 N1NSD8_70 N1NV07_70 N1NTD2_70 N1NTI7_70 G3MU79_70 G3MU80_70 O45623_70 N1NTJ2_70	math-33_C70 math-33_C70 math-33_C70 math-33_C70 math-33_C70 math-33_C70 math-33_C70 math-33_C70 math-33_C70 math-33_C70 math-33_C70 math-33_C70 math-33_C70 math-33_C70 math-33_C70 math-33_C70	Ubiquitin carboxyl-terminal hydrolase 7 OS=Caenorhabditis elegans OX=6239 GN=math-33 PE=3 SV=1	ILAIC[IPM]R	8.18	7.46	4.555	6.73167	6.73167	1.56695	23.2773	0.0616667	0.0805368
4139	P55956	155	P55956_155	asp-3_C155	Aspartic protease 3 OS=Caenorhabditis elegans OX=6239 GN=asp-3 PE=1 SV=3	GTVDNDVVCFGHDTTYC[IPM]TDK	6.45	6.4	7.34	6.73	6.73	0.431818	6.41631	0.065	1.72e-05
4143	P91208	101	P91208_101	CELE_F07C4.6_C101	Uncharacterized protein OS=Caenorhabditis elegans OX=6239 GN=CELE_F07C4.6 PE=4 SV=1	TAAIAHC[IPM]PK	NA	6.73	NA	6.73	6.73	NA	NA	0.1	0.262191
4142	P91997	291	P91997_291	CELE_F53F1.2_C291	Uncharacterized protein OS=Caenorhabditis elegans OX=6239 GN=CELE_F53F1.2 PE=1 SV=1	C[IPM]TGWLVK	NA	6.73	NA	6.73	6.73	NA	NA	0.08	0.23285
4137	Q22352	94	Q22352_94	CELE_T08H10.1_C94	Uncharacterized protein OS=Caenorhabditis elegans OX=6239 GN=CELE_T08H10.1 PE=1 SV=2	C[IPM]VESQLK	7.41	5.8	6.98	6.73	6.73	0.680637	10.1135	0.055	0.0247907
4145	Q9N3I1	229	Q9N3I1_229	CELE_Y51H7C.13_C229	Uncharacterized protein OS=Caenorhabditis elegans OX=6239 GN=CELE_Y51H7C.13 PE=1 SV=2	CCHQSC[IPM]SGTSQR	NA	NA	6.73	6.73	6.73	NA	NA	0.15	0.000381598
4138	Q966G8	55	Q966G8_55	gst-41_C55	Glutathione S-Transferase OS=Caenorhabditis elegans OX=6239 GN=gst-41 PE=1 SV=1	FGQVPC[IPM]YK	6.73	NA	NA	6.73	6.73	NA	NA	0.05	0.015429
4140	O44906	121	O44906_121 Q8ITY2_11 Q8ITY0_121	pck-1_C121 pck-1_C11 pck-1_C121	Phosphoenolypyruvate CarboxyKinase OS=Caenorhabditis elegans OX=6239 GN=pck-1 PE=1 SV=2	DKYDSVC[IPM]HTPDGVR YDSVC[IPM]HTPDGVR	4.57	5.5	10.12	6.73	6.73	2.42697	36.062	0.148333	0.00642051
4144	O17071	100	O17071_100	rpt-4_C100	Probable 26S proteasome regulatory subunit 10B OS=Caenorhabditis elegans OX=6239 GN=rpt-4 PE=1 SV=2	YVVGC[IPM]R	NA	NA	6.73	6.73	6.73	NA	NA	0.01	0.0985252
4141	A0A0U1RML6	98	A0A0U1RML6_98 A0A0U1RML5_98	sago-2_C98 sago-2_C98	Piwi-like protein OS=Caenorhabditis elegans OX=6239 GN=sago-2 PE=1 SV=1	C[IPM]QNVYNEAIK	6.06	7.4	NA	6.73	6.73	0.67	9.95542	0.035	0.000496807
4136	Q09285	579	Q09285_579 A0A2K5ATU1_559 A0A2K5ATU5_479 A0A2K5ATV3_573	akap-1_C579 akap-1_C559 akap-1_C479 akap-1_C573	KH domain-containing protein akap-1 OS=Caenorhabditis elegans OX=6239 GN=akap-1 PE=3 SV=2	THQIC[IPM]QVR	4.875	7.19	8.1075	6.72417	6.72417	1.36015	20.2278	0.0977778	0.0487411
4135	Q23670	271	Q23670_271	top-2_C271	DNA topoisomerase 2 top-2 OS=Caenorhabditis elegans OX=6239 GN=top-2 PE=1 SV=2	ELDDDIC[IPM]HLMAR	7.61	6.125	6.43	6.72167	6.72167	0.640369	9.52694	0.108333	0.000566065
4134	Q09533	105	Q09533_105	rpl-10_C105	60S ribosomal protein L10 OS=Caenorhabditis elegans OX=6239 GN=rpl-10 PE=3 SV=1	MLSC[IPM]AGADR	7.25522	6.42478	6.484	6.72133	6.72133	0.378286	5.62814	0.0517565	0.0347855
4133	Q4W4Z2	200	Q4W4Z2_200	rad-8_C200	Reticulon-4-interacting protein 1, mitochondrial OS=Caenorhabditis elegans OX=6239 GN=rad-8 PE=2 SV=2	AWGC[IPM]EK	NA	6.72	NA	6.72	6.72	NA	NA	0.11	0.333978
4132	O44480	112	O44480_112	rpl-20_C112	60S ribosomal protein L18a OS=Caenorhabditis elegans OX=6239 GN=rpl-20 PE=3 SV=2	DTTVAGAVTQC[IPM]YR	6.4875	6.42	7.246	6.71783	6.71783	0.374485	5.5745	0.0288333	0.020048
4131	Q18486	367	Q18486_367	coq-8_C367	Atypical kinase coq-8, mitochondrial OS=Caenorhabditis elegans OX=6239 GN=coq-8 PE=3 SV=2	IVATLC[IPM]R	7.6625	6.65333	5.83667	6.7175	6.7175	0.746773	11.1168	0.0666667	0.0957728
4129	Q9GYH9	95	Q9GYH9_95	CELE_F29B9.1_C95	Protein-lysine N-methyltransferase CELE_F29B9.1 OS=Caenorhabditis elegans OX=6239 GN=CELE_F29B9.1 PE=1 SV=2	GVDYC[IPM]QK	5.73	7.29	7.13	6.71667	6.71667	0.70073	10.4327	0.045	0.178866
4130	Q9N584	136	Q9N584_136	let-630_C136	Uncharacterized protein OS=Caenorhabditis elegans OX=6239 GN=let-630 PE=1 SV=1	DSC[IPM]ILYER	6.39	6.88	6.88	6.71667	6.71667	0.230988	3.43903	0.0833333	0.0368359
4127	Q27474	438	Q27474_438	lig-1_C438	DNA ligase 1 OS=Caenorhabditis elegans OX=6239 GN=lig-1 PE=3 SV=2	C[IPM]EGLMIK	7.08	NA	6.35	6.715	6.715	0.365	5.43559	0.11	0.0181
4128	H2L0Q6	187	H2L0Q6_187 Q9N3F8_146	ral-1_C187 ral-1_C146	RAL (Ras-related GTPase) homolog OS=Caenorhabditis elegans OX=6239 GN=ral-1 PE=1 SV=1	VVSAELC[IPM]R	7.125	6.3	6.72	6.715	6.715	0.336823	5.01599	0.0561111	0.0514998
4126	H2KYR8	30	H2KYR8_30 Q8MNR9_30	CELE_F25B4.8_C30 CELE_F25B4.8_C30	Uncharacterized protein OS=Caenorhabditis elegans OX=6239 GN=CELE_F25B4.8 PE=1 SV=1	C[IPM]NCSVCDKK C[IPM]NCSVCDK	NA	6.25	7.17	6.71	6.71	0.46	6.85544	0.11	0.0509631
4123	G5EET2	295	G5EET2_295	dut-1_C295	DeoxyUTPase OS=Caenorhabditis elegans OX=6239 GN=dut-1 PE=1 SV=1	IAQLIC[IPM]EK	7.89	6.68	5.56	6.71	6.71	0.951455	14.1797	0.101111	0.0690244
4125	Q18212	194	Q18212_194	hel-1_C194	Spliceosome RNA helicase DDX39B homolog OS=Caenorhabditis elegans OX=6239 GN=hel-1 PE=2 SV=1	YFVLDEC[IPM]DK	9.14	NA	4.28	6.71	6.71	2.43	36.2146	0.17	0.0532893
4124	G5EFI7	650	G5EFI7_650	myrf-1_C650	Myelin regulatory factor homolog 1 OS=Caenorhabditis elegans OX=6239 GN=myrf-1 PE=1 SV=1	QAQSC[IPM]GSR	6.71	NA	NA	6.71	6.71	NA	NA	0.2	0.179771
4122	G5EFH7	284	G5EFH7_284 Q7K783_284	agef-1_C284 agef-1_C284	Arf-1 Guanine nucleotide Exchange Factor homolog OS=Caenorhabditis elegans OX=6239 GN=agef-1 PE=1 SV=1	ALC[IPM]ILAQK	7.015	6.41	6.7	6.70833	6.70833	0.24706	3.68289	0.0683333	0.0848137
4121	P02566	134	P02566_134	unc-54_C134	Myosin-4 OS=Caenorhabditis elegans OX=6239 GN=unc-54 PE=1 SV=2	LPIYTDSC[IPM]AR	6.61444	6.73667	6.77167	6.70759	6.70759	0.0673977	1.0048	0.0148148	0.00441252
4120	Q18674	18	Q18674_18	C47E12.7_C18	Ribosomal RNA processing protein 1 homolog OS=Caenorhabditis elegans OX=6239 GN=C47E12.7 PE=3 SV=2	LAC[IPM]GEPATR	5.9	8.96	5.2625	6.7075	6.7075	1.61388	24.0608	0.0866667	0.0383947
4119	B3CJ34	1348	B3CJ34_1348	gcn-1_C1348	GCN (Yeast General Control Nondrepressible) homolog OS=Caenorhabditis elegans OX=6239 GN=gcn-1 PE=1 SV=2	C[IPM]LAPLVPK	6.305	6.79	7.025	6.70667	6.70667	0.299787	4.46998	0.045	0.0411103
4118	Q23089	538	Q23089_538	xpo-1_C538	EXPOrtin (Nuclear export receptor) OS=Caenorhabditis elegans OX=6239 GN=xpo-1 PE=1 SV=2	DLLGLC[IPM]EQK	7.17	6.24	NA	6.705	6.705	0.465	6.93512	0.06	0.0965805
4117	Q18983	1157	Q18983_1157	CELE_D2045.2_C1157	Uncharacterized protein OS=Caenorhabditis elegans OX=6239 GN=CELE_D2045.2 PE=1 SV=3	ESAC[IPM]LALSDLLR	NA	NA	6.7	6.7	6.7	NA	NA	0.08	0.00102962
4116	Q22794	104	Q22794_104	CELE_T26A5.6_C104	Uncharacterized protein OS=Caenorhabditis elegans OX=6239 GN=CELE_T26A5.6 PE=1 SV=3	AVC[IPM]VLSR	NA	NA	6.7	6.7	6.7	NA	NA	0.08	0.143884
4112	Q9XWI1	605	Q9XWI1_605	CELE_Y54E2A.4_C605	Uncharacterized protein OS=Caenorhabditis elegans OX=6239 GN=CELE_Y54E2A.4 PE=1 SV=2	AINIC[IPM]R	6.85	5.68	7.57	6.7	6.7	0.778845	11.6246	0.0466667	0.284535
4113	G5ECS4	446	G5ECS4_446	glf-1_C446	GaLactoFuranose synthesis (UGM, UDP-galactopyranose mutase) OS=Caenorhabditis elegans OX=6239 GN=glf-1 PE=1 SV=1	YEASNQDHC[IPM]FIQGK	7.47	NA	5.93	6.7	6.7	0.77	11.4925	0.1	0.000122619
4115	Q21549	138	Q21549_138	gss-1_C138	Glutathione synthetase OS=Caenorhabditis elegans OX=6239 GN=gss-1 PE=1 SV=2	SDYMC[IPM]HK	NA	7.53	5.87	6.7	6.7	0.83	12.3881	0.075	0.221105
4114	H2KYP1	279	H2KYP1_279 Q8I7L5_260 V6CLN0_106	lntl-1_C279 lntl-1_C260 lntl-1_C106	LIN-24 (Twenty-four) Like OS=Caenorhabditis elegans OX=6239 GN=lntl-1 PE=1 SV=1	GQC[IPM]IFR	6.7	NA	NA	6.7	6.7	NA	NA	0.1	0.207219
4111	Q9U2X0	227	Q9U2X0_227	prmt-1_C227	Protein arginine N-methyltransferase 1 OS=Caenorhabditis elegans OX=6239 GN=prmt-1 PE=1 SV=1	EPLVDIVDNAQVNTNNC[IPM]LLK	7.07	NA	6.32	6.695	6.695	0.375	5.60119	0.025	8.75e-05
4105	G5EC05	37	G5EC05_37	evl-14_C37	Uncharacterized protein OS=Caenorhabditis elegans OX=6239 GN=evl-14 PE=1 SV=1	LFNCLHDC[IPM]K	6.69	NA	NA	6.69	6.69	NA	NA	0.12	0.0530968
4104	Q21854	669	Q21854_669	ivns-1_C669	Influenza Virus NS1a (A) binding protein homolog OS=Caenorhabditis elegans OX=6239 GN=ivns-1 PE=1 SV=1	GLVVAAGGC[IPM]DR	5.85	NA	7.53	6.69	6.69	0.84	12.5561	0.04	0.00066574
4106	Q18038	1251	Q18038_1251	let-716_C1251	Uncharacterized protein OS=Caenorhabditis elegans OX=6239 GN=let-716 PE=1 SV=3	LVDVVC[IPM]AK	5.83	NA	7.55	6.69	6.69	0.86	12.855	0.095	0.016588
4109	Q7JKC3	833	Q7JKC3_833 G3MU83_833 G3MU81_833 O45624_833 N1NTD8_836 N1NVB4_836 N1NSE3_836 G3MU82_833 N1NSD8_836 N1NV07_836 N1NTD2_836 N1NTI7_836 G3MU79_833 G3MU80_833 O45623_833 N1NTJ2_836	math-33_C833 math-33_C833 math-33_C833 math-33_C833 math-33_C836 math-33_C836 math-33_C836 math-33_C833 math-33_C836 math-33_C836 math-33_C836 math-33_C836 math-33_C833 math-33_C833 math-33_C833 math-33_C836	Ubiquitin carboxyl-terminal hydrolase 7 OS=Caenorhabditis elegans OX=6239 GN=math-33 PE=3 SV=1	IC[IPM]LDDK	4.22	NA	9.16	6.69	6.69	2.47	36.9208	0.14	0.0781344
4110	Q21436	802	Q21436_802	npp-3_C802	Nuclear Pore complex Protein OS=Caenorhabditis elegans OX=6239 GN=npp-3 PE=1 SV=1	VIMEDC[IPM]QAHNDPYVTR	NA	NA	6.69	6.69	6.69	NA	NA	0.08	2.95e-05
4108	Q95XZ5	892	Q95XZ5_892	pqn-85_C892	Nipped-B-like protein pqn-85 OS=Caenorhabditis elegans OX=6239 GN=pqn-85 PE=3 SV=2	AGVC[IPM]TR	6.99	6.95	6.13	6.69	6.69	0.396316	5.92401	0.03	0.129098
4107	Q9XWP6	520	Q9XWP6_520	spr-5_C520	Probable lysine-specific histone demethylase 1 OS=Caenorhabditis elegans OX=6239 GN=spr-5 PE=1 SV=1	C[IPM]ILEFDR	6.69	NA	NA	6.69	6.69	NA	NA	0.17	0.0900512
4103	P34574	1104	P34574_1104	chc-1_C1104	Probable clathrin heavy chain 1 OS=Caenorhabditis elegans OX=6239 GN=chc-1 PE=1 SV=1	C[IPM]NQSDVWASLAK	7.27	7.21	5.57	6.68333	6.68333	0.787627	11.7849	0.05	0.000580222
4102	Q9N4A7	31	Q9N4A7_31	npp-20_C31	Protein SEC13 homolog OS=Caenorhabditis elegans OX=6239 GN=npp-20 PE=3 SV=1	LATC[IPM]GSDR	8.15	4.705	7.19	6.68167	6.68167	1.45162	21.7254	0.05	0.168835
4101	Q18310	374	Q18310_374	C29F5.1_C374	Uncharacterized protein OS=Caenorhabditis elegans OX=6239 GN=C29F5.1 PE=1 SV=1	DFLATQC[IPM]K	NA	NA	6.68	6.68	6.68	NA	NA	0.1	0.048947
4100	Q0G840	136	Q0G840_136 Q0G839_128	CELE_M106.3_C136 CELE_M106.3_C128	Uncharacterized protein OS=Caenorhabditis elegans OX=6239 GN=CELE_M106.3 PE=1 SV=1	YFVC[IPM]DSSDLVK	6.05	NA	7.31	6.68	6.68	0.63	9.43114	0.09	0.00112555
4099	Q9GPA0	695	Q9GPA0_695	uggt-1_C695	UDP-Glucose Glycoprotein glucosylTransferase OS=Caenorhabditis elegans OX=6239 GN=uggt-1 PE=1 SV=1	AGC[IPM]LLQTTK	6.68	NA	NA	6.68	6.68	NA	NA	0.11	0.0253376
4098	Q20970	98	Q20970_98 D3YT55_98	mars-1_C98 mars-1_C98	Methionine--tRNA ligase, cytoplasmic OS=Caenorhabditis elegans OX=6239 GN=mars-1 PE=3 SV=1	ALQEGC[IPM]TPR	7.53333	6.055	6.45	6.67944	6.67944	0.624954	9.35637	0.0738889	0.0216048
4097	G5ECV9	543	G5ECV9_543	alh-3_C543	10-formyltetrahydrofolate dehydrogenase OS=Caenorhabditis elegans OX=6239 GN=alh-3 PE=1 SV=1	YFAGWC[IPM]DK	7.045	7.26	5.73	6.67833	6.67833	0.676293	10.1267	0.0475	0.133968
4096	Q19749	348	Q19749_348	dlat-1_C348	Dihydrolipoyllysine-residue acetyltransferase component of pyruvate dehydrogenase complex, mitochondrial OS=Caenorhabditis elegans OX=6239 GN=dlat-1 PE=1 SV=1	ASALAC[IPM]QR	6.1	6.31286	7.6175	6.67679	6.67679	0.670838	10.0473	0.0583333	0.0841201
4095	Q21233	233	Q21233_233	nuo-4_C233	NADH dehydrogenase [ubiquinone] 1 alpha subcomplex subunit 10, mitochondrial OS=Caenorhabditis elegans OX=6239 GN=nuo-4 PE=1 SV=1	C[IPM]LENIKR C[IPM]LENIK	6.9775	7.53667	5.51333	6.67583	6.67583	0.85312	12.7792	0.0463889	0.0783417
4094	P90731	230	P90731_230	acly-2_C230	ATP-citrate synthase OS=Caenorhabditis elegans OX=6239 GN=acly-2 PE=1 SV=1	LDETASFLC[IPM]SDK	NA	NA	6.675	6.675	6.675	NA	NA	0.115	0.205128
4093	Q10123	363	Q10123_363	F52C9.3_C363	Uncharacterized protein F52C9.3 OS=Caenorhabditis elegans OX=6239 GN=F52C9.3 PE=4 SV=2	C[IPM]SEGIVGR	6.785	7.32	5.91	6.67167	6.67167	0.581182	8.71119	0.0666667	0.0146046
4091	Q18035	16	Q18035_16	C16A3.6_C16	Protein MAK16 homolog OS=Caenorhabditis elegans OX=6239 GN=C16A3.6 PE=1 SV=1	GQC[IPM]AYK	NA	6.67	NA	6.67	6.67	NA	NA	0.04	0.361311
4088	U4PF86	340	U4PF86_340 U4PCD4_366 U4PF78_432 U4PC02_452 U4PS34_320 U4PMS5_386 U4PC07_112 H2L0I6_1073 U4PCE2_89 H2L0I5_1053	CELE_Y67D8A.2_C340 CELE_Y67D8A.2_C366 CELE_Y67D8A.2_C432 CELE_Y67D8A.2_C452 CELE_Y67D8A.2_C320 CELE_Y67D8A.2_C386 CELE_Y67D8A.2_C112 CELE_Y67D8A.2_C1073 CELE_Y67D8A.2_C89 CELE_Y67D8A.2_C1053	Phosphorylase b kinase regulatory subunit OS=Caenorhabditis elegans OX=6239 GN=CELE_Y67D8A.2 PE=1 SV=1	IDC[IPM]DSLIK	6.67	NA	NA	6.67	6.67	NA	NA	0.08	0.0483418
4087	Q93315	43	Q93315_43	cytb-5.1_C43	YTochrome B OS=Caenorhabditis elegans OX=6239 GN=cytb-5.1 PE=1 SV=2	FLDEHPGGC[IPM]EVLLEQAGSDGTEAFEDVGHSTDAR	6.67	NA	NA	6.67	6.67	NA	NA	0.09	7.83e-09
4089	Q27461	529	Q27461_529 P90735_529	eat-6_C529 eat-6_C529	Sodium/potassium-transporting ATPase subunit alpha OS=Caenorhabditis elegans OX=6239 GN=eat-6 PE=3 SV=1	VLGFC[IPM]DFVLPADK	6.67	NA	NA	6.67	6.67	NA	NA	0.06	0.000209
4085	P50432	414	P50432_414	mel-32_C414	Serine hydroxymethyltransferase OS=Caenorhabditis elegans OX=6239 GN=mel-32 PE=1 SV=2	NTC[IPM]PGDVSALRPGGIR	6.67	NA	NA	6.67	6.67	NA	NA	0.075	0.0940244
4090	O01757	278	O01757_278	nath-10_C278	RNA cytidine acetyltransferase OS=Caenorhabditis elegans OX=6239 GN=nath-10 PE=3 SV=1	QSNVTC[IPM]SLTAGR	NA	6.67	NA	6.67	6.67	NA	NA	0.0575	0.00531545
4092	O62301	43	O62301_43 U4PEH8_43	smg-8_C43 smg-8_C43	Protein smg-8 OS=Caenorhabditis elegans OX=6239 GN=smg-8 PE=1 SV=3	GDNINC[IPM]YLR	NA	5.01	8.33	6.67	6.67	1.66	24.8876	0.125	0.0522221
4086	G5EF43	584	G5EF43_584	snf-11_C584	Transporter OS=Caenorhabditis elegans OX=6239 GN=snf-11 PE=1 SV=1	LLC[IPM]RPDIEIK	9.63	NA	3.71	6.67	6.67	2.96	44.3778	0.12	0.197979
4084	Q18310	317	Q18310_317	C29F5.1_C317	Uncharacterized protein OS=Caenorhabditis elegans OX=6239 GN=C29F5.1 PE=1 SV=1	PLPLVSLC[IPM]K	6.66667	NA	NA	6.66667	6.66667	NA	NA	0.0333333	0.0158347
4083	P34575	103	P34575_103	cts-1_C103	Probable citrate synthase, mitochondrial OS=Caenorhabditis elegans OX=6239 GN=cts-1 PE=3 SV=1	GYSIPEC[IPM]QK	6.76	6.57	NA	6.665	6.665	0.095	1.42536	0.0675	0.0526084
4082	Q9TYL9	144	Q9TYL9_144	copb-1_C144	Coatomer subunit beta OS=Caenorhabditis elegans OX=6239 GN=copb-1 PE=1 SV=1	AC[IPM]LEHR	5.9225	6.47667	7.59	6.66306	6.66306	0.693395	10.4066	0.0763889	0.155663
4081	C1P658	370	C1P658_370 C1P660_499 C1P659_499 H9G335_278 H9G334_278 H9G336_278 O45881_499 B9WRT9_499	mlt-11_C370 mlt-11_C499 mlt-11_C499 mlt-11_C278 mlt-11_C278 mlt-11_C278 mlt-11_C499 mlt-11_C499	Uncharacterized protein OS=Caenorhabditis elegans OX=6239 GN=mlt-11 PE=1 SV=1	IGVPVNC[IPM]AK	NA	NA	6.66	6.66	6.66	NA	NA	0.16	0.234991
4080	O45503	29	O45503_29	mtx-1_C29	Metaxin-1 homolog OS=Caenorhabditis elegans OX=6239 GN=mtx-1 PE=1 SV=1	MC[IPM]ASPVR	NA	6.25	7.07	6.66	6.66	0.41	6.15616	0.0775	0.102181
4079	Q9GRZ2	714	Q9GRZ2_714	prp-6_C714	Yeast PRP (Splicing factor) related OS=Caenorhabditis elegans OX=6239 GN=prp-6 PE=1 SV=3	NAHFEWC[IPM]LGNVEEAK	6.66	NA	NA	6.66	6.66	NA	NA	0.13	0.166701
4078	Q27389	136	Q27389_136	rpl-16_C136	60S ribosomal protein L13a OS=Caenorhabditis elegans OX=6239 GN=rpl-16 PE=2 SV=1	KFC[IPM]VVGR FC[IPM]VVGR	7.101	6.9	5.96583	6.65561	6.65561	0.494601	7.43134	0.0526111	0.193121
4077	Q9N4H7	584	Q9N4H7_584	copa-1_C584	Coatomer subunit alpha OS=Caenorhabditis elegans OX=6239 GN=copa-1 PE=1 SV=2	GNVLYC[IPM]LNR	5.41	7.9	NA	6.655	6.655	1.245	18.7077	0.08	0.02075
4076	V6CJB8	2729	V6CJB8_2729 A0A0M7RDU5_1237 V6CKH1_2090 V6CLU5_2090 Q8MXD8_2090 Q9NL87_2023 Q5PY59_2090 V6CLT3_2729 A0A0M9JJ85_1100 V6CLU0_2729 H2L075_2090 V6CLP5_2729	ketn-1_C2729 ketn-1_C1237 ketn-1_C2090 ketn-1_C2090 ketn-1_C2090 ketn-1_C2023 ketn-1_C2090 ketn-1_C2729 ketn-1_C1100 ketn-1_C2729 ketn-1_C2090 ketn-1_C2729	KETtiN (Drosophila actin-binding) homolog OS=Caenorhabditis elegans OX=6239 GN=ketn-1 PE=1 SV=1	HTGVYSC[IPM]K	5.335	7.7275	6.8875	6.65	6.65	0.991066	14.9033	0.0575	0.0616901
4075	P90992	170	P90992_170	misc-1_C170	Mitochondrial 2-oxoglutarate/malate carrier protein OS=Caenorhabditis elegans OX=6239 GN=misc-1 PE=1 SV=2	GC[IPM]TPTVLR	6.91	6.72	6.32	6.65	6.65	0.2459	3.69774	0.055	0.0626795
4074	Q9TYV5	313	Q9TYV5_313 A0A0M7RDQ9_60	nol-2_C313 nol-2_C60	NucleOLar protein OS=Caenorhabditis elegans OX=6239 GN=nol-2 PE=1 SV=2	VLDMC[IPM]SAPGGK	6.4425	4.22	9.28	6.6475	6.6475	2.07082	31.1518	0.0891667	0.00375152
4072	O17606	46	O17606_46	C27H6.8_C46	UPF0160 protein C27H6.8 OS=Caenorhabditis elegans OX=6239 GN=C27H6.8 PE=3 SV=2	C[IPM]DIIVDVGGIFDHSK	6.64	NA	NA	6.64	6.64	NA	NA	0.11	6.85e-05
4073	Q17345	215	Q17345_215	ccf-1_C215	CCR4-NOT transcription complex subunit 7 OS=Caenorhabditis elegans OX=6239 GN=ccf-1 PE=2 SV=1	TPNC[IPM]ASAK	6.02	7.5	6.4	6.64	6.64	0.627588	9.45163	0.0366667	0.0375136
4071	O44410	294	O44410_294	T07A9.8_C294	Ribosomal RNA-processing protein 8 OS=Caenorhabditis elegans OX=6239 GN=T07A9.8 PE=3 SV=1	QFC[IPM]EAITK	6.64	NA	NA	6.64	6.64	NA	NA	0.24	0.0197774
4070	P34369	2290	P34369_2290	prp-8_C2290	Pre-mRNA-splicing factor 8 homolog OS=Caenorhabditis elegans OX=6239 GN=prp-8 PE=1 SV=1	FDVC[IPM]LSNPK	7.13	7.60667	5.18	6.63889	6.63889	1.04978	15.8126	0.0627778	0.0141067
4069	P34689	568	P34689_568	glh-1_C568	ATP-dependent RNA helicase glh-1 OS=Caenorhabditis elegans OX=6239 GN=glh-1 PE=1 SV=3	C[IPM]VLQEFER	6.74333	6.53	NA	6.63667	6.63667	0.106667	1.60723	0.0633333	0.0184885
4068	Q21086	251	Q21086_251	nst-1_C251	Guanine nucleotide-binding protein-like 3 homolog OS=Caenorhabditis elegans OX=6239 GN=nst-1 PE=3 SV=1	ILANYC[IPM]R	6.045	7.22	NA	6.6325	6.6325	0.5875	8.8579	0.07	0.103718
4067	B7WN92	84	B7WN92_84 Q22467_96	ctg-2_C84 ctg-2_C96	CRAL/TRIO and GOLD domain containing OS=Caenorhabditis elegans OX=6239 GN=ctg-2 PE=1 SV=1	C[IPM]DDCSVPLR	NA	NA	6.63	6.63	6.63	NA	NA	0.06	0.00750172
4066	Q9TYV5	385	Q9TYV5_385 A0A0M7RDQ9_132	nol-2_C385 nol-2_C132	NucleOLar protein OS=Caenorhabditis elegans OX=6239 GN=nol-2 PE=1 SV=2	ILLDAPC[IPM]SGTGVIWK	6.63	NA	NA	6.63	6.63	NA	NA	0.14	0.000179
4065	Q09289	89	Q09289_89 A0A2K5ATW5_89	rpn-13_C89 rpn-13_C89	Proteasomal ubiquitin receptor ADRM1 homolog OS=Caenorhabditis elegans OX=6239 GN=rpn-13 PE=3 SV=2	AVPGC[IPM]PDGK	6.68	6.69	6.52	6.63	6.63	0.0778888	1.17479	0.0255556	0.0786152
4064	Q22171	239	Q22171_239	CELE_T04G9.4_C239	Uncharacterized protein OS=Caenorhabditis elegans OX=6239 GN=CELE_T04G9.4 PE=1 SV=1	HSAAVC[IPM]K	8.0325	6.70333	5.12667	6.62083	6.62083	1.18773	17.9394	0.0719444	0.0833595
4062	D3YT88	119	D3YT88_119 D3YT87_139 Q9XU41_239	C06A12.3_C119 C06A12.3_C139 C06A12.3_C239	Uncharacterized protein OS=Caenorhabditis elegans OX=6239 GN=C06A12.3 PE=1 SV=1	FNEC[IPM]VAQK	NA	5.08	8.16	6.62	6.62	1.54	23.2628	0.12	0.0597092
4063	Q20974	263	Q20974_263	CELE_F58B4.5_C263	Uncharacterized protein OS=Caenorhabditis elegans OX=6239 GN=CELE_F58B4.5 PE=1 SV=1	NTC[IPM]QFFGYK	NA	NA	6.62	6.62	6.62	NA	NA	0.0533333	0.0219028
4061	P90897	623	P90897_623	rde-12_C623	DEAD-box ATP-dependent RNA helicase rde-12 OS=Caenorhabditis elegans OX=6239 GN=rde-12 PE=1 SV=4	VNLEFFEC[IPM]K	6.86	NA	6.38	6.62	6.62	0.24	3.62538	0.05	0.105695
4060	Q9U1Q4	833	Q9U1Q4_833	glp-4_C833	Valine--tRNA ligase OS=Caenorhabditis elegans OX=6239 GN=glp-4 PE=1 SV=1	C[IPM]IDTGLR	5.83	NA	7.405	6.6175	6.6175	0.7875	11.9003	0.055	0.0551546
4059	Q22460	120	Q22460_120	bca-1_C120	Beta carbonic anhydrase 1 OS=Caenorhabditis elegans OX=6239 GN=bca-1 PE=3 SV=1	AINTLYGLHQC[IPM]PK	7.23	6	NA	6.615	6.615	0.615	9.29705	0.125	0.0022265
4058	Q9N492	111	Q9N492_111	pinn-1_C111	Peptidyl-prolyl cis-trans isomerase OS=Caenorhabditis elegans OX=6239 GN=pinn-1 PE=1 SV=2	QFSDC[IPM]SSAK	6.03	6.64333	7.16	6.61111	6.61111	0.461883	6.98646	0.0688889	0.0168806
4057	A3QMC5	79	A3QMC5_79	rpl-34_C79	Ribosomal Protein, Large subunit OS=Caenorhabditis elegans OX=6239 GN=rpl-34 PE=1 SV=1	AYGGC[IPM]LSPNAVK	6.298	6.9075	6.6275	6.611	6.611	0.249101	3.76797	0.124	0.0542273
4054	Q9U1Q8	198	Q9U1Q8_198	CELE_Y80D3A.9_C198	Uncharacterized protein OS=Caenorhabditis elegans OX=6239 GN=CELE_Y80D3A.9 PE=1 SV=1	LFEIATC[IPM]R	6.61	NA	NA	6.61	6.61	NA	NA	0.08	0.00837711
4056	Q27493	116	Q27493_116	rpoa-2_C116	DNA-directed RNA polymerase subunit beta OS=Caenorhabditis elegans OX=6239 GN=rpoa-2 PE=1 SV=1	SEGC[IPM]HLR	NA	NA	6.61	6.61	6.61	NA	NA	0.05	0.0391074
4055	P91343	164	P91343_164	wdr-12_C164	Ribosome biogenesis protein WDR12 homolog OS=Caenorhabditis elegans OX=6239 GN=wdr-12 PE=3 SV=1	C[IPM]ISIVK	NA	6.61	NA	6.61	6.61	NA	NA	0.135	0.193529
4052	Q9BL43	327	Q9BL43_327	CELE_Y71H2AM.13_C327	Uncharacterized protein OS=Caenorhabditis elegans OX=6239 GN=CELE_Y71H2AM.13 PE=1 SV=1	LLGC[IPM]AK	8.74	6.17	4.905	6.605	6.605	1.59556	24.1569	0.0916667	0.232922
4053	Q7K798	86	Q7K798_86 Q19579_174 Q19581_57 Q9U302_149	pab-1_C86 pab-2_C174 pab-2_C57 pab-1_C149	Polyadenylate-binding protein OS=Caenorhabditis elegans OX=6239 GN=pab-1 PE=1 SV=1	SLFGNILSC[IPM]K	6.58	7	6.235	6.605	6.605	0.31281	4.73596	0.101667	0.0909992
4051	Q21154	97	Q21154_97	moma-1_C97	MICOS complex subunit MIC27 OS=Caenorhabditis elegans OX=6239 GN=moma-1 PE=2 SV=1	VVDC[IPM]AMTQTK	6.01333	6.79	7.01	6.60444	6.60444	0.427519	6.47321	0.0477778	0.00819485
4047	Q9U1Q3	494	Q9U1Q3_494	cyn-15_C494	CYclophyliN OS=Caenorhabditis elegans OX=6239 GN=cyn-15 PE=1 SV=1	LFGDEC[IPM]PK	6.6	NA	NA	6.6	6.6	NA	NA	0.06	0.0600082
4050	W6EKY2	167	W6EKY2_167	ftt-2_C167	14-3-3 zeta OS=Caenorhabditis elegans OX=6239 GN=ftt-2 PE=1 SV=1	DLSPTNC[IPM]VR	NA	NA	6.6	6.6	6.6	NA	NA	0.17	0.0716677
4049	Q8IG67	356	Q8IG67_356	let-611_C356	Uncharacterized protein OS=Caenorhabditis elegans OX=6239 GN=let-611 PE=1 SV=1	HHC[IPM]ESLIR	NA	6.11	7.09	6.6	6.6	0.49	7.42424	0.14	0.098498
4048	Q09543	325	Q09543_325 V5XY55_325	paa-1_C325 paa-1_C325	Probable serine/threonine-protein phosphatase PP2A regulatory subunit OS=Caenorhabditis elegans OX=6239 GN=paa-1 PE=1 SV=2	QNIIC[IPM]NSLLNVAK	6.83	7.49	5.48	6.6	6.6	0.83654	12.6749	0.0828889	0.100782
4046	G4S185	47	G4S185_47 G5EDH7_102	anat-1_C47 anat-1_C102	AANAT (Arylalkylamine N-AcetylTransferase) homolog OS=Caenorhabditis elegans OX=6239 GN=anat-1 PE=1 SV=2	IDDDKIC[IPM]LK	8.16	4.74	6.89	6.59667	6.59667	1.41153	21.3977	0.11	0.0297681
4045	Q9TZL9	267	Q9TZL9_267	fard-1_C267	Fatty acyl-CoA reductase OS=Caenorhabditis elegans OX=6239 GN=fard-1 PE=1 SV=1	GVLTNMC[IPM]GSSESK	5.55	7.32	6.91	6.59333	6.59333	0.756498	11.4737	0.105	0.00308898
4042	Q18476	729	Q18476_729	C35A5.8_C729	Uncharacterized protein OS=Caenorhabditis elegans OX=6239 GN=C35A5.8 PE=1 SV=3	IITGLC[IPM]R	6.595	6.585	NA	6.59	6.59	0.005	0.0758725	0.1275	0.0842539
4044	J7S127	384	J7S127_384 Q23460_384	CELE_ZK287.1_C384 CELE_ZK287.1_C384	Uncharacterized protein OS=Caenorhabditis elegans OX=6239 GN=CELE_ZK287.1 PE=1 SV=1	C[IPM]GDLNDALK	NA	NA	6.59	6.59	6.59	NA	NA	0.21	0.00526372
4043	G5EE04	172	G5EE04_172	hip-1_C172	Hsp-70 Interacting Protein homolog OS=Caenorhabditis elegans OX=6239 GN=hip-1 PE=1 SV=1	RPVAAIADC[IPM]DK	NA	6.59	NA	6.59	6.59	NA	NA	0.15	0.010089
4041	G5EEY5	1275	G5EEY5_1275	pbrm-1_C1275	PolyBRoMo domain containing OS=Caenorhabditis elegans OX=6239 GN=pbrm-1 PE=1 SV=1	LC[IPM]EIQR KLC[IPM]EIQR	9.03	4.15	NA	6.59	6.59	2.44	37.0258	0.115	0.102912
4040	Q19905	147	Q19905_147	sqv-4_C147	UDP-glucose 6-dehydrogenase OS=Caenorhabditis elegans OX=6239 GN=sqv-4 PE=1 SV=1	AAESIGC[IPM]ILR	6.55333	NA	6.62	6.58667	6.58667	0.0333333	0.506073	0.116667	0.00582
4039	Q95YB2	20	Q95YB2_20	acdh-9_C20	Acyl CoA DeHydrogenase OS=Caenorhabditis elegans OX=6239 GN=acdh-9 PE=1 SV=1	C[IPM]LRPGVGLER SSSYC[IPM]LRPGVGLER SSSYC[IPM]LR	6.99	6.13	6.63	6.58333	6.58333	0.352641	5.35657	0.102222	0.144611
4038	Q21137	17	Q21137_17	CELE_K02E10.1_C17	Uncharacterized protein OS=Caenorhabditis elegans OX=6239 GN=CELE_K02E10.1 PE=4 SV=2	IVVVGDHNC[IPM]GK	NA	6.58	NA	6.58	6.58	NA	NA	0.12	0.00190237
4037	O01759	169	O01759_169	ppk-1_C169	PIP Kinase OS=Caenorhabditis elegans OX=6239 GN=ppk-1 PE=1 SV=2	SIC[IPM]TEPLK	6.07	NA	7.09	6.58	6.58	0.51	7.75076	0.075	0.0430376
4036	Q20875	134	Q20875_134 G8JY03_134	ddx-15_C134 ddx-15_C134	Pre-mRNA-splicing factor ATP-dependent RNA helicase ddx-15 OS=Caenorhabditis elegans OX=6239 GN=ddx-15 PE=3 SV=1	LVAC[IPM]TQPR	5.89	NA	7.26	6.575	6.575	0.685	10.4183	0.075	0.0343462
4035	B3GWB2	214	B3GWB2_214 Q17832_214	vgln-1_C214 vgln-1_C214	ViGiLN homolog OS=Caenorhabditis elegans OX=6239 GN=vgln-1 PE=1 SV=1	LATEHIVC[IPM]PK	6.36	6.364	6.995	6.573	6.573	0.298404	4.53984	0.048	0.0475038
4030	Q9XVN8	200	Q9XVN8_200	CELE_F36A2.2_C200	Uncharacterized protein OS=Caenorhabditis elegans OX=6239 GN=CELE_F36A2.2 PE=1 SV=1	LPISC[IPM]K	5.02	8.12	NA	6.57	6.57	1.55	23.5921	0.075	0.179986
4033	H9G2T2	244	H9G2T2_244 Q21592_224	klc-1_C244 klc-1_C224	Kinesin Light Chain OS=Caenorhabditis elegans OX=6239 GN=klc-1 PE=1 SV=1	FEVAIPLC[IPM]K	6.57	NA	NA	6.57	6.57	NA	NA	0.09	0.0176433
4031	Q21939	141	Q21939_141	mrpl-49_C141	Probable 39S ribosomal protein L49, mitochondrial OS=Caenorhabditis elegans OX=6239 GN=mrpl-49 PE=3 SV=2	NVDGDIFAC[IPM]ENDLR	6.57	NA	NA	6.57	6.57	NA	NA	0.03	0.00940197
4034	Q9U357	15	Q9U357_15	pen-2_C15	Gamma-secretase subunit pen-2 OS=Caenorhabditis elegans OX=6239 GN=pen-2 PE=2 SV=1	KVDLC[IPM]K	NA	NA	6.57	6.57	6.57	NA	NA	0.02	0.244697
4032	V6CLK9	223	V6CLK9_223 V6CK76_482 H2KZI1_510 Q95Y41_513	rcor-1_C223 rcor-1_C482 rcor-1_C510 rcor-1_C513	RCOR (REST CO-Repressor) homolog OS=Caenorhabditis elegans OX=6239 GN=rcor-1 PE=1 SV=1	C[IPM]FHWYK	6.57	NA	NA	6.57	6.57	NA	NA	0.16	0.318703
4029	Q21115	248	Q21115_248	sec-12_C248	Yeast SEC homolog OS=Caenorhabditis elegans OX=6239 GN=sec-12 PE=1 SV=2	C[IPM]TPLGK	5.26	7.29	7.16	6.57	6.57	0.927829	14.1222	0.0488889	0.132871
4028	G5ECV9	457	G5ECV9_457	alh-3_C457	10-formyltetrahydrofolate dehydrogenase OS=Caenorhabditis elegans OX=6239 GN=alh-3 PE=1 SV=1	TINPATEKPIC[IPM]ELPLATVADVDR	8.06	5.085	6.56	6.56833	6.56833	1.21455	18.491	0.08	0.00248964
4027	A5JYX5	137	A5JYX5_137	dhs-3_C137	Protein dhs-3 OS=Caenorhabditis elegans OX=6239 GN=dhs-3 PE=1 SV=1	LLQC[IPM]PDELMVK	7.93667	5.19	NA	6.56333	6.56333	1.37333	20.9243	0.0983333	0.0164365
4026	Q27461	424	Q27461_424 P90735_424	eat-6_C424 eat-6_C424	Sodium/potassium-transporting ATPase subunit alpha OS=Caenorhabditis elegans OX=6239 GN=eat-6 PE=3 SV=1	DC[IPM]TGDASEIALLK RDC[IPM]TGDASEIALLK	5.05	7.33	7.30667	6.56222	6.56222	1.06935	16.2955	0.0944444	0.00106128
4025	G5ECS4	92	G5ECS4_92	glf-1_C92	GaLactoFuranose synthesis (UGM, UDP-galactopyranose mutase) OS=Caenorhabditis elegans OX=6239 GN=glf-1 PE=1 SV=1	NC[IPM]MVDMNYLYDK	NA	NA	6.56	6.56	6.56	NA	NA	0.08	0.000122896
4023	Q9TZL8	76	Q9TZL8_76	pfk-1.1_C76	ATP-dependent 6-phosphofructokinase 1 OS=Caenorhabditis elegans OX=6239 GN=pfk-1.1 PE=3 SV=2	MAIYCGC[IPM]K	6.56	NA	NA	6.56	6.56	NA	NA	0.1	0.0206924
4024	Q9GYK4	58	Q9GYK4_58	vps-24_C58	Related to yeast Vacuolar Protein Sorting factor OS=Caenorhabditis elegans OX=6239 GN=vps-24 PE=1 SV=2	DVC[IPM]LILAK	6.56	NA	NA	6.56	6.56	NA	NA	0.08	0.0287011
4022	Q93534	418	Q93534_418	tbc-1_C418	TBC (Tre-2/Bub2/Cdc16) domain family OS=Caenorhabditis elegans OX=6239 GN=tbc-1 PE=1 SV=2	LHDC[IPM]IGQHNR	6.36	6.28	7.03333	6.55778	6.55778	0.337851	5.15191	0.0711111	0.0525003
4021	Q9N4P9	223	Q9N4P9_223	exos-4.2_C223	EXOSome (Multiexonuclease complex) component OS=Caenorhabditis elegans OX=6239 GN=exos-4.2 PE=1 SV=3	AC[IPM]ALVPTIHK	6.41	6.705	NA	6.5575	6.5575	0.1475	2.24933	0.1125	0.0379766
4020	P30627	12	P30627_12	glb-1_C12	Globin-like protein OS=Caenorhabditis elegans OX=6239 GN=glb-1 PE=1 SV=2	QEISDLC[IPM]VK	1.47	11.5625	6.62	6.55083	6.55083	4.12054	62.9009	0.1025	0.138208
4018	Q93230	292	Q93230_292	C17E4.6_C292	Uncharacterized protein OS=Caenorhabditis elegans OX=6239 GN=C17E4.6 PE=1 SV=2	NLC[IPM]AVTGR	NA	6.25	6.85	6.55	6.55	0.3	4.58015	0.085	0.0666344
4016	Q93879	39	Q93879_39	CELE_K09E9.3_C39	Uncharacterized protein OS=Caenorhabditis elegans OX=6239 GN=CELE_K09E9.3 PE=1 SV=1	LYEIAC[IPM]K	6.55	NA	NA	6.55	6.55	NA	NA	0.13	0.0610052
4019	Q21436	972	Q21436_972	npp-3_C972	Nuclear Pore complex Protein OS=Caenorhabditis elegans OX=6239 GN=npp-3 PE=1 SV=1	ILIETLSDAIDC[IPM]QVTR	NA	NA	6.55	6.55	6.55	NA	NA	0.15	3.79e-05
4017	G5EFR0	565	G5EFR0_565	tag-297_C565	Uncharacterized protein OS=Caenorhabditis elegans OX=6239 GN=tag-297 PE=1 SV=1	C[IPM]GAFEK	NA	7.1	6	6.55	6.55	0.55	8.39695	0.065	0.0608257
4015	Q19967	25	Q19967_25	emo-1_C25	Protein transport protein Sec61 subunit gamma OS=Caenorhabditis elegans OX=6239 GN=emo-1 PE=2 SV=1	C[IPM]TKPDR	7.52	NA	5.57	6.545	6.545	0.975	14.8969	0.0741667	0.242255
4014	P50880	157	P50880_157 G5ECE5_157 G5EEC0_59	rpl-3_C157 rpl-3_C157 rpl-3_C59	60S ribosomal protein L3 OS=Caenorhabditis elegans OX=6239 GN=rpl-3 PE=2 SV=1	YC[IPM]SSIR KYC[IPM]SSIR	6.32	6.784	6.52625	6.54342	6.54342	0.189816	2.90087	0.0738889	0.162981
4013	G5EGS5	686	G5EGS5_686	gbf-1_C686	Uncharacterized protein OS=Caenorhabditis elegans OX=6239 GN=gbf-1 PE=1 SV=1	AIADYIC[IPM]NR	5.225	NA	7.86	6.5425	6.5425	1.3175	20.1376	0.1075	0.0173956
4012	Q22508	158	Q22508_158	tag-18_C158	Uncharacterized protein OS=Caenorhabditis elegans OX=6239 GN=tag-18 PE=1 SV=1	NGC[IPM]IDFK	7.094	5.23333	7.3	6.54244	6.54244	0.929494	14.2071	0.052	0.0825464
4009	Q9U3P9	572	Q9U3P9_572	alkb-8_C572	ALKylated DNA repair protein AlkB homolog OS=Caenorhabditis elegans OX=6239 GN=alkb-8 PE=1 SV=2	LIESVQGC[IPM]K	7.27	5.81	NA	6.54	6.54	0.73	11.1621	0.095	0.229804
4010	O17953	100	O17953_100	dld-1_C100	Dihydrolipoyl dehydrogenase, mitochondrial OS=Caenorhabditis elegans OX=6239 GN=dld-1 PE=3 SV=2	GIDC[IPM]TASLNLPK	6.16	NA	6.92	6.54	6.54	0.38	5.8104	0.12	0.00465183
4011	Q23381	551	Q23381_551	mmcm-1_C551	Probable methylmalonyl-CoA mutase, mitochondrial OS=Caenorhabditis elegans OX=6239 GN=mmcm-1 PE=3 SV=2	C[IPM]TVGEISDAMEK	NA	NA	6.54	6.54	6.54	NA	NA	0.07	0.000144485
4008	Q21605	410	Q21605_410 K8FE02_410 Q6A582_286 K8ERX1_286	zbp-1_C410 zbp-1_C410 zbp-1_C286 zbp-1_C286	Zipcode Binding Protein homolog OS=Caenorhabditis elegans OX=6239 GN=zbp-1 PE=1 SV=2	AHNQLC[IPM]GR	5.74	8.33667	5.542	6.53956	6.53956	1.27332	19.471	0.0453333	0.0766456
4007	O62334	591	O62334_591	agl-1_C591	AGL (Amylo-1,6-GLucosidase, 4-alpha-glucanotransferase) glycogen debranching enzyme OS=Caenorhabditis elegans OX=6239 GN=agl-1 PE=1 SV=1	YGGDC[IPM]VGAFK	6.54333	NA	6.53	6.53667	6.53667	0.00666667	0.101989	0.0316667	0.0303
4006	Q9N4J8	314	Q9N4J8_314	cct-3_C314	T-complex protein 1 subunit gamma OS=Caenorhabditis elegans OX=6239 GN=cct-3 PE=3 SV=3	AGITC[IPM]LR	6.74	6.29	6.58	6.53667	6.53667	0.18625	2.8493	0.0322222	0.0654287
4005	O45903	233	O45903_233	W09H1.5_C233	Enoyl-[acyl-carrier-protein] reductase, mitochondrial OS=Caenorhabditis elegans OX=6239 GN=W09H1.5 PE=3 SV=1	LALNC[IPM]VGGR	5.768	7.21	6.63	6.536	6.536	0.592435	9.06418	0.115333	0.00981431
4004	O18239	13	O18239_13	sec-61_C13	Yeast SEC homolog OS=Caenorhabditis elegans OX=6239 GN=sec-61 PE=1 SV=1	C[IPM]GFVPEVSKPER C[IPM]GFVPEVSK FC[IPM]GFVPEVSKPER PFC[IPM]GFVPEVSKPER FC[IPM]GFVPEVSK	6.716	6.43687	6.45364	6.5355	6.5355	0.127813	1.95568	0.0664444	0.0315949
4002	Q965N8	487	Q965N8_487	CELE_Y46E12BL.2_C487	Uncharacterized protein OS=Caenorhabditis elegans OX=6239 GN=CELE_Y46E12BL.2 PE=1 SV=1	LYETC[IPM]GEGLQGAELTK	6.535	NA	NA	6.535	6.535	NA	NA	0.09	0.00566128
4001	Q09221	1858	Q09221_1858	cpna-2_C1858	Copine family protein 2 OS=Caenorhabditis elegans OX=6239 GN=cpna-2 PE=2 SV=4	VC[IPM]DGILGK	4.36	8.71	NA	6.535	6.535	2.175	33.2823	0.12	0.142242
4003	Q19020	3091	Q19020_3091 A0A163VTS9_2159	dhc-1_C3091 dhc-1_C2159	Dynein heavy chain, cytoplasmic OS=Caenorhabditis elegans OX=6239 GN=dhc-1 PE=1 SV=1	DAVVNTLC[IPM]LVHK	7.38	5.69	NA	6.535	6.535	0.845	12.9304	0.09	0.113315
4000	Q20070	89	Q20070_89	CELE_F35H10.6_C89	Uncharacterized protein OS=Caenorhabditis elegans OX=6239 GN=CELE_F35H10.6 PE=1 SV=2	LC[IPM]DDVYVEMK	NA	NA	6.53	6.53	6.53	NA	NA	0.1	0.000882067
3999	P32744	860	P32744_860 K8ESK4_860	cls-2_C860 cls-2_C860	Protein CLASP-2 OS=Caenorhabditis elegans OX=6239 GN=cls-2 PE=1 SV=3	MC[IPM]TSQASR	NA	6.5	6.56	6.53	6.53	0.03	0.459418	0.04	0.0980694
3998	Q9BIB8	229	Q9BIB8_229	imb-1_C229	IMportin Beta family OS=Caenorhabditis elegans OX=6239 GN=imb-1 PE=1 SV=3	NIIMQVVC[IPM]ESTSSSDQR	7.71	5.35	NA	6.53	6.53	1.18	18.0704	0.12	0.0528966
3997	Q94216	26	Q94216_26	dnj-11_C26	DNaJ domain (Prokaryotic heat shock protein) OS=Caenorhabditis elegans OX=6239 GN=dnj-11 PE=1 SV=1	AFEPAGIC[IPM]YETR	6.525	NA	NA	6.525	6.525	NA	NA	0.095	0.00271058
3996	Q18164	337	Q18164_337	dpyd-1_C337	Dihydropyrimidine dehydrogenase [NADP(+)] OS=Caenorhabditis elegans OX=6239 GN=dpyd-1 PE=3 SV=2	PGMCGC[IPM]K	6.174	6.5525	6.846	6.52417	6.52417	0.275073	4.21622	0.0511667	0.107787
3995	Q965S8	67	Q965S8_67	eif-3.I_C67	Eukaryotic translation initiation factor 3 subunit I OS=Caenorhabditis elegans OX=6239 GN=eif-3.I PE=3 SV=2	C[IPM]VTASGDLTVK	7.19	7.53	4.85	6.52333	6.52333	1.19134	18.2627	0.0433333	0.004637
3994	Q9XWD1	501	Q9XWD1_501	acs-5_C501	Fatty Acid CoA Synthetase family OS=Caenorhabditis elegans OX=6239 GN=acs-5 PE=1 SV=1	IKGPC[IPM]VTK GPC[IPM]VTK	5.195	8.73571	5.635	6.5219	6.5219	1.57567	24.1597	0.0652381	0.0918576
3993	Q18194	28	Q18194_28	dnc-4_C28	DyNactin Complex component OS=Caenorhabditis elegans OX=6239 GN=dnc-4 PE=1 SV=1	TLPDLVFC[IPM]R	6.28	6.81	6.47	6.52	6.52	0.219241	3.36259	0.02	0.16794
3992	O01576	732	O01576_732	npp-11_C732	Nuclear Pore complex Protein OS=Caenorhabditis elegans OX=6239 GN=npp-11 PE=1 SV=1	C[IPM]ADFDLDQITK	6.52	NA	NA	6.52	6.52	NA	NA	0.07	0.000374
3991	O62515	247	O62515_247	ZK550.6_C247	Probable phytanoyl-CoA dioxygenase OS=Caenorhabditis elegans OX=6239 GN=ZK550.6 PE=3 SV=2	AISC[IPM]HYANDDLCR	5.7	7.34	NA	6.52	6.52	0.82	12.5767	0.065	0.0401155
3990	O61786	366	O61786_366	inx-15_C366	Innexin OS=Caenorhabditis elegans OX=6239 GN=inx-15 PE=1 SV=1	NAGDNVC[IPM]QNVVDMLFQK	NA	6.06	6.97	6.515	6.515	0.455	6.98388	0.115	0.0112825
3989	P41877	913	P41877_913	isw-1_C913	Chromatin-remodeling complex ATPase chain isw-1 OS=Caenorhabditis elegans OX=6239 GN=isw-1 PE=1 SV=2	FLVC[IPM]ETHR	6.225	6.21	7.1	6.51167	6.51167	0.41606	6.38945	0.065	0.0500245
3986	O45812	150	O45812_150	CELE_T23G11.7_C150	Uncharacterized protein OS=Caenorhabditis elegans OX=6239 GN=CELE_T23G11.7 PE=1 SV=4	STQIFTC[IPM]LR	6.51	NA	NA	6.51	6.51	NA	NA	0.1	0.0110033
3985	Q9N5V3	345	Q9N5V3_345	imb-3_C345	IMportin Beta family OS=Caenorhabditis elegans OX=6239 GN=imb-3 PE=1 SV=2	VAC[IPM]CINGK	6.51	NA	NA	6.51	6.51	NA	NA	0.14	0.0131758
3987	V6CJB8	2614	V6CJB8_2614 A0A0M7RDU5_1122 V6CKH1_1975 V6CLU5_1975 Q8MXD8_1975 Q9NL87_1908 Q5PY59_1975 V6CLT3_2614 A0A0M9JJ85_985 V6CLU0_2614 H2L075_1975 V6CLP5_2614	ketn-1_C2614 ketn-1_C1122 ketn-1_C1975 ketn-1_C1975 ketn-1_C1975 ketn-1_C1908 ketn-1_C1975 ketn-1_C2614 ketn-1_C985 ketn-1_C2614 ketn-1_C1975 ketn-1_C2614	KETtiN (Drosophila actin-binding) homolog OS=Caenorhabditis elegans OX=6239 GN=ketn-1 PE=1 SV=1	TSGQLSC[IPM]TTR	6.42	6.53	6.58	6.51	6.51	0.0668331	1.02662	0.02	0.00105333
3988	P91350	1142	P91350_1142	npp-6_C1142	Nuclear Pore complex Protein OS=Caenorhabditis elegans OX=6239 GN=npp-6 PE=1 SV=1	GAC[IPM]AMYEYAR	NA	6.51	NA	6.51	6.51	NA	NA	0.09	0.0100104
3984	P90790	53	P90790_53	CELE_D2030.3_C53	Uncharacterized protein OS=Caenorhabditis elegans OX=6239 GN=CELE_D2030.3 PE=1 SV=1	C[IPM]SSQTLR	NA	5.65	7.36	6.505	6.505	0.855	13.1437	0.095	0.0858962
3983	B3CJ34	2580	B3CJ34_2580	gcn-1_C2580	GCN (Yeast General Control Nondrepressible) homolog OS=Caenorhabditis elegans OX=6239 GN=gcn-1 PE=1 SV=2	LIVPQLINGC[IPM]K	8.18	6.3	5.03333	6.50444	6.50444	1.29273	19.8746	0.154722	0.00707693
3982	P39055	606	P39055_606 Q9U9I9_606	dyn-1_C606 dyn-1_C606	Dynamin OS=Caenorhabditis elegans OX=6239 GN=dyn-1 PE=1 SV=3	QLELGC[IPM]TNLDEIDAWK	6.46	NA	6.54667	6.50333	6.50333	0.0433333	0.666325	0.0633333	0.00444677
3981	P34611	696	P34611_696 A0A0K3ARS2_827 A0A0K3AUA6_815 A0A0K3AUY6_761 A0A0K3AXB1_758 A0A0K3ARF3_812 A0A0K3AX41_824 A0A0K3AS01_699	ncl-1_C696 ncl-1_C827 ncl-1_C815 ncl-1_C761 ncl-1_C758 ncl-1_C812 ncl-1_C824 ncl-1_C699	B-box type zinc finger protein ncl-1 OS=Caenorhabditis elegans OX=6239 GN=ncl-1 PE=2 SV=1	IIVVEC[IPM]K	4.84333	5.955	8.71	6.50278	6.50278	1.62539	24.9953	0.1	0.0941316
3980	P02566	746	P02566_746	unc-54_C746	Myosin-4 OS=Caenorhabditis elegans OX=6239 GN=unc-54 PE=1 SV=2	C[IPM]AEAIMSK KC[IPM]AEAIMSK	6.48583	6.86545	6.15316	6.50148	6.50148	0.291004	4.47597	0.0585453	0.019116
3977	Q9U1Y0	128	Q9U1Y0_128 Q2HQK2_86	agt-1_C128 agt-1_C86	AlkylGuanine DNA alkylTransferase OS=Caenorhabditis elegans OX=6239 GN=agt-1 PE=1 SV=2	AVASAC[IPM]AR	NA	6.5	NA	6.5	6.5	NA	NA	0.03	0.0552569
3978	Q09235	14	Q09235_14	C13B9.2_C14	Uncharacterized protein C13B9.2 OS=Caenorhabditis elegans OX=6239 GN=C13B9.2 PE=3 SV=3	C[IPM]LLAVEPR	NA	NA	6.5	6.5	6.5	NA	NA	0.06	0.379944
3979	G5EC39	95	G5EC39_95 G5EC04_116 G5EFR6_119	mca-1_C95 mca-1_C116 mca-1_C119	Calcium-transporting ATPase OS=Caenorhabditis elegans OX=6239 GN=mca-1 PE=1 SV=1	LVLDAC[IPM]K	NA	NA	6.5	6.5	6.5	NA	NA	0.15	0.101964
3976	O02209	153	O02209_153	tads-1_C153	Temporal Asymmetry between Division of Sister cells OS=Caenorhabditis elegans OX=6239 GN=tads-1 PE=1 SV=1	SSNC[IPM]HVCGGPYDATK	NA	6.5	NA	6.5	6.5	NA	NA	0.16	0.000259639
3975	Q18074	64	Q18074_64	C18B2.3_C64	Uncharacterized protein OS=Caenorhabditis elegans OX=6239 GN=C18B2.3 PE=1 SV=2	C[IPM]GGSIFGR	6.69	6.71333	6.095	6.49944	6.49944	0.286144	4.40259	0.0605556	0.0181774
3974	Q9NA30	260	Q9NA30_260 K8ESC5_287	atg-4.1_C260 atg-4.1_C287	Cysteine protease OS=Caenorhabditis elegans OX=6239 GN=atg-4.1 PE=1 SV=2	IPQC[IPM]VGIIGGR	6.59	6.905	5.99	6.495	6.495	0.379539	5.84356	0.0716667	0.00115133
3972	Q23083	448	Q23083_448	CELE_ZC8.6_C448	Uncharacterized protein OS=Caenorhabditis elegans OX=6239 GN=CELE_ZC8.6 PE=1 SV=4	ELC[IPM]GDLR	7.86	NA	5.13	6.495	6.495	1.365	21.0162	0.135	0.129053
3973	P49197	57	P49197_57	rps-21_C57	40S ribosomal protein S21 OS=Caenorhabditis elegans OX=6239 GN=rps-21 PE=1 SV=1	YAIC[IPM]GAIR	7.39	5.6	NA	6.495	6.495	0.895	13.7798	0.105	0.0265024
3971	Q9U2Z1	557	Q9U2Z1_557	sec-23_C557	Yeast SEC homolog OS=Caenorhabditis elegans OX=6239 GN=sec-23 PE=1 SV=2	VTTTC[IPM]R	6.49333	6.5	6.49	6.49444	6.49444	0.0041574	0.0640147	0.0255556	0.193027
3970	Q20117	499	Q20117_499	gcs-1_C499	Glutamate--cysteine ligase OS=Caenorhabditis elegans OX=6239 GN=gcs-1 PE=1 SV=2	KGLAEC[IPM]K GLAEC[IPM]K	8.61	4.74	6.1325	6.49417	6.49417	1.60048	24.645	0.0952778	0.109123
3969	G5ED27	113	G5ED27_113 G5EG33_113 G5EDG4_113	him-4_C113 him-4_C113 him-4_C113	High Incidence of Males (Increased X chromosome loss) OS=Caenorhabditis elegans OX=6239 GN=him-4 PE=1 SV=1	VYVHGGGDC[IPM]PEK	NA	7.13	5.855	6.4925	6.4925	0.6375	9.81902	0.0825	0.0285117
3968	Q9N4F1	725	Q9N4F1_725	CELE_Y71H2B.5_C725	Uncharacterized protein OS=Caenorhabditis elegans OX=6239 GN=CELE_Y71H2B.5 PE=1 SV=4	VLVC[IPM]LSGGK	NA	6.49	NA	6.49	6.49	NA	NA	0.12	0.0108002
3967	Q9TYL9	825	Q9TYL9_825	copb-1_C825	Coatomer subunit beta OS=Caenorhabditis elegans OX=6239 GN=copb-1 PE=1 SV=1	NC[IPM]VYLQDIK	5.1	6.975	7.39	6.48833	6.48833	0.996212	15.3539	0.0566667	0.0372835
3966	Q9XVI6	30	Q9XVI6_30	sptl-3_C30	Serine palmitoyltransferase 3 OS=Caenorhabditis elegans OX=6239 GN=sptl-3 PE=3 SV=2	LDPC[IPM]PK	7.2	6.67333	5.59	6.48778	6.48778	0.670248	10.3309	0.0411111	0.203988
3965	Q95PV7	719	Q95PV7_719	tftc-3_C719	Transcription Factor ThreeC subunit (GTF3C homolog) OS=Caenorhabditis elegans OX=6239 GN=tftc-3 PE=1 SV=1	TC[IPM]AFGVVK	6.82	6.02	6.62	6.48667	6.48667	0.339935	5.24051	0.136667	0.0261665
3964	Q9BKU6	13	Q9BKU6_13 Q9BKU5_70	CELE_Y37E3.8_C13 CELE_Y37E3.8_C70	Uncharacterized protein OS=Caenorhabditis elegans OX=6239 GN=CELE_Y37E3.8 PE=1 SV=1	C[IPM]PTVNVER NQHYC[IPM]PTVNVER QHYC[IPM]PTVNVER YC[IPM]PTVNVER	7.09667	6.92	5.431	6.48256	6.48256	0.747052	11.524	0.0698519	0.0455746
3960	H2KZY3	361	H2KZY3_361	CELE_F49E8.7_C361	Uncharacterized protein OS=Caenorhabditis elegans OX=6239 GN=CELE_F49E8.7 PE=1 SV=1	LIVDC[IPM]SGSR	6.01	6.63	6.8	6.48	6.48	0.339509	5.23934	0.0633333	0.100144
3962	Q21986	947	Q21986_947	cra-1_C947	N-terminal acetyltransferase B complex subunit NAA25 homolog OS=Caenorhabditis elegans OX=6239 GN=cra-1 PE=1 SV=3	SFLNTC[IPM]EDMHTTIK	6.48	NA	NA	6.48	6.48	NA	NA	0.09	0.00341281
3963	G5ECV9	713	G5ECV9_713	alh-3_C713	10-formyltetrahydrofolate dehydrogenase OS=Caenorhabditis elegans OX=6239 GN=alh-3 PE=1 SV=1	GENC[IPM]IAAGR	NA	NA	6.48	6.48	6.48	NA	NA	0.02	0.0110232	Active site
3961	Q10123	261	Q10123_261	F52C9.3_C261	Uncharacterized protein F52C9.3 OS=Caenorhabditis elegans OX=6239 GN=F52C9.3 PE=4 SV=2	GPAPIEC[IPM]HVEYEETCAGCEK	6.16	NA	6.8	6.48	6.48	0.32	4.93827	0.12	2.16e-06
3959	G5EG85	98	G5EG85_98 Q9U9J8_98 S6FN00_98 E0AHA7_167	unc-70_C98 unc-70_C98 unc-70_C98 unc-70_C167	Spectrin beta chain OS=Caenorhabditis elegans OX=6239 GN=unc-70 PE=1 SV=1	IHC[IPM]LENVEK	5.70667	7.2025	6.53	6.47972	6.47972	0.611705	9.4403	0.0544444	0.00328449
3958	O45734	175	O45734_175 H9G333_36	cpl-1_C175 cpl-1_C36	CathePsin L family OS=Caenorhabditis elegans OX=6239 GN=cpl-1 PE=1 SV=1	VSLSEQNLVDC[IPM]STK LVDC[IPM]STK KLGQLVSLSEQNLVDC[IPM]STK	7.85	5.47333	6.11	6.47778	6.47778	1.00452	15.5071	0.111389	0.189389
3957	O02286	164	O02286_164 O44906_151 Q8ITY2_41 Q7JKI2_128 Q7JKI1_164 Q7JKI3_97 Q8ITY0_151	pck-2_C164 pck-1_C151 pck-1_C41 pck-2_C128 pck-2_C164 pck-2_C97 pck-1_C151	Phosphoenolypyruvate CarboxyKinase OS=Caenorhabditis elegans OX=6239 GN=pck-2 PE=1 SV=1	FPGC[IPM]MAGR	6.544	6.45786	6.42333	6.47506	6.47506	0.0507422	0.783655	0.0543294	0.0288514
3955	Q19825	701	Q19825_701	rars-1_C701	Probable arginine--tRNA ligase, cytoplasmic OS=Caenorhabditis elegans OX=6239 GN=rars-1 PE=3 SV=2	VMSTC[IPM]FK	5.695	5.2	8.53	6.475	6.475	1.46709	22.6577	0.065	0.0738316
3956	Q9N4J2	206	Q9N4J2_206 P18947_206 P06125_206	vit-3_C206 vit-4_C206 vit-5_C206	Vitellogenin-3 OS=Caenorhabditis elegans OX=6239 GN=vit-3 PE=1 SV=1	C[IPM]ITRPETAYGLR	7.65	5.3	NA	6.475	6.475	1.175	18.1467	0.13	0.00368455
3953	Q21986	507	Q21986_507	cra-1_C507	N-terminal acetyltransferase B complex subunit NAA25 homolog OS=Caenorhabditis elegans OX=6239 GN=cra-1 PE=1 SV=3	AYSALC[IPM]ATGR	NA	NA	6.47	6.47	6.47	NA	NA	0.12	0.00196327
3952	P34343	106	P34343_106	npp-15_C106	Nuclear pore complex protein 15 OS=Caenorhabditis elegans OX=6239 GN=npp-15 PE=3 SV=4	TPC[IPM]PGILVVSPEGVLR	7.72	NA	5.22	6.47	6.47	1.25	19.3199	0.115	0.000216
3954	Q8I7H9	99	Q8I7H9_99 Q95Y93_95	ttr-33_C99 ttr-8_C95	TransThyretin-Related family domain OS=Caenorhabditis elegans OX=6239 GN=ttr-33 PE=1 SV=1	INIYHDCDDGIKPC[IPM]QR	NA	NA	6.47	6.47	6.47	NA	NA	0.17	0.0537619
3951	Q9N3Z3	136	Q9N3Z3_136	chk-1_C136	Serine/threonine-protein kinase chk-1 OS=Caenorhabditis elegans OX=6239 GN=chk-1 PE=1 SV=2	QLIC[IPM]GLK	NA	8.95333	3.98333	6.46833	6.46833	2.485	38.4179	0.17	0.201397
3950	Q9XVU8	430	Q9XVU8_430 H2L2C9_385 H2L2C8_359 Q23158_456	atn-1_C430 atn-1_C385 atn-1_C359 atn-1_C456	AcTiniN OS=Caenorhabditis elegans OX=6239 GN=atn-1 PE=1 SV=1	SC[IPM]GLYK	NA	5.09	7.84	6.465	6.465	1.375	21.2684	0.07	0.0646092
3949	Q9N5K1	306	Q9N5K1_306	sacy-1_C306	Suppressor of ACY-4 sterility OS=Caenorhabditis elegans OX=6239 GN=sacy-1 PE=1 SV=1	AGLC[IPM]IGGVPIGEQAK	4.5	NA	8.43	6.465	6.465	1.965	30.3944	0.12	0.0450359
3948	Q7YTL0	45	Q7YTL0_45	CELE_R186.8_C45	Uncharacterized protein OS=Caenorhabditis elegans OX=6239 GN=CELE_R186.8 PE=1 SV=2	SC[IPM]LFEEVK SC[IPM]LFEEVKR	6.57	6.81	6.01	6.46333	6.46333	0.335195	5.1861	0.0322222	0.0118596
3946	P43510	346	P43510_346 Q8MQC6_345 G8JY40_336	cpr-6_C346 cpr-6_C345 cpr-6_C336	Cathepsin B-like cysteine proteinase 6 OS=Caenorhabditis elegans OX=6239 GN=cpr-6 PE=1 SV=1	GVDEC[IPM]GIESGVVGGIPK	NA	6.91	6.01	6.46	6.46	0.45	6.96594	0.125	1.08e-05
3947	Q9XXI9	765	Q9XXI9_765	mcm-2_C765	DNA helicase OS=Caenorhabditis elegans OX=6239 GN=mcm-2 PE=1 SV=1	SYVNDEDC[IPM]AAAIR	NA	NA	6.46	6.46	6.46	NA	NA	0.11	7.79e-05
3945	Q20375	209	Q20375_209	sptl-2_C209	Serine palmitoyltransferase 2 OS=Caenorhabditis elegans OX=6239 GN=sptl-2 PE=3 SV=1	EGLSCC[IPM]TTVHER	6.46	NA	NA	6.46	6.46	NA	NA	0.07	0.00805272
3944	Q09359	271	Q09359_271	ZK1307.1_C271	Uncharacterized protein ZK1307.1 OS=Caenorhabditis elegans OX=6239 GN=ZK1307.1 PE=4 SV=1	SGGAC[IPM]QCLVLR	7.12	5.92333	6.335	6.45944	6.45944	0.496399	7.68485	0.045	0.0333278
3943	Q965N8	453	Q965N8_453	CELE_Y46E12BL.2_C453	Uncharacterized protein OS=Caenorhabditis elegans OX=6239 GN=CELE_Y46E12BL.2 PE=1 SV=1	VIENSIQDDAAC[IPM]GK	6.75	NA	6.16	6.455	6.455	0.295	4.5701	0.145	0.00435492
3942	Q20053	65	Q20053_65	asb-1_C65	ATP Synthase B homolog OS=Caenorhabditis elegans OX=6239 GN=asb-1 PE=1 SV=1	SMFDAC[IPM]NK	8.29714	5.16667	5.89667	6.45349	6.45349	1.33729	20.7219	0.0720635	0.0872688
3939	O02266	52	O02266_52	alh-7_C52	ALdehyde deHydrogenase OS=Caenorhabditis elegans OX=6239 GN=alh-7 PE=1 SV=2	ATNC[IPM]TVK	6.27	6.62	6.46	6.45	6.45	0.143062	2.21801	0.04	0.0654103
3938	Q22792	383	Q22792_383	CELE_T25G3.3_C383	60S ribosomal export protein NMD3 OS=Caenorhabditis elegans OX=6239 GN=CELE_T25G3.3 PE=1 SV=2	NC[IPM]NVNNATFDAMNIDNVPDAIIVR	6.45	NA	NA	6.45	6.45	NA	NA	0.12	5.96e-06
3937	Q09657	97	Q09657_97	CELE_ZK1320.9_C97	Uncharacterized protein OS=Caenorhabditis elegans OX=6239 GN=CELE_ZK1320.9 PE=1 SV=1	MSHLILSGNC[IPM]PQFDPK	6.45	NA	NA	6.45	6.45	NA	NA	0.07	0.000662955
3941	G5EGU8	147	G5EGU8_147 G5EBK3_148 G5EES2_147	erm-1_C147 erm-1_C148 erm-1_C147	ERM-1Asv OS=Caenorhabditis elegans OX=6239 GN=erm-1 PE=2 SV=1	YGDYVPETHVAGC[IPM]LTADR	NA	NA	6.45	6.45	6.45	NA	NA	0.09	1.26e-05
3940	Q19360	340	Q19360_340	rfl-1_C340	NEDD8-activating enzyme E1 catalytic subunit OS=Caenorhabditis elegans OX=6239 GN=rfl-1 PE=1 SV=2	DDNCLTC[IPM]SGGR	NA	6.8	6.1	6.45	6.45	0.35	5.42636	0.13	0.0458187
3936	Q20375	208	Q20375_208	sptl-2_C208	Serine palmitoyltransferase 2 OS=Caenorhabditis elegans OX=6239 GN=sptl-2 PE=3 SV=1	EGLSC[IPM]CTTVHER	6.45	NA	NA	6.45	6.45	NA	NA	0.07	0.0722922
3935	Q9XVD2	39	Q9XVD2_39	immp-1_C39	Inner Mitochondrial Membrane Protease OS=Caenorhabditis elegans OX=6239 GN=immp-1 PE=1 SV=2	NVQVGDIVGC[IPM]VNPQKPK	6.69	6.205	NA	6.4475	6.4475	0.2425	3.76115	0.0875	0.020814
3934	P91494	568	P91494_568	CELE_T23H2.3_C568	Uncharacterized protein OS=Caenorhabditis elegans OX=6239 GN=CELE_T23H2.3 PE=1 SV=3	LSQC[IPM]SK	6.41	6.46	6.46	6.44333	6.44333	0.0235702	0.365808	0.0266667	0.231562
3933	Q21166	600	Q21166_600	sur-5_C600	Acetoacetyl-CoA synthetase OS=Caenorhabditis elegans OX=6239 GN=sur-5 PE=2 SV=1	IPHIADC[IPM]IVAGR	6.84	6.43	6.055	6.44167	6.44167	0.320581	4.97668	0.0933333	0.000844869
3931	Q23135	229	Q23135_229	CELE_W03A5.2_C229	Uncharacterized protein OS=Caenorhabditis elegans OX=6239 GN=CELE_W03A5.2 PE=4 SV=4	GC[IPM]TGYNER	NA	6.44	NA	6.44	6.44	NA	NA	0.11	0.0915529
3929	Q22550	298	Q22550_298	mdt-27_C298	MeDiaTor OS=Caenorhabditis elegans OX=6239 GN=mdt-27 PE=1 SV=2	ISHPC[IPM]FR	6.44	NA	NA	6.44	6.44	NA	NA	0.14	0.359198
3930	O02053	153	O02053_153	san-1_C153	Uncharacterized protein OS=Caenorhabditis elegans OX=6239 GN=san-1 PE=1 SV=2	C[IPM]AALYAR	NA	6.44	NA	6.44	6.44	NA	NA	0.08	0.07813
3932	U4PBT1	1198	U4PBT1_1198	tftc-1_C1198	Transcription Factor ThreeC subunit (GTF3C homolog) OS=Caenorhabditis elegans OX=6239 GN=tftc-1 PE=1 SV=1	QVGITLGELC[IPM]GK	NA	NA	6.44	6.44	6.44	NA	NA	0.16	0.000300588
3928	Q21902	197	Q21902_197	mcm-5_C197	DNA replication licensing factor mcm-5 OS=Caenorhabditis elegans OX=6239 GN=mcm-5 PE=3 SV=1	TC[IPM]AAPQQGQMQR	6.42	5.6175	7.28	6.43917	6.43917	0.678848	10.5425	0.114444	0.0644066
3924	Q09527	168	Q09527_168	E02H1.6_C168	Adenylate kinase isoenzyme 6 homolog OS=Caenorhabditis elegans OX=6239 GN=E02H1.6 PE=1 SV=2	IC[IPM]ELAGEFK	8.78	4.09	NA	6.435	6.435	2.345	36.4413	0.105	0.00309964
3925	O45622	419	O45622_419	erfa-3_C419	Eukaryotic Release FActor homolog OS=Caenorhabditis elegans OX=6239 GN=erfa-3 PE=1 SV=2	GIEENELQGGFIIC[IPM]SPDSLAK	10.1	NA	2.77	6.435	6.435	3.665	56.9542	0.155	0.000117153
3926	Q18580	444	Q18580_444	pnk-4_C444	Pantothenate kinase OS=Caenorhabditis elegans OX=6239 GN=pnk-4 PE=1 SV=1	FAIASQENC[IPM]SNK	NA	7.32	5.55	6.435	6.435	0.885	13.7529	0.14	0.0318664
3927	P34314	713	P34314_713 Q2XN10_646 G3MTX3_632	tlk-1_C713 tlk-1_C646 tlk-1_C632	Serine/threonine-protein kinase tousled-like 1 OS=Caenorhabditis elegans OX=6239 GN=tlk-1 PE=1 SV=3	SLDHC[IPM]R	NA	9.48	3.39	6.435	6.435	3.045	47.3193	0.215	0.190214
3923	Q09629	189	Q09629_189	ZK673.2_C189	Probable adenylate kinase isoenzyme ZK673.2 OS=Caenorhabditis elegans OX=6239 GN=ZK673.2 PE=3 SV=1	C[IPM]ITMSGESSK	7.04	5.83	NA	6.435	6.435	0.605	9.40171	0.13	0.00304313
3922	P91175	466	P91175_466	syf-1_C466	SYF pre-mRNA splicing factor homolog OS=Caenorhabditis elegans OX=6239 GN=syf-1 PE=1 SV=1	AC[IPM]VVPK	6.88	5.985	NA	6.4325	6.4325	0.4475	6.95686	0.055	0.153974
3921	Q21029	308	Q21029_308 A0A0K3ATZ5_294	nsy-1_C308 nsy-1_C294	Mitogen-activated protein kinase kinase kinase nsy-1 OS=Caenorhabditis elegans OX=6239 GN=nsy-1 PE=1 SV=4	IPDC[IPM]LK	6.43	NA	NA	6.43	6.43	NA	NA	0.1	0.137633
3920	O44752	148	O44752_148	snf-1_C148	Sodium: Neurotransmitter symporter Family OS=Caenorhabditis elegans OX=6239 GN=snf-1 PE=1 SV=3	SGLPWLNC[IPM]K	5.66	NA	7.2	6.43	6.43	0.77	11.9751	0.08	0.0466922
3919	Q09508	172	Q09508_172 O44954_165	sdha-1_C172 sdha-2_C165	Succinate dehydrogenase [ubiquinone] flavoprotein subunit, mitochondrial OS=Caenorhabditis elegans OX=6239 GN=sdha-1 PE=2 SV=3	TCC[IPM]VADR	6.52333	7.19333	5.57	6.42889	6.42889	0.666079	10.3607	0.0172222	0.0684972
3918	Q19371	915	Q19371_915	sec-24.1_C915	Yeast SEC homolog OS=Caenorhabditis elegans OX=6239 GN=sec-24.1 PE=1 SV=1	C[IPM]SEGAPLGQLILPESLK	7.65	7.33	4.3	6.42667	6.42667	1.50944	23.4872	0.09	0.00130939
3917	Q21000	768	Q21000_768	myo-5_C768	MYOsin heavy chain structural genes OS=Caenorhabditis elegans OX=6239 GN=myo-5 PE=1 SV=1	QEEFQC[IPM]GLTK	7.71	NA	5.14	6.425	6.425	1.285	20	0.05	0.186328
3916	U4PR70	40	U4PR70_40 Q9NA98_221	arp-1_C40 arp-1_C221	Actin-Related Proteins OS=Caenorhabditis elegans OX=6239 GN=arp-1 PE=1 SV=1	ENAC[IPM]YLALDPTK	6.09	6.755	NA	6.4225	6.4225	0.3325	5.17711	0.1225	0.0051218
3915	L8E6W9	3248	L8E6W9_3248 O61851_1017	CELE_F55F10.1_C3248 CELE_F55F10.1_C1017	Uncharacterized protein OS=Caenorhabditis elegans OX=6239 GN=CELE_F55F10.1 PE=1 SV=1	IC[IPM]ASGR	6.29	6.55	NA	6.42	6.42	0.13	2.02492	0.09	0.161326
3914	G5EGK8	205	G5EGK8_205	let-92_C205	Serine/threonine-protein phosphatase 2A catalytic subunit OS=Caenorhabditis elegans OX=6239 GN=let-92 PE=1 SV=1	IQEVPHEGPMC[IPM]DLLWSDPDDR	6.42	NA	NA	6.42	6.42	NA	NA	0.11	0.00187
3913	Q18888	124	Q18888_124	aipr-1_C124	Aryl hydrocarbon receptor Interacting Protein (AIP) Related OS=Caenorhabditis elegans OX=6239 GN=aipr-1 PE=1 SV=1	DLVKPC[IPM]DGK	NA	8.5	4.33	6.415	6.415	2.085	32.5019	0.08	0.153188
3912	O17919	143	O17919_143	K01G5.5_C143	Putative H/ACA ribonucleoprotein complex subunit 4 OS=Caenorhabditis elegans OX=6239 GN=K01G5.5 PE=3 SV=1	EYIC[IPM]IFK	7.09	NA	5.74	6.415	6.415	0.675	10.5222	0.105	0.0931234
3911	G5EEW6	24	G5EEW6_24	sig-7_C24	Peptidyl-prolyl cis-trans isomerase sig-7 OS=Caenorhabditis elegans OX=6239 GN=sig-7 PE=1 SV=1	C[IPM]SLNFLK	6.625	7.03	5.58667	6.41389	6.41389	0.607853	9.47714	0.125556	0.0357
3909	G5EFH7	626	G5EFH7_626	agef-1_C626	Arf-1 Guanine nucleotide Exchange Factor homolog OS=Caenorhabditis elegans OX=6239 GN=agef-1 PE=1 SV=1	YLDC[IPM]NPR	7.065	5.755	NA	6.41	6.41	0.655	10.2184	0.095	0.0811266
3910	Q18406	320	Q18406_320	sec-10_C320	Exocyst complex component 5 OS=Caenorhabditis elegans OX=6239 GN=sec-10 PE=3 SV=1	YLNDQC[IPM]SNLLQR	6.41	NA	NA	6.41	6.41	NA	NA	0.11	0.000205
3908	P53013	152	P53013_152	eft-3_C152	Elongation factor 1-alpha OS=Caenorhabditis elegans OX=6239 GN=eft-3 PE=3 SV=1	QLIVAC[IPM]NK	6.49333	5.97833	6.74	6.40389	6.40389	0.317316	4.95505	0.0525926	0.0198626
3907	Q21832	131	Q21832_131	rnp-4_C131	RNA-binding protein 8A OS=Caenorhabditis elegans OX=6239 GN=rnp-4 PE=1 SV=1	VDWC[IPM]FVK	6.97	4.24	8	6.40333	6.40333	1.58645	24.7754	0.111667	0.0405
3906	Q20849	1910	Q20849_1910	rod-1_C1910	Kinetochore-associated protein rod-1 OS=Caenorhabditis elegans OX=6239 GN=rod-1 PE=1 SV=1	VVVLC[IPM]QR	6.8	4.68667	7.72	6.40222	6.40222	1.26989	19.8352	0.0875	0.0648335
3904	Q21986	719	Q21986_719	cra-1_C719	N-terminal acetyltransferase B complex subunit NAA25 homolog OS=Caenorhabditis elegans OX=6239 GN=cra-1 PE=1 SV=3	QHLEYC[IPM]CR	NA	6.4	NA	6.4	6.4	NA	NA	0.09	0.0348752
3905	P29691	598	P29691_598	eef-2_C598	Elongation factor 2 OS=Caenorhabditis elegans OX=6239 GN=eef-2 PE=1 SV=4	LHC[IPM]TAQPMPDGLADDIEGGTVNAR	NA	6.4	NA	6.4	6.4	NA	NA	0.21	1.42e-07
3903	Q6A593	315	Q6A593_315 Q86N72_315 G4RZC3_175 G5EC31_315	alh-6_C315 alh-6_C315 alh-6_C175 alh-6_C315	ALdehyde deHydrogenase OS=Caenorhabditis elegans OX=6239 GN=alh-6 PE=1 SV=1	LIGEC[IPM]GGK	6.26	6.26	6.67	6.39667	6.39667	0.193276	3.02151	0.0366667	0.0301719
3901	Q9U1Q3	294	Q9U1Q3_294	cyn-15_C294	CYclophyliN OS=Caenorhabditis elegans OX=6239 GN=cyn-15 PE=1 SV=1	YHC[IPM]EAK	5.36	NA	7.43	6.395	6.395	1.035	16.1845	0.09	0.0517328
3900	Q27493	1035	Q27493_1035	rpoa-2_C1035	DNA-directed RNA polymerase subunit beta OS=Caenorhabditis elegans OX=6239 GN=rpoa-2 PE=1 SV=1	LLNC[IPM]SDR	5.99	6.8	NA	6.395	6.395	0.405	6.33307	0.09	0.0595089
3902	P49632	115	P49632_115	ubq-2_C115	Ubiquitin-60S ribosomal protein L40 OS=Caenorhabditis elegans OX=6239 GN=ubq-2 PE=3 SV=2	C[IPM]GHSSELR	NA	NA	6.395	6.395	6.395	NA	NA	0.07	0.0470645
3899	B1Q254	637	B1Q254_637 B1Q255_569	C14H10.3_C637 C14H10.3_C569	Uncharacterized protein OS=Caenorhabditis elegans OX=6239 GN=C14H10.3 PE=1 SV=1	YGVSC[IPM]VK	4.9	8.47333	5.80667	6.39333	6.39333	1.51664	23.7223	0.0961111	0.0890941
3898	Q18074	187	Q18074_187	C18B2.3_C187	Uncharacterized protein OS=Caenorhabditis elegans OX=6239 GN=C18B2.3 PE=1 SV=2	C[IPM]MTVGTLSK	7.035	5.495	6.648	6.39267	6.39267	0.654113	10.2322	0.06	0.00878288
3897	Q9XVF1	372	Q9XVF1_372	C04F12.1_C372	Uncharacterized protein OS=Caenorhabditis elegans OX=6239 GN=C04F12.1 PE=1 SV=1	LPDGTPLLDDC[IPM]AR	NA	NA	6.39	6.39	6.39	NA	NA	0.16	0.000124
3896	Q20456	662	Q20456_662 S6F568_662	hum-4_C662 hum-4_C662	Heavy chain, Unconventional Myosin OS=Caenorhabditis elegans OX=6239 GN=hum-4 PE=1 SV=5	IC[IPM]GDAAIIIQK	6.39	NA	NA	6.39	6.39	NA	NA	0.11	0.0360897
3895	P02567	259	P02567_259	myo-1_C259	Myosin-1 OS=Caenorhabditis elegans OX=6239 GN=myo-1 PE=1 SV=3	HGTLASC[IPM]DIEHYLLEK	5.92	6.86	NA	6.39	6.39	0.47	7.35524	0.185	0.000203554
3894	G4SPY1	289	G4SPY1_289 G4SPY0_291	hrpu-2_C289 hrpu-2_C291	Heterogeneous nuclear RibonucleoProtein U OS=Caenorhabditis elegans OX=6239 GN=hrpu-2 PE=1 SV=2	STTC[IPM]EINFPTR	6.225	5.66	7.28	6.38833	6.38833	0.671371	10.5093	0.0733333	0.00643338
3893	Q9GZE9	361	Q9GZE9_361	ldp-1_C361	Lipid droplet localized protein OS=Caenorhabditis elegans OX=6239 GN=ldp-1 PE=1 SV=1	KVLATC[IPM]K VLATC[IPM]K	4.88	6.83333	7.44333	6.38556	6.38556	1.09333	17.1219	0.0616667	0.129361
3892	Q22792	154	Q22792_154	CELE_T25G3.3_C154	60S ribosomal export protein NMD3 OS=Caenorhabditis elegans OX=6239 GN=CELE_T25G3.3 PE=1 SV=2	AC[IPM]VQVR	NA	6.385	NA	6.385	6.385	NA	NA	0.11	0.198859
3891	H2KZV2	518	H2KZV2_518 H2KZV3_501 Q6A590_535	CELE_T28B4.1_C518 CELE_T28B4.1_C501 CELE_T28B4.1_C535	Uncharacterized protein OS=Caenorhabditis elegans OX=6239 GN=CELE_T28B4.1 PE=1 SV=1	TTEMC[IPM]R	8.885	6.12	4.15	6.385	6.385	1.94212	30.4169	0.108333	0.115637
3890	Q7JKC3	1006	Q7JKC3_1006 N1NTD8_1009 N1NV07_1009 O45623_1006	math-33_C1006 math-33_C1009 math-33_C1009 math-33_C1006	Ubiquitin carboxyl-terminal hydrolase 7 OS=Caenorhabditis elegans OX=6239 GN=math-33 PE=3 SV=1	LVSSQALHC[IPM]R	8.56	NA	4.21	6.385	6.385	2.175	34.0642	0.145	0.246548
3889	Q965V4	342	Q965V4_342	xpo-2_C342	EXPOrtin (Nuclear export receptor) OS=Caenorhabditis elegans OX=6239 GN=xpo-2 PE=1 SV=1	TLAENVC[IPM]VQNLLLR	6.385	NA	NA	6.385	6.385	NA	NA	0.14	0.000337478
3888	Q9N4N4	379	Q9N4N4_379	swsn-6_C379	SWI/SNF nucleosome remodeling complex component OS=Caenorhabditis elegans OX=6239 GN=swsn-6 PE=1 SV=2	C[IPM]PPTIK	6.94	6.356	5.855	6.38367	6.38367	0.443381	6.94556	0.0715	0.0908552
3887	A7DT40	643	A7DT40_643	CELE_F49D11.10_C643	Uncharacterized protein OS=Caenorhabditis elegans OX=6239 GN=CELE_F49D11.10 PE=1 SV=2	GIIC[IPM]HR	4.805	NA	7.96	6.3825	6.3825	1.5775	24.716	0.0975	0.392643
3886	A0A0K3AUF2	303	A0A0K3AUF2_303 A0A0K3AQW3_359	B0432.7_C303 B0432.7_C359	Uncharacterized protein OS=Caenorhabditis elegans OX=6239 GN=B0432.7 PE=1 SV=1	GPVC[IPM]QAVIR	NA	NA	6.38	6.38	6.38	NA	NA	0.09	0.162752
3884	Q9U367	14	Q9U367_14	CELE_T16G1.9_C14	Uncharacterized protein OS=Caenorhabditis elegans OX=6239 GN=CELE_T16G1.9 PE=1 SV=1	EEAAPVLLQC[IPM]LESGR	6.38	NA	NA	6.38	6.38	NA	NA	0.16	0.000264348
3883	Q19969	449	Q19969_449	ima-3_C449	Importin subunit alpha-3 OS=Caenorhabditis elegans OX=6239 GN=ima-3 PE=1 SV=2	MAGEAAEQVTSEIEEC[IPM]GGLDK	5.05	NA	7.71	6.38	6.38	1.33	20.8464	0.145	0.00538
3885	Q95Q34	326	Q95Q34_326	riok-2_C326	Serine/threonine-protein kinase RIO2 OS=Caenorhabditis elegans OX=6239 GN=riok-2 PE=2 SV=2	AYDEGDFLAHC[IPM]EQELR	NA	NA	6.38	6.38	6.38	NA	NA	0.22	0.00755
3882	Q09450	454	Q09450_454	C05C10.3_C454	Probable succinyl-CoA:3-ketoacid coenzyme A transferase, mitochondrial OS=Caenorhabditis elegans OX=6239 GN=C05C10.3 PE=3 SV=1	ILEHC[IPM]ELPLTGK	6.69	6.798	5.65	6.37933	6.37933	0.517598	8.11367	0.09	0.0224121
3881	Q966F6	191	Q966F6_191	CELE_T13G4.4_C191	Uncharacterized protein OS=Caenorhabditis elegans OX=6239 GN=CELE_T13G4.4 PE=1 SV=2	EHGC[IPM]LR	7.75	5.24	6.14	6.37667	6.37667	1.03828	16.2825	0.0966667	0.281513
3880	Q9U1Z2	42	Q9U1Z2_42	algn-7_C42	Asparagine Linked Glycosylation (ALG) homolog, Nematode OS=Caenorhabditis elegans OX=6239 GN=algn-7 PE=1 SV=2	MYGNDQC[IPM]K	6.168	6.7	6.26	6.376	6.376	0.232161	3.64117	0.0683333	0.0286322
3879	O01761	7516	O01761_7516 A0A2C9C2V5_7021 A0A2C9C332_6403 A0A2C9C3B7_6796 A0A2C9C2V3_6470 A0A2C9C2W9_6943 A0A2C9C2S8_7494 A0A2C9C2G8_6323	unc-89_C7516 unc-89_C7021 unc-89_C6403 unc-89_C6796 unc-89_C6470 unc-89_C6943 unc-89_C7494 unc-89_C6323	Muscle M-line assembly protein unc-89 OS=Caenorhabditis elegans OX=6239 GN=unc-89 PE=1 SV=3	VTPC[IPM]ATK	7.47333	5.19	6.46	6.37444	6.37444	0.934128	14.6543	0.0483333	0.0806187
3877	O61196	41	O61196_41	CELE_F37C4.6_C41	Uncharacterized protein OS=Caenorhabditis elegans OX=6239 GN=CELE_F37C4.6 PE=1 SV=1	VC[IPM]VLER	5.27	NA	7.47	6.37	6.37	1.1	17.2684	0.0625	0.0783574
3878	O01894	441	O01894_441 Q95QZ7_441 H2KYU6_441 Q95QZ9_441	npl-4.2_C441 npl-4.1_C441 npl-4.1_C441 npl-4.2_C441	NPL (Yeast Nuclear Protein Localization) homolog OS=Caenorhabditis elegans OX=6239 GN=npl-4.2 PE=1 SV=1	LC[IPM]DAVK	NA	4.31	8.43	6.37	6.37	2.06	32.3391	0.09	0.0861797
3876	Q09250	125	Q09250_125	C16C10.4_C125	Probable histone deacetylase complex subunit SAP18 OS=Caenorhabditis elegans OX=6239 GN=C16C10.4 PE=3 SV=1	TLQQC[IPM]K	7.3	6.125	5.67667	6.36722	6.36722	0.684498	10.7503	0.0538889	0.283846
3874	Q94216	148	Q94216_148	dnj-11_C148	DNaJ domain (Prokaryotic heat shock protein) OS=Caenorhabditis elegans OX=6239 GN=dnj-11 PE=1 SV=1	EEYFTC[IPM]ITK	7.1	NA	5.63	6.365	6.365	0.735	11.5475	0.105	0.115055
3875	P52709	260	P52709_260 Q86D21_219	tars-1_C260 tars-1_C219	Threonine--tRNA ligase, cytoplasmic OS=Caenorhabditis elegans OX=6239 GN=tars-1 PE=3 SV=1	CGPLIDLC[IPM]R	5.79	6.94	NA	6.365	6.365	0.575	9.03378	0.19	0.0102207
3872	Q04908	324	Q04908_324	rpn-3_C324	26S proteasome non-ATPase regulatory subunit 3 OS=Caenorhabditis elegans OX=6239 GN=rpn-3 PE=1 SV=1	C[IPM]LAHYLDLSR	5.28	7.44	NA	6.36	6.36	1.08	16.9811	0.115	0.00192618
3873	Q20797	162	Q20797_162	syx-5_C162	Putative syntaxin-5 OS=Caenorhabditis elegans OX=6239 GN=syx-5 PE=3 SV=1	ELSQTC[IPM]AK	NA	9.75	2.97	6.36	6.36	3.39	53.3019	0.1	0.0851551
3871	Q17568	220	Q17568_220	C01G5.5_C220	Uncharacterized protein OS=Caenorhabditis elegans OX=6239 GN=C01G5.5 PE=1 SV=1	IALC[IPM]HK	5.97	6.175	6.92	6.355	6.355	0.408187	6.42308	0.08	0.178258
3870	P34342	434	P34342_434	ran-2_C434	Ran GTPase-activating protein 2 OS=Caenorhabditis elegans OX=6239 GN=ran-2 PE=4 SV=3	GFGC[IPM]MK	8.56	4.785	5.71	6.35167	6.35167	1.60654	25.2932	0.113333	0.374667
3866	O45398	167	O45398_167	CELE_F22G12.4_C167	Uncharacterized protein OS=Caenorhabditis elegans OX=6239 GN=CELE_F22G12.4 PE=1 SV=3	LHVDNC[IPM]IK	12.62	5.08	1.35	6.35	6.35	4.68778	73.8233	0.156667	0.0684488
3869	Q1ZXU6	996	Q1ZXU6_996 G1K0X0_1049 Q22655_1055 Q22656_1055	pgp-6_C996 pgp-6_C1049 pgp-7_C1055 pgp-6_C1055	p-GlycoProtein related OS=Caenorhabditis elegans OX=6239 GN=pgp-6 PE=1 SV=2	TLALVGPSGC[IPM]GK	NA	6.32	6.38	6.35	6.35	0.03	0.472441	0.095	0.000744746
3868	G5EFN0	326	G5EFN0_326 G5EFI6_326 G5ECH5_398 G5ED93_326	ppfr-1_C326 ppfr-1_C326 ppfr-1_C398 ppfr-1_C326	Protein Phosphatase Four Regulatory subunit OS=Caenorhabditis elegans OX=6239 GN=ppfr-1 PE=1 SV=1	VAEC[IPM]ASNQVR	7.97	6.88	4.2	6.35	6.35	1.58407	24.9459	0.0877778	0.00408324
3867	B1V8A0	230	B1V8A0_230	unc-57_C230	Endophilin-A homolog OS=Caenorhabditis elegans OX=6239 GN=unc-57 PE=1 SV=1	QTAQC[IPM]LENLQQQLGHR	7	5.7	NA	6.35	6.35	0.65	10.2362	0.105	0.00206
3865	Q18211	347	Q18211_347	ran-3_C347	Regulator of chromosome condensation OS=Caenorhabditis elegans OX=6239 GN=ran-3 PE=4 SV=1	YMC[IPM]DESGDHLLVPLR	6.47	6.225	NA	6.3475	6.3475	0.1225	1.92989	0.0725	0.00755893
3864	P34574	1146	P34574_1146	chc-1_C1146	Probable clathrin heavy chain 1 OS=Caenorhabditis elegans OX=6239 GN=chc-1 PE=1 SV=1	C[IPM]SQTEHWEDLVR	5.5375	6.49333	7.01	6.34694	6.34694	0.609993	9.61081	0.0572222	0.000569056
3863	Q21067	375	Q21067_375 G8JY94_375	ifc-2_C375 ifc-2_C375	Intermediate filament protein ifc-2 OS=Caenorhabditis elegans OX=6239 GN=ifc-2 PE=2 SV=3	LC[IPM]DNEISLR	6.35	6.33	6.3575	6.34583	6.34583	0.011607	0.182907	0.0241667	0.13993
3862	O44549	244	O44549_244	acdh-3_C244	Acyl CoA DeHydrogenase OS=Caenorhabditis elegans OX=6239 GN=acdh-3 PE=1 SV=1	ASSTC[IPM]SVHFDNVR	6.41	4.89333	7.73333	6.34556	6.34556	1.16032	18.2856	0.0633333	0.000235478
3861	G5EF05	787	G5EF05_787 K8F7V7_787	CELE_W07E11.1_C787 CELE_W07E11.1_C787	Uncharacterized protein OS=Caenorhabditis elegans OX=6239 GN=CELE_W07E11.1 PE=1 SV=1	DVVDMC[IPM]FK	5.67	7.02	NA	6.345	6.345	0.675	10.6383	0.1225	0.0765671
3860	W6RRU8	32	W6RRU8_32 W6SBC7_32 Q9GYQ9_32 W6RTE4_32	ntl-4_C32 ntl-4_C32 ntl-4_C32 ntl-4_C32	NOT-Like (Yeast CCR4/NOT complex component) OS=Caenorhabditis elegans OX=6239 GN=ntl-4 PE=1 SV=1	C[IPM]EYQICR	5.59	7.1	NA	6.345	6.345	0.755	11.8991	0.15	0.220582
3859	Q94218	563	Q94218_563	odr-8_C563	Ufm1-specific protease OS=Caenorhabditis elegans OX=6239 GN=odr-8 PE=1 SV=1	GWC[IPM]AWK	7.17	NA	5.52	6.345	6.345	0.825	13.0024	0.115	0.32723
3858	Q8WQB3	375	Q8WQB3_375	apg-1_C375	AdaPtin, Gamma chain (Clathrin associated complex) OS=Caenorhabditis elegans OX=6239 GN=apg-1 PE=1 SV=1	NVVVEC[IPM]LK NVVVEC[IPM]LKDPDISIR	NA	NA	6.34	6.34	6.34	NA	NA	0.115	0.0224534
3857	P17139	1583	P17139_1583	emb-9_C1583	Collagen alpha-1(IV) chain OS=Caenorhabditis elegans OX=6239 GN=emb-9 PE=1 SV=5	ASGQDLGQPGSC[IPM]LSK	NA	NA	6.34	6.34	6.34	NA	NA	0.03	0.000104596	Disulfide bond
3856	Q9U2Z1	40	Q9U2Z1_40	sec-23_C40	Yeast SEC homolog OS=Caenorhabditis elegans OX=6239 GN=sec-23 PE=1 SV=2	TC[IPM]FFTPLK	6.34	NA	NA	6.34	6.34	NA	NA	0.14	0.0327017
3855	Q27481	184	Q27481_184 C1P636_183 Q3S1J5_99	uba-1_C184 uba-1_C183 uba-1_C99	UBA (Human ubiquitin) related OS=Caenorhabditis elegans OX=6239 GN=uba-1 PE=1 SV=1	ATSC[IPM]YER	NA	7.70333	4.976	6.33967	6.33967	1.36367	21.5101	0.0636667	0.0821825
3854	P17511	44	P17511_44	mtl-1_C44	Metallothionein-1 OS=Caenorhabditis elegans OX=6239 GN=mtl-1 PE=1 SV=2	CCPAGC[IPM]K	6.555	6.41	6.05	6.33833	6.33833	0.212302	3.3495	0.0333333	0.0622757
3853	Q9U2F2	608	Q9U2F2_608	cpt-1_C608	Carnitine Palmitoyl Transferase OS=Caenorhabditis elegans OX=6239 GN=cpt-1 PE=1 SV=3	SC[IPM]TVQSSDFVR	5.98	7.85	5.18	6.33667	6.33667	1.11882	17.6563	0.0916667	0.00227224
3850	Q9U3D6	628	Q9U3D6_628	adr-1_C628	A-to-I RNA editing regulator adr-1 OS=Caenorhabditis elegans OX=6239 GN=adr-1 PE=1 SV=2	VSPLC[IPM]R	6.04	6.63	NA	6.335	6.335	0.295	4.65667	0.08	0.154713
3852	P47209	252	P47209_252 Q8WQG4_46	cct-5_C252 cct-5_C46	T-complex protein 1 subunit epsilon OS=Caenorhabditis elegans OX=6239 GN=cct-5 PE=2 SV=1	TC[IPM]PFEPPKPK VAILTC[IPM]PFEPPKPK	NA	4.7	7.97	6.335	6.335	1.635	25.809	0.135	0.0604629
3851	O62289	89	O62289_89	ttr-51_C89	TransThyretin-Related family domain OS=Caenorhabditis elegans OX=6239 GN=ttr-51 PE=1 SV=2	VYHDC[IPM]DDGIIPGQR	NA	6.335	NA	6.335	6.335	NA	NA	0.07	0.0399691
3849	G5EDP6	241	G5EDP6_241	fmo-1_C241	Flavin-containing monooxygenase OS=Caenorhabditis elegans OX=6239 GN=fmo-1 PE=1 SV=1	C[IPM]ISDLR KC[IPM]ISDLR	5.71	6.79	6.50333	6.33444	6.33444	0.456795	7.21129	0.0477778	0.13163
3848	O16929	656	O16929_656	symk-1_C656	SYMpleKin cleavage and polyadenylation factor OS=Caenorhabditis elegans OX=6239 GN=symk-1 PE=1 SV=2	YDQAMC[IPM]K	6.06	6.505	6.43333	6.33278	6.33278	0.195089	3.08063	0.0833333	0.135534
3845	Q9N595	961	Q9N595_961	elpc-1_C961	Elongator complex protein 1 OS=Caenorhabditis elegans OX=6239 GN=elpc-1 PE=1 SV=2	C[IPM]WEMSR	6.33	NA	NA	6.33	6.33	NA	NA	0.16	0.0502685
3847	Q21925	35	Q21925_35	pges-2_C35	ProstaGlandin E Synthase homolog OS=Caenorhabditis elegans OX=6239 GN=pges-2 PE=1 SV=1	TC[IPM]PIQVQQPEK	6.87	NA	5.79	6.33	6.33	0.54	8.53081	0.075	0.00435
3846	Q9NEL2	1187	Q9NEL2_1187	ssl-1_C1187	Helicase ssl-1 OS=Caenorhabditis elegans OX=6239 GN=ssl-1 PE=2 SV=4	LIEYDC[IPM]GK	7	7.45	4.54	6.33	6.33	1.27898	20.2051	0.0833333	0.050969
3844	P17511	39	P17511_39	mtl-1_C39	Metallothionein-1 OS=Caenorhabditis elegans OX=6239 GN=mtl-1 PE=1 SV=2	C[IPM]CPAGCK	6.22	6.88	5.87333	6.32444	6.32444	0.417553	6.60221	0.0461111	0.0274435
3843	Q18660	107	Q18660_107	acs-17_C107	Fatty Acid CoA Synthetase family OS=Caenorhabditis elegans OX=6239 GN=acs-17 PE=1 SV=2	YGNQPC[IPM]MGTR	5.71333	6.9975	6.258	6.32294	6.32294	0.526266	8.32312	0.0611667	0.0392719
3842	G5ED36	1545	G5ED36_1545 O62178_1545	rme-8_C1545 rme-8_C1545	Endocytosis protein RME-8 OS=Caenorhabditis elegans OX=6239 GN=rme-8 PE=1 SV=1	LSTAAAQC[IPM]IR	6.145	6.03333	6.782	6.32011	6.32011	0.329771	5.2178	0.0900556	0.0385943
3840	X5LXB2	910	X5LXB2_910 Q1RS86_947	abt-2_C910 abt-2_C947	ABC Transporter family OS=Caenorhabditis elegans OX=6239 GN=abt-2 PE=1 SV=1	ALDC[IPM]LNLR	NA	6.32	NA	6.32	6.32	NA	NA	0.06	0.0561951
3839	Q93545	185	Q93545_185	CELE_F20G2.2_C185	Uncharacterized protein OS=Caenorhabditis elegans OX=6239 GN=CELE_F20G2.2 PE=1 SV=1	SC[IPM]SIDLAK	NA	6.55	6.09	6.32	6.32	0.23	3.63924	0.045	0.232845
3838	L8E6W9	1068	L8E6W9_1068	CELE_F55F10.1_C1068	Uncharacterized protein OS=Caenorhabditis elegans OX=6239 GN=CELE_F55F10.1 PE=1 SV=1	SINC[IPM]HER	6.27	6.37	NA	6.32	6.32	0.05	0.791139	0.09	0.205141
3841	B2D6K9	131	B2D6K9_131 Q18696_131 A5Z2S4_131	saps-1_C131 saps-1_C131 saps-1_C131	SAPS (Phosphatase associated) domain protein OS=Caenorhabditis elegans OX=6239 GN=saps-1 PE=1 SV=1	IMEC[IPM]LLSR	NA	NA	6.32	6.32	6.32	NA	NA	0.13	0.0183342
3837	O01918	81	O01918_81	bra-2_C81	BMP Receptor Associated protein family OS=Caenorhabditis elegans OX=6239 GN=bra-2 PE=1 SV=1	C[IPM]LVELTEK	NA	8.43	4.2	6.315	6.315	2.115	33.4917	0.12	0.0131157
3835	Q94272	409	Q94272_409	fah-1_C409	FumarylAcetoacetate Hydrolase OS=Caenorhabditis elegans OX=6239 GN=fah-1 PE=1 SV=1	IGFGEC[IPM]R	6.55	NA	6.08	6.315	6.315	0.235	3.7213	0.095	0.207534
3836	G5EDT1	457	G5EDT1_457	lin-35_C457	Retinoblastoma-like protein homolog lin-35 OS=Caenorhabditis elegans OX=6239 GN=lin-35 PE=1 SV=1	ISNNHC[IPM]LEK	5.61	7.02	NA	6.315	6.315	0.705	11.1639	0.07	0.00349305
3834	Q7Z139	91	Q7Z139_91	hyl-2_C91	Ceramide synthase hyl-2 OS=Caenorhabditis elegans OX=6239 GN=hyl-2 PE=1 SV=1	MAEC[IPM]AMR	6.50875	6.40778	6.02625	6.31426	6.31426	0.207783	3.2907	0.0555556	0.0284333
3833	Q94417	78	Q94417_78 Q9XVS3_86	clec-91_C78 clec-87_C86	C-type lectin domain-containing protein 91 OS=Caenorhabditis elegans OX=6239 GN=clec-91 PE=1 SV=1	C[IPM]PDGWLR	6.64	5.465	6.83	6.31167	6.31167	0.603688	9.56463	0.0966667	0.0545932
3832	Q19020	3073	Q19020_3073 A0A163VTS9_2141	dhc-1_C3073 dhc-1_C2141	Dynein heavy chain, cytoplasmic OS=Caenorhabditis elegans OX=6239 GN=dhc-1 PE=1 SV=1	LTPSC[IPM]ELVPSQPTYR	4.71333	7.91	6.31	6.31111	6.31111	1.30503	20.6784	0.0887778	0.0038484
3831	Q965T4	253	Q965T4_253	taco-1_C253	Translational Activator of Cytochrome c Oxidase OS=Caenorhabditis elegans OX=6239 GN=taco-1 PE=1 SV=1	PVHPIDC[IPM]PEAEEPK	6.31	NA	NA	6.31	6.31	NA	NA	0.08	0.000734328
3830	Q09293	228	Q09293_228	tofu-6_C228	Embryonic developmental protein tofu-6 OS=Caenorhabditis elegans OX=6239 GN=tofu-6 PE=2 SV=2	C[IPM]FQLPK	7.11	4.335	7.48333	6.30944	6.30944	1.40444	22.2593	0.0666667	0.0865714
3828	Q9BIB8	551	Q9BIB8_551	imb-1_C551	IMportin Beta family OS=Caenorhabditis elegans OX=6239 GN=imb-1 PE=1 SV=3	DC[IPM]YSAVR	7.31	4.255	7.36	6.30833	6.30833	1.45207	23.0183	0.0433333	0.0749608
3829	O01483	936	O01483_936	inst-1_C936	INtegrator complex SubuniT 1 homolog OS=Caenorhabditis elegans OX=6239 GN=inst-1 PE=1 SV=2	SAAVNTC[IPM]SR	5.155	7.38	6.39	6.30833	6.30833	0.910186	14.4283	0.065	0.0141507
3827	Q9XXI6	318	Q9XXI6_318 Q9XXI5_379	CELE_Y17G7B.10_C318 CELE_Y17G7B.10_C379	NAD kinase 2, mitochondrial OS=Caenorhabditis elegans OX=6239 GN=CELE_Y17G7B.10 PE=1 SV=2	LTEQC[IPM]VQDLMK	NA	6.92	5.69	6.305	6.305	0.615	9.75416	0.1	0.14317
3825	Q8MNT7	322	Q8MNT7_322 Q19278_345	hach-1_C322 hach-1_C345	3-hydroxyisobutyryl-CoA hydrolase, mitochondrial OS=Caenorhabditis elegans OX=6239 GN=hach-1 PE=1 SV=1	FLADKDFHEGC[IPM]R DFHEGC[IPM]R	4.57	8.04	NA	6.305	6.305	1.735	27.5178	0.13	0.0385571
3826	K8FE00	776	K8FE00_776 G5EDS2_776 K8ESK9_820 K8F7Z0_820	pod-1_C776 pod-1_C776 pod-1_C820 pod-1_C820	Uncharacterized protein OS=Caenorhabditis elegans OX=6239 GN=pod-1 PE=1 SV=1	VLFAC[IPM]DDR	5.725	6.12667	7.06333	6.305	6.305	0.560735	8.8935	0.0983333	0.031597
3824	Q21605	484	Q21605_484 K8FE02_484 Q6A582_360 K8ERX1_360	zbp-1_C484 zbp-1_C484 zbp-1_C360 zbp-1_C360	Zipcode Binding Protein homolog OS=Caenorhabditis elegans OX=6239 GN=zbp-1 PE=1 SV=2	C[IPM]YESDSQLR	8.07	NA	4.535	6.3025	6.3025	1.7675	28.0444	0.125	0.00582695
3823	P53588	123	P53588_123	suca-1_C123	Succinate--CoA ligase [ADP-forming] subunit beta, mitochondrial OS=Caenorhabditis elegans OX=6239 GN=suca-1 PE=3 SV=1	KC[IPM]EEVMVCK C[IPM]EEVMVCK	5.52429	7.23818	6.14	6.30082	6.30082	0.708876	11.2505	0.0778398	0.0358944
3819	Q9U3L5	112	Q9U3L5_112	C47B2.2_C112	Uncharacterized protein OS=Caenorhabditis elegans OX=6239 GN=C47B2.2 PE=1 SV=1	GNCGVSLC[IPM]R	6.24	6.36	NA	6.3	6.3	0.06	0.952381	0.0966667	0.0162948
3822	Q95QH4	194	Q95QH4_194	CELE_F32A5.8_C194	Uncharacterized protein OS=Caenorhabditis elegans OX=6239 GN=CELE_F32A5.8 PE=1 SV=2	LC[IPM]PENANEFYYK	NA	NA	6.3	6.3	6.3	NA	NA	0.09	0.005407
3820	Q9N4M0	390	Q9N4M0_390	pdp-1_C390	Pyruvate Dehydrogenase Phosphatase homolog OS=Caenorhabditis elegans OX=6239 GN=pdp-1 PE=1 SV=1	KPIDENC[IPM]ATHIIR	6.3	NA	NA	6.3	6.3	NA	NA	0.19	0.425631
3821	O18229	211	O18229_211	Y57G11C.3_C211	Putative 6-phosphogluconolactonase OS=Caenorhabditis elegans OX=6239 GN=Y57G11C.3 PE=3 SV=2	NVAFIIC[IPM]GK	5.01	NA	7.59	6.3	6.3	1.29	20.4762	0.1	0.0260738
3818	G5EDN6	12	G5EDN6_12 H9G2Y1_12	cnb-1_C12 cnb-1_C12	Protein phosphatase 2B regulatory subunit cnb-1 OS=Caenorhabditis elegans OX=6239 GN=cnb-1 PE=1 SV=1	C[IPM]SNFDAYELR	6.125	6.87	5.895	6.29667	6.29667	0.41614	6.60889	0.121667	0.0221274
3817	Q22054	23	Q22054_23	rps-16_C23	40S ribosomal protein S16 OS=Caenorhabditis elegans OX=6239 GN=rps-16 PE=1 SV=3	TATAVAHC[IPM]K	6.5	4.86333	7.52333	6.29556	6.29556	1.09552	17.4015	0.0875	0.0489055
3816	Q9N4H7	393	Q9N4H7_393	copa-1_C393	Coatomer subunit alpha OS=Caenorhabditis elegans OX=6239 GN=copa-1 PE=1 SV=2	DLC[IPM]AFELYK	6.295	NA	NA	6.295	6.295	NA	NA	0.11	0.0904749
3815	Q95NU5	287	Q95NU5_287	ooc-5_C287	Torsin-like protein OS=Caenorhabditis elegans OX=6239 GN=ooc-5 PE=1 SV=1	SC[IPM]VGAYLR	6.39	NA	6.2	6.295	6.295	0.095	1.50913	0.065	0.0336702
3814	Q7YWS6	51	Q7YWS6_51	nhr-285_C51	Nuclear Hormone Receptor family OS=Caenorhabditis elegans OX=6239 GN=nhr-285 PE=3 SV=1	LGEC[IPM]IR	6.74	6.78	5.355	6.29167	6.29167	0.662525	10.5302	0.055	0.181378
3813	Q19901	584	Q19901_584 Q17382_521	hum-1_C584 hum-1_C521	Heavy chain, Unconventional Myosin OS=Caenorhabditis elegans OX=6239 GN=hum-1 PE=1 SV=1	C[IPM]IKPNETK	5.22	7.36	NA	6.29	6.29	1.07	17.0111	0.0675	0.076254
3812	Q9XV52	525	Q9XV52_525	gfm-1_C525	Elongation factor G, mitochondrial OS=Caenorhabditis elegans OX=6239 GN=gfm-1 PE=3 SV=1	EC[IPM]LGSPYK	7.00333	6.975	4.89	6.28944	6.28944	0.989624	15.7347	0.0494444	0.0636912
3810	Q19020	3114	Q19020_3114 A0A163VTS9_2182	dhc-1_C3114 dhc-1_C2182	Dynein heavy chain, cytoplasmic OS=Caenorhabditis elegans OX=6239 GN=dhc-1 PE=1 SV=1	VMAC[IPM]TPR	5.62	5.7275	7.5175	6.28833	6.28833	0.870259	13.8393	0.0741667	0.0411621
3811	P05690	1571	P05690_1571 G8JY38_1516	vit-2_C1571 vit-2_C1516	Vitellogenin-2 OS=Caenorhabditis elegans OX=6239 GN=vit-2 PE=1 SV=5	FTC[IPM]LQR	7.13	6.42	5.315	6.28833	6.28833	0.746797	11.8759	0.0633333	0.155381
3809	O45628	401	O45628_401	CELE_H40L08.1_C401	Uncharacterized protein OS=Caenorhabditis elegans OX=6239 GN=CELE_H40L08.1 PE=1 SV=1	AVPC[IPM]LPK	8.42	5.34333	5.095	6.28611	6.28611	1.51229	24.0576	0.0927778	0.186698
3808	Q8I4E4	233	Q8I4E4_233	CELE_Y32F6A.4_C233	Uncharacterized protein OS=Caenorhabditis elegans OX=6239 GN=CELE_Y32F6A.4 PE=1 SV=1	C[IPM]APFAK	7.18	3.76667	7.91	6.28556	6.28556	1.80588	28.7307	0.0711111	0.122236
3807	Q9U9K0	187	Q9U9K0_187 G8JYB0_187	add-1_C187 add-1_C187	Adducin-related protein 1 OS=Caenorhabditis elegans OX=6239 GN=add-1 PE=2 SV=2	ILDC[IPM]GTLK	7.32	5.25	NA	6.285	6.285	1.035	16.4678	0.09	0.0173412
3806	Q8WQA8	35	Q8WQA8_35	rps-20_C35	Ribosomal Protein, Small subunit OS=Caenorhabditis elegans OX=6239 GN=rps-20 PE=1 SV=1	VC[IPM]AQLIDGAK	5.265	7.18	6.39667	6.28056	6.28056	0.786095	12.5163	0.0688889	0.00503319
3804	O01513	120	O01513_120	C48B6.2_C120	Putative 40S ribosomal protein S4-like OS=Caenorhabditis elegans OX=6239 GN=C48B6.2 PE=3 SV=1	NIGMC[IPM]ESVK	6.33	NA	6.23	6.28	6.28	0.05	0.796178	0.0875	0.00635171
3805	Q20937	81	Q20937_81 A0A1D3PCM5_64	let-711_C81 let-711_C64	NTL-1a OS=Caenorhabditis elegans OX=6239 GN=let-711 PE=1 SV=3	LVVIC[IPM]GR	NA	4.87	7.69	6.28	6.28	1.41	22.4522	0.105	0.0598467
3803	P18948	655	P18948_655	vit-6_C655	Vitellogenin-6 OS=Caenorhabditis elegans OX=6239 GN=vit-6 PE=1 SV=5	SYANNESPC[IPM]EQTFSSR	6.12833	5.728	6.98	6.27878	6.27878	0.52208	8.31499	0.053	0.00938084
3802	Q21154	109	Q21154_109	moma-1_C109	MICOS complex subunit MIC27 OS=Caenorhabditis elegans OX=6239 GN=moma-1 PE=2 SV=1	C[IPM]NAYLTEEWTALPK	6.59667	NA	5.96	6.27833	6.27833	0.318333	5.07035	0.0716667	0.101966
3801	G5EG62	897	G5EG62_897	unc-45_C897	UNC-45 OS=Caenorhabditis elegans OX=6239 GN=unc-45 PE=1 SV=1	LC[IPM]SEIVSSEVFR	6.03	5.5525	7.25	6.2775	6.2775	0.714758	11.386	0.0705556	0.0289974
3800	Q05062	105	Q05062_105	cdc-42_C105	Cell division control protein 42 homolog OS=Caenorhabditis elegans OX=6239 GN=cdc-42 PE=1 SV=2	WVPEISHHC[IPM]SK	4.82	7.49	6.52	6.27667	6.27667	1.10352	17.5813	0.08	0.00333927
3799	P51403	184	P51403_184	rps-2_C184	40S ribosomal protein S2 OS=Caenorhabditis elegans OX=6239 GN=rps-2 PE=3 SV=1	C[IPM]ASVMVR	5.47125	6.317	7.04	6.27608	6.27608	0.641093	10.2149	0.08375	0.0424054
3798	Q22494	299	Q22494_299	vha-15_C299	Probable V-type proton ATPase subunit H 2 OS=Caenorhabditis elegans OX=6239 GN=vha-15 PE=3 SV=1	EAALQMVQC[IPM]K	7.17	5.9575	5.7	6.27583	6.27583	0.640951	10.213	0.0733333	0.0175756
3796	Q19753	194	Q19753_194	F23B12.7_C194	Uncharacterized protein F23B12.7 OS=Caenorhabditis elegans OX=6239 GN=F23B12.7 PE=3 SV=1	LIASC[IPM]K	7.87	NA	4.68	6.275	6.275	1.595	25.4183	0.075	0.228236
3797	Q23652	240	Q23652_240	usip-1_C240	U Six snRNA Interacting Protein OS=Caenorhabditis elegans OX=6239 GN=usip-1 PE=1 SV=2	C[IPM]FNENSAFK	5.95	6.6	NA	6.275	6.275	0.325	5.17928	0.125	0.00331296
3795	P34342	539	P34342_539	ran-2_C539	Ran GTPase-activating protein 2 OS=Caenorhabditis elegans OX=6239 GN=ran-2 PE=4 SV=3	AMMTAGC[IPM]K	3.35	7.99	7.48	6.27333	6.27333	2.07757	33.1174	0.08	0.0433628
3794	Q19020	4506	Q19020_4506 A0A163VTS9_3574	dhc-1_C4506 dhc-1_C3574	Dynein heavy chain, cytoplasmic OS=Caenorhabditis elegans OX=6239 GN=dhc-1 PE=1 SV=1	LELC[IPM]ELVK SVGGNKLELC[IPM]ELVK	6.10667	5.6175	7.08667	6.27028	6.27028	0.61084	9.74184	0.103333	0.0750871
3789	Q22484	902	Q22484_902	CELE_T14B4.1_C902	Uncharacterized protein OS=Caenorhabditis elegans OX=6239 GN=CELE_T14B4.1 PE=1 SV=3	C[IPM]TALAAAR	5.88	6.34	6.59	6.27	6.27	0.294052	4.68983	0.03	0.0102403
3790	Q09509	397	Q09509_397	F25B5.6_C397	Putative folylpolyglutamate synthase OS=Caenorhabditis elegans OX=6239 GN=F25B5.6 PE=3 SV=1	C[IPM]PSTLIK	6.27	NA	NA	6.27	6.27	NA	NA	0.09	0.205278
3791	Q20636	266	Q20636_266 P17343_250 D1MN68_63	gpb-2_C266 gpb-1_C250 gpb-1_C63	Guanine nucleotide-binding protein subunit beta-2 OS=Caenorhabditis elegans OX=6239 GN=gpb-2 PE=1 SV=2	AFATGSDDATC[IPM]R	NA	6.27	NA	6.27	6.27	NA	NA	0.14	0.0419722
3793	O18158	427	O18158_427 Q2L6Y4_249	ogt-1_C427 ogt-1_C249	UDP-N-acetylglucosamine--peptide N-acetylglucosaminyltransferase OS=Caenorhabditis elegans OX=6239 GN=ogt-1 PE=1 SV=2	ALELC[IPM]PTHADSQNNLANIK	NA	NA	6.27	6.27	6.27	NA	NA	0.13	2.1e-06
3792	H2L0G5	803	H2L0G5_803	ptc-3_C803	Protein patched homolog 3 OS=Caenorhabditis elegans OX=6239 GN=ptc-3 PE=1 SV=1	DLAYC[IPM]SR	NA	NA	6.27	6.27	6.27	NA	NA	0.13	0.338557
3788	Q9TYL9	236	Q9TYL9_236	copb-1_C236	Coatomer subunit beta OS=Caenorhabditis elegans OX=6239 GN=copb-1 PE=1 SV=1	VC[IPM]HNNPNEASR	5.785	6.485	6.53	6.26667	6.26667	0.341085	5.44284	0.0491667	0.141893
3787	P42000	182	P42000_182	B0280.9_C182	U3 small nucleolar RNA-associated protein 18 homolog OS=Caenorhabditis elegans OX=6239 GN=B0280.9 PE=3 SV=1	GHSVIC[IPM]SSSR	6.25	6.28	NA	6.265	6.265	0.015	0.239425	0.115	0.266301
3786	Q19339	302	Q19339_302	acs-14_C302	Fatty Acid CoA Synthetase family OS=Caenorhabditis elegans OX=6239 GN=acs-14 PE=1 SV=1	HPIC[IPM]DK	6.59	6.55	5.65333	6.26444	6.26444	0.432429	6.90291	0.033254	0.126659
3785	Q4W5T0	142	Q4W5T0_142	mrpl-39_C142	Mitochondrial Ribosomal Protein, Large OS=Caenorhabditis elegans OX=6239 GN=mrpl-39 PE=1 SV=1	SC[IPM]SLVTAAFLK	5.49	7.17	6.13	6.26333	6.26333	0.692307	11.0533	0.0916667	0.0689
3784	O61967	357	O61967_357	let-413_C357	Protein lap1 OS=Caenorhabditis elegans OX=6239 GN=let-413 PE=1 SV=3	C[IPM]ENLTVLDVASNK	6.77667	5.96	6.05	6.26222	6.26222	0.365618	5.83847	0.1	0.00368713
3783	Q20840	187	Q20840_187	drd-5_C187	Dietary restriction down regulated OS=Caenorhabditis elegans OX=6239 GN=drd-5 PE=1 SV=2	PTVGPYC[IPM]VSK	5.82333	6.7	NA	6.26167	6.26167	0.438333	7.00027	0.055	0.00238894
3780	Q93622	85	Q93622_85 I2HA91_124	CELE_F28C6.8_C85 CELE_F28C6.8_C124	Uncharacterized protein OS=Caenorhabditis elegans OX=6239 GN=CELE_F28C6.8 PE=1 SV=1	TVYVHC[IPM]K	NA	6.14	6.38	6.26	6.26	0.12	1.91693	0.0625	0.143329
3781	G5EC05	977	G5EC05_977	evl-14_C977	Uncharacterized protein OS=Caenorhabditis elegans OX=6239 GN=evl-14 PE=1 SV=1	ATASGC[IPM]LLK	NA	NA	6.26	6.26	6.26	NA	NA	0.09	0.0273058
3782	Q18406	213	Q18406_213	sec-10_C213	Exocyst complex component 5 OS=Caenorhabditis elegans OX=6239 GN=sec-10 PE=3 SV=1	GDGGEILADCLQLC[IPM]R	NA	NA	6.26	6.26	6.26	NA	NA	0.08	0.000667823
3779	Q9U2A9	298	Q9U2A9_298	Y48B6A.1_C298	Ribosome biogenesis protein BOP1 homolog OS=Caenorhabditis elegans OX=6239 GN=Y48B6A.1 PE=3 SV=1	C[IPM]LDLYLAPR	6.26	NA	NA	6.26	6.26	NA	NA	0.09	0.247522
3778	Q56VY4	93	Q56VY4_93	CELE_Y87G2A.19_C93	Uncharacterized protein OS=Caenorhabditis elegans OX=6239 GN=CELE_Y87G2A.19 PE=1 SV=1	DAEHYC[IPM]PSCR	6.23	6.555	5.99	6.25833	6.25833	0.231529	3.69953	0.0738889	0.0242686
3777	G5ED27	3646	G5ED27_3646 G5EG33_3646 G5EDG4_3646	him-4_C3646 him-4_C3646 him-4_C3646	High Incidence of Males (Increased X chromosome loss) OS=Caenorhabditis elegans OX=6239 GN=him-4 PE=1 SV=1	YTC[IPM]TATNR	7.39	6.06	5.32	6.25667	6.25667	0.85644	13.6884	0.0766667	0.013259
3776	Q93572	27	Q93572_27	rla-0_C27	60S acidic ribosomal protein P0 OS=Caenorhabditis elegans OX=6239 GN=rla-0 PE=1 SV=3	C[IPM]LLVGVDNVGSK	6.03167	6.62667	6.11	6.25611	6.25611	0.263967	4.21934	0.0622222	0.0188623
3775	Q22667	29	Q22667_29	jph-1_C29	JunctoPHilin OS=Caenorhabditis elegans OX=6239 GN=jph-1 PE=1 SV=2	AHGHGVC[IPM]TGPQAK	6.22	NA	6.29	6.255	6.255	0.035	0.559552	0.07	0.112181
3774	Q21454	90	Q21454_90	mrpl-35_C90	Probable 39S ribosomal protein L35, mitochondrial OS=Caenorhabditis elegans OX=6239 GN=mrpl-35 PE=3 SV=2	TSLYYETC[IPM]TK	5.14	7.37	NA	6.255	6.255	1.115	17.8257	0.0875	0.113392
3771	P41988	400	P41988_400	cct-1_C400	T-complex protein 1 subunit alpha OS=Caenorhabditis elegans OX=6239 GN=cct-1 PE=3 SV=2	SVHDSLC[IPM]VVR	6.99667	5.72333	6.04	6.25333	6.25333	0.541281	8.65588	0.108333	0.0499213
3772	Q9N359	160	Q9N359_160	csn-4_C160	COP9 signalosome complex subunit 4 OS=Caenorhabditis elegans OX=6239 GN=csn-4 PE=1 SV=1	AQLC[IPM]IR	6.2	6.37	6.19	6.25333	6.25333	0.0825967	1.32084	0.04	0.142911
3773	Q965S8	28	Q965S8_28	eif-3.I_C28	Eukaryotic translation initiation factor 3 subunit I OS=Caenorhabditis elegans OX=6239 GN=eif-3.I PE=3 SV=2	EGDLTFSC[IPM]AK	6.38	6.56	5.82	6.25333	6.25333	0.315101	5.03893	0.0766667	0.010758
3770	Q21810	340	Q21810_340 Q2L6U9_286	CELE_R07E3.1_C340 CELE_R07E3.1_C286	Uncharacterized protein OS=Caenorhabditis elegans OX=6239 GN=CELE_R07E3.1 PE=1 SV=1	GGVFTPSEYAC[IPM]K	6.52333	5.92	6.3075	6.25028	6.25028	0.249611	3.9936	0.0591667	0.00703119
3767	Q9TW67	548	Q9TW67_548	png-1_C548	Peptide-N(4)-(N-acetyl-beta-glucosaminyl)asparagine amidase OS=Caenorhabditis elegans OX=6239 GN=png-1 PE=1 SV=1	LPIDC[IPM]SALTIEDPK	7.28	NA	5.22	6.25	6.25	1.03	16.48	0.15	0.0183794
3769	C7IVS4	1419	C7IVS4_1419 Q9NAH1_1391	pola-1_C1419 pola-1_C1391	DNA polymerase OS=Caenorhabditis elegans OX=6239 GN=pola-1 PE=1 SV=1	VEYNGC[IPM]K	6.25	NA	NA	6.25	6.25	NA	NA	0.13	0.0997478
3768	O61528	1984	O61528_1984 H2KYM3_432 Q7JNG6_424 H2KYM4_419 Q95Q51_419 C4ALD5_1984 H2KYM2_424 Q7JNG4_338	unc-73_C1984 unc-73_C432 unc-73_C424 unc-73_C419 unc-73_C419 unc-73_C1984 unc-73_C424 unc-73_C338	Guanine nucleotide exchange factor UNC-73A OS=Caenorhabditis elegans OX=6239 GN=unc-73 PE=1 SV=1	AC[IPM]DDMMQVGR	6.25	NA	NA	6.25	6.25	NA	NA	0.1	0.0313081
3766	O02266	421	O02266_421 G3MU66_133	alh-7_C421 alh-7_C133	ALdehyde deHydrogenase OS=Caenorhabditis elegans OX=6239 GN=alh-7 PE=1 SV=2	FRDEQEVLEAANNC[IPM]R	2.75	9.36333	6.63333	6.24889	6.24889	2.71353	43.4242	0.143889	0.0505876
3764	Q18967	37	Q18967_37	eif-3.F_C37	Eukaryotic translation initiation factor 3 subunit F OS=Caenorhabditis elegans OX=6239 GN=eif-3.F PE=3 SV=1	C[IPM]MGTLMGYYEK	6.1	7.775	4.87	6.24833	6.24833	1.19059	19.0545	0.103333	0.00100818
3765	Q4W4Z2	207	Q4W4Z2_207	rad-8_C207	Reticulon-4-interacting protein 1, mitochondrial OS=Caenorhabditis elegans OX=6239 GN=rad-8 PE=2 SV=2	IVATC[IPM]AK	6.72333	6.295	5.72667	6.24833	6.24833	0.408223	6.53332	0.0561111	0.0896901
3763	P34524	69	P34524_69	K12H4.3_C69	Ribosome biogenesis protein BRX1 homolog OS=Caenorhabditis elegans OX=6239 GN=K12H4.3 PE=3 SV=1	VLVLC[IPM]SR	NA	6.07	6.42	6.245	6.245	0.175	2.80224	0.08	0.0359534
3762	Q7JL40	59	Q7JL40_59 O17836_90 O17835_128 Q3S1I8_86 B7WNA0_441	pyk-1_C59 pyk-1_C90 pyk-1_C128 pyk-1_C86 pyk-1_C441	Pyruvate kinase OS=Caenorhabditis elegans OX=6239 GN=pyk-1 PE=1 SV=1	C[IPM]ASVEMLQK	6.54	NA	5.945	6.2425	6.2425	0.2975	4.76572	0.06	0.126002
3760	Q4W5Q8	118	Q4W5Q8_118	adpr-1_C118	ADiPose (Drosophila obesity gene) Related OS=Caenorhabditis elegans OX=6239 GN=adpr-1 PE=1 SV=1	VVALHDIEASTC[IPM]K	NA	6.24	NA	6.24	6.24	NA	NA	0.11	0.000211683
3759	P90829	807	P90829_807	F10C2.4_C807	DNA polymerase delta catalytic subunit OS=Caenorhabditis elegans OX=6239 GN=F10C2.4 PE=3 SV=1	RDNC[IPM]PLVAK DNC[IPM]PLVAK	NA	6.41	6.07	6.24	6.24	0.17	2.72436	0.21	0.200845
3761	Q20847	63	Q20847_63	slc-25a18.2_C63	SLC (SoLute Carrier) homolog OS=Caenorhabditis elegans OX=6239 GN=slc-25a18.2 PE=1 SV=1	YTGIADC[IPM]FK	NA	NA	6.24	6.24	6.24	NA	NA	0.09	0.0121453
3758	S6F588	1516	S6F588_1516 G5EF88_1513 Q68TI8_1537 G5EEV7_1519 S6FD39_1522	daf-15_C1516 daf-15_C1513 daf-15_C1537 daf-15_C1519 daf-15_C1522	Uncharacterized protein OS=Caenorhabditis elegans OX=6239 GN=daf-15 PE=1 SV=1	VC[IPM]HDVMYSPGSK	NA	5.81	6.66	6.235	6.235	0.425	6.81636	0.13	0.0171892
3757	P48152	121	P48152_121	rps-3_C121	40S ribosomal protein S3 OS=Caenorhabditis elegans OX=6239 GN=rps-3 PE=3 SV=1	AC[IPM]YGVLR	6.536	6.084	6.085	6.235	6.235	0.21284	3.41363	0.0343333	0.102381
3755	Q93619	209	Q93619_209	bckd-1b_C209	Branched Chain Keto acid Dehydrogenase e1 (E1) subunit OS=Caenorhabditis elegans OX=6239 GN=bckd-1b PE=1 SV=1	DPNPC[IPM]IFFEPK	NA	6.15	6.31	6.23	6.23	0.08	1.28411	0.055	0.10487
3754	A0A0K3AUJ4	109	A0A0K3AUJ4_109 Q8ITY5_157	C50D2.8_C109 C50D2.8_C157	Uncharacterized protein OS=Caenorhabditis elegans OX=6239 GN=C50D2.8 PE=1 SV=1	C[IPM]QEIVAR	6.23	NA	NA	6.23	6.23	NA	NA	0.12	0.04042
3753	Q9XUQ9	301	Q9XUQ9_301	CELE_T05F1.11_C301	Uncharacterized protein OS=Caenorhabditis elegans OX=6239 GN=CELE_T05F1.11 PE=1 SV=2	LEQSIC[IPM]QLIAR	6.79	5.67	NA	6.23	6.23	0.56	8.98876	0.14	0.00373998
3756	G2HK03	745	G2HK03_745 Q9U207_719 A5PEX6_719 K8ESL3_746 G2HK02_742	pqn-87_C745 pqn-87_C719 pqn-87_C719 pqn-87_C746 pqn-87_C742	Prion-like-(Q/N-rich)-domain-bearing protein OS=Caenorhabditis elegans OX=6239 GN=pqn-87 PE=1 SV=1	ETVSCVNNC[IPM]LESAR	NA	NA	6.23	6.23	6.23	NA	NA	0.09	0.00488019
3752	Q21746	142	Q21746_142	sgt-1_C142	Small Glutamine-rich Tetratrico repeat protein OS=Caenorhabditis elegans OX=6239 GN=sgt-1 PE=1 SV=1	DPVYFC[IPM]NR LNRDPVYFC[IPM]NR	4.76	5.75667	8.17	6.22889	6.22889	1.43161	22.9834	0.137778	0.0183361
3751	Q19545	381	Q19545_381	utp-20_C381	UTP small subunit (SSU) processome component homolog OS=Caenorhabditis elegans OX=6239 GN=utp-20 PE=1 SV=2	VEFIC[IPM]VPELK	7.755	NA	4.7	6.2275	6.2275	1.5275	24.5283	0.185	0.120106
3750	P34344	559	P34344_559	tag-250_C559	Putative protein tag-250 OS=Caenorhabditis elegans OX=6239 GN=tag-250 PE=1 SV=2	QLNAPAVPTC[IPM]EAR	6.21	7.06	5.41	6.22667	6.22667	0.673713	10.8198	0.103333	0.00906199
3749	P91443	1746	P91443_1746	hum-6_C1746	Unconventional myosin heavy chain 6 OS=Caenorhabditis elegans OX=6239 GN=hum-6 PE=1 SV=1	SRPHPIALDC[IPM]QNR	NA	5.83	6.62	6.225	6.225	0.395	6.34538	0.125	0.317107
3748	Q9GRZ9	619	Q9GRZ9_619	tcc-1_C619	Transmembrane and Coiled-Coil protein OS=Caenorhabditis elegans OX=6239 GN=tcc-1 PE=1 SV=1	C[IPM]TAAAPAASTAAAR	6.33	6.12	NA	6.225	6.225	0.105	1.68675	0.155	0.00201089
3747	Q23084	313	Q23084_313	set-30_C313	SET (Trithorax/polycomb) domain containing OS=Caenorhabditis elegans OX=6239 GN=set-30 PE=1 SV=3	C[IPM]STTLDR	4.68	6.5	7.49	6.22333	6.22333	1.16374	18.6996	0.11	0.215732
3744	G5EBN5	203	G5EBN5_203 Q9NA90_203 H8ESG1_203	ego-2_C203 ego-2_C203 ego-2_C203	Enhancer of Glp-One (Glp-1) OS=Caenorhabditis elegans OX=6239 GN=ego-2 PE=1 SV=1	VMIAQAQEC[IPM]LVQK	6.22	NA	NA	6.22	6.22	NA	NA	0.09	0.00815763
3746	Q9XWI6	575	Q9XWI6_575	eif-3.B_C575	Eukaryotic translation initiation factor 3 subunit B OS=Caenorhabditis elegans OX=6239 GN=eif-3.B PE=3 SV=2	YFVTC[IPM]STLGGR	NA	4.57	7.87	6.22	6.22	1.65	26.5273	0.245	0.124907
3743	B6VQ90	224	B6VQ90_224 B0M0P0_224 H2L2H2_272 B0M0N9_224 U4PRW7_272 H2L2H3_272	glna-1_C224 glna-1_C224 glna-1_C272 glna-1_C224 glna-1_C272 glna-1_C272	GLutamiNAse OS=Caenorhabditis elegans OX=6239 GN=glna-1 PE=1 SV=1	NFC[IPM]LQSVSK	6.22	NA	NA	6.22	6.22	NA	NA	0.135	0.142085
3745	Q9U308	902	Q9U308_902 A0A078BPN7_829 D3DEL8_659 D3DEL7_829 A0A078BS85_902 A0A078BPM1_732 A0A078BQQ1_659	jac-1_C902 jac-1_C829 jac-1_C659 jac-1_C829 jac-1_C902 jac-1_C732 jac-1_C659	Juxtamembrane domain-associated catenin OS=Caenorhabditis elegans OX=6239 GN=jac-1 PE=1 SV=2	SQVDSPTVENAVC[IPM]LLR	6.67	NA	5.77	6.22	6.22	0.45	7.23473	0.095	9.12e-05
3742	G5EDG2	733	G5EDG2_733	M03C11.8_C733	SWI/SNF-related matrix-associated actin-dependent regulator of chromatin subfamily A containing DEAD/H box 1 homolog OS=Caenorhabditis elegans OX=6239 GN=M03C11.8 PE=3 SV=1	IHQLC[IPM]ER	6.9	5.97	5.78	6.21667	6.21667	0.489376	7.872	0.0633333	0.0395192
3741	Q17556	32	Q17556_32	C01F1.3_C32	Uncharacterized protein OS=Caenorhabditis elegans OX=6239 GN=C01F1.3 PE=1 SV=1	C[IPM]NFVNIDK	NA	7.73	4.7	6.215	6.215	1.515	24.3765	0.095	0.0333014
3740	Q9UAW2	203	Q9UAW2_203	CELE_DC2.5_C203	Uncharacterized protein OS=Caenorhabditis elegans OX=6239 GN=CELE_DC2.5 PE=1 SV=4	LGTLC[IPM]PK	6.24	NA	6.19	6.215	6.215	0.025	0.402253	0.05	0.157992
3739	Q65ZI3	255	Q65ZI3_255	dhs-30_C255	DeHydrogenases, Short chain OS=Caenorhabditis elegans OX=6239 GN=dhs-30 PE=1 SV=1	KGYTPEHC[IPM]AR GYTPEHC[IPM]AR	5.90667	2.96	9.77	6.21222	6.21222	2.78855	44.8882	0.0861111	0.0182663
3737	Q17941	285	Q17941_285	akt-1_C285	Serine/threonine-protein kinase akt-1 OS=Caenorhabditis elegans OX=6239 GN=akt-1 PE=1 SV=2	C[IPM]GTFSEPR	NA	NA	6.21	6.21	6.21	NA	NA	0.07	0.0241209
3736	G5ECH7	53	G5ECH7_53	cdk-5_C53	Cyclin-dependent-like kinase 5 OS=Caenorhabditis elegans OX=6239 GN=cdk-5 PE=1 SV=1	EIC[IPM]ILR	6.21	NA	NA	6.21	6.21	NA	NA	0.085	0.18
3738	Q21430	266	Q21430_266 E3W735_266	pix-1_C266 pix-1_C266	PIX (PAK (p21-activated kinase) Interacting eXchange factor) homolog OS=Caenorhabditis elegans OX=6239 GN=pix-1 PE=1 SV=3	DLC[IPM]ETLR	NA	NA	6.21	6.21	6.21	NA	NA	0.15	0.12695
3735	Q95XR0	433	Q95XR0_433	eif-2gamma_C433	Eukaryotic Initiation Factor OS=Caenorhabditis elegans OX=6239 GN=eif-2gamma PE=1 SV=1	LNDPIC[IPM]TEVGEK	NA	7.06	5.35	6.205	6.205	0.855	13.7792	0.05	0.000347364
3734	F5GU98	455	F5GU98_455 G5EC39_598 G5EC04_619 G5EFR6_622	mca-1_C455 mca-1_C598 mca-1_C619 mca-1_C622	Calcium-transporting ATPase OS=Caenorhabditis elegans OX=6239 GN=mca-1 PE=1 SV=1	C[IPM]TYLIGSDGKPHQLTGDR	7.02	5.39	NA	6.205	6.205	0.815	13.1346	0.1	1.6e-05
3732	L8E6W9	1838	L8E6W9_1838	CELE_F55F10.1_C1838	Uncharacterized protein OS=Caenorhabditis elegans OX=6239 GN=CELE_F55F10.1 PE=1 SV=1	LNSC[IPM]LESGGK	7.3	3.98	7.33	6.20333	6.20333	1.57218	25.3441	0.0933333	0.00326182
3733	Q22706	697	Q22706_697	sec-5_C697	Exocyst complex component 2 OS=Caenorhabditis elegans OX=6239 GN=sec-5 PE=3 SV=1	MQEC[IPM]GVK	5.88	8.84	3.89	6.20333	6.20333	2.03372	32.7843	0.105	0.0230189
3731	S6F588	1512	S6F588_1512 G5EF88_1509 Q68TI8_1533 G5EEV7_1515 S6FD39_1518	daf-15_C1512 daf-15_C1509 daf-15_C1533 daf-15_C1515 daf-15_C1518	Uncharacterized protein OS=Caenorhabditis elegans OX=6239 GN=daf-15 PE=1 SV=1	IWDAHC[IPM]EK	6.2	NA	NA	6.2	6.2	NA	NA	0.12	0.0897158
3730	Q9N554	360	Q9N554_360	ell-1_C360	ELL transcription elongation factor homolog OS=Caenorhabditis elegans OX=6239 GN=ell-1 PE=1 SV=2	LC[IPM]NSGSR	6.3	5.36	6.94	6.2	6.2	0.648896	10.4661	0.0833333	0.137848
3729	O17581	213	O17581_213	mau-2_C213	Maternal uncoordinated protein 2 OS=Caenorhabditis elegans OX=6239 GN=mau-2 PE=1 SV=1	AHLEC[IPM]IK	5.27	8.83	4.5	6.2	6.2	1.88607	30.4205	0.136667	0.118551
3728	U4PRN6	2269	U4PRN6_2269 U4PMD1_2271 Q9GUP2_2269 U4PBK1_2269 U4PBJ5_2271 U4PBY0_2271 U4PBX5_2269 U4PES6_2271	eel-1_C2269 eel-1_C2271 eel-1_C2269 eel-1_C2269 eel-1_C2271 eel-1_C2271 eel-1_C2269 eel-1_C2271	Enhancer of EfL-1 mutant phenotype OS=Caenorhabditis elegans OX=6239 GN=eel-1 PE=1 SV=1	MC[IPM]ADLVK	6.19	6.62333	5.7825	6.19861	6.19861	0.343323	5.5387	0.0769444	0.0720632
3727	Q9GQ63	78	Q9GQ63_78	F44E2.9_C78	Uncharacterized protein F44E2.9 OS=Caenorhabditis elegans OX=6239 GN=F44E2.9 PE=2 SV=1	LISPDFDLFC[IPM]K	6.155	NA	6.24	6.1975	6.1975	0.0425	0.68576	0.0825	0.005
3726	H9G2P9	224	H9G2P9_224 G5EFH8_224	cbs-1_C224 cbs-1_C224	Cystathionine Beta-Synthase OS=Caenorhabditis elegans OX=6239 GN=cbs-1 PE=1 SV=1	VVGVTC[IPM]K	6.12667	6.875	5.59	6.19722	6.19722	0.526966	8.50326	0.127778	0.0629599
3725	Q20937	1160	Q20937_1160 S5ZDJ9_394 A0A1D3PCL8_853 A0A1D3PCM5_1143	let-711_C1160 let-711_C394 let-711_C853 let-711_C1143	NTL-1a OS=Caenorhabditis elegans OX=6239 GN=let-711 PE=1 SV=3	LC[IPM]AYPK	4.99	NA	7.4	6.195	6.195	1.205	19.4512	0.075	0.0754314
3723	Q95XA9	248	Q95XA9_248	gap-3_C248	GTPase Activating Protein family OS=Caenorhabditis elegans OX=6239 GN=gap-3 PE=1 SV=5	FLIVGC[IPM]PSR	NA	6.19	NA	6.19	6.19	NA	NA	0.12	0.0428313
3722	G5EFP3	1480	G5EFP3_1480	mrp-4_C1480	Uncharacterized protein OS=Caenorhabditis elegans OX=6239 GN=mrp-4 PE=1 SV=1	QLVC[IPM]LAR	6.19	NA	NA	6.19	6.19	NA	NA	0.05	0.0288091
3724	P34601	473	P34601_473	ZK1098.2_C473	Uncharacterized protein ZK1098.2 OS=Caenorhabditis elegans OX=6239 GN=ZK1098.2 PE=4 SV=3	EC[IPM]LAAVAK	NA	NA	6.19	6.19	6.19	NA	NA	0.09	0.10775
3721	Q9XVS9	303	Q9XVS9_303	dhs-22_C303	DeHydrogenases, Short chain OS=Caenorhabditis elegans OX=6239 GN=dhs-22 PE=1 SV=1	YFADC[IPM]K	5.27667	5.2825	8.005	6.18806	6.18806	1.28478	20.7622	0.095	0.246025
3720	G5EF53	235	G5EF53_235	swsn-4_C235	SWI/SNF nucleosome remodeling complex component OS=Caenorhabditis elegans OX=6239 GN=swsn-4 PE=1 SV=1	SEVMAC[IPM]LK	5.435	NA	6.94	6.1875	6.1875	0.7525	12.1616	0.0975	0.0685272
3719	Q10651	65	Q10651_65	apl-1_C65	Amyloid-beta-like protein OS=Caenorhabditis elegans OX=6239 GN=apl-1 PE=1 SV=2	YATC[IPM]FSGK	NA	5.62	6.75	6.185	6.185	0.565	9.135	0.105	0.176496	Disulfide bond
3717	Q22015	86	Q22015_86	CELE_R31.2_C86	Uncharacterized protein OS=Caenorhabditis elegans OX=6239 GN=CELE_R31.2 PE=1 SV=3	TPYDVC[IPM]PESK	4.71	8.57	5.27	6.18333	6.18333	1.70304	27.5425	0.161667	0.05581
3718	Q19825	556	Q19825_556 Q65ZK0_556	rars-1_C556 rars-1_C556	Probable arginine--tRNA ligase, cytoplasmic OS=Caenorhabditis elegans OX=6239 GN=rars-1 PE=3 SV=2	DAVAFGC[IPM]VK	NA	4.97667	7.39	6.18333	6.18333	1.20667	19.5148	0.0683333	0.010092
3716	Q21032	268	Q21032_268 H9G2T4_291	idh-1_C268 idh-1_C291	Isocitrate dehydrogenase [NADP] OS=Caenorhabditis elegans OX=6239 GN=idh-1 PE=1 SV=1	SDGGFVWAC[IPM]K	7.92	7.69333	2.93	6.18111	6.18111	2.30074	37.2222	0.116667	0.020825
3715	Q9XWI6	47	Q9XWI6_47	eif-3.B_C47	Eukaryotic translation initiation factor 3 subunit B OS=Caenorhabditis elegans OX=6239 GN=eif-3.B PE=3 SV=2	KPTIDEFEDNC[IPM]VFIAGIPVVGADR	6.18	NA	NA	6.18	6.18	NA	NA	0.09	5.48e-06
3714	Q18921	261	Q18921_261	snap-1_C261	SNAP (Soluble NSF Attachment Protein) homolog OS=Caenorhabditis elegans OX=6239 GN=snap-1 PE=1 SV=3	KEETFTEC[IPM]VANFDK	6.18	NA	NA	6.18	6.18	NA	NA	0.1	1.86e-06
3713	V6CLC2	350	V6CLC2_350 V6CLD4_11 Q9BL92_302	hgap-1_C350 hgap-1_C11 hgap-1_C302	Heterodimeric GTPase Activating Protein subunit OS=Caenorhabditis elegans OX=6239 GN=hgap-1 PE=1 SV=1	LPLAC[IPM]SNVTHK	5.935	6.42	NA	6.1775	6.1775	0.2425	3.92554	0.065	0.233236
3712	M1Z882	278	M1Z882_278 Q95Y15_1242	npp-8_C278 npp-8_C1242	Nuclear Pore complex Protein OS=Caenorhabditis elegans OX=6239 GN=npp-8 PE=1 SV=1	INLSNC[IPM]EFLR	6.48	6.58	5.47	6.17667	6.17667	0.501354	8.1169	0.0616667	0.00543598
3711	O16785	276	O16785_276	pat-6_C276	Paralyzed arrest at two-fold protein 6 OS=Caenorhabditis elegans OX=6239 GN=pat-6 PE=1 SV=1	TSLLAFC[IPM]NK	8.38	3.36	6.79	6.17667	6.17667	2.09479	33.9146	0.14	0.00512421
3710	Q19523	355	Q19523_355	acy-1_C355	Adenylyl CYclase OS=Caenorhabditis elegans OX=6239 GN=acy-1 PE=1 SV=1	FDTLC[IPM]R	NA	6.44	5.91	6.175	6.175	0.265	4.2915	0.085	0.128232
3709	U4PRN6	2744	U4PRN6_2744 U4PMD1_2749 Q9GUP2_2744 U4PBK1_2747 U4PBJ5_2746 U4PBY0_2749 U4PBX5_2747 U4PES6_2746	eel-1_C2744 eel-1_C2749 eel-1_C2744 eel-1_C2747 eel-1_C2746 eel-1_C2749 eel-1_C2747 eel-1_C2746	Enhancer of EfL-1 mutant phenotype OS=Caenorhabditis elegans OX=6239 GN=eel-1 PE=1 SV=1	ASQVPTC[IPM]LER	6.62	5.73	NA	6.175	6.175	0.445	7.20648	0.055	0.0524566
3708	V6CJB8	2214	V6CJB8_2214 A0A0M7RDU5_722 V6CKH1_1575 V6CLU5_1575 Q8MXD8_1575 Q9NL87_1508 Q5PY59_1575 V6CLT3_2214 A0A0M9JJ85_585 V6CLU0_2214 H2L075_1575 V6CLP5_2214	ketn-1_C2214 ketn-1_C722 ketn-1_C1575 ketn-1_C1575 ketn-1_C1575 ketn-1_C1508 ketn-1_C1575 ketn-1_C2214 ketn-1_C585 ketn-1_C2214 ketn-1_C1575 ketn-1_C2214	KETtiN (Drosophila actin-binding) homolog OS=Caenorhabditis elegans OX=6239 GN=ketn-1 PE=1 SV=1	AVSAFGEAATSC[IPM]TVK	4.985	6.28667	7.25	6.17389	6.17389	0.928115	15.0329	0.0994444	0.000253579
3707	Q22528	580	Q22528_580	ekl-6_C580	Uncharacterized protein OS=Caenorhabditis elegans OX=6239 GN=ekl-6 PE=1 SV=3	IAESILNNC[IPM]TGK	5.68667	NA	6.66	6.17333	6.17333	0.486667	7.88337	0.0816667	0.0399478
3705	Q23598	57	Q23598_57	acl-3_C57	ACyLtransferase-like OS=Caenorhabditis elegans OX=6239 GN=acl-3 PE=1 SV=2	LIC[IPM]HNK	NA	NA	6.17	6.17	6.17	NA	NA	0.12	0.192593
3704	Q5WRP1	158	Q5WRP1_158 Q5WRP2_158	C11H1.9_C158 C11H1.9_C158	Uncharacterized protein OS=Caenorhabditis elegans OX=6239 GN=C11H1.9 PE=1 SV=1	TGC[IPM]LSSLR	NA	6.17	NA	6.17	6.17	NA	NA	0.06	0.0573755
3706	Q21278	431	Q21278_431	K07C5.6_C431	Pre-mRNA-splicing factor SLU7 OS=Caenorhabditis elegans OX=6239 GN=K07C5.6 PE=3 SV=1	NSYC[IPM]TGK	NA	NA	6.17	6.17	6.17	NA	NA	0.02	0.359913
3702	Q19048	730	Q19048_730	mrp-3_C730	Uncharacterized protein OS=Caenorhabditis elegans OX=6239 GN=mrp-3 PE=1 SV=2	VIESC[IPM]ALK	5.36	6.98	NA	6.17	6.17	0.81	13.128	0.145	0.0450894
3703	Q9U2G0	422	Q9U2G0_422	snrp-200_C422	Putative U5 small nuclear ribonucleoprotein 200 kDa helicase OS=Caenorhabditis elegans OX=6239 GN=snrp-200 PE=3 SV=1	C[IPM]ELPDGSYR	NA	6.17	NA	6.17	6.17	NA	NA	0.14	0.163171
3701	G5EE72	316	G5EE72_316	mrp-5_C316	Uncharacterized protein OS=Caenorhabditis elegans OX=6239 GN=mrp-5 PE=1 SV=1	SMVAC[IPM]R	6.3475	6.75	5.4025	6.16667	6.16667	0.56478	9.15859	0.0441667	0.151677
3700	B3GWA1	242	B3GWA1_242 Q8I7K5_242	nono-1_C242 nono-1_C242	NONO (Conserved nuclear protein, aka PSF) homolog OS=Caenorhabditis elegans OX=6239 GN=nono-1 PE=1 SV=1	KPNC[IPM]NEAMAAIR	6.44	5.48667	6.57	6.16556	6.16556	0.482972	7.83339	0.0866667	0.0509423
3699	P34369	1220	P34369_1220	prp-8_C1220	Pre-mRNA-splicing factor 8 homolog OS=Caenorhabditis elegans OX=6239 GN=prp-8 PE=1 SV=1	TAQC[IPM]FLK	6.4	5.93	NA	6.165	6.165	0.235	3.81184	0.075	0.200803
3698	O02328	510	O02328_510	eif-3.C_C510	Eukaryotic translation initiation factor 3 subunit C OS=Caenorhabditis elegans OX=6239 GN=eif-3.C PE=3 SV=2	LMDYLC[IPM]NK	6.37	5.92857	6.18625	6.16161	6.16161	0.181053	2.9384	0.0788757	0.0279454
3695	Q93934	319	Q93934_319	CELE_R07H5.8_C319	Uncharacterized protein OS=Caenorhabditis elegans OX=6239 GN=CELE_R07H5.8 PE=1 SV=1	GVEASVTC[IPM]GSYAAQEIIK	6.16	NA	NA	6.16	6.16	NA	NA	0.16	0.000630183
3696	Q9U367	471	Q9U367_471	CELE_T16G1.9_C471	Uncharacterized protein OS=Caenorhabditis elegans OX=6239 GN=CELE_T16G1.9 PE=1 SV=1	AVYQDFSGC[IPM]R	NA	NA	6.16	6.16	6.16	NA	NA	0.12	0.0435375
3697	Q22968	217	Q22968_217	gcst-1_C217	Aminomethyltransferase OS=Caenorhabditis elegans OX=6239 GN=gcst-1 PE=1 SV=1	C[IPM]GYTGEDGVEISVDPTK	NA	NA	6.16	6.16	6.16	NA	NA	0.125	0.000115551
3694	Q9TZQ3	448	Q9TZQ3_448 Q304E5_489	pgl-1_C448 pgl-1_C489	Guanyl-specific ribonuclease pgl-1 OS=Caenorhabditis elegans OX=6239 GN=pgl-1 PE=1 SV=1	C[IPM]CLSDTPSGR	6.08	5.7	6.69667	6.15889	6.15889	0.410693	6.6683	0.107778	0.044958
3690	Q9XV68	376	Q9XV68_376	acs-12_C376	Fatty Acid CoA Synthetase family OS=Caenorhabditis elegans OX=6239 GN=acs-12 PE=1 SV=1	GQIC[IPM]VK	6.06	6.25	NA	6.155	6.155	0.095	1.54346	0.07	0.283178
3692	Q20874	151	Q20874_151	CELE_F56D2.2_C151	RING-type E3 ubiquitin transferase OS=Caenorhabditis elegans OX=6239 GN=CELE_F56D2.2 PE=1 SV=2	IINLNEAC[IPM]ALK	6.98	5.33	NA	6.155	6.155	0.825	13.4037	0.14	0.0050644
3691	Q9U267	646	Q9U267_646	CELE_Y51A2D.7_C646	Uncharacterized protein OS=Caenorhabditis elegans OX=6239 GN=CELE_Y51A2D.7 PE=1 SV=2	LIEGVC[IPM]QSNSTGR	5.66	6.65	NA	6.155	6.155	0.495	8.04224	0.11	0.000369655
3693	Q9XXH8	341	Q9XXH8_341 A0A1N7SYT2_90	cnt-1_C341 cnt-1_C90	Arf-GAP with ANK repeat and PH domain-containing protein cnt-1 OS=Caenorhabditis elegans OX=6239 GN=cnt-1 PE=1 SV=2	IGC[IPM]FELVTPTR	NA	6.77	5.54	6.155	6.155	0.615	9.99188	0.13	0.0983336
3689	P34574	619	P34574_619	chc-1_C619	Probable clathrin heavy chain 1 OS=Caenorhabditis elegans OX=6239 GN=chc-1 PE=1 SV=1	AAIGQLC[IPM]EK	5.31333	NA	6.99333	6.15333	6.15333	0.84	13.6511	0.0766667	0.0654431
3687	Q18889	685	Q18889_685	C56C10.11_C685	Uncharacterized protein OS=Caenorhabditis elegans OX=6239 GN=C56C10.11 PE=1 SV=2	C[IPM]DANSPVLNSR	6.15	NA	NA	6.15	6.15	NA	NA	0.04	0.0449766
3688	P41932	96	P41932_96	par-5_C96	14-3-3-like protein 1 OS=Caenorhabditis elegans OX=6239 GN=par-5 PE=1 SV=2	VEQELNDIC[IPM]QDVLK	6.15	NA	NA	6.15	6.15	NA	NA	0.15	2.95e-05
3683	Q27518	211	Q27518_211	cyp-13A2_C211	Putative cytochrome P450 CYP13A2 OS=Caenorhabditis elegans OX=6239 GN=cyp-13A2 PE=3 SV=1	EIFC[IPM]GSR	5.805	6.44	6.19	6.145	6.145	0.261183	4.25034	0.0633333	0.0708023
3686	Q95XQ8	468	Q95XQ8_468	mcm-4_C468	DNA replication licensing factor mcm-4 OS=Caenorhabditis elegans OX=6239 GN=mcm-4 PE=1 SV=1	SEINILLC[IPM]GDPGTSK	6.28	NA	6.01	6.145	6.145	0.135	2.19691	0.1075	0.00961344
3685	G5EBV3	109	G5EBV3_109	mig-2_C109	Rac-like GTPase OS=Caenorhabditis elegans OX=6239 GN=mig-2 PE=1 SV=1	QHC[IPM]PDAPVILVGTK	6.23	5.53	6.675	6.145	6.145	0.471293	7.66953	0.118333	0.035901
3684	Q9BPN6	224	Q9BPN6_224	mrpl-15_C224	Mitochondrial Ribosomal Protein, Large OS=Caenorhabditis elegans OX=6239 GN=mrpl-15 PE=1 SV=1	GYLC[IPM]EEQEIEK	7.2	NA	5.09	6.145	6.145	1.055	17.1684	0.075	0.00133191
3682	P47207	365	P47207_365	cct-2_C365	T-complex protein 1 subunit beta OS=Caenorhabditis elegans OX=6239 GN=cct-2 PE=1 SV=2	LGEAC[IPM]SVVLR	7.84	6.89333	3.69	6.14111	6.14111	1.77576	28.916	0.105556	0.00484953
3681	U4PBL3	79	U4PBL3_79	CELE_Y37E11AM.3_C79	Uncharacterized protein OS=Caenorhabditis elegans OX=6239 GN=CELE_Y37E11AM.3 PE=1 SV=1	AC[IPM]ADLQVLADQR	6.565	NA	5.71667	6.14083	6.14083	0.424167	6.90731	0.101667	0.00328907
3680	Q10576	496	Q10576_496	dpy-18_C496	Prolyl 4-hydroxylase subunit alpha-1 OS=Caenorhabditis elegans OX=6239 GN=dpy-18 PE=1 SV=2	HAAC[IPM]PVLVGIK	5.9925	6.27833	6.15167	6.14083	6.14083	0.116942	1.90434	0.0363889	0.017383
3674	Q20644	666	Q20644_666	CELE_F52B5.3_C666	Uncharacterized protein OS=Caenorhabditis elegans OX=6239 GN=CELE_F52B5.3 PE=1 SV=1	AIDC[IPM]WK	6.14	NA	NA	6.14	6.14	NA	NA	0.11	0.146904
3676	L8E6W9	2196	L8E6W9_2196	CELE_F55F10.1_C2196	Uncharacterized protein OS=Caenorhabditis elegans OX=6239 GN=CELE_F55F10.1 PE=1 SV=1	TSGINC[IPM]SK	5.78	NA	6.5	6.14	6.14	0.36	5.86319	0.095	0.0153628
3679	O16927	60	O16927_60	F25G6.8_C60	Signal recognition particle 14 kDa protein OS=Caenorhabditis elegans OX=6239 GN=F25G6.8 PE=3 SV=1	EGDEISC[IPM]IFR	NA	NA	6.14	6.14	6.14	NA	NA	0.07	0.00271187
3678	Q95Q95	848	Q95Q95_848	let-363_C848	Target of rapamycin homolog OS=Caenorhabditis elegans OX=6239 GN=let-363 PE=2 SV=3	AIGGIC[IPM]R	NA	6.14	NA	6.14	6.14	NA	NA	0.08	0.177688
3677	A4LBC2	965	A4LBC2_965 A4LBC3_951	met-1_C965 met-1_C951	Histone-lysine N-methyltransferase OS=Caenorhabditis elegans OX=6239 GN=met-1 PE=1 SV=1	ALHTELFDSC[IPM]AK	6.19	NA	6.09	6.14	6.14	0.05	0.814332	0.08	0.0739324
3675	O44954	442	O44954_442	sdha-2_C442	Succinate dehydrogenase [ubiquinone] flavoprotein subunit, mitochondrial OS=Caenorhabditis elegans OX=6239 GN=sdha-2 PE=1 SV=1	SC[IPM]ALTILNENKPGDSIPELPVNCEEK	6.14	NA	NA	6.14	6.14	NA	NA	0.13	5.22e-07
3673	Q20964	85	Q20964_85	lys-4_C85	LYSozyme OS=Caenorhabditis elegans OX=6239 GN=lys-4 PE=1 SV=1	SNC[IPM]PSAANQVK	6.07286	5.97889	6.36333	6.13836	6.13836	0.163641	2.66587	0.0521164	0.0277474
3672	D3YT31	514	D3YT31_514 Q7JLY9_589 A0A061AEA3_514 Q7JLZ0_589 Q22435_589 A0A061AD51_610 D3YT30_610	CELE_T12G3.2_C514 CELE_T12G3.2_C589 CELE_T12G3.2_C514 CELE_T12G3.2_C589 CELE_T12G3.2_C589 CELE_T12G3.2_C610 CELE_T12G3.2_C610	Uncharacterized protein OS=Caenorhabditis elegans OX=6239 GN=CELE_T12G3.2 PE=1 SV=1	YEC[IPM]NSTNVR	6.8	5.88	5.73	6.13667	6.13667	0.473028	7.70822	0.0533333	0.0125312
3671	Q9N3H3	302	Q9N3H3_302	CELE_Y53G8AL.2_C302	Uncharacterized protein OS=Caenorhabditis elegans OX=6239 GN=CELE_Y53G8AL.2 PE=1 SV=2	AHC[IPM]LSDFGFR	5.894	6.54	5.97333	6.13578	6.13578	0.287657	4.6882	0.0337778	0.00922555
3666	A0PD34	224	A0PD34_224	CELE_VM106R.1_C224	Uncharacterized protein OS=Caenorhabditis elegans OX=6239 GN=CELE_VM106R.1 PE=1 SV=1	HQC[IPM]LER	6.13	NA	NA	6.13	6.13	NA	NA	0.06	0.046468
3669	Q5FC71	3	Q5FC71_3	cisd-1_C3	CDGSH Iron Sulfur Domain protein homolog OS=Caenorhabditis elegans OX=6239 GN=cisd-1 PE=1 SV=1	PC[IPM]PTQVSGR	NA	NA	6.13	6.13	6.13	NA	NA	0.125	0.0354849
3667	Q9XXH8	741	Q9XXH8_741 A0A1N7SYT2_490 A0A1N7SYR6_238	cnt-1_C741 cnt-1_C490 cnt-1_C238	Arf-GAP with ANK repeat and PH domain-containing protein cnt-1 OS=Caenorhabditis elegans OX=6239 GN=cnt-1 PE=1 SV=2	EGHTLPVC[IPM]QLLK	6.44	5.82	NA	6.13	6.13	0.31	5.0571	0.12	0.305628
3665	P91243	477	P91243_477	dnj-9_C477	DNaJ domain (Prokaryotic heat shock protein) OS=Caenorhabditis elegans OX=6239 GN=dnj-9 PE=1 SV=2	YGQC[IPM]DVSGTR	6.52	3.33	8.54	6.13	6.13	2.14478	34.9882	0.113333	0.00117538
3668	Q19189	141	Q19189_141	prx-12_C141	Putative peroxisome assembly protein 12 OS=Caenorhabditis elegans OX=6239 GN=prx-12 PE=3 SV=1	LKEVYEC[IPM]R	NA	6.13	NA	6.13	6.13	NA	NA	0.07	0.0295737
3670	Q17361	247	Q17361_247	usp-14_C247	Ubiquitin carboxyl-terminal hydrolase 14 OS=Caenorhabditis elegans OX=6239 GN=usp-14 PE=2 SV=2	NNQLTC[IPM]YVNQDVR	NA	NA	6.13	6.13	6.13	NA	NA	0.125	0.000659462
3664	Q20849	1945	Q20849_1945	rod-1_C1945	Kinetochore-associated protein rod-1 OS=Caenorhabditis elegans OX=6239 GN=rod-1 PE=1 SV=1	ATC[IPM]IILR	7.17	NA	5.08	6.125	6.125	1.045	17.0612	0.1375	0.145281
3663	Q19262	291	Q19262_291	sec-6_C291	Exocyst complex component 3 OS=Caenorhabditis elegans OX=6239 GN=sec-6 PE=3 SV=2	YLEVC[IPM]K	1.73	5.55	11.09	6.12333	6.12333	3.84265	62.7542	0.133333	0.289667
3662	Q95QU0	121	Q95QU0_121	C27F2.10_C121	PCI domain-containing protein 2 homolog OS=Caenorhabditis elegans OX=6239 GN=C27F2.10 PE=3 SV=1	LC[IPM]TDLR	NA	6.7	5.54	6.12	6.12	0.58	9.47712	0.09	0.141296
3661	Q20875	94	Q20875_94 G8JY03_94	ddx-15_C94 ddx-15_C94	Pre-mRNA-splicing factor ATP-dependent RNA helicase ddx-15 OS=Caenorhabditis elegans OX=6239 GN=ddx-15 PE=3 SV=1	NNQC[IPM]ITLVGETGSGK	6.12	NA	NA	6.12	6.12	NA	NA	0.13	0.00157804
3660	O18178	376	O18178_376 Q17948_355 H9G2X3_372 Q9U3Q1_359 A9UJN4_405	pptr-1_C376 pptr-2_C355 pptr-2_C372 pptr-2_C359 pptr-2_C405	Serine/threonine-protein phosphatase 2A regulatory subunit pptr-1 OS=Caenorhabditis elegans OX=6239 GN=pptr-1 PE=1 SV=4	C[IPM]VSSPHFQVAER	5.372	6.86667	NA	6.11933	6.11933	0.747333	12.2127	0.102	0.0369539
3659	Q9N362	296	Q9N362_296	CELE_Y55F3AM.13_C296	Uncharacterized protein OS=Caenorhabditis elegans OX=6239 GN=CELE_Y55F3AM.13 PE=1 SV=1	AEQILAGSC[IPM]DQSFVTR	5.45	5.76333	7.14	6.11778	6.11778	0.734052	11.9987	0.0605556	0.0130918
3655	Q09475	1496	Q09475_1496	C28H8.3_C1496	Uncharacterized helicase C28H8.3 OS=Caenorhabditis elegans OX=6239 GN=C28H8.3 PE=3 SV=2	C[IPM]FHQLIK	6.02	5.61	6.715	6.115	6.115	0.456088	7.45852	0.045	0.0214966
3658	Q23526	353	Q23526_353 Q95PW8_129	CELE_ZK546.2_C353 CELE_ZK546.2_C129	Uncharacterized protein OS=Caenorhabditis elegans OX=6239 GN=CELE_ZK546.2 PE=1 SV=4	ALPDTIVGC[IPM]TDLK	NA	3.81	8.42	6.115	6.115	2.305	37.6942	0.165	0.000839802
3656	Q9U1Q4	697	Q9U1Q4_697	glp-4_C697	Valine--tRNA ligase OS=Caenorhabditis elegans OX=6239 GN=glp-4 PE=1 SV=1	DYPDGIPEC[IPM]GVDALR	6.18	NA	6.05	6.115	6.115	0.065	1.06296	0.135	0.00208517
3657	Q17848	56	Q17848_56 A0A2K5AU07_56	ipp-5_C56 ipp-5_C56	Probable type I inositol 1,4,5-trisphosphate 5-phosphatase OS=Caenorhabditis elegans OX=6239 GN=ipp-5 PE=2 SV=2	FTEC[IPM]SQQVPIIINR	NA	6.84	5.39	6.115	6.115	0.725	11.8561	0.11	0.0705101
3654	Q19057	316	Q19057_316	acdh-12_C316	Acyl CoA DeHydrogenase OS=Caenorhabditis elegans OX=6239 GN=acdh-12 PE=1 SV=1	FGIPAAC[IPM]TGAMK	5.894	6.53125	5.91857	6.11461	6.11461	0.294782	4.82094	0.0752024	0.0802146
3653	P02566	415	P02566_415	unc-54_C415	Myosin-4 OS=Caenorhabditis elegans OX=6239 GN=unc-54 PE=1 SV=2	GQNC[IPM]EQVNWAVGAMAK	5.11857	6.77286	6.451	6.11414	6.11414	0.716133	11.7127	0.0527619	0.0181253
3650	G5EGR6	415	G5EGR6_415 Q3LTR7_423 G5EES3_436	alg-1_C415 alg-1_C423 alg-1_C436	Protein argonaute OS=Caenorhabditis elegans OX=6239 GN=alg-1 PE=1 SV=1	IEITHC[IPM]GQMR	6.11	NA	NA	6.11	6.11	NA	NA	0.13	0.00637795
3651	Q95NM6	141	Q95NM6_141	cps-6_C141	Endonuclease G, mitochondrial OS=Caenorhabditis elegans OX=6239 GN=cps-6 PE=1 SV=1	C[IPM]SGFDR	NA	NA	6.11	6.11	6.11	NA	NA	0.13	0.121581
3648	O01763	298	O01763_298	ncbp-1_C298	Nuclear cap-binding protein subunit 1 OS=Caenorhabditis elegans OX=6239 GN=ncbp-1 PE=3 SV=3	LFQDADC[IPM]SAFSSK	6.11	NA	NA	6.11	6.11	NA	NA	0.1	0.000151752
3652	G5EE56	487	G5EE56_487	src-1_C487	Tyrosine protein-kinase src-1 OS=Caenorhabditis elegans OX=6239 GN=src-1 PE=1 SV=1	GC[IPM]PEQIYEEVLLK	NA	NA	6.11	6.11	6.11	NA	NA	0.05	0.00117458
3649	Q19545	339	Q19545_339	utp-20_C339	UTP small subunit (SSU) processome component homolog OS=Caenorhabditis elegans OX=6239 GN=utp-20 PE=1 SV=2	LLQPC[IPM]IVLK	5.6	NA	6.62	6.11	6.11	0.51	8.34697	0.0775	0.0359167
3647	Q09285	780	Q09285_780 A0A2K5ATU1_760 A0A2K5ATU5_680 A0A2K5ATV3_774	akap-1_C780 akap-1_C760 akap-1_C680 akap-1_C774	KH domain-containing protein akap-1 OS=Caenorhabditis elegans OX=6239 GN=akap-1 PE=3 SV=2	AMC[IPM]IGK	5.515	7.05	5.764	6.10967	6.10967	0.672642	11.0095	0.0713333	0.164435
3646	A0A1X7RC97	75	A0A1X7RC97_75	CELE_T21F4.1_C75	Uncharacterized protein OS=Caenorhabditis elegans OX=6239 GN=CELE_T21F4.1 PE=1 SV=1	HASAMSGVTQTC[IPM]R	5.1275	7.86	5.34	6.10917	6.10917	1.24106	20.3147	0.0658333	0.00607173
3645	Q10454	61	Q10454_61	F46H5.3_C61	Probable arginine kinase F46H5.3 OS=Caenorhabditis elegans OX=6239 GN=F46H5.3 PE=3 SV=2	LQAAPEC[IPM]HSLLK	6.81	6.76	4.7575	6.10917	6.10917	0.955991	15.6485	0.065	0.0304639
3644	Q8MNS7	9	Q8MNS7_9 Q20128_9	exos-9_C9 exos-9_C9	EXOSome (Multiexonuclease complex) component OS=Caenorhabditis elegans OX=6239 GN=exos-9 PE=1 SV=1	VQPVTNC[IPM]EK	7.03	6.90667	4.38667	6.10778	6.10778	1.21805	19.9426	0.0533333	0.0648041
3643	P42168	248	P42168_248	kin-19_C248	Casein kinase I isoform alpha OS=Caenorhabditis elegans OX=6239 GN=kin-19 PE=3 SV=1	MTTSVEHLC[IPM]K	6.78714	6.341	5.18667	6.10494	6.10494	0.674376	11.0464	0.0630952	0.00296154
3640	P34529	1677	P34529_1677	dcr-1_C1677	Endoribonuclease dcr-1 OS=Caenorhabditis elegans OX=6239 GN=dcr-1 PE=1 SV=3	VTGC[IPM]YQR	6.1	NA	NA	6.1	6.1	NA	NA	0.04	0.0983824
3641	Q9TW45	327	Q9TW45_327 A0A2C9C376_426	par-1_C327 par-1_C426	Serine/threonine-protein kinase par-1 OS=Caenorhabditis elegans OX=6239 GN=par-1 PE=1 SV=1	LDTFC[IPM]GSPPYAAPELFSGK	6.1	NA	NA	6.1	6.1	NA	NA	0.15	0.00212883
3642	Q9BL68	728	Q9BL68_728 Q1T6W7_571	smg-6_C728 smg-6_C571	Suppressor with Morphological effect on Genitalia OS=Caenorhabditis elegans OX=6239 GN=smg-6 PE=1 SV=3	VIDEFFC[IPM]LTR	NA	NA	6.1	6.1	6.1	NA	NA	0.06	0.00241564
3639	P41842	154	P41842_154	trd-1_C154	Tetratricopeptide repeat-containing protein trd-1 OS=Caenorhabditis elegans OX=6239 GN=trd-1 PE=2 SV=2	C[IPM]QIQLEMAAVR	6.1	NA	NA	6.1	6.1	NA	NA	0.05	0.000517
3638	Q9GRZ2	395	Q9GRZ2_395	prp-6_C395	Yeast PRP (Splicing factor) related OS=Caenorhabditis elegans OX=6239 GN=prp-6 PE=1 SV=3	SC[IPM]PHSVR	5.03	6.455	6.81	6.09833	6.09833	0.769202	12.6133	0.04	0.162455
3637	Q18990	769	Q18990_769	pyr-1_C769	CAD protein OS=Caenorhabditis elegans OX=6239 GN=pyr-1 PE=1 SV=2	C[IPM]FEEALQK	5.325	NA	6.87	6.0975	6.0975	0.7725	12.6691	0.1075	0.00911007
3636	P34574	198	P34574_198	chc-1_C198	Probable clathrin heavy chain 1 OS=Caenorhabditis elegans OX=6239 GN=chc-1 PE=1 SV=1	VSQPIEGHAAC[IPM]FVR	NA	5.24	6.95	6.095	6.095	0.855	14.0279	0.085	0.0034565
3635	Q19642	716	Q19642_716	czw-1_C716	Centromere/kinetochore protein zw10 homolog OS=Caenorhabditis elegans OX=6239 GN=czw-1 PE=1 SV=1	VTDFC[IPM]AR	6.13	6.015	6.14	6.095	6.095	0.0567157	0.930528	0.0383333	0.0633136
3632	Q22144	117	Q22144_117	CELE_T04A8.8_C117	Uncharacterized protein OS=Caenorhabditis elegans OX=6239 GN=CELE_T04A8.8 PE=1 SV=1	IC[IPM]EGWDEAAK	NA	6.09	NA	6.09	6.09	NA	NA	0.14	0.00354983
3631	Q22390	29	Q22390_29	CELE_T11B7.5_C29	Uncharacterized protein OS=Caenorhabditis elegans OX=6239 GN=CELE_T11B7.5 PE=1 SV=2	LGGAC[IPM]EALR	NA	6.09	NA	6.09	6.09	NA	NA	0.04	0.261971
3633	H2KYE0	230	H2KYE0_230 Q9UAN9_228	nra-4_C230 nra-4_C228	Nicotinic Receptor Associated OS=Caenorhabditis elegans OX=6239 GN=nra-4 PE=1 SV=1	C[IPM]VGSEGSLNVPSTHNVK	NA	6.09	NA	6.09	6.09	NA	NA	0.17	0.000481006
3634	G5ECM1	253	G5ECM1_253 G3MU40_172	rrf-1_C253 rrf-1_C172	RNA-dependent RNA polymerase Family OS=Caenorhabditis elegans OX=6239 GN=rrf-1 PE=1 SV=1	FDC[IPM]DWR	NA	NA	6.09	6.09	6.09	NA	NA	0.12	0.129279
3630	O01692	35	O01692_35	rps-17_C35	40S ribosomal protein S17 OS=Caenorhabditis elegans OX=6239 GN=rps-17 PE=3 SV=2	VC[IPM]DEVAIIGSK	6.78	5.49	5.998	6.08933	6.08933	0.530585	8.71336	0.0721111	0.0020282
3629	Q9U2A8	39	Q9U2A8_39	rpl-43_C39	60S ribosomal protein L37a OS=Caenorhabditis elegans OX=6239 GN=rpl-43 PE=3 SV=3	YTC[IPM]SFCGK	6.97	6.2025	5.0725	6.08167	6.08167	0.779349	12.8147	0.0625	0.0375769
3628	P46012	13	P46012_13	C01G6.5_C13	Uncharacterized protein C01G6.5 OS=Caenorhabditis elegans OX=6239 GN=C01G6.5 PE=4 SV=1	IMC[IPM]NSSR	NA	6.9	5.26	6.08	6.08	0.82	13.4868	0.14	0.0775411
3626	Q9NET7	217	Q9NET7_217	CELE_Y39B6A.10_C217	Uncharacterized protein OS=Caenorhabditis elegans OX=6239 GN=CELE_Y39B6A.10 PE=1 SV=1	FC[IPM]AEIK	6.08	NA	NA	6.08	6.08	NA	NA	0.04	0.446375
3627	G5EGS5	1414	G5EGS5_1414	gbf-1_C1414	Uncharacterized protein OS=Caenorhabditis elegans OX=6239 GN=gbf-1 PE=1 SV=1	DAVHVTPDNFESSLQC[IPM]LR	NA	6.08	NA	6.08	6.08	NA	NA	0.13	4.58e-05
3625	Q17693	315	Q17693_315	mthf-1_C315	Probable methylenetetrahydrofolate reductase OS=Caenorhabditis elegans OX=6239 GN=mthf-1 PE=3 SV=2	C[IPM]IEMCR	6.20333	5.95	NA	6.07667	6.07667	0.126667	2.08448	0.114167	0.139021
3624	B3WFW9	114	B3WFW9_114 C7FZU5_155	C41G7.9_C114 C41G7.9_C155	Uncharacterized protein OS=Caenorhabditis elegans OX=6239 GN=C41G7.9 PE=1 SV=1	ELGC[IPM]LWK	4.59333	7.045	6.59	6.07611	6.07611	1.06481	17.5245	0.163333	0.0912032
3623	Q20296	774	Q20296_774 A7LPD8_776	hda-6_C774 hda-6_C776	Histone deacetylase 6 OS=Caenorhabditis elegans OX=6239 GN=hda-6 PE=3 SV=2	IESSC[IPM]IK	4.36	7.79	NA	6.075	6.075	1.715	28.2305	0.135	0.0514606
3622	Q9U3Q0	271	Q9U3Q0_271	mrps-22_C271	Mitochondrial Ribosomal Protein, Small OS=Caenorhabditis elegans OX=6239 GN=mrps-22 PE=1 SV=1	LSDC[IPM]ANLVR	6.24	6.558	5.42667	6.07489	6.07489	0.476393	7.842	0.0337778	0.0681821
3621	V6CJX7	1227	V6CJX7_1227 V6CL75_1196 V6CIS8_1192 V6CLA7_1233 V6CLC0_1229 V6CL74_1194 V6CIS4_1190 V6CLA2_1231	hecd-1_C1227 hecd-1_C1196 hecd-1_C1192 hecd-1_C1233 hecd-1_C1229 hecd-1_C1194 hecd-1_C1190 hecd-1_C1231	HECtD1 ubiquitin ligase homolog OS=Caenorhabditis elegans OX=6239 GN=hecd-1 PE=1 SV=1	ITC[IPM]SDTR	2.97	7.84	7.41	6.07333	6.07333	2.2014	36.247	0.05	0.070923
3620	Q17389	11	Q17389_11	cul-1_C11	Cullin-1 OS=Caenorhabditis elegans OX=6239 GN=cul-1 PE=1 SV=1	MTC[IPM]DSEVVWK	7.105	NA	5.04	6.0725	6.0725	1.0325	17.0029	0.0925	0.153159
3619	Q23495	1546	Q23495_1546	toe-1_C1546	HEAT repeat-containing protein 1 homolog OS=Caenorhabditis elegans OX=6239 GN=toe-1 PE=3 SV=1	C[IPM]SDHLVPAIYR	6.235	5.8	6.18	6.07167	6.07167	0.193405	3.18537	0.0805556	0.0728236
3618	O17599	118	O17599_118	rap-2_C118	RAP homolog (Vertebrate Rap GTPase family) OS=Caenorhabditis elegans OX=6239 GN=rap-2 PE=1 SV=2	C[IPM]DLSHQR	5.615	6.075	6.52	6.07	6.07	0.369482	6.08701	0.07	0.0768621
3614	N1NTN5	1586	N1NTN5_1586 Q17971_1602	C14C10.5_C1586 C14C10.5_C1602	Uncharacterized protein OS=Caenorhabditis elegans OX=6239 GN=C14C10.5 PE=1 SV=1	ELLGSC[IPM]WDEVR	6.06	NA	NA	6.06	6.06	NA	NA	0.13	0.00469216
3612	P34678	582	P34678_582	gly-3_C582	Polypeptide N-acetylgalactosaminyltransferase 3 OS=Caenorhabditis elegans OX=6239 GN=gly-3 PE=2 SV=2	C[IPM]VTGADQR	5.4	4.89	7.89	6.06	6.06	1.31065	21.6279	0.09	0.0699816	Disulfide bond
3615	G5EGS5	783	G5EGS5_783	gbf-1_C783	Uncharacterized protein OS=Caenorhabditis elegans OX=6239 GN=gbf-1 PE=1 SV=1	SQPPMTVDC[IPM]FR	NA	4.96	7.16	6.06	6.06	1.1	18.1518	0.095	0.00157723
3616	Q22968	29	Q22968_29	gcst-1_C29	Aminomethyltransferase OS=Caenorhabditis elegans OX=6239 GN=gcst-1 PE=1 SV=1	QTC[IPM]LIETHK	NA	NA	6.06	6.06	6.06	NA	NA	0.09	0.00206018
3613	G5EF77	389	G5EF77_389 U4PQY8_173	sars-2_C389 sars-2_C173	Seryl Amino-acyl tRNA Synthetase OS=Caenorhabditis elegans OX=6239 GN=sars-2 PE=1 SV=1	YAHTC[IPM]NGTALASTR	6.06	NA	NA	6.06	6.06	NA	NA	0.08	0.414496
3611	Q10657	65	Q10657_65	tpi-1_C65	Triosephosphate isomerase OS=Caenorhabditis elegans OX=6239 GN=tpi-1 PE=1 SV=2	AGVLVAAQNC[IPM]YK	5.61	6.51	NA	6.06	6.06	0.45	7.42574	0.0725	0.0348419
3617	Q19519	366	Q19519_366	vps-36_C366	Related to yeast Vacuolar Protein Sorting factor OS=Caenorhabditis elegans OX=6239 GN=vps-36 PE=1 SV=2	LLAAEESGLIC[IPM]R	NA	NA	6.06	6.06	6.06	NA	NA	0.08	0.000522935
3610	P34308	649	P34308_649	clp-1_C649	Calpain clp-1 OS=Caenorhabditis elegans OX=6239 GN=clp-1 PE=3 SV=4	NQTAGGC[IPM]R	5.54	NA	6.575	6.0575	6.0575	0.5175	8.54313	0.045	0.263279
3608	Q20681	348	Q20681_348	bath-38_C348	BTB and MATH domain-containing protein 38 OS=Caenorhabditis elegans OX=6239 GN=bath-38 PE=4 SV=1	LQDSC[IPM]LR	NA	6.97	5.14	6.055	6.055	0.915	15.1115	0.1	0.109473
3609	P92005	372	P92005_372	cpz-2_C372	CathePsin Z OS=Caenorhabditis elegans OX=6239 GN=cpz-2 PE=1 SV=1	KGGPIAC[IPM]AIGATK GGPIAC[IPM]AIGATK	NA	NA	6.055	6.055	6.055	NA	NA	0.1	0.0214
3606	Q93714	208	Q93714_208	idha-1_C208	Probable isocitrate dehydrogenase [NAD] subunit alpha, mitochondrial OS=Caenorhabditis elegans OX=6239 GN=idha-1 PE=3 SV=3	QSDGLFLSIC[IPM]R	6.075	6.035	NA	6.055	6.055	0.02	0.330306	0.06625	0.0378
3607	Q09349	515	Q09349_515 Q6BEV4_514 Q95QB5_519	ufd-2_C515 ufd-2_C514 ufd-2_C519	Probable ubiquitin conjugation factor E4 OS=Caenorhabditis elegans OX=6239 GN=ufd-2 PE=3 SV=1	HLLC[IPM]VK	6.23	5.92	6.015	6.055	6.055	0.129679	2.14169	0.135	0.171242
3603	Q17941	310	Q17941_310	akt-1_C310	Serine/threonine-protein kinase akt-1 OS=Caenorhabditis elegans OX=6239 GN=akt-1 PE=1 SV=2	C[IPM]DIVYR	NA	NA	6.05	6.05	6.05	NA	NA	0.08	0.093439
3600	Q09409	747	Q09409_747	cid-1_C747	Caffeine Induced Death (S. pombe Cid) homolog OS=Caenorhabditis elegans OX=6239 GN=cid-1 PE=1 SV=1	EC[IPM]VYGR	7.61	3.48	7.06	6.05	6.05	1.83108	30.2658	0.0833333	0.165912
3601	Q9Y0A1	1844	Q9Y0A1_1844	itr-1_C1844	Inositol 1,4,5-trisphosphate receptor itr-1 OS=Caenorhabditis elegans OX=6239 GN=itr-1 PE=1 SV=1	MCDC[IPM]TK	6.73	NA	5.37	6.05	6.05	0.68	11.2397	0.065	0.159133
3605	O61199	288	O61199_288 U4PC51_61	ogdh-1_C288 ogdh-1_C61	2-oxoglutarate dehydrogenase, mitochondrial OS=Caenorhabditis elegans OX=6239 GN=ogdh-1 PE=1 SV=2	FGLEGC[IPM]EVLIPAMK	NA	NA	6.05	6.05	6.05	NA	NA	0.13	0.00195271
3604	P34885	516	P34885_516 H9G2Y7_572	pkc-1_C516 pkc-1_C572	Protein kinase C-like 1B OS=Caenorhabditis elegans OX=6239 GN=pkc-1 PE=2 SV=2	LDNILLDAEGHC[IPM]R	NA	NA	6.05	6.05	6.05	NA	NA	0.08	8.77e-05
3602	Q23551	6762	Q23551_6762 H2FLH3_6452 H2FLH2_6531 A0A061ACT3_6737 A0A061AE24_6746	unc-22_C6762 unc-22_C6452 unc-22_C6531 unc-22_C6737 unc-22_C6746	Twitchin OS=Caenorhabditis elegans OX=6239 GN=unc-22 PE=1 SV=3	SGVC[IPM]SLEIFNAR	NA	6.05	NA	6.05	6.05	NA	NA	0.14	0.0480564
3599	Q09409	190	Q09409_190	cid-1_C190	Caffeine Induced Death (S. pombe Cid) homolog OS=Caenorhabditis elegans OX=6239 GN=cid-1 PE=1 SV=1	C[IPM]NGLFIK	5.45	5.77	6.92	6.04667	6.04667	0.631207	10.4389	0.13	0.0550205
3598	Q95Y90	72	Q95Y90_72	rpl-9_C72	60S ribosomal protein L9 OS=Caenorhabditis elegans OX=6239 GN=rpl-9 PE=3 SV=1	TVC[IPM]SHIK	5.71556	6.42556	5.99333	6.04481	6.04481	0.292133	4.83279	0.0237037	0.062461
3595	G5ECJ5	44	G5ECJ5_44	bir-2_C44	Baculoviral IAP repeat-containing protein bir-2 OS=Caenorhabditis elegans OX=6239 GN=bir-2 PE=2 SV=1	INIAC[IPM]TSEK	6.79	5.29	NA	6.04	6.04	0.75	12.4172	0.155	0.0107379
3597	Q19393	313	Q19393_313	CELE_F13D12.5_C313	Uncharacterized protein OS=Caenorhabditis elegans OX=6239 GN=CELE_F13D12.5 PE=1 SV=1	ANDYC[IPM]MLR	6.04	NA	NA	6.04	6.04	NA	NA	0.13	0.0155169
3596	Q9NAN1	431	Q9NAN1_431	uba-2_C431	SUMO-activating enzyme subunit uba-2 OS=Caenorhabditis elegans OX=6239 GN=uba-2 PE=3 SV=3	C[IPM]FVCSEK	5.95	6.13	NA	6.04	6.04	0.09	1.49007	0.07	0.053148	Metal binding
3593	Q09590	481	Q09590_481	emb-8_C481	NADPH--cytochrome P450 reductase OS=Caenorhabditis elegans OX=6239 GN=emb-8 PE=1 SV=1	DINGVC[IPM]TR	5.24	NA	6.84	6.04	6.04	0.8	13.245	0.065	0.0210108
3594	Q65XX2	1219	Q65XX2_1219	Y54E10A.11_C1219	E3 ubiquitin-protein ligase listerin OS=Caenorhabditis elegans OX=6239 GN=Y54E10A.11 PE=3 SV=1	QVPIGC[IPM]R	6.04	NA	NA	6.04	6.04	NA	NA	0.13	0.122125
3592	Q09996	67	Q09996_67	lars-1_C67	Leucine--tRNA ligase OS=Caenorhabditis elegans OX=6239 GN=lars-1 PE=3 SV=2	C[IPM]EFAAGFQR	6.15	5.835	6.125	6.03667	6.03667	0.142965	2.36827	0.0933333	0.0681275
3590	G5EFJ3	116	G5EFJ3_116	C08E8.4_C116	Uncharacterized protein OS=Caenorhabditis elegans OX=6239 GN=C08E8.4 PE=1 SV=1	DIMYLAC[IPM]LAK	NA	6.47	5.6	6.035	6.035	0.435	7.20795	0.105	0.00544707
3591	Q27464	19	Q27464_19	gspd-1_C19	Glucose-6-phosphate 1-dehydrogenase OS=Caenorhabditis elegans OX=6239 GN=gspd-1 PE=3 SV=1	DLVEC[IPM]LR	NA	NA	6.035	6.035	6.035	NA	NA	0.075	0.133727
3589	Q21153	427	Q21153_427	K02F3.2_C427	Probable calcium-binding mitochondrial carrier K02F3.2 OS=Caenorhabditis elegans OX=6239 GN=K02F3.2 PE=3 SV=3	NSLDC[IPM]FK	5.47	6.47	6.16	6.03333	6.03333	0.417958	6.92748	0.107778	0.146413
3588	Q9XUW5	405	Q9XUW5_405	ddx-17_C405	DEAD boX helicase homolog OS=Caenorhabditis elegans OX=6239 GN=ddx-17 PE=1 SV=1	DGWPTLC[IPM]IHGDK	7.485	7.58	3.03	6.03167	6.03167	2.12285	35.1951	0.095	0.061746
3586	Q9NA69	647	Q9NA69_647	CELE_Y57A10A.13_C647	Uncharacterized protein OS=Caenorhabditis elegans OX=6239 GN=CELE_Y57A10A.13 PE=1 SV=1	TEQC[IPM]SVWDR	6.03	NA	NA	6.03	6.03	NA	NA	0.09	0.135668
3587	O45279	292	O45279_292	dlat-2_C292	DihydroLipoyllysine-residue AcetylTransferase OS=Caenorhabditis elegans OX=6239 GN=dlat-2 PE=1 SV=1	LMGVNLC[IPM]FDGR	6.03	NA	NA	6.03	6.03	NA	NA	0.19	0.000271003
3585	G5EEY5	443	G5EEY5_443	pbrm-1_C443	PolyBRoMo domain containing OS=Caenorhabditis elegans OX=6239 GN=pbrm-1 PE=1 SV=1	ALTISTC[IPM]K	6.03	NA	NA	6.03	6.03	NA	NA	0.03	0.0760863
3584	A0A168H9Z7	33	A0A168H9Z7_33 H2L0N1_99 O01619_115 H2L0N0_52 Q95ZK4_58	unc-132_C33 unc-132_C99 unc-132_C115 unc-132_C52 unc-132_C58	Uncharacterized protein OS=Caenorhabditis elegans OX=6239 GN=unc-132 PE=1 SV=1	IVLTGGPC[IPM]GGK	6.63333	5.90333	5.54	6.02556	6.02556	0.454641	7.54522	0.0555556	0.00182646
3583	Q22342	1219	Q22342_1219	epg-7_C1219	Ectopic P Granules OS=Caenorhabditis elegans OX=6239 GN=epg-7 PE=1 SV=2	SSQNTIC[IPM]TQTR	NA	5.9	6.15	6.025	6.025	0.125	2.07469	0.045	0.000732624
3582	Q09990	390	Q09990_390 A0A0K3AWY7_335 A0A0K3ARM6_335 A0A0K3AUM4_390	lin-23_C390 lin-23_C335 lin-23_C335 lin-23_C390	F-box/WD repeat-containing protein lin-23 OS=Caenorhabditis elegans OX=6239 GN=lin-23 PE=1 SV=2	GIAC[IPM]LQYR	5.97	NA	6.08	6.025	6.025	0.055	0.912863	0.11	0.0287338
3581	Q27535	142	Q27535_142	ZC434.8_C142	Probable arginine kinase ZC434.8 OS=Caenorhabditis elegans OX=6239 GN=ZC434.8 PE=3 SV=1	SLQGYPFNPC[IPM]LSETNYK	5.82	NA	6.23	6.025	6.025	0.205	3.40249	0.085	4.46e-05
3580	Q18639	139	Q18639_139 Q09979_135	dhs-18_C139 dhs-6_C135	DeHydrogenases, Short chain OS=Caenorhabditis elegans OX=6239 GN=dhs-18 PE=1 SV=1	TC[IPM]LPYLK	5.99	5.34	6.735	6.02167	6.02167	0.569946	9.46493	0.0855556	0.0748898
3578	Q8T3D2	2316	Q8T3D2_2316 Q94010_2343	CELE_T08G11.1_C2316 CELE_T08G11.1_C2343	Uncharacterized protein OS=Caenorhabditis elegans OX=6239 GN=CELE_T08G11.1 PE=1 SV=1	LC[IPM]QSGLTK	5.1	6.94	NA	6.02	6.02	0.92	15.2824	0.095	0.0792383
3579	P41877	957	P41877_957	isw-1_C957	Chromatin-remodeling complex ATPase chain isw-1 OS=Caenorhabditis elegans OX=6239 GN=isw-1 PE=1 SV=2	C[IPM]NTLITLIER	NA	NA	6.02	6.02	6.02	NA	NA	0.04	0.00631567
3577	P12844	835	P12844_835 Q21000_832	myo-3_C835 myo-5_C832	Myosin-3 OS=Caenorhabditis elegans OX=6239 GN=myo-3 PE=2 SV=1	AWC[IPM]TLR	5.0475	6.604	6.4	6.01717	6.01717	0.690697	11.4788	0.0398333	0.142847
3576	Q9TXQ1	1114	Q9TXQ1_1114	tank-1_C1114	Tankyrase-like protein OS=Caenorhabditis elegans OX=6239 GN=tank-1 PE=2 SV=1	C[IPM]PIDAVDK	6.58667	6.59	4.87333	6.01667	6.01667	0.80846	13.437	0.102778	0.1435
3575	P30643	302	P30643_302	R08D7.4_C302	Uncharacterized protein R08D7.4 OS=Caenorhabditis elegans OX=6239 GN=R08D7.4 PE=4 SV=3	AAIVAC[IPM]TR	NA	6.015	NA	6.015	6.015	NA	NA	0.2	0.0429243
3574	Q9N5V3	672	Q9N5V3_672	imb-3_C672	IMportin Beta family OS=Caenorhabditis elegans OX=6239 GN=imb-3 PE=1 SV=2	ATAC[IPM]DMLVAFAK	6.2175	6.335	5.48667	6.01306	6.01306	0.375291	6.24128	0.0686111	0.0157931
3573	Q22038	16	Q22038_16	rho-1_C16	Ras-like GTP-binding protein rhoA OS=Caenorhabditis elegans OX=6239 GN=rho-1 PE=1 SV=1	VIVGDGAC[IPM]GK KLVIVGDGAC[IPM]GK LVIVGDGAC[IPM]GK IVGDGAC[IPM]GK	5.99889	6.045	5.99364	6.01251	6.01251	0.0230749	0.383781	0.0754377	0.0242366
3568	Q9XWI6	480	Q9XWI6_480	eif-3.B_C480	Eukaryotic translation initiation factor 3 subunit B OS=Caenorhabditis elegans OX=6239 GN=eif-3.B PE=3 SV=2	FC[IPM]VLVGNTAK	6.01	NA	NA	6.01	6.01	NA	NA	0.11	0.0107142
3566	Q95Y73	618	Q95Y73_618	fusm-2_C618	Mitochondrial elongation factor G2 OS=Caenorhabditis elegans OX=6239 GN=fusm-2 PE=1 SV=2	INPALLSAC[IPM]AQK	6.01	NA	NA	6.01	6.01	NA	NA	0.14	0.000423417
3567	P46822	98	P46822_98	klc-2_C98	Kinesin light chain OS=Caenorhabditis elegans OX=6239 GN=klc-2 PE=2 SV=2	LC[IPM]QENAWLR	6.01	NA	NA	6.01	6.01	NA	NA	0.04	0.0292403
3572	Q20967	86	Q20967_86 Q20968_85	lys-5_C86 lys-6_C85	Lysozyme-like protein 5 OS=Caenorhabditis elegans OX=6239 GN=lys-5 PE=2 SV=1	STC[IPM]ASAANQVK	NA	NA	6.01	6.01	6.01	NA	NA	0.13	0.000687645
3570	X5M8Y9	324	X5M8Y9_324 Q9BKT9_456	npp-13_C324 npp-13_C456	Nuclear pore protein OS=Caenorhabditis elegans OX=6239 GN=npp-13 PE=1 SV=1	AIYLLHEC[IPM]GQR	5.98	7.14	4.91	6.01	6.01	0.910641	15.1521	0.07	0.00609852
3569	X5LVB3	192	X5LVB3_192 Q95XR2_281	nsun-4_C192 nsun-4_C281	Nop2 (NOP2)/SUN domain family member OS=Caenorhabditis elegans OX=6239 GN=nsun-4 PE=1 SV=1	IVC[IPM]NDFK	4.08	7.79	6.16	6.01	6.01	1.51831	25.2631	0.0916667	0.122914
3571	Q23551	1674	Q23551_1674 H2FLH3_1364 H2FLH2_1443 A0A061ACT3_1649 A0A061AE24_1658	unc-22_C1674 unc-22_C1364 unc-22_C1443 unc-22_C1649 unc-22_C1658	Twitchin OS=Caenorhabditis elegans OX=6239 GN=unc-22 PE=1 SV=3	ALNEC[IPM]GLSDPLTGESVLAK	4.83	7.19	NA	6.01	6.01	1.18	19.6339	0.19	0.000716333
3565	P46548	247	P46548_247 Q95ZN7_249	nmt-1_C247 nmt-1_C249	Probable glycylpeptide N-tetradecanoyltransferase OS=Caenorhabditis elegans OX=6239 GN=nmt-1 PE=3 SV=1	PVSVC[IPM]R	5.86	6.19	5.97	6.00667	6.00667	0.137194	2.28403	0.0411111	0.13888
3564	Q9N5V3	386	Q9N5V3_386	imb-3_C386	IMportin Beta family OS=Caenorhabditis elegans OX=6239 GN=imb-3 PE=1 SV=2	AFSAVGEGC[IPM]QR	6.64	4.59333	6.78333	6.00556	6.00556	1.0003	16.6563	0.0491667	0.0500626
3562	Q9XTQ5	146	Q9XTQ5_146	gob-1_C146	Trehalose-phosphatase OS=Caenorhabditis elegans OX=6239 GN=gob-1 PE=1 SV=1	LC[IPM]DLPGLLSK	NA	4.26	7.75	6.005	6.005	1.745	29.0591	0.14	0.000822029
3561	G5EBY2	696	G5EBY2_696 K8ESB8_507 G5EE94_696 K8F7X2_507 G5EBE2_696 A0A061ACS9_696 K8ESI6_507	tbc-9_C696 tbc-9_C507 tbc-9_C696 tbc-9_C507 tbc-9_C696 tbc-9_C696 tbc-9_C507	TBC (Tre-2/Bub2/Cdc16) domain family OS=Caenorhabditis elegans OX=6239 GN=tbc-9 PE=1 SV=1	LIC[IPM]ESR	7.02	4.99	NA	6.005	6.005	1.015	16.9026	0.105	0.126434
3563	Q23194	732	Q23194_732	vps-18_C732	Vacuolar protein sorting-associated protein 18 homolog OS=Caenorhabditis elegans OX=6239 GN=vps-18 PE=1 SV=4	TC[IPM]EQFK	NA	NA	6.005	6.005	6.005	NA	NA	0.065	0.183426
3559	Q86NE2	65	Q86NE2_65 Q86FL7_57 Q22379_57 Q86NE4_57 Q22380_57 Q18620_57 Q86NE3_57	col-171_C65 col-166_C57 col-167_C57 col-169_C57 col-168_C57 col-180_C57 col-170_C57	COLlagen OS=Caenorhabditis elegans OX=6239 GN=col-171 PE=4 SV=1	QSVMQSEVDFC[IPM]R MQSVMQSEVDFC[IPM]R	4.765	NA	7.24	6.0025	6.0025	1.2375	20.6164	0.1275	0.00112894
3560	O01483	393	O01483_393	inst-1_C393	INtegrator complex SubuniT 1 homolog OS=Caenorhabditis elegans OX=6239 GN=inst-1 PE=1 SV=2	TIC[IPM]EVSR	NA	5.805	6.2	6.0025	6.0025	0.1975	3.2903	0.0925	0.163704
3556	Q7YZG8	388	Q7YZG8_388 Q9N4F3_388	apb-1_C388 apb-1_C388	AP complex subunit beta OS=Caenorhabditis elegans OX=6239 GN=apb-1 PE=1 SV=1	C[IPM]VQTLLELIQTK	6	NA	NA	6	6	NA	NA	0.115	0.0908217
3558	G5EEP7	878	G5EEP7_878 G5EDT4_890	CELE_T01D3.6_C878 CELE_T01D3.6_C890	Uncharacterized protein OS=Caenorhabditis elegans OX=6239 GN=CELE_T01D3.6 PE=1 SV=1	YTC[IPM]PVIPVENER	NA	6	NA	6	6	NA	NA	0.12	0.00762408
3557	Q20173	111	Q20173_111	twf-2_C111	TWinFilin actin binding protein homolog OS=Caenorhabditis elegans OX=6239 GN=twf-2 PE=1 SV=2	SEFGQC[IPM]YIEHEK	NA	6.18	5.82	6	6	0.18	3	0.11	0.000956826
3555	P52009	58	P52009_58 P52010_40 P52015_40	cyn-1_C58 cyn-2_C40 cyn-7_C40	Peptidyl-prolyl cis-trans isomerase 1 OS=Caenorhabditis elegans OX=6239 GN=cyn-1 PE=2 SV=1	ALC[IPM]TGEK	5.73333	5.395	6.87	5.99944	5.99944	0.630882	10.5157	0.0544444	0.0348412
3554	Q19020	3332	Q19020_3332 A0A163VTS9_2400	dhc-1_C3332 dhc-1_C2400	Dynein heavy chain, cytoplasmic OS=Caenorhabditis elegans OX=6239 GN=dhc-1 PE=1 SV=1	ASVAC[IPM]GPMVK	6.7	4.95	6.3425	5.9975	5.9975	0.754937	12.5875	0.0875	0.0572892
3553	Q22470	97	Q22470_97	mrps-18b_C97	Mitochondrial Ribosomal Protein, Small OS=Caenorhabditis elegans OX=6239 GN=mrps-18b PE=1 SV=1	LFC[IPM]IDK	7.4	6.84	3.75	5.99667	5.99667	1.605	26.7649	0.0816667	0.111036
3552	Q9XX15	109	Q9XX15_109	Y39A1A.14_C109	Ribosomal RNA small subunit methyltransferase nep-1 OS=Caenorhabditis elegans OX=6239 GN=Y39A1A.14 PE=3 SV=1	NVLVDVSPQC[IPM]R	5.73	6.11	6.15	5.99667	5.99667	0.189268	3.15621	0.0411111	0.00232524
3551	B3CJ34	717	B3CJ34_717	gcn-1_C717	GCN (Yeast General Control Nondrepressible) homolog OS=Caenorhabditis elegans OX=6239 GN=gcn-1 PE=1 SV=2	ETAIQNVLQC[IPM]K	7.3	4.81	5.87	5.99333	5.99333	1.02027	17.0235	0.128333	0.0273421
3550	O02056	216	O02056_216	rpl-4_C216	60S ribosomal protein L4 OS=Caenorhabditis elegans OX=6239 GN=rpl-4 PE=1 SV=3	LGPVVIYGQDAEC[IPM]AR	6.066	6.3625	5.55	5.99283	5.99283	0.335712	5.6019	0.0518333	0.0153999
3549	Q18040	234	Q18040_234	oatr-1_C234	Probable ornithine aminotransferase, mitochondrial OS=Caenorhabditis elegans OX=6239 GN=oatr-1 PE=3 SV=3	GVSDLC[IPM]K	9.17667	5.6	3.2	5.99222	5.99222	2.45568	40.9811	0.0844444	0.114448
3547	Q5CZ37	145	Q5CZ37_145	fitm-2_C145	FIT family protein fitm-2 OS=Caenorhabditis elegans OX=6239 GN=fitm-2 PE=3 SV=1	VLALTSMC[IPM]DK	5.84	5.84	6.29	5.99	5.99	0.212132	3.54144	0.0533333	0.00459948
3548	Q27245	280	Q27245_280	lap-2_C280	Putative aminopeptidase W07G4.4 OS=Caenorhabditis elegans OX=6239 GN=lap-2 PE=3 SV=1	GVTIDTGGC[IPM]DLK	NA	NA	5.99	5.99	5.99	NA	NA	0.09	0.00157805
3546	Q4W5T0	240	Q4W5T0_240	mrpl-39_C240	Mitochondrial Ribosomal Protein, Large OS=Caenorhabditis elegans OX=6239 GN=mrpl-39 PE=1 SV=1	QVFSTDGPC[IPM]INSTR	5.99	NA	NA	5.99	5.99	NA	NA	0.07	0.000849647
3545	O17373	305	O17373_305	pho-14_C305	Intestinal acid PHOsphatase OS=Caenorhabditis elegans OX=6239 GN=pho-14 PE=1 SV=1	LSC[IPM]LAK	8.2	4.86	4.9	5.98667	5.98667	1.56515	26.1439	0.113333	0.180829
3544	Q22013	154	Q22013_154	CELE_R186.3_C154	Uncharacterized protein OS=Caenorhabditis elegans OX=6239 GN=CELE_R186.3 PE=1 SV=1	VPILIAC[IPM]HK	6	NA	5.97	5.985	5.985	0.015	0.250627	0.075	0.0223853
3543	Q95ZR2	503	Q95ZR2_503	CELE_R05D11.9_C503	Uncharacterized protein OS=Caenorhabditis elegans OX=6239 GN=CELE_R05D11.9 PE=1 SV=2	FDYSNC[IPM]IK	5.99	6.34	5.62	5.98333	5.98333	0.293977	4.91326	0.1	0.0326116
3542	Q21554	103	Q21554_103	ddb-1_C103	DNA damage-binding protein 1 OS=Caenorhabditis elegans OX=6239 GN=ddb-1 PE=1 SV=2	AAGC[IPM]IADPTGR	6.44	7.04333	4.46	5.98111	5.98111	1.10343	18.4486	0.08	0.0940442
3540	Q20012	49	Q20012_49	dhs-20_C49	DeHydrogenases, Short chain OS=Caenorhabditis elegans OX=6239 GN=dhs-20 PE=1 SV=3	AILITGC[IPM]DTGFGR	5.98	NA	NA	5.98	5.98	NA	NA	0.065	0.00292747
3541	O44959	322	O44959_322	riok-1_C322	Serine/threonine-protein kinase RIO1 OS=Caenorhabditis elegans OX=6239 GN=riok-1 PE=2 SV=5	MDC[IPM]NNVNK	4.96	7.62	5.36	5.98	5.98	1.1711	19.5836	0.0633333	0.00703168
3539	O44183	50	O44183_50	ltah-1.2_C50	LeukoTriene A4 Hydrolase homolog OS=Caenorhabditis elegans OX=6239 GN=ltah-1.2 PE=1 SV=2	C[IPM]LTDATK	6.0325	6.15	5.75	5.9775	5.9775	0.167867	2.80831	0.0613889	0.0980701
3538	Q21986	599	Q21986_599	cra-1_C599	N-terminal acetyltransferase B complex subunit NAA25 homolog OS=Caenorhabditis elegans OX=6239 GN=cra-1 PE=1 SV=3	TAC[IPM]DVMNR	6.145	6.325	5.46222	5.97741	5.97741	0.371629	6.21722	0.0683333	0.00714417
3537	Q19554	225	Q19554_225	abcf-1_C225	ABC transporter, class F OS=Caenorhabditis elegans OX=6239 GN=abcf-1 PE=1 SV=1	EMQEKPC[IPM]TDFSGGWR PC[IPM]TDFSGGWR	5.07	6.19667	6.665	5.97722	5.97722	0.669389	11.199	0.0537778	0.062302
3536	Q9N4J8	32	Q9N4J8_32	cct-3_C32	T-complex protein 1 subunit gamma OS=Caenorhabditis elegans OX=6239 GN=cct-3 PE=3 SV=3	ESGHQVQIGNINAC[IPM]K	6.39	5.39	6.15	5.97667	5.97667	0.42625	7.1319	0.0716667	0.000662976
3535	A5JYW9	1283	A5JYW9_1283	sin-3_C1283	Paired amphipathic helix protein sin-3 OS=Caenorhabditis elegans OX=6239 GN=sin-3 PE=2 SV=1	NIHHATC[IPM]AEER	5.575	4.29	8.06	5.975	5.975	1.56487	26.1903	0.113333	0.069799
3534	G5EDS8	211	G5EDS8_211	exos-7_C211	EXOSome (Multiexonuclease complex) component OS=Caenorhabditis elegans OX=6239 GN=exos-7 PE=1 SV=1	C[IPM]PLLLTISK	5.61	6.335	NA	5.9725	5.9725	0.3625	6.06949	0.05	0.00721702
3530	G5EFD7	217	G5EFD7_217	CELE_F46C5.9_C217	Uncharacterized protein OS=Caenorhabditis elegans OX=6239 GN=CELE_F46C5.9 PE=1 SV=1	IC[IPM]LYDLR	5.97	NA	NA	5.97	5.97	NA	NA	0.08	0.034445
3532	A7WK41	30	A7WK41_30	CELE_Y94H6A.7_C30	Uncharacterized protein OS=Caenorhabditis elegans OX=6239 GN=CELE_Y94H6A.7 PE=1 SV=2	SPIAEAVFIDC[IPM]LK	NA	NA	5.97	5.97	5.97	NA	NA	0.07	0.0748243
3529	Q95XY4	173	Q95XY4_173	nol-6_C173	Nucleolar protein 6 OS=Caenorhabditis elegans OX=6239 GN=nol-6 PE=1 SV=3	IGFYC[IPM]PELAK	5.38	6.56	NA	5.97	5.97	0.59	9.88275	0.06	0.0024697
3531	Q18297	671	Q18297_671 N1NV19_670	trpa-1_C671 trpa-1_C670	Transient receptor potential cation channel subfamily A member 1 homolog OS=Caenorhabditis elegans OX=6239 GN=trpa-1 PE=2 SV=5	NLMIPC[IPM]DVIPLDK	5.97	NA	NA	5.97	5.97	NA	NA	0.16	0.00119518
3533	H2KYN0	466	H2KYN0_466	vps-45_C466	Related to yeast Vacuolar Protein Sorting factor OS=Caenorhabditis elegans OX=6239 GN=vps-45 PE=1 SV=1	NMIESC[IPM]QR	NA	NA	5.97	5.97	5.97	NA	NA	0.1	0.0185626
3528	Q9TYL9	602	Q9TYL9_602	copb-1_C602	Coatomer subunit beta OS=Caenorhabditis elegans OX=6239 GN=copb-1 PE=1 SV=1	SGLC[IPM]IVHQQVNEDDLDR	6.07	6.45	5.385	5.96833	5.96833	0.440688	7.38376	0.0533333	0.000270154
3527	H2KZ94	1237	H2KZ94_1237	lgx-1_C1237	Lin-12 and Glp-1 X-hybridizing OS=Caenorhabditis elegans OX=6239 GN=lgx-1 PE=1 SV=1	C[IPM]INGAK	NA	7.6	4.33	5.965	5.965	1.635	27.4099	0.0875	0.27598
3526	P52713	94	P52713_94	alh-8_C94	Probable methylmalonate-semialdehyde dehydrogenase [acylating], mitochondrial OS=Caenorhabditis elegans OX=6239 GN=alh-8 PE=3 SV=1	QQC[IPM]MFK	6.82	3.87	7.2025	5.96417	5.96417	1.48901	24.9659	0.0883333	0.131393
3524	Q10941	517	Q10941_517	ugt-46_C517	Putative UDP-glucuronosyltransferase ugt-46 OS=Caenorhabditis elegans OX=6239 GN=ugt-46 PE=1 SV=1	FSC[IPM]FGHVEEK	4.32	4.45	9.12	5.96333	5.96333	2.23273	37.441	0.161667	0.00790572
3525	Q23551	5870	Q23551_5870 H2FLH3_5560 H2FLH2_5639 A0A061ACT3_5845 A0A061AE24_5854	unc-22_C5870 unc-22_C5560 unc-22_C5639 unc-22_C5845 unc-22_C5854	Twitchin OS=Caenorhabditis elegans OX=6239 GN=unc-22 PE=1 SV=3	C[IPM]NQNPSPPNNYNVPNLIDGR	6.14	6.66	5.09	5.96333	5.96333	0.65301	10.9504	0.0633333	1.26e-05
3523	P91151	98	P91151_98	cogc-5_C98	Conserved Oligomeric Golgi (COG) Component OS=Caenorhabditis elegans OX=6239 GN=cogc-5 PE=1 SV=2	LATVC[IPM]DDLTTK	NA	NA	5.96	5.96	5.96	NA	NA	0.08	0.000328495
3519	Q17796	187	Q17796_187	hgrs-1_C187	Hepatocyte Growth factor-Regulated TK Substrate (HRS) family OS=Caenorhabditis elegans OX=6239 GN=hgrs-1 PE=1 SV=2	ACGQIFC[IPM]DK	2.68	9.24	NA	5.96	5.96	3.28	55.0336	0.145	0.0246766
3522	O01583	127	O01583_127 A0A0K3AUZ7_127	mrck-1_C127 mrck-1_C127	Serine/threonine-protein kinase mrck-1 OS=Caenorhabditis elegans OX=6239 GN=mrck-1 PE=2 SV=3	AETAC[IPM]FR	NA	5.96	NA	5.96	5.96	NA	NA	0.06	0.0437767
3520	G5EEW6	295	G5EEW6_295	sig-7_C295	Peptidyl-prolyl cis-trans isomerase sig-7 OS=Caenorhabditis elegans OX=6239 GN=sig-7 PE=1 SV=1	SC[IPM]EQAFFK	6.04	NA	5.88	5.96	5.96	0.08	1.34228	0.065	0.0186445
3521	Q9N5L0	539	Q9N5L0_539 A0A0K3AVN7_221 A0A0K3AXZ0_70	trm-2a_C539 trm-2a_C221 trm-2a_C70	TRna (tRNA) Methyltransferase homolog OS=Caenorhabditis elegans OX=6239 GN=trm-2a PE=1 SV=2	VILAC[IPM]R	4.14	5.73	8.01	5.96	5.96	1.58827	26.6488	0.121111	0.254382
3518	B3CJ34	771	B3CJ34_771	gcn-1_C771	GCN (Yeast General Control Nondrepressible) homolog OS=Caenorhabditis elegans OX=6239 GN=gcn-1 PE=1 SV=2	C[IPM]AEGQLYNTR	5.18	6.12	6.575	5.95833	5.95833	0.580866	9.7488	0.0816667	0.00366846
3517	P34475	252	P34475_252	tbg-1_C252	Tubulin gamma chain OS=Caenorhabditis elegans OX=6239 GN=tbg-1 PE=2 SV=1	FNSAMC[IPM]PSIR	5.67	6.24333	NA	5.95667	5.95667	0.286667	4.81253	0.08	0.0767327
3516	P36609	40	P36609_40	ncs-2_C40	Neuronal calcium sensor 2 OS=Caenorhabditis elegans OX=6239 GN=ncs-2 PE=2 SV=2	GFVQDC[IPM]PK	2.98	8.93	NA	5.955	5.955	2.975	49.958	0.085	0.125207
3515	Q18040	49	Q18040_49	oatr-1_C49	Probable ornithine aminotransferase, mitochondrial OS=Caenorhabditis elegans OX=6239 GN=oatr-1 PE=3 SV=3	GEGC[IPM]FVWDVEGK KGEGC[IPM]FVWDVEGK	9.28	7.48	1.1	5.95333	5.95333	3.50962	58.9522	0.09	0.0819747
3513	P34455	123	P34455_123	aco-2_C123	Probable aconitate hydratase, mitochondrial OS=Caenorhabditis elegans OX=6239 GN=aco-2 PE=3 SV=2	TAVPSTIHC[IPM]DHLIEAQK	7.13	7.55	3.17	5.95	5.95	1.97322	33.1634	0.11	9.88e-05
3514	P52018	69	P52018_69	cyn-11_C69	Peptidyl-prolyl cis-trans isomerase 11 OS=Caenorhabditis elegans OX=6239 GN=cyn-11 PE=2 SV=1	NC[IPM]TFHR	5.94	6.34	5.57	5.95	5.95	0.314431	5.28455	0.0766667	0.194704
3512	G5EBZ4	1354	G5EBZ4_1354	let-418_C1354	Protein let-418 OS=Caenorhabditis elegans OX=6239 GN=let-418 PE=1 SV=1	HLC[IPM]EPGADGHDTFNDGVPR	5.95	NA	NA	5.95	5.95	NA	NA	0.11	0.00895179
3511	Q09293	311	Q09293_311	tofu-6_C311	Embryonic developmental protein tofu-6 OS=Caenorhabditis elegans OX=6239 GN=tofu-6 PE=2 SV=2	GVC[IPM]EYLPR KGVC[IPM]EYLPR	6.99667	6.0325	4.82	5.94972	5.94972	0.890546	14.9679	0.0745556	0.0185901
3510	Q9BL07	229	Q9BL07_229	Y54F10AM.8_C229	Putative phospholipase B-like 3 OS=Caenorhabditis elegans OX=6239 GN=Y54F10AM.8 PE=1 SV=1	C[IPM]SGFVK	5.15	6.745	NA	5.9475	5.9475	0.7975	13.409	0.08	0.109807
3509	P90789	94	P90789_94	D2030.4_C94	NADH dehydrogenase [ubiquinone] 1 beta subcomplex subunit 7 OS=Caenorhabditis elegans OX=6239 GN=D2030.4 PE=3 SV=1	C[IPM]EYDDHIMR	NA	6.87	5.02	5.945	5.945	0.925	15.5593	0.135	0.00449663	Disulfide bond
3508	Q9NAR3	53	Q9NAR3_53	col-124_C53	COLlagen OS=Caenorhabditis elegans OX=6239 GN=col-124 PE=1 SV=1	VMHSDIVEC[IPM]K	5.406	NA	6.48	5.943	5.943	0.537	9.03584	0.106333	0.0518304
3507	U4PC34	69	U4PC34_69 O44517_69	CELE_F56A11.5_C69 CELE_F56A11.5_C69	Uncharacterized protein OS=Caenorhabditis elegans OX=6239 GN=CELE_F56A11.5 PE=1 SV=1	C[IPM]TPFGPR	6.42	5.17	6.23667	5.94222	5.94222	0.551149	9.27514	0.0838889	0.0977685
3506	G5EGR6	689	G5EGR6_689 Q86B39_576 O16720_595 Q3LTR7_697 G5EES3_710	alg-1_C689 alg-2_C576 alg-2_C595 alg-1_C697 alg-1_C710	Protein argonaute OS=Caenorhabditis elegans OX=6239 GN=alg-1 PE=1 SV=1	VGDTVLGIATQC[IPM]VQAK	NA	NA	5.94	5.94	5.94	NA	NA	0.16	0.00574102
3504	N1NTN5	669	N1NTN5_669 Q17971_685	C14C10.5_C669 C14C10.5_C685	Uncharacterized protein OS=Caenorhabditis elegans OX=6239 GN=C14C10.5 PE=1 SV=1	IANDVIGDMMQVAC[IPM]K	NA	5.94	NA	5.94	5.94	NA	NA	0.15	0.013265
3503	Q18547	167	Q18547_167	rfc-3_C167	RFC (DNA replication factor) family OS=Caenorhabditis elegans OX=6239 GN=rfc-3 PE=1 SV=1	IVLSC[IPM]ESLSR	6.48	5.4	NA	5.94	5.94	0.54	9.09091	0.045	0.0262326
3502	Q9N5R9	282	Q9N5R9_282	spt-16_C282	FACT complex subunit spt-16 OS=Caenorhabditis elegans OX=6239 GN=spt-16 PE=3 SV=1	LSEYC[IPM]TNLTR	5.88	6.44	5.5	5.94	5.94	0.386092	6.49986	0.0466667	0.00501868
3505	Q23551	1243	Q23551_1243 H2FLH3_933 H2FLH2_1012 A0A061ACT3_1218 A0A061AE24_1227	unc-22_C1243 unc-22_C933 unc-22_C1012 unc-22_C1218 unc-22_C1227	Twitchin OS=Caenorhabditis elegans OX=6239 GN=unc-22 PE=1 SV=3	QAVLTC[IPM]K	NA	NA	5.94	5.94	5.94	NA	NA	0.06	0.130223
3501	P61866	17	P61866_17	rpl-12_C17	60S ribosomal protein L12 OS=Caenorhabditis elegans OX=6239 GN=rpl-12 PE=3 SV=1	C[IPM]VGGEVGATSALAPK	4.5	6.49333	6.82	5.93778	5.93778	1.02537	17.2686	0.0688889	0.0327596
3499	G5EFM7	122	G5EFM7_122	CELE_F18C12.3_C122	Uncharacterized protein OS=Caenorhabditis elegans OX=6239 GN=CELE_F18C12.3 PE=1 SV=1	ATC[IPM]LTAK	4.8	NA	7.07	5.935	5.935	1.135	19.1238	0.1175	0.0792467
3500	A0A163UTK6	219	A0A163UTK6_219 A0A168HAJ0_148 Q965W8_487	CELE_Y39H10A.6_C219 CELE_Y39H10A.6_C148 CELE_Y39H10A.6_C487	Uncharacterized protein OS=Caenorhabditis elegans OX=6239 GN=CELE_Y39H10A.6 PE=1 SV=1	IFSGAC[IPM]QR	6.67	5.2	NA	5.935	5.935	0.735	12.3842	0.105	0.0295244
3498	Q9U3J3	97	Q9U3J3_97	tag-281_C97	Uncharacterized protein OS=Caenorhabditis elegans OX=6239 GN=tag-281 PE=1 SV=1	AHFC[IPM]YGDQLK	6.2125	5.54	6.05	5.93417	5.93417	0.286504	4.82805	0.09	0.00576
3496	Q27476	383	Q27476_383	cyp-25a2_C383	CYtochrome P450 family OS=Caenorhabditis elegans OX=6239 GN=cyp-25a2 PE=1 SV=2	C[IPM]LADITIR	5.64	NA	6.22	5.93	5.93	0.29	4.89039	0.1625	0.0370214
3497	Q23551	1278	Q23551_1278 H2FLH3_968 H2FLH2_1047 A0A061ACT3_1253 A0A061AE24_1262	unc-22_C1278 unc-22_C968 unc-22_C1047 unc-22_C1253 unc-22_C1262	Twitchin OS=Caenorhabditis elegans OX=6239 GN=unc-22 PE=1 SV=3	C[IPM]TLTIK	4.6	NA	7.26	5.93	5.93	1.33	22.4283	0.0675	0.0507959
3494	O62477	323	O62477_323	CELE_Y45F10D.7_C323	Uncharacterized protein OS=Caenorhabditis elegans OX=6239 GN=CELE_Y45F10D.7 PE=1 SV=6	PC[IPM]ASIK	6.31	5.51	5.965	5.92833	5.92833	0.327626	5.52645	0.065	0.130081
3495	Q19020	2804	Q19020_2804 A0A163VTS9_1872	dhc-1_C2804 dhc-1_C1872	Dynein heavy chain, cytoplasmic OS=Caenorhabditis elegans OX=6239 GN=dhc-1 PE=1 SV=1	YFGNAC[IPM]R	6.385	6.79	4.61	5.92833	5.92833	0.946752	15.9699	0.0883333	0.166236
3493	Q21754	35	Q21754_35	plc-4_C35	Phosphoinositide phospholipase C OS=Caenorhabditis elegans OX=6239 GN=plc-4 PE=1 SV=1	GSLLC[IPM]R	5.775	7.46	4.55	5.92833	5.92833	1.19294	20.1227	0.0916667	0.300474
3492	P02566	831	P02566_831	unc-54_C831	Myosin-4 OS=Caenorhabditis elegans OX=6239 GN=unc-54 PE=1 SV=2	SWC[IPM]TLR	5.7025	5.885	6.19429	5.92726	5.92726	0.202983	3.42456	0.0252381	0.1822
3491	P46561	119	P46561_119	atp-2_C119	ATP synthase subunit beta, mitochondrial OS=Caenorhabditis elegans OX=6239 GN=atp-2 PE=1 SV=2	C[IPM]IAMDGTEGLVR	5.4	6.48	5.9	5.92667	5.92667	0.441311	7.4462	0.0933333	0.0256243
3490	Q20678	700	Q20678_700	sec-3_C700	Exocyst complex component 1 OS=Caenorhabditis elegans OX=6239 GN=sec-3 PE=1 SV=2	ISC[IPM]LDQQR	5.75	6.19	5.84	5.92667	5.92667	0.189795	3.20239	0.0433333	0.0172262
3489	Q9NA26	89	Q9NA26_89	vps-28_C89	Vacuolar protein sorting-associated protein 28 homolog OS=Caenorhabditis elegans OX=6239 GN=vps-28 PE=1 SV=1	LHC[IPM]PAAIER	4.85	6.44	6.49	5.92667	5.92667	0.761592	12.8503	0.0811111	0.0283384
3488	Q95005	92	Q95005_92	pas-4_C92	Proteasome subunit alpha type-7 OS=Caenorhabditis elegans OX=6239 GN=pas-4 PE=1 SV=1	IEC[IPM]QSYK	NA	6.77	5.08	5.925	5.925	0.845	14.2616	0.06	0.031301
3486	O45373	155	O45373_155	CELE_F17B5.1_C155	Uncharacterized protein OS=Caenorhabditis elegans OX=6239 GN=CELE_F17B5.1 PE=1 SV=1	C[IPM]SVDNSIDLQK	6.4	5.67	5.7	5.92333	5.92333	0.337277	5.69404	0.04	0.000207181
3487	Q9N4J2	626	Q9N4J2_626 P18947_626 P06125_626	vit-3_C626 vit-4_C626 vit-5_C626	Vitellogenin-3 OS=Caenorhabditis elegans OX=6239 GN=vit-3 PE=1 SV=1	STNPC[IPM]YQQLAVR	5.48	4.82	7.47	5.92333	5.92333	1.12636	19.0157	0.095	0.00138732
3485	H2L2A8	430	H2L2A8_430 Q9U3I7_416 Q19583_376 D3YT38_6	CELE_F19B6.1_C430 CELE_F19B6.1_C416 CELE_F19B6.1_C376 CELE_F19B6.1_C6	Uridine kinase OS=Caenorhabditis elegans OX=6239 GN=CELE_F19B6.1 PE=1 SV=1	AGEC[IPM]METALR	6.275	5.23	6.26	5.92167	5.92167	0.489121	8.25985	0.0527778	0.00512639
3483	Q9U3L5	107	Q9U3L5_107	C47B2.2_C107	Uncharacterized protein OS=Caenorhabditis elegans OX=6239 GN=C47B2.2 PE=1 SV=1	GNC[IPM]GVSLCR	NA	5.92	NA	5.92	5.92	NA	NA	0.11	0.0228599
3481	Q9XXJ1	244	Q9XXJ1_244	CELE_Y17G7B.3_C244	Uncharacterized protein OS=Caenorhabditis elegans OX=6239 GN=CELE_Y17G7B.3 PE=1 SV=1	SIGTC[IPM]DAVVGMAK	7.71	5.09	4.96	5.92	5.92	1.26683	21.3992	0.166667	0.000564122
3482	O76558	273	O76558_273	math-20_C273	MATH (Meprin-associated Traf homology) domain containing OS=Caenorhabditis elegans OX=6239 GN=math-20 PE=1 SV=1	IIQITELSC[IPM]QEK	5.92	NA	NA	5.92	5.92	NA	NA	0.21	0.000618
3484	Q9TXR4	360	Q9TXR4_360	msh-2_C360	MSH (MutS Homolog) family OS=Caenorhabditis elegans OX=6239 GN=msh-2 PE=1 SV=1	MPDC[IPM]SQLAR	NA	5.92	NA	5.92	5.92	NA	NA	0.16	0.0267473
3480	Q19713	398	Q19713_398	fars-3_C398	Phenylalanine--tRNA ligase beta subunit OS=Caenorhabditis elegans OX=6239 GN=fars-3 PE=3 SV=2	LC[IPM]DNLR	7.44	NA	4.395	5.9175	5.9175	1.5225	25.7288	0.1075	0.100671
3479	P47208	295	P47208_295	cct-4_C295	T-complex protein 1 subunit delta OS=Caenorhabditis elegans OX=6239 GN=cct-4 PE=2 SV=1	AAGC[IPM]NVLLIQK	5.07333	6.7575	5.9075	5.91278	5.91278	0.687568	11.6285	0.0802778	0.0568906
3478	P34500	35	P34500_35	ttr-2_C35	Transthyretin-like protein 2 OS=Caenorhabditis elegans OX=6239 GN=ttr-2 PE=1 SV=1	LVC[IPM]EGK LVC[IPM]EGKPASGVK	6.53	NA	5.292	5.911	5.911	0.619	10.472	0.0825	0.143359
3477	Q27389	63	Q27389_63	rpl-16_C63	60S ribosomal protein L13a OS=Caenorhabditis elegans OX=6239 GN=rpl-16 PE=2 SV=1	C[IPM]NINPAR RC[IPM]NINPAR	5.45333	6.042	6.235	5.91011	5.91011	0.332462	5.62531	0.0508148	0.0646899
3475	O44560	36	O44560_36	acs-3_C36	Fatty Acid CoA Synthetase family OS=Caenorhabditis elegans OX=6239 GN=acs-3 PE=1 SV=2	PITGC[IPM]PDGITK	6.07	NA	5.75	5.91	5.91	0.16	2.70728	0.045	0.00031258
3476	Q9XWL0	430	Q9XWL0_430	CELE_Y5F2A.4_C430	Uncharacterized protein OS=Caenorhabditis elegans OX=6239 GN=CELE_Y5F2A.4 PE=4 SV=1	VPVC[IPM]IPK	5.91	NA	NA	5.91	5.91	NA	NA	0.13	0.108845
3474	O45499	26	O45499_26	rps-26_C26	40S ribosomal protein S26 OS=Caenorhabditis elegans OX=6239 GN=rps-26 PE=3 SV=1	CTNC[IPM]GR	7.285	NA	4.53	5.9075	5.9075	1.3775	23.3178	0.07125	0.133029
3473	Q21338	647	Q21338_647	spt-5_C647	Transcription elongation factor SPT5 OS=Caenorhabditis elegans OX=6239 GN=spt-5 PE=3 SV=3	NGGVLVC[IPM]KPK	NA	NA	5.905	5.905	5.905	NA	NA	0.115	0.197405
3472	O18181	32	O18181_32	CELE_W09D10.1_C32	Uncharacterized protein OS=Caenorhabditis elegans OX=6239 GN=CELE_W09D10.1 PE=1 SV=1	YC[IPM]ADCQAK	NA	5.9	NA	5.9	5.9	NA	NA	0.08	0.0246875
3471	Q9U1U3	423	Q9U1U3_423 K8F7X9_426	CELE_Y69H2.7_C423 CELE_Y69H2.7_C426	Uncharacterized protein OS=Caenorhabditis elegans OX=6239 GN=CELE_Y69H2.7 PE=1 SV=3	FHQPYDNC[IPM]TGEESVNLEVK	5.9	NA	NA	5.9	5.9	NA	NA	0.1	0.000168587
3470	Q9U2A8	42	Q9U2A8_42	rpl-43_C42	60S ribosomal protein L37a OS=Caenorhabditis elegans OX=6239 GN=rpl-43 PE=3 SV=3	YTCSFC[IPM]GK	5.88	4.85667	6.95333	5.89667	5.89667	0.856042	14.5174	0.0855556	0.132893
3469	O61790	80	O61790_80	R12E2.11_C80	Orotate phosphoribosyltransferase OS=Caenorhabditis elegans OX=6239 GN=R12E2.11 PE=1 SV=1	MAAQAMC[IPM]EK	8.54	6.78667	2.36	5.89556	5.89556	2.60047	44.109	0.0855556	0.13913
3468	P91375	69	P91375_69	K11H12.1_C69	Putative bolA-like protein K11H12.1 OS=Caenorhabditis elegans OX=6239 GN=K11H12.1 PE=3 SV=1	LVNTC[IPM]LAK	6.35	NA	5.44	5.895	5.895	0.455	7.71841	0.135	0.0391523
3467	Q19020	4375	Q19020_4375 A0A163VTS9_3443	dhc-1_C4375 dhc-1_C3443	Dynein heavy chain, cytoplasmic OS=Caenorhabditis elegans OX=6239 GN=dhc-1 PE=1 SV=1	DLNEISAVC[IPM]R	3.41	7.17667	7.09	5.89222	5.89222	1.75555	29.7944	0.095	0.00881961
3466	Q19713	152	Q19713_152	fars-3_C152	Phenylalanine--tRNA ligase beta subunit OS=Caenorhabditis elegans OX=6239 GN=fars-3 PE=3 SV=2	LHQNIC[IPM]R	6.71	6.945	4.02	5.89167	5.89167	1.32694	22.5223	0.0777778	0.0273703
3459	G5EEI4	104	G5EEI4_104	asp-1_C104	ASpartyl Protease OS=Caenorhabditis elegans OX=6239 GN=asp-1 PE=1 SV=1	TQAC[IPM]NGYPDSGYTK	7.885	3.38	6.405	5.89	5.89	1.87486	31.8313	0.1	0.0747272
3462	O62216	96	O62216_96	CELE_F33H2.6_C96	Uncharacterized protein OS=Caenorhabditis elegans OX=6239 GN=CELE_F33H2.6 PE=1 SV=2	FENSNC[IPM]SELLWR	6.53	5.25	NA	5.89	5.89	0.64	10.8659	0.1475	0.00599197
3464	Q3V5J4	408	Q3V5J4_408	CELE_Y71H2AM.9_C408	Uncharacterized protein OS=Caenorhabditis elegans OX=6239 GN=CELE_Y71H2AM.9 PE=1 SV=3	ATC[IPM]LGVEQSR	NA	7.66	4.12	5.89	5.89	1.77	30.0509	0.0666667	0.0421034
3465	P04970	158	P04970_158	gpd-1_C158	Glyceraldehyde-3-phosphate dehydrogenase 1 OS=Caenorhabditis elegans OX=6239 GN=gpd-1 PE=3 SV=1	YDASNDHVVSNASC[IPM]TTNCLAPLAK	NA	NA	5.89	5.89	5.89	NA	NA	0.11	0.000171897	Active site
3460	Q94272	94	Q94272_94	fah-1_C94	FumarylAcetoacetate Hydrolase OS=Caenorhabditis elegans OX=6239 GN=fah-1 PE=1 SV=1	IQQLLSEDC[IPM]AVLR	5.73	NA	6.05	5.89	5.89	0.16	2.71647	0.165	0.000441972
3461	Q03606	59	Q03606_59	T23G5.2_C59	CRAL-TRIO domain-containing protein T23G5.2 OS=Caenorhabditis elegans OX=6239 GN=T23G5.2 PE=4 SV=3	C[IPM]QLNVEAPYLVK	5.89	NA	NA	5.89	5.89	NA	NA	0.07	0.00392624
3463	Q23495	1523	Q23495_1523	toe-1_C1523	HEAT repeat-containing protein 1 homolog OS=Caenorhabditis elegans OX=6239 GN=toe-1 PE=3 SV=1	C[IPM]QLVSDVIVNELVNTK	5.89	NA	NA	5.89	5.89	NA	NA	0.15	2.84e-06
3458	Q7JL40	382	Q7JL40_382 O17836_413 O17835_451 Q3S1I8_409 B7WNA0_764	pyk-1_C382 pyk-1_C413 pyk-1_C451 pyk-1_C409 pyk-1_C764	Pyruvate kinase OS=Caenorhabditis elegans OX=6239 GN=pyk-1 PE=1 SV=1	IMHYIC[IPM]K	7.445	3.32	6.90333	5.88944	5.88944	1.83028	31.0773	0.107778	0.0432402
3457	Q9NAI7	33	Q9NAI7_33	CELE_Y38E10A.24_C33	Uncharacterized protein OS=Caenorhabditis elegans OX=6239 GN=CELE_Y38E10A.24 PE=1 SV=1	C[IPM]WESAGYNK	5.83	6.23667	5.6	5.88889	5.88889	0.263233	4.46999	0.0333333	0.0106186
3456	H2KZG6	252	H2KZG6_252 Q8IAB6_159	acdh-1_C252 acdh-1_C159	Acyl CoA DeHydrogenase OS=Caenorhabditis elegans OX=6239 GN=acdh-1 PE=1 SV=1	ASSTC[IPM]QVHFDNVR	NA	5.06	6.71	5.885	5.885	0.825	14.0187	0.105	0.000339866
3453	Q95QU0	252	Q95QU0_252	C27F2.10_C252	PCI domain-containing protein 2 homolog OS=Caenorhabditis elegans OX=6239 GN=C27F2.10 PE=3 SV=1	NC[IPM]PADSMSNK	6.045	5.76	5.85	5.885	5.885	0.118954	2.0213	0.0605556	0.0506432
3452	Q9TYZ4	245	Q9TYZ4_245	CELE_H35B03.1_C245	Uncharacterized protein OS=Caenorhabditis elegans OX=6239 GN=CELE_H35B03.1 PE=1 SV=2	IC[IPM]VDELEGDEADRPIR	6.23	NA	5.54	5.885	5.885	0.345	5.86236	0.075	0.0277939
3455	Q95QM8	490	Q95QM8_490 Q19699_488 Q19130_503	gfat-1_C490 gfat-2_C488 gfat-1_C503	Glutamine-Fructose 6-phosphate AminoTransferase homolog OS=Caenorhabditis elegans OX=6239 GN=gfat-1 PE=1 SV=1	ESHC[IPM]GIHINAGPEIGVASTK	5.885	NA	NA	5.885	5.885	NA	NA	0.09	2.89e-05
3451	Q21854	329	Q21854_329	ivns-1_C329	Influenza Virus NS1a (A) binding protein homolog OS=Caenorhabditis elegans OX=6239 GN=ivns-1 PE=1 SV=1	AEHSIDLLTC[IPM]K	5.12	5.575	6.96	5.885	5.885	0.782507	13.2966	0.0966667	0.0487064
3454	Q9BI63	588	Q9BI63_588 H2L043_586	trpp-8_C588 trpp-8_C586	TRansport Protein Particle OS=Caenorhabditis elegans OX=6239 GN=trpp-8 PE=1 SV=2	LVAVC[IPM]PK	3.82	7.095	6.74	5.885	5.885	1.46735	24.9337	0.108333	0.0574459
3449	Q10663	134	Q10663_134	icl-1_C134	Bifunctional glyoxylate cycle protein OS=Caenorhabditis elegans OX=6239 GN=icl-1 PE=1 SV=2	ADQIEAC[IPM]EAEDYLAQR	NA	NA	5.88	5.88	5.88	NA	NA	0.14	4.27e-05
3450	G5ED68	633	G5ED68_633 G5EBF2_739	mtm-6_C633 mtm-6_C739	Myotubularin-related protein 6 OS=Caenorhabditis elegans OX=6239 GN=mtm-6 PE=1 SV=1	CSNPAC[IPM]R	NA	NA	5.88	5.88	5.88	NA	NA	0.1	0.0325937
3448	P52012	81	P52012_81	cyn-4_C81	Peptidyl-prolyl cis-trans isomerase 4 OS=Caenorhabditis elegans OX=6239 GN=cyn-4 PE=1 SV=3	NPC[IPM]TGKPLVAK NPC[IPM]TGK	5.15	7.17667	5.305	5.87722	5.87722	0.921022	15.671	0.0583333	0.151735
3447	Q20065	493	Q20065_493	phy-2_C493	Prolyl 4-hydroxylase subunit alpha-2 OS=Caenorhabditis elegans OX=6239 GN=phy-2 PE=1 SV=1	HAAC[IPM]PVLLGVK	4.798	6.24667	6.585	5.87656	5.87656	0.775061	13.189	0.0522222	0.0346393
3445	G5ECH0	260	G5ECH0_260	hda-3_C260	Histone deacetylase OS=Caenorhabditis elegans OX=6239 GN=hda-3 PE=1 SV=1	FQPEAVVLQC[IPM]GADSLAGDR	5.98	5.77	NA	5.875	5.875	0.105	1.78723	0.155	0.0016014
3446	Q21029	813	Q21029_813 A0A0K3ATZ5_799	nsy-1_C813 nsy-1_C799	Mitogen-activated protein kinase kinase kinase nsy-1 OS=Caenorhabditis elegans OX=6239 GN=nsy-1 PE=1 SV=4	ISDFGTC[IPM]K	5.84	5.91	NA	5.875	5.875	0.035	0.595745	0.04	0.0314772
3444	Q18186	375	Q18186_375	eif-2d_C375	Eukaryotic Initiation Factor OS=Caenorhabditis elegans OX=6239 GN=eif-2d PE=1 SV=4	LFPGC[IPM]SK	7.09667	5.78333	4.7425	5.87417	5.87417	0.963228	16.3977	0.0641667	0.200722
3443	O45218	494	O45218_494	ads-1_C494	Alkyldihydroxyacetonephosphate synthase OS=Caenorhabditis elegans OX=6239 GN=ads-1 PE=2 SV=1	AQGVTHPVLANC[IPM]R	6.79667	3.84	6.985	5.87389	5.87389	1.44023	24.5192	0.129444	0.00390613
3442	A0A2C9C3K2	256	A0A2C9C3K2_256	CELE_F44E7.7_C256	Uncharacterized protein OS=Caenorhabditis elegans OX=6239 GN=CELE_F44E7.7 PE=4 SV=1	AIC[IPM]FDK	NA	NA	5.87	5.87	5.87	NA	NA	0.11	0.138048
3441	Q17410	120	Q17410_120 E5QCG5_14	lin-24_C120 lin-24_C14	Uncharacterized protein OS=Caenorhabditis elegans OX=6239 GN=lin-24 PE=1 SV=2	TPC[IPM]EIAELK	5.03	NA	6.71	5.87	5.87	0.84	14.3101	0.07	0.0998579
3440	G5EGN2	330	G5EGN2_330	fat-6_C330	Delta(9)-fatty-acid desaturase fat-6 OS=Caenorhabditis elegans OX=6239 GN=fat-6 PE=2 SV=1	QVSNHGC[IPM]DIQR	6.135	5.855	5.615	5.86833	5.86833	0.212498	3.6211	0.0466667	0.00516828
3439	P91001	219	P91001_219	csn-5_C219	COP9 signalosome complex subunit 5 OS=Caenorhabditis elegans OX=6239 GN=csn-5 PE=1 SV=1	IEDFGVHC[IPM]K	7.745	2.555	7.3	5.86667	5.86667	2.34874	40.0353	0.138333	0.0246877
3438	P46769	163	P46769_163	rps-0_C163	40S ribosomal protein SA OS=Caenorhabditis elegans OX=6239 GN=rps-0 PE=1 SV=3	LIDIGVPC[IPM]NNKGER LIDIGVPC[IPM]NNK	5.801	6.24444	5.55	5.86515	5.86515	0.287111	4.89521	0.065213	0.040118
3437	K8ERU3	1583	K8ERU3_1583	hpo-27_C1583	Uncharacterized protein OS=Caenorhabditis elegans OX=6239 GN=hpo-27 PE=1 SV=1	IRPC[IPM]FEK	NA	7.06	4.67	5.865	5.865	1.195	20.3751	0.0625	0.0940963
3436	Q21436	481	Q21436_481	npp-3_C481	Nuclear Pore complex Protein OS=Caenorhabditis elegans OX=6239 GN=npp-3 PE=1 SV=1	SIELC[IPM]R	6.68	5.13	5.78	5.86333	5.86333	0.635523	10.8389	0.106667	0.23716
3435	Q22670	456	Q22670_456	rbg-2_C456	Rab3 GTPase-activating protein regulatory subunit OS=Caenorhabditis elegans OX=6239 GN=rbg-2 PE=3 SV=1	VC[IPM]AQHVPSSECNVVTGGENK	NA	5.86	NA	5.86	5.86	NA	NA	0.1	0.00236686
3434	O01916	61	O01916_61	crls-1_C61	Probable cardiolipin synthase (CMP-forming) OS=Caenorhabditis elegans OX=6239 GN=crls-1 PE=3 SV=1	VATIPNAIC[IPM]TAR	5.27333	6.7	5.6	5.85778	5.85778	0.61029	10.4185	0.0566667	0.00332043
3433	P55155	225	P55155_225 P05690_225 G8JY38_225	vit-1_C225 vit-2_C225 vit-2_C225	Vitellogenin-1 OS=Caenorhabditis elegans OX=6239 GN=vit-1 PE=1 SV=2	YSSEC[IPM]PECEK	5.855	NA	NA	5.855	5.855	NA	NA	0.09	0.0164856
3432	P91079	379	P91079_379 A0A0K3ARH7_95	sptl-1_C379 sptl-1_C95	Serine palmitoyltransferase 1 OS=Caenorhabditis elegans OX=6239 GN=sptl-1 PE=3 SV=1	FSLQGC[IPM]PESPMK	3.9175	6.8	6.84667	5.85472	5.85472	1.36996	23.3992	0.0830556	0.00217867
3431	Q9U2Z1	501	Q9U2Z1_501	sec-23_C501	Yeast SEC homolog OS=Caenorhabditis elegans OX=6239 GN=sec-23 PE=1 SV=2	NANVSDQEMGIGGTC[IPM]QWK	6.49	6.09	4.98	5.85333	5.85333	0.638766	10.9129	0.103333	0.110509
3430	Q9N425	146	Q9N425_146	csn-3_C146	COP9 signalosome complex subunit 3 OS=Caenorhabditis elegans OX=6239 GN=csn-3 PE=1 SV=4	DVGLYC[IPM]LEK	7.47	NA	4.23	5.85	5.85	1.62	27.6923	0.125	0.022793
3429	Q95YF3	336	Q95YF3_336	cgh-1_C336	ATP-dependent RNA helicase cgh-1 OS=Caenorhabditis elegans OX=6239 GN=cgh-1 PE=1 SV=1	NLVC[IPM]SDLLTR	3.93	7.765	NA	5.8475	5.8475	1.9175	32.7918	0.1825	0.0082382
3428	P19826	906	P19826_906 V6CLG2_128 V6CLK1_128 Q8MPS2_906 V6CK82_986 V6CLL2_265 V6CJ36_986 Q9BI31_265	deb-1_C906 deb-1_C128 deb-1_C128 deb-1_C906 deb-1_C986 deb-1_C265 deb-1_C986 deb-1_C265	Vinculin OS=Caenorhabditis elegans OX=6239 GN=deb-1 PE=2 SV=1	LC[IPM]TDIK	0.77	7.71	9.06	5.84667	5.84667	3.63181	62.1176	0.126667	0.14046
3427	O18191	1138	O18191_1138	mat-2_C1138	Anaphase-promoting complex subunit 1 OS=Caenorhabditis elegans OX=6239 GN=mat-2 PE=1 SV=3	FSSC[IPM]GGPNEK	NA	6.78	4.91	5.845	5.845	0.935	15.9966	0.085	0.0196853
3426	Q9U2G4	363	Q9U2G4_363	puf-3_C363	PUF (Pumilio/FBF) domain-containing OS=Caenorhabditis elegans OX=6239 GN=puf-3 PE=1 SV=1	C[IPM]GDALAVYR	4.855	6.29	6.39	5.845	5.845	0.701225	11.997	0.116667	0.00809284
3425	Q9NAD6	549	Q9NAD6_549	sta-1_C549	Signal transducer and activator of transcription 1 OS=Caenorhabditis elegans OX=6239 GN=sta-1 PE=1 SV=2	IASC[IPM]PQLK	5.07	NA	6.62	5.845	5.845	0.775	13.2592	0.04	0.0516233
3424	Q9XWP7	125	Q9XWP7_125	eif-3.j_C125	Eukaryotic Initiation Factor OS=Caenorhabditis elegans OX=6239 GN=eif-3.j PE=1 SV=1	ASC[IPM]YGDMIGK	4.74	5.92	6.8725	5.84417	5.84417	0.872239	14.925	0.154444	0.0571491
3421	Q23462	334	Q23462_334	gcna-1_C334	Germ Cell Nuclear Antigen OS=Caenorhabditis elegans OX=6239 GN=gcna-1 PE=4 SV=2	SAGQC[IPM]R	5.84	NA	NA	5.84	5.84	NA	NA	0.14	0.408963
3423	P53016	69	P53016_69	rfc-4_C69	Replication factor C subunit 4 OS=Caenorhabditis elegans OX=6239 GN=rfc-4 PE=1 SV=1	TSAALAFC[IPM]R	NA	NA	5.84	5.84	5.84	NA	NA	0.15	0.0770038
3422	G5EFI0	980	G5EFI0_980 G5EGS2_196 G5EG71_1252 G5ED02_529 G5EFE4_274 G5EBS9_546 G5ECM3_715 G5ECF0_1502 G5ECJ9_603 I7J4D1_559 I7LFF0_632 G5EDQ3_1357	rin-1_C980 rin-1_C196 rin-1_C1252 rin-1_C529 rin-1_C274 rin-1_C546 rin-1_C715 rin-1_C1502 rin-1_C603 rin-1_C559 rin-1_C632 rin-1_C1357	RIN (Ras/Rab INteractor) homolog OS=Caenorhabditis elegans OX=6239 GN=rin-1 PE=1 SV=1	QFVAC[IPM]TK	6.61	5.07	NA	5.84	5.84	0.77	13.1849	0.12	0.199722
3420	P92005	313	P92005_313	cpz-2_C313	CathePsin Z OS=Caenorhabditis elegans OX=6239 GN=cpz-2 PE=1 SV=1	IQGLVEEGC[IPM]NVYR	8.91	2.18	6.42667	5.83889	5.83889	2.77877	47.5907	0.157778	0.00272449
3419	Q9XTU9	60	Q9XTU9_60	glrx-5_C60	Glutaredoxin OS=Caenorhabditis elegans OX=6239 GN=glrx-5 PE=1 SV=1	GTQQEPAC[IPM]GFSR	6.285	6.832	4.3875	5.83483	5.83483	1.0475	17.9525	0.0658333	0.00597469	Metal binding
3417	P91020	258	P91020_258	C07D8.6_C258	Uncharacterized protein OS=Caenorhabditis elegans OX=6239 GN=C07D8.6 PE=1 SV=1	GC[IPM]AILPK	6.4825	5.52	5.49	5.83083	5.83083	0.460961	7.90557	0.0847222	0.0644762
3418	O61786	241	O61786_241	inx-15_C241	Innexin OS=Caenorhabditis elegans OX=6239 GN=inx-15 PE=1 SV=1	QTMC[IPM]DFEIR	5.92333	5.60667	5.9625	5.83083	5.83083	0.159314	2.73227	0.118611	0.0231091
3409	Q9U3P9	133	Q9U3P9_133	alkb-8_C133	ALKylated DNA repair protein AlkB homolog OS=Caenorhabditis elegans OX=6239 GN=alkb-8 PE=1 SV=2	C[IPM]EDFRPANLK	5.83	NA	NA	5.83	5.83	NA	NA	0.1	0.000317603
3411	C0Z1Y6	140	C0Z1Y6_140	CELE_F40G9.5_C140	Uncharacterized protein OS=Caenorhabditis elegans OX=6239 GN=CELE_F40G9.5 PE=1 SV=1	YC[IPM]TAQK	5.13	NA	6.53	5.83	5.83	0.7	12.0069	0.07	0.196566
[truncated: 3,415 more rows]
