# Supplementary material for: Global profiling of distinct cysteine redox forms reveals wide-ranging redox regulation in C. elegans
Source: Nat Commun. 2021 Mar 3;12:1415. doi: 10.1038/s41467-021-21686-3 (PMC7930113; doi:10.1038/s41467-021-21686-3)
Supplement: Supplementary file 5 — Supplementary Data 2 [file 41467_2021_21686_MOESM5_ESM.xlsx]

## Sheet: Legend
Supplementary Data 2. Proteome-wide mapping oxidation-sensitive cysteines in C. elegans. Protein lysates obtained from C. elegans stimulated with or without H2O2 (5 mM, 5 min) and labeled with 100 μM of IPM. The IPM-labeled proteome was then processed into tryptic peptides. The resulting probe-labeled peptides were conjugated with both light and heavy azido-UV-cleavable-biotin (Az-UV-biotin) reag…

## Sheet: SH
Rank	Leading Uniprot Accession #	Site	Leading Accession_Site	Leading GN_site	Accession_site All	GN_site All	Description	Modified sequence	Ratio L/H Rep1	Ratio L/H Rep2	Ave. Ratio L/H	SD Ratio	CV(%)	Interference score	Indentification score	Functional annotation
1	Q93568	122	Q93568_122	CELE_F25H2.4_C122	Q93568_122	CELE_F25H2.4_C122	Uncharacterized protein OS=Caenorhabditis elegans OX=6239 GN=CELE_F25H2.4 PE=1 SV=1	LVSDC[IPM]EQDR	NA	0.0718907	0.0718907	NA	NA	0.12	0.00537664
2	G5ECS9	215	G5ECS9_215	cpt-2_C215	G5ECS9_215 G5EFE6_45	cpt-2_C215 cpt-2_C45	Carnitine Palmitoyl Transferase OS=Caenorhabditis elegans OX=6239 GN=cpt-2 PE=1 SV=2	SLFC[IPM]GSR	0.0302206	0.143164	0.0866923	0.079863	92.1224	0.145	0.120233
3	G5ED41	586	G5ED41_586	cand-1_C586	G5ED41_586	cand-1_C586	Cullin-associated NEDD8-dissociated protein 1 OS=Caenorhabditis elegans OX=6239 GN=cand-1 PE=1 SV=1	ELSAC[IPM]GGNEEAKK	0.0877193	NA	0.0877193	NA	NA	0.02	0.00108771
4	O61845	2036	O61845_2036	chd-7_C2036	O61845_2036	chd-7_C2036	Chromodomain and Helicase Domain protein OS=Caenorhabditis elegans OX=6239 GN=chd-7 PE=1 SV=3	VDENLC[IPM]FAEK	0.090009	NA	0.090009	NA	NA	0.14	0.00155542
5	Q94216	94	Q94216_94	dnj-11_C94	Q94216_94	dnj-11_C94	DNaJ domain (Prokaryotic heat shock protein) OS=Caenorhabditis elegans OX=6239 GN=dnj-11 PE=1 SV=1	LDPNDC[IPM]K	0.0931966	NA	0.0931966	NA	NA	0.08	0.088718
6	O44619	615	O44619_615	cpt-4_C615	O44619_615	cpt-4_C615	Carnitine Palmitoyl Transferase OS=Caenorhabditis elegans OX=6239 GN=cpt-4 PE=1 SV=1	ACEAHVENC[IPM]K	NA	0.104167	0.104167	NA	NA	0.21	0.120997
7	G5ED95	333	G5ED95_333	yars-1_C333	G5ED95_333	yars-1_C333	Tyrosine--tRNA ligase OS=Caenorhabditis elegans OX=6239 GN=yars-1 PE=1 SV=1	C[IPM]DTDVVR	NA	0.109649	0.109649	NA	NA	0.12	0.0668228
8	O01761	3065	O01761_3065	unc-89_C3065	O01761_3065 A0A2C9C2V5_2570 A0A2C9C332_1952 A0A2C9C3B7_3065 A0A2C9C365_3065 A0A2C9C330_3043 A0A2C9C2V3_2019 A0A2C9C2W9_2492 A0A2C9C2S8_3043 A0A2C9C2G8_2592	unc-89_C3065 unc-89_C2570 unc-89_C1952 unc-89_C3065 unc-89_C3065 unc-89_C3043 unc-89_C2019 unc-89_C2492 unc-89_C3043 unc-89_C2592	Muscle M-line assembly protein unc-89 OS=Caenorhabditis elegans OX=6239 GN=unc-89 PE=1 SV=3	YTC[IPM]IAENTEGTSK	0.114286	NA	0.114286	NA	NA	0.15	0.000253189	Disulfide bond
9	Q21084	194	Q21084_194	slc-25a32_C194	Q21084_194	slc-25a32_C194	SLC (SoLute Carrier) homolog OS=Caenorhabditis elegans OX=6239 GN=slc-25a32 PE=1 SV=1	C[IPM]QSQGLPK	NA	0.117371	0.117371	NA	NA	0.08	0.218626
10	Q95XZ5	1478	Q95XZ5_1478	pqn-85_C1478	Q95XZ5_1478	pqn-85_C1478	Nipped-B-like protein pqn-85 OS=Caenorhabditis elegans OX=6239 GN=pqn-85 PE=3 SV=2	VTTMCSVAQHC[IPM]IK	0.117925	NA	0.117925	NA	NA	0.13	0.148665
11	Q9XXD2	92	Q9XXD2_92	exos-1_C92	Q9XXD2_92	exos-1_C92	EXOSome (Multiexonuclease complex) component OS=Caenorhabditis elegans OX=6239 GN=exos-1 PE=1 SV=1	C[IPM]DIISIGDK	NA	0.120627	0.120627	NA	NA	0.1	0.00292909
12	Q23381	507	Q23381_507	mmcm-1_C507	Q23381_507	mmcm-1_C507	Probable methylmalonyl-CoA mutase, mitochondrial OS=Caenorhabditis elegans OX=6239 GN=mmcm-1 PE=3 SV=2	VREEQC[IPM]AK	NA	0.148656	0.148656	NA	NA	0.105	0.174862
13	O45622	342	O45622_342	erfa-3_C342	O45622_342	erfa-3_C342	Eukaryotic Release FActor homolog OS=Caenorhabditis elegans OX=6239 GN=erfa-3 PE=1 SV=2	C[IPM]TVAEK	0.122399	0.17762	0.150009	0.0390471	26.0297	0.125	0.242149
14	G5EEY5	1281	G5EEY5_1281	pbrm-1_C1281	G5EEY5_1281	pbrm-1_C1281	PolyBRoMo domain containing OS=Caenorhabditis elegans OX=6239 GN=pbrm-1 PE=1 SV=1	VC[IPM]DVMPAK	NA	0.150376	0.150376	NA	NA	0.14	0.0466286
15	G5EDW8	107	G5EDW8_107	CELE_VF13D12L.3_C107	G5EDW8_107	CELE_VF13D12L.3_C107	Uncharacterized protein OS=Caenorhabditis elegans OX=6239 GN=CELE_VF13D12L.3 PE=1 SV=1	DIEQNVC[IPM]K	0.157978	0.149702	0.15384	0.00585197	3.80394	0.08	0.0556075
16	Q95PZ4	349	Q95PZ4_349	xpb-1_C349	Q95PZ4_349	xpb-1_C349	XPB (Xeroderma Pigmentosum complementation group B) related OS=Caenorhabditis elegans OX=6239 GN=xpb-1 PE=1 SV=1	SGVIVLPC[IPM]GAGK	NA	0.164745	0.164745	NA	NA	0.03	0.0416656
17	Q94271	81	Q94271_81	asp-14_C81	Q94271_81	asp-14_C81	ASpartyl Protease OS=Caenorhabditis elegans OX=6239 GN=asp-14 PE=1 SV=2	TANNC[IPM]YNK	NA	0.17331	0.17331	NA	NA	0.16	0.315632
18	Q9TZD9	377	Q9TZD9_377	haf-4_C377	Q9TZD9_377 V6CLE7_311	haf-4_C377 haf-4_C311	HAlF transporter (PGP related) OS=Caenorhabditis elegans OX=6239 GN=haf-4 PE=1 SV=2	SFSC[IPM]ENVEADR	0.188324	NA	0.188324	NA	NA	0.11	0.00108519
19	Q9XWI6	164	Q9XWI6_164	eif-3.B_C164	Q9XWI6_164	eif-3.B_C164	Eukaryotic translation initiation factor 3 subunit B OS=Caenorhabditis elegans OX=6239 GN=eif-3.B PE=3 SV=2	C[IPM]RDQFAISHDK	NA	0.196078	0.196078	NA	NA	0.08	0.0096886
20	Q09996	245	Q09996_245	lars-1_C245	Q09996_245	lars-1_C245	Leucine--tRNA ligase OS=Caenorhabditis elegans OX=6239 GN=lars-1 PE=3 SV=2	DGQPC[IPM]MDHDR	0.192565	0.224983	0.208774	0.0229234	10.98	0.111667	0.104444
21	G5EGK1	647	G5EGK1_647	tln-1_C647	G5EGK1_647 A0A0K3AQU9_282 A0A0K3ATT6_282 Q95XN3_647	tln-1_C647 tln-1_C282 tln-1_C282 tln-1_C647	Talin OS=Caenorhabditis elegans OX=6239 GN=tln-1 PE=1 SV=1	LC[IPM]GAFGK	0.218885	NA	0.218885	NA	NA	0.35	0.154306
22	G5ECW3	61	G5ECW3_61	ehbp-1_C61	G5ECW3_61	ehbp-1_C61	EH (Eps-15-homology) domain Binding Protein family OS=Caenorhabditis elegans OX=6239 GN=ehbp-1 PE=1 SV=1	KWEEC[IPM]SDANK	0.214133	0.243902	0.229018	0.0210503	9.19158	0.095	0.181238
23	Q18685	489	Q18685_489	unc-112_C489	Q18685_489	unc-112_C489	Protein unc-112 OS=Caenorhabditis elegans OX=6239 GN=unc-112 PE=1 SV=1	C[IPM]DSEHQYAR	NA	0.230415	0.230415	NA	NA	0.12	0.00843261
24	Q8WQD7	39	Q8WQD7_39	CELE_R04F11.5_C39	Q8WQD7_39	CELE_R04F11.5_C39	Uncharacterized protein OS=Caenorhabditis elegans OX=6239 GN=CELE_R04F11.5 PE=1 SV=1	ETVQGC[IPM]K	NA	0.230947	0.230947	NA	NA	0.09	0.0957202
25	Q09415	415	Q09415_415	set-14_C415	Q09415_415	set-14_C415	SET domain-containing protein 14 OS=Caenorhabditis elegans OX=6239 GN=set-14 PE=4 SV=2	IYTPDSMIC[IPM]R	0.240256	NA	0.240256	NA	NA	0.28	0.0876998
26	O17570	38	O17570_38	rpl-38_C38	O17570_38	rpl-38_C38	60S ribosomal protein L38 OS=Caenorhabditis elegans OX=6239 GN=rpl-38 PE=3 SV=2	C[IPM]ASYLYTLVVADKDK	0.240385	NA	0.240385	NA	NA	0.11	8.56e-05
27	Q9NEY7	23	Q9NEY7_23	CELE_Y105E8A.11_C23	Q9NEY7_23	CELE_Y105E8A.11_C23	Uncharacterized protein OS=Caenorhabditis elegans OX=6239 GN=CELE_Y105E8A.11 PE=1 SV=1	HSAC[IPM]CGGEHK	NA	0.2457	0.2457	NA	NA	0.06	0.316135
28	Q21029	364	Q21029_364	nsy-1_C364	Q21029_364 A0A0K3ATZ5_350	nsy-1_C364 nsy-1_C350	Mitogen-activated protein kinase kinase kinase nsy-1 OS=Caenorhabditis elegans OX=6239 GN=nsy-1 PE=1 SV=4	NGPLSPDVVC[IPM]LAGR	NA	0.246914	0.246914	NA	NA	0.17	0.104528
29	Q19642	485	Q19642_485	czw-1_C485	Q19642_485	czw-1_C485	Centromere/kinetochore protein zw10 homolog OS=Caenorhabditis elegans OX=6239 GN=czw-1 PE=1 SV=1	AAFAC[IPM]EDEGAR	0.251256	NA	0.251256	NA	NA	0.12	0.00377956
30	Q23591	382	Q23591_382	CELE_ZK792.5_C382	Q23591_382	CELE_ZK792.5_C382	Uncharacterized protein OS=Caenorhabditis elegans OX=6239 GN=CELE_ZK792.5 PE=1 SV=2	LMETC[IPM]SEDAR	NA	0.252525	0.252525	NA	NA	0.1	0.00141807
31	Q19642	572	Q19642_572	czw-1_C572	Q19642_572	czw-1_C572	Centromere/kinetochore protein zw10 homolog OS=Caenorhabditis elegans OX=6239 GN=czw-1 PE=1 SV=1	TVAADC[IPM]MEK	0.26455	0.262467	0.263509	0.00147296	0.558978	0.105	0.055913
32	P11141	587	P11141_587	hsp-6_C587	P11141_587	hsp-6_C587	Heat shock 70 kDa protein F, mitochondrial OS=Caenorhabditis elegans OX=6239 GN=hsp-6 PE=1 SV=2	MTEFADQLPKDEC[IPM]EALR	0.265957	NA	0.265957	NA	NA	0.15	0.000106795
33	G4SPY1	460	G4SPY1_460	hrpu-2_C460	G4SPY1_460 G4SPY0_462	hrpu-2_C460 hrpu-2_C462	Heterogeneous nuclear RibonucleoProtein U OS=Caenorhabditis elegans OX=6239 GN=hrpu-2 PE=1 SV=2	ETETHC[IPM]NVFMR	0.266667	NA	0.266667	NA	NA	0.15	0.0492941
34	Q18310	322	Q18310_322	C29F5.1_C322	Q18310_322	C29F5.1_C322	Uncharacterized protein OS=Caenorhabditis elegans OX=6239 GN=C29F5.1 PE=1 SV=1	VHDC[IPM]LDK	0.243939	0.291545	0.267742	0.0336629	12.5729	0.095	0.200317
35	E9RKC7	576	E9RKC7_576	CELE_Y95B8A.8_C576	E9RKC7_576	CELE_Y95B8A.8_C576	Uncharacterized protein OS=Caenorhabditis elegans OX=6239 GN=CELE_Y95B8A.8 PE=1 SV=1	KDDDSIVTGC[IPM]AADK	0.27027	NA	0.27027	NA	NA	0.18	0.0112052
36	Q18782	183	Q18782_183	C52E12.1_C183	Q18782_183	C52E12.1_C183	Uncharacterized protein OS=Caenorhabditis elegans OX=6239 GN=C52E12.1 PE=1 SV=2	YLAHVC[IPM]K	0.277008	NA	0.277008	NA	NA	0.1	0.266305
37	Q9XW87	533	Q9XW87_533	lonp-2_C533	Q9XW87_533	lonp-2_C533	Lon protease homolog 2, peroxisomal OS=Caenorhabditis elegans OX=6239 GN=lonp-2 PE=3 SV=1	NVGAIC[IPM]R	0.27933	NA	0.27933	NA	NA	0.12	0.24458
38	Q93353	230	Q93353_230	idhb-1_C230	Q93353_230	idhb-1_C230	Probable isocitrate dehydrogenase [NAD] subunit beta, mitochondrial OS=Caenorhabditis elegans OX=6239 GN=idhb-1 PE=3 SV=1	TC[IPM]EGVAK	0.28169	0.291545	0.286618	0.00696857	2.43131	0.045	0.0540774
39	A0A1X7RBN3	319	A0A1X7RBN3_319	frm-3_C319	A0A1X7RBN3_319 O17905_307	frm-3_C319 frm-3_C307	FERM domain (Protein4.1-ezrin-radixin-moesin) family OS=Caenorhabditis elegans OX=6239 GN=frm-3 PE=1 SV=1	C[IPM]VQAEEPK	NA	0.287356	0.287356	NA	NA	0.16	0.272567
40	Q7K714	127	Q7K714_127	ceh-100_C127	Q7K714_127 Q9U2M6_125	ceh-100_C127 ceh-100_C125	C. Elegans Homeobox OS=Caenorhabditis elegans OX=6239 GN=ceh-100 PE=1 SV=1	VLDDVFINC[IPM]QFINEETKK	0.288184	NA	0.288184	NA	NA	0.14	6.43e-05
41	O17687	351	O17687_351	nasp-2_C351	O17687_351	nasp-2_C351	NASP (Human Nuclear Autoantigenic Sperm Protein) homolog OS=Caenorhabditis elegans OX=6239 GN=nasp-2 PE=1 SV=1	C[IPM]IADKK	0.288184	0.30303	0.295607	0.0104976	3.5512	0.04	0.163611
42	B3WFY7	142	B3WFY7_142	CELE_M04C9.3_C142	B3WFY7_142 P90933_149	CELE_M04C9.3_C142 CELE_M04C9.3_C149	Uncharacterized protein OS=Caenorhabditis elegans OX=6239 GN=CELE_M04C9.3 PE=1 SV=1	YSGLC[IPM]VK	NA	0.296736	0.296736	NA	NA	0.06	0.08792
43	Q17389	100	Q17389_100	cul-1_C100	Q17389_100	cul-1_C100	Cullin-1 OS=Caenorhabditis elegans OX=6239 GN=cul-1 PE=1 SV=1	AYVIAVC[IPM]EK	NA	0.296736	0.296736	NA	NA	0.1	0.327379
44	Q09526	101	Q09526_101	E02H1.5_C101	Q09526_101	E02H1.5_C101	Uncharacterized protein E02H1.5 OS=Caenorhabditis elegans OX=6239 GN=E02H1.5 PE=4 SV=1	GGDTELC[IPM]SSR	NA	0.296736	0.296736	NA	NA	0.11	0.00211923
45	Q6EUT3	859	Q6EUT3_859	hpo-13_C859	Q6EUT3_859 Q8WQB2_896 Q6EUT4_867	hpo-13_C859 hpo-13_C896 hpo-13_C867	Non-lysosomal glucosylceramidase OS=Caenorhabditis elegans OX=6239 GN=hpo-13 PE=1 SV=1	HC[IPM]GMNTSEEK	NA	0.3003	0.3003	NA	NA	0.18	0.00488962
46	H2KYR8	30	H2KYR8_30	CELE_F25B4.8_C30	H2KYR8_30 Q8MNR9_30	CELE_F25B4.8_C30 CELE_F25B4.8_C30	Uncharacterized protein OS=Caenorhabditis elegans OX=6239 GN=CELE_F25B4.8 PE=1 SV=1	C[IPM]NCSVCDKK	0.303951	NA	0.303951	NA	NA	0.07	0.020159
47	O62214	185	O62214_185	CELE_F33A8.4_C185	O62214_185	CELE_F33A8.4_C185	Uncharacterized protein OS=Caenorhabditis elegans OX=6239 GN=CELE_F33A8.4 PE=1 SV=1	HEC[IPM]VCEPVER	0.309598	NA	0.309598	NA	NA	0.1	0.379384
48	P41932	96	P41932_96	par-5_C96	P41932_96	par-5_C96	14-3-3-like protein 1 OS=Caenorhabditis elegans OX=6239 GN=par-5 PE=1 SV=2	VEQELNDIC[IPM]QDVLK VKVEQELNDIC[IPM]QDVLK	0.35113	0.288184	0.319657	0.0445095	13.9241	0.0533333	2.76e-05
49	O01739	171	O01739_171	ddo-3_C171	O01739_171	ddo-3_C171	D-aspartate oxidase 3 OS=Caenorhabditis elegans OX=6239 GN=ddo-3 PE=1 SV=1	FC[IPM]PFLK	0.513148	0.131234	0.322191	0.270054	83.8181	0.15	0.184527
50	U4PMK1	324	U4PMK1_324	CELE_Y38F2AR.12_C324	U4PMK1_324 A0A9S2_638	CELE_Y38F2AR.12_C324 CELE_Y38F2AR.12_C638	Uncharacterized protein OS=Caenorhabditis elegans OX=6239 GN=CELE_Y38F2AR.12 PE=1 SV=1	SGC[IPM]HVEK	NA	0.323709	0.323709	NA	NA	0.12	0.158324
51	Q22662	115	Q22662_115	CELE_T22C1.1_C115	Q22662_115	CELE_T22C1.1_C115	Uncharacterized protein OS=Caenorhabditis elegans OX=6239 GN=CELE_T22C1.1 PE=1 SV=2	C[IPM]ALYEDK	0.324675	NA	0.324675	NA	NA	0.1	0.0517934
52	Q21301	683	Q21301_683	crml-1_C683	Q21301_683	crml-1_C683	CARMIL (Capping, ARp2/3, Myosin I Linker protein) homolog OS=Caenorhabditis elegans OX=6239 GN=crml-1 PE=1 SV=2	TALGADEANC[IPM]K	0.347222	0.3125	0.329861	0.0245523	7.44323	0.115	0.000416587
53	Q21854	474	Q21854_474	ivns-1_C474	Q21854_474	ivns-1_C474	Influenza Virus NS1a (A) binding protein homolog OS=Caenorhabditis elegans OX=6239 GN=ivns-1 PE=1 SV=1	EPC[IPM]PVDSQK	0.330033	NA	0.330033	NA	NA	0.13	0.0112632
54	Q23191	515	Q23191_515	puf-9_C515	Q23191_515	puf-9_C515	PUF (Pumilio/FBF) domain-containing OS=Caenorhabditis elegans OX=6239 GN=puf-9 PE=1 SV=2	VLEYC[IPM]NEEQK	NA	0.331126	0.331126	NA	NA	0.14	0.00104153
55	Q09475	819	Q09475_819	C28H8.3_C819	Q09475_819	C28H8.3_C819	Uncharacterized helicase C28H8.3 OS=Caenorhabditis elegans OX=6239 GN=C28H8.3 PE=3 SV=2	TFVSYYC[IPM]IEK	0.35457	0.311526	0.333048	0.0304363	9.1387	0.0525	0.213799
56	Q9BKR5	198	Q9BKR5_198	CELE_Y82E9BR.18_C198	Q9BKR5_198	CELE_Y82E9BR.18_C198	Uncharacterized protein OS=Caenorhabditis elegans OX=6239 GN=CELE_Y82E9BR.18 PE=1 SV=2	C[IPM]GNPVTK	0.333333	NA	0.333333	NA	NA	0.11	0.0473609
57	Q10578	628	Q10578_628	rpb-2_C628	Q10578_628	rpb-2_C628	DNA-directed RNA polymerase II subunit RPB2 OS=Caenorhabditis elegans OX=6239 GN=rpb-2 PE=2 SV=2	VC[IPM]RPLLIVENQK	NA	0.334448	0.334448	NA	NA	0.04	0.422521
58	A0A0T7CIX3	92	A0A0T7CIX3_92	sago-1_C92	A0A0T7CIX3_92	sago-1_C92	Piwi-like protein OS=Caenorhabditis elegans OX=6239 GN=sago-1 PE=1 SV=1	SVGSGC[IPM]DHER	0.33557	0.340136	0.337853	0.00322836	0.95555	0.1	0.00862289
59	Q7YTL5	199	Q7YTL5_199	CELE_K11D2.5_C199	Q7YTL5_199	CELE_K11D2.5_C199	Uncharacterized protein OS=Caenorhabditis elegans OX=6239 GN=CELE_K11D2.5 PE=1 SV=2	C[IPM]PQILLKPIEEIEEK	0.338983	NA	0.338983	NA	NA	0.07	0.000129369
60	Q20334	119	Q20334_119	tni-1_C119	Q20334_119	tni-1_C119	Troponin I 1 OS=Caenorhabditis elegans OX=6239 GN=tni-1 PE=2 SV=1	LC[IPM]NLEEEK	NA	0.346021	0.346021	NA	NA	0.19	0.00885288
61	Q9N3H3	336	Q9N3H3_336	CELE_Y53G8AL.2_C336	Q9N3H3_336	CELE_Y53G8AL.2_C336	Uncharacterized protein OS=Caenorhabditis elegans OX=6239 GN=CELE_Y53G8AL.2 PE=1 SV=2	C[IPM]KVPLNR	0.296297	0.4	0.348148	0.0733291	21.0626	0.105	0.169679
62	Q22993	300	Q22993_300	pmt-2_C300	Q22993_300	pmt-2_C300	Phosphoethanolamine MethylTransferase OS=Caenorhabditis elegans OX=6239 GN=pmt-2 PE=1 SV=1	DC[IPM]IQHIPDTEK	0.340724	0.358428	0.349576	0.012518	3.58091	0.025	0.0102682
63	Q18585	127	Q18585_127	dhhc-9_C127	Q18585_127	dhhc-9_C127	Palmitoyltransferase OS=Caenorhabditis elegans OX=6239 GN=dhhc-9 PE=1 SV=2	SDNAHHCSVC[IPM]EK	NA	0.350877	0.350877	NA	NA	0.17	0.00015605
64	P05690	228	P05690_228	vit-2_C228	P05690_228 G8JY38_228	vit-2_C228 vit-2_C228	Vitellogenin-2 OS=Caenorhabditis elegans OX=6239 GN=vit-2 PE=1 SV=5	YSSECPEC[IPM]EKDTELIR	NA	0.352113	0.352113	NA	NA	0.07	0.0979343
65	O01763	413	O01763_413	ncbp-1_C413	O01763_413	ncbp-1_C413	Nuclear cap-binding protein subunit 1 OS=Caenorhabditis elegans OX=6239 GN=ncbp-1 PE=3 SV=3	RADSMQPVC[IPM]IDR	NA	0.353357	0.353357	NA	NA	0.15	0.0337843
66	H2KYE9	116	H2KYE9_116	dhhc-14_C116	H2KYE9_116	dhhc-14_C116	Palmitoyltransferase OS=Caenorhabditis elegans OX=6239 GN=dhhc-14 PE=3 SV=1	GGAVC[IPM]NVR	0.35461	NA	0.35461	NA	NA	0.1	0.181848
67	O02328	480	O02328_480	eif-3.C_C480	O02328_480	eif-3.C_C480	Eukaryotic translation initiation factor 3 subunit C OS=Caenorhabditis elegans OX=6239 GN=eif-3.C PE=3 SV=2	NDSGIFDKHEVC[IPM]K	0.304878	0.404858	0.354868	0.0706967	19.922	0.15	0.190714
68	O16929	157	O16929_157	symk-1_C157	O16929_157	symk-1_C157	SYMpleKin cleavage and polyadenylation factor OS=Caenorhabditis elegans OX=6239 GN=symk-1 PE=1 SV=2	IC[IPM]MLVSDDHEGVR	NA	0.358423	0.358423	NA	NA	0.05	0.00370426
69	Q19722	355	Q19722_355	nars-1_C355	Q19722_355	nars-1_C355	Asparagine--tRNA ligase, cytoplasmic OS=Caenorhabditis elegans OX=6239 GN=nars-1 PE=3 SV=1	IEALVC[IPM]DTVDR	0.36207	0.357143	0.359606	0.00348376	0.968771	0.0825	0.0436929
70	Q8I7G8	78	Q8I7G8_78	hrpk-1_C78	Q8I7G8_78 P91277_95	hrpk-1_C78 hrpk-1_C95	Heterogeneous nuclear RibonucleoProtein (HnRNP) K homolog OS=Caenorhabditis elegans OX=6239 GN=hrpk-1 PE=1 SV=1	VC[IPM]TVTADEK	NA	0.361011	0.361011	NA	NA	0.1	0.00744419
71	Q9U1Q1	89	Q9U1Q1_89	ubc-14_C89	Q9U1Q1_89	ubc-14_C89	UBiquitin Conjugating enzyme OS=Caenorhabditis elegans OX=6239 GN=ubc-14 PE=1 SV=1	VC[IPM]ISILHAPGDDPTGYELSNER	0.398406	0.325733	0.36207	0.0513879	14.1928	0.06	1.45e-08	Active site
72	Q10454	263	Q10454_263	F46H5.3_C263	Q10454_263	F46H5.3_C263	Probable arginine kinase F46H5.3 OS=Caenorhabditis elegans OX=6239 GN=F46H5.3 PE=3 SV=2	TFLIWC[IPM]NEEDHLR	0.369729	0.35461	0.362169	0.0106905	2.95181	0.0425	0.000620646
73	O45686	29	O45686_29	asah-1_C29	O45686_29	asah-1_C29	Acid ceramidase OS=Caenorhabditis elegans OX=6239 GN=asah-1 PE=3 SV=1	DHC[IPM]ILDDK	0.362319	NA	0.362319	NA	NA	0.08	0.185698
74	Q9XWI6	47	Q9XWI6_47	eif-3.B_C47	Q9XWI6_47	eif-3.B_C47	Eukaryotic translation initiation factor 3 subunit B OS=Caenorhabditis elegans OX=6239 GN=eif-3.B PE=3 SV=2	KPTIDEFEDNC[IPM]VFIAGIPVVGADR	0.363636	NA	0.363636	NA	NA	0.05	5.77e-07
75	Q09508	253	Q09508_253	sdha-1_C253	Q09508_253	sdha-1_C253	Succinate dehydrogenase [ubiquinone] flavoprotein subunit, mitochondrial OS=Caenorhabditis elegans OX=6239 GN=sdha-1 PE=2 SV=3	AFFSCTSAHTC[IPM]TGDGTALTAR	NA	0.364964	0.364964	NA	NA	0.19	2.64e-08
76	O02286	319	O02286_319	pck-2_C319	O02286_319 O44906_306 Q8ITY2_196 Q8ITY1_21 Q7JKI2_283 Q7JKI1_319 Q7JKI3_252 Q8ITY0_306	pck-2_C319 pck-1_C306 pck-1_C196 pck-1_C21 pck-2_C283 pck-2_C319 pck-2_C252 pck-1_C306	Phosphoenolypyruvate CarboxyKinase OS=Caenorhabditis elegans OX=6239 GN=pck-2 PE=1 SV=1	FPSAC[IPM]GK AAFPSAC[IPM]GK IAAAFPSAC[IPM]GK	0.516298	0.215505	0.365901	0.212693	58.1284	0.0878571	0.257105
77	G5EFD9	471	G5EFD9_471	sup-17_C471	G5EFD9_471	sup-17_C471	Disintegrin and metalloproteinase domain-containing protein 10 homolog OS=Caenorhabditis elegans OX=6239 GN=sup-17 PE=1 SV=1	FSPC[IPM]SVK	0.3663	0.367647	0.366974	0.000952256	0.259489	0.03	0.102976	Disulfide bond
78	Q9U2D9	261	Q9U2D9_261	gsy-1_C261	Q9U2D9_261	gsy-1_C261	Glycogen [starch] synthase OS=Caenorhabditis elegans OX=6239 GN=gsy-1 PE=1 SV=1	IYHQYC[IPM]LER	0.37037	0.364329	0.36735	0.00427193	1.16291	0.1425	0.00423275
79	Q9U296	454	Q9U296_454	men-1_C454	Q9U296_454	men-1_C454	Malic enzyme OS=Caenorhabditis elegans OX=6239 GN=men-1 PE=1 SV=1	AEC[IPM]TAETAYR	0.367647	NA	0.367647	NA	NA	0.1	0.00451197
80	Q9GRZ2	544	Q9GRZ2_544	prp-6_C544	Q9GRZ2_544	prp-6_C544	Yeast PRP (Splicing factor) related OS=Caenorhabditis elegans OX=6239 GN=prp-6 PE=1 SV=3	C[IPM]PITCQAIIR	0.367647	NA	0.367647	NA	NA	0.12	0.000999525
81	Q9N3T5	298	Q9N3T5_298	spg-7_C298	Q9N3T5_298	spg-7_C298	AFG3-like protein spg-7 OS=Caenorhabditis elegans OX=6239 GN=spg-7 PE=3 SV=2	FADVAGC[IPM]EEAK	0.367647	NA	0.367647	NA	NA	0.03	0.000625015
82	P91871	259	P91871_259	fasn-1_C259	P91871_259	fasn-1_C259	Fatty Acid SyNthase OS=Caenorhabditis elegans OX=6239 GN=fasn-1 PE=1 SV=2	SFDESGDGYC[IPM]R	0.389105	0.348432	0.368769	0.0287602	7.79897	0.145	0.00298796
83	A0A238UKJ7	166	A0A238UKJ7_166	plpp-1.1_C166	A0A238UKJ7_166 A0A238UKK1_168 H2KZD1_166 A0A238ULT2_166 Q9TXU1_166 H2KZD2_166	plpp-1.1_C166 plpp-1.1_C168 plpp-1.1_C166 plpp-1.1_C166 plpp-1.1_C166 plpp-1.1_C166	PhosphoLipid PhosPhatase homolog OS=Caenorhabditis elegans OX=6239 GN=plpp-1.1 PE=1 SV=1	C[IPM]TTTDTKK	NA	0.369004	0.369004	NA	NA	0.09	0.0308522
84	Q9U1Q7	1041	Q9U1Q7_1041	emb-4_C1041	Q9U1Q7_1041 I2HAI1_224	emb-4_C1041 emb-4_C224	Uncharacterized protein OS=Caenorhabditis elegans OX=6239 GN=emb-4 PE=1 SV=4	IIAMTC[IPM]THAALR	0.371747	NA	0.371747	NA	NA	0.09	0.0489485
85	Q9XWI1	573	Q9XWI1_573	CELE_Y54E2A.4_C573	Q9XWI1_573	CELE_Y54E2A.4_C573	Uncharacterized protein OS=Caenorhabditis elegans OX=6239 GN=CELE_Y54E2A.4 PE=1 SV=2	LGEAFC[IPM]AR	0.37594	NA	0.37594	NA	NA	0.07	0.327007
86	O44411	670	O44411_670	nog-1_C670	O44411_670	nog-1_C670	Nucleolar GTP-binding protein 1 OS=Caenorhabditis elegans OX=6239 GN=nog-1 PE=1 SV=1	HLFC[IPM]GK	NA	0.37594	0.37594	NA	NA	0.14	0.373473
87	Q9BL64	61	Q9BL64_61	CELE_Y54H5A.2_C61	Q9BL64_61	CELE_Y54H5A.2_C61	Uncharacterized protein OS=Caenorhabditis elegans OX=6239 GN=CELE_Y54H5A.2 PE=1 SV=2	AICQLC[IPM]EATSSDR	0.380228	0.373134	0.376681	0.00501608	1.33165	0.13	0.000285005
88	H2L0I9	556	H2L0I9_556	CELE_T04C4.1_C556	H2L0I9_556 H2L0I8_617	CELE_T04C4.1_C556 CELE_T04C4.1_C617	Uncharacterized protein OS=Caenorhabditis elegans OX=6239 GN=CELE_T04C4.1 PE=1 SV=1	C[IPM]SAVQHVDNDK	0.377358	NA	0.377358	NA	NA	0.085	0.313837
89	Q9N359	87	Q9N359_87	csn-4_C87	Q9N359_87	csn-4_C87	COP9 signalosome complex subunit 4 OS=Caenorhabditis elegans OX=6239 GN=csn-4 PE=1 SV=1	LDNQHLESEC[IPM]VK	0.37594	0.383142	0.379541	0.00509252	1.34176	0.035	0.00083701
90	P34355	612	P34355_612	acox-1.5_C612	P34355_612	acox-1.5_C612	Probable peroxisomal acyl-coenzyme A oxidase 1.5 OS=Caenorhabditis elegans OX=6239 GN=acox-1.5 PE=3 SV=1	NAVSIVDSFDIC[IPM]DR	NA	0.381679	0.381679	NA	NA	0.17	1.79e-05
91	P34477	88	P34477_88	ubc-7_C88	P34477_88	ubc-7_C88	Probable ubiquitin-conjugating enzyme E2 7 OS=Caenorhabditis elegans OX=6239 GN=ubc-7 PE=1 SV=1	EGNVC[IPM]ISILHDPGDDK	0.381823	NA	0.381823	NA	NA	0.165	3.98e-05	Active site
92	Q09217	191	Q09217_191	B0495.8_C191	Q09217_191	B0495.8_C191	Uncharacterized protein B0495.8 OS=Caenorhabditis elegans OX=6239 GN=B0495.8 PE=3 SV=1	VC[IPM]EDCGAQLNITDHESR	NA	0.383142	0.383142	NA	NA	0.2	0.0291115
93	Q17390	358	Q17390_358	cul-2_C358	Q17390_358	cul-2_C358	Cullin-2 OS=Caenorhabditis elegans OX=6239 GN=cul-2 PE=1 SV=3	VITLC[IPM]QK	0.383142	NA	0.383142	NA	NA	0.15	0.255511
94	P34466	682	P34466_682	clu-1_C682	P34466_682 Q9TYW0_682	clu-1_C682 clu-1_C682	Clustered mitochondria protein homolog OS=Caenorhabditis elegans OX=6239 GN=clu-1 PE=3 SV=1	EAC[IPM]AVVHSIYEDR	0.412037	0.35461	0.383323	0.0406071	10.5934	0.17	0.000287056
95	Q21986	947	Q21986_947	cra-1_C947	Q21986_947	cra-1_C947	N-terminal acetyltransferase B complex subunit NAA25 homolog OS=Caenorhabditis elegans OX=6239 GN=cra-1 PE=1 SV=3	SFLNTC[IPM]EDMHTTIK	NA	0.384615	0.384615	NA	NA	0.22	0.000396483
96	G5EEY5	850	G5EEY5_850	pbrm-1_C850	G5EEY5_850	pbrm-1_C850	PolyBRoMo domain containing OS=Caenorhabditis elegans OX=6239 GN=pbrm-1 PE=1 SV=1	C[IPM]YSDHLTEFTEVLK	0.384615	NA	0.384615	NA	NA	0.1	0.000123009
97	Q95PW5	78	Q95PW5_78	tag-307_C78	Q95PW5_78	tag-307_C78	Uncharacterized protein OS=Caenorhabditis elegans OX=6239 GN=tag-307 PE=1 SV=2	GVVVCSFPC[IPM]R	NA	0.384615	0.384615	NA	NA	0.19	0.019534
98	Q9TXQ1	507	Q9TXQ1_507	tank-1_C507	Q9TXQ1_507	tank-1_C507	Tankyrase-like protein OS=Caenorhabditis elegans OX=6239 GN=tank-1 PE=2 SV=1	LTPLMMAC[IPM]GK	NA	0.384615	0.384615	NA	NA	0.06	0.00522774
99	Q09443	51	Q09443_51	arp-6_C51	Q09443_51	arp-6_C51	Actin-like protein C08B11.6 OS=Caenorhabditis elegans OX=6239 GN=arp-6 PE=2 SV=3	VFVAHEQEEC[IPM]SDK	0.316996	0.454545	0.385771	0.097262	25.2124	0.1275	0.0228544
100	Q95QL2	67	Q95QL2_67	mrpl-13_C67	Q95QL2_67	mrpl-13_C67	Mitochondrial Ribosomal Protein, Large OS=Caenorhabditis elegans OX=6239 GN=mrpl-13 PE=1 SV=1	HKPIFHPETDCGDHVVVTNC[IPM]K	0.387597	NA	0.387597	NA	NA	0.11	0.00045862
101	Q03570	419	Q03570_419	rgr-1_C419	Q03570_419	rgr-1_C419	Mediator of RNA polymerase II transcription subunit 14 OS=Caenorhabditis elegans OX=6239 GN=rgr-1 PE=3 SV=6	C[IPM]DAQYR	NA	0.387597	0.387597	NA	NA	0.06	0.24691
102	Q21021	351	Q21021_351	npp-9_C351	Q21021_351 Q86G90_375	npp-9_C351 npp-9_C375	Nuclear Pore complex Protein OS=Caenorhabditis elegans OX=6239 GN=npp-9 PE=1 SV=2	AYTWFC[IPM]EDFSEDQPAHVK	0.389105	NA	0.389105	NA	NA	0.09	1.08e-05
103	Q17329	515	Q17329_515	Gag,_C515	Q17329_515	Gag,_C515	Gag, pol and env protein OS=Caenorhabditis elegans OX=6239 PE=4 SV=1	C[IPM]SIDNK	0.37037	0.409836	0.390103	0.0279065	7.15361	0.04	0.110625
104	Q17392	394	Q17392_394	cul-4_C394	Q17392_394	cul-4_C394	Cullin-4 OS=Caenorhabditis elegans OX=6239 GN=cul-4 PE=1 SV=3	MFNLC[IPM]R	0.392157	NA	0.392157	NA	NA	0.13	0.22619
105	Q9NLD1	249	Q9NLD1_249	hrp-2_C249	Q9NLD1_249	hrp-2_C249	HnRNP A1 homolog OS=Caenorhabditis elegans OX=6239 GN=hrp-2 PE=1 SV=2	GYAFVTYC[IPM]NK	0.4	0.384615	0.392308	0.0108786	2.77297	0.025	0.0541482
106	B3CJ34	1799	B3CJ34_1799	gcn-1_C1799	B3CJ34_1799	gcn-1_C1799	GCN (Yeast General Control Nondrepressible) homolog OS=Caenorhabditis elegans OX=6239 GN=gcn-1 PE=1 SV=2	LISQYC[IPM]SHAR	0.460227	0.325301	0.392764	0.0954071	24.2912	0.08	0.0635463
107	H2L0N9	753	H2L0N9_753	CELE_Y37E3.17_C753	H2L0N9_753 Q6AW03_760	CELE_Y37E3.17_C753 CELE_Y37E3.17_C760	Uncharacterized protein OS=Caenorhabditis elegans OX=6239 GN=CELE_Y37E3.17 PE=1 SV=1	LALITFDTEEGC[IPM]VLDDR	0.393701	NA	0.393701	NA	NA	0.05	0.0148343
108	P34441	814	P34441_814	emb-30_C814	P34441_814	emb-30_C814	Abnormal embryogenesis protein 30 OS=Caenorhabditis elegans OX=6239 GN=emb-30 PE=1 SV=4	C[IPM]YEFEK	NA	0.393701	0.393701	NA	NA	0.17	0.154251
109	Q95Y85	143	Q95Y85_143	pfkb-1.1_C143	Q95Y85_143 Q9N590_137	pfkb-1.1_C143 pfkb-1.1_C137	Uncharacterized protein OS=Caenorhabditis elegans OX=6239 GN=pfkb-1.1 PE=1 SV=1	LLMEFC[IPM]R	NA	0.393701	0.393701	NA	NA	0.12	0.231255
110	Q21746	184	Q21746_184	sgt-1_C184	Q21746_184	sgt-1_C184	Small Glutamine-rich Tetratrico repeat protein OS=Caenorhabditis elegans OX=6239 GN=sgt-1 PE=1 SV=1	MGLAYSC[IPM]QNR	0.737327	0.0559284	0.396628	0.481822	121.48	0.1825	0.0340616
111	Q9BL56	296	Q9BL56_296	CELE_Y65B4A.8_C296	Q9BL56_296	CELE_Y65B4A.8_C296	Uncharacterized protein OS=Caenorhabditis elegans OX=6239 GN=CELE_Y65B4A.8 PE=1 SV=3	ETHNFDVIDC[IPM]DK	NA	0.396825	0.396825	NA	NA	0.1	0.0172974
112	P54812	298	P54812_298	cdc-48.2_C298	P54812_298	cdc-48.2_C298	Transitional endoplasmic reticulum ATPase homolog 2 OS=Caenorhabditis elegans OX=6239 GN=cdc-48.2 PE=1 SV=2	AFAEC[IPM]EK KAFAEC[IPM]EK	0.269542	0.526316	0.397929	0.181567	45.6279	0.075	0.0541867
113	D0IMZ5	1905	D0IMZ5_1905	fln-1_C1905	D0IMZ5_1905 U4PBJ9_1909 U4PM09_1722 D0IMZ7_1854 D0IMZ6_486 U4PR97_1720 D0IMZ8_1856 U4PB53_1858 U4PEF1_1775 U4PBK4_1773 U4PB58_1773 U4PM04_1771 U4PRA0_1724 U4PR92_1907 U4PEE3_1856 U4PM01_1907 U4PEE8_1722	fln-1_C1905 fln-1_C1909 fln-1_C1722 fln-1_C1854 fln-1_C486 fln-1_C1720 fln-1_C1856 fln-1_C1858 fln-1_C1775 fln-1_C1773 fln-1_C1773 fln-1_C1771 fln-1_C1724 fln-1_C1907 fln-1_C1856 fln-1_C1907 fln-1_C1722	FiLamiN (Actin binding protein) homolog OS=Caenorhabditis elegans OX=6239 GN=fln-1 PE=1 SV=1	DHNDGNC[IPM]HVDYK	0.398406	NA	0.398406	NA	NA	0.08	0.0448999
114	Q93235	190	Q93235_190	nkb-1_C190	Q93235_190	nkb-1_C190	Sodium/potassium-transporting ATPase subunit beta-1 OS=Caenorhabditis elegans OX=6239 GN=nkb-1 PE=1 SV=1	SGKPC[IPM]VIISLNR	0.398406	NA	0.398406	NA	NA	0.19	0.289344	Disulfide bond
115	G5EEI5	2140	G5EEI5_2140	unc-52_C2140	G5EEI5_2140 H9G350_2233	unc-52_C2140 unc-52_C2233	Uncharacterized protein OS=Caenorhabditis elegans OX=6239 GN=unc-52 PE=1 SV=1	HADLC[IPM]DR	0.392157	0.406504	0.39933	0.010145	2.5405	0.1	0.0993861
116	Q18164	65	Q18164_65	dpyd-1_C65	Q18164_65	dpyd-1_C65	Dihydropyrimidine dehydrogenase [NADP(+)] OS=Caenorhabditis elegans OX=6239 GN=dpyd-1 PE=3 SV=2	GCGSTC[IPM]GESK	0.369717	0.431034	0.400376	0.0433578	10.8293	0.06	0.0707414
117	Q8WT44	587	Q8WT44_587	cyk-3_C587	Q8WT44_587 G5EDU8_584	cyk-3_C587 cyk-3_C584	CYtoKinesis defect OS=Caenorhabditis elegans OX=6239 GN=cyk-3 PE=1 SV=1	NAGIQC[IPM]LAR	0.403226	NA	0.403226	NA	NA	0.16	0.432593
118	O45405	200	O45405_200	exl-1_C200	O45405_200	exl-1_C200	Chloride intracellular channel exl-1 OS=Caenorhabditis elegans OX=6239 GN=exl-1 PE=2 SV=2	VSC[IPM]PSDQEIVLHWTELK	0.396825	0.411523	0.404174	0.0103925	2.5713	0.05	1.34e-05
119	Q22417	50	Q22417_50	bcas-2_C50	Q22417_50	bcas-2_C50	BCAS splicing factor homolog OS=Caenorhabditis elegans OX=6239 GN=bcas-2 PE=1 SV=2	LVEHEC[IPM]K	NA	0.404858	0.404858	NA	NA	0.23	0.0533568
120	H2KAQ0	479	H2KAQ0_479	mel-46_C479	H2KAQ0_479 G5ED26_724	mel-46_C479 mel-46_C724	Uncharacterized protein OS=Caenorhabditis elegans OX=6239 GN=mel-46 PE=1 SV=1	C[IPM]PFEER	0.348432	0.462963	0.405698	0.0809856	19.9621	0.105	0.133557
121	O44412	116	O44412_116	CELE_T07A9.10_C116	O44412_116	CELE_T07A9.10_C116	Uncharacterized protein OS=Caenorhabditis elegans OX=6239 GN=CELE_T07A9.10 PE=1 SV=1	SAHIFFLDPCC[IPM]DELFEK	0.405962	NA	0.405962	NA	NA	0.11	0.000237404
122	Q9TYL9	602	Q9TYL9_602	copb-1_C602	Q9TYL9_602	copb-1_C602	Coatomer subunit beta OS=Caenorhabditis elegans OX=6239 GN=copb-1 PE=1 SV=1	SGLC[IPM]IVHQQVNEDDLDR	NA	0.406504	0.406504	NA	NA	0.11	0.00329808
123	Q9U1Y9	59	Q9U1Y9_59	skr-4_C59	Q9U1Y9_59 G5EE67_70	skr-4_C59 skr-3_C70	SKp1 Related (Ubiquitin ligase complex component) OS=Caenorhabditis elegans OX=6239 GN=skr-4 PE=1 SV=1	IITWC[IPM]EHHADDEPK	NA	0.406504	0.406504	NA	NA	0.09	4.27e-05
124	G1K105	277	G1K105_277	CELE_F22G12.4_C277	G1K105_277 O45398_574 G1K106_370	CELE_F22G12.4_C277 CELE_F22G12.4_C574 CELE_F22G12.4_C370	Uncharacterized protein OS=Caenorhabditis elegans OX=6239 GN=CELE_F22G12.4 PE=1 SV=1	TYVEAAC[IPM]ER	0.581395	0.232019	0.406707	0.247047	60.7432	0.175	0.0356552
125	P90879	98	P90879_98	CELE_F49C12.9_C98	P90879_98	CELE_F49C12.9_C98	Uncharacterized protein OS=Caenorhabditis elegans OX=6239 GN=CELE_F49C12.9 PE=1 SV=1	EC[IPM]TAPYTRPNDR	0.408163	NA	0.408163	NA	NA	0.08	0.248604
126	Q9N372	68	Q9N372_68	CELE_Y55F3AM.5_C68	Q9N372_68	CELE_Y55F3AM.5_C68	Uncharacterized protein OS=Caenorhabditis elegans OX=6239 GN=CELE_Y55F3AM.5 PE=1 SV=4	INVETC[IPM]HDR	NA	0.408163	0.408163	NA	NA	0.07	0.00309438
127	Q9XWF4	194	Q9XWF4_194	impt-1_C194	Q9XWF4_194	impt-1_C194	Protein IMPACT homolog OS=Caenorhabditis elegans OX=6239 GN=impt-1 PE=3 SV=1	PIHHHDC[IPM]VDDGEFGASSK	NA	0.408163	0.408163	NA	NA	0.11	0.0428416
128	P34666	179	P34666_179	coq-5_C179	P34666_179	coq-5_C179	2-methoxy-6-polyprenyl-1,4-benzoquinol methylase, mitochondrial OS=Caenorhabditis elegans OX=6239 GN=coq-5 PE=3 SV=2	NC[IPM]THPEK	NA	0.409836	0.409836	NA	NA	0.02	0.205895
129	A5Z2S3	49	A5Z2S3_49	CELE_F54B3.1_C49	A5Z2S3_49 O62263_49	CELE_F54B3.1_C49 CELE_F54B3.1_C49	Uncharacterized protein OS=Caenorhabditis elegans OX=6239 GN=CELE_F54B3.1 PE=1 SV=2	AVSIEEVPQC[IPM]SSYKPSK	NA	0.411523	0.411523	NA	NA	0.08	0.0027603
130	G5EET2	301	G5EET2_301	dut-1_C301	G5EET2_301	dut-1_C301	DeoxyUTPase OS=Caenorhabditis elegans OX=6239 GN=dut-1 PE=1 SV=1	IGHC[IPM]VYEAASELENTDR	0.413223	NA	0.413223	NA	NA	0.07	7e-06
131	Q95YD4	89	Q95YD4_89	kin-32_C89	Q95YD4_89	kin-32_C89	Inactive tyrosine-protein kinase kin-32 OS=Caenorhabditis elegans OX=6239 GN=kin-32 PE=1 SV=1	HLPIGVC[IPM]DEIK	NA	0.413223	0.413223	NA	NA	0.35	0.113145
132	Q8MXS1	163	Q8MXS1_163	rab-18_C163	Q8MXS1_163	rab-18_C163	Ras-related protein Rab-18 OS=Caenorhabditis elegans OX=6239 GN=rab-18 PE=3 SV=1	EGVQC[IPM]TFEELIEK TKEGVQC[IPM]TFEELIEK	0.414938	0.413223	0.41408	0.00121242	0.292798	0.09	0.00427264
133	Q17744	274	Q17744_274	CELE_F43B10.1_C274	Q17744_274 A0A1N7SYW5_1042 H8W3X6_322 A0A1N7SYT5_413	CELE_F43B10.1_C274 CELE_F43B10.1_C1042 CELE_F43B10.1_C322 CELE_F43B10.1_C413	Uncharacterized protein OS=Caenorhabditis elegans OX=6239 GN=CELE_F43B10.1 PE=1 SV=4	YC[IPM]QVVMTR	0.208333	0.621118	0.414726	0.291883	70.3797	0.14	0.0376565
134	Q95XR0	100	Q95XR0_100	eif-2gamma_C100	Q95XR0_100	eif-2gamma_C100	Eukaryotic Initiation Factor OS=Caenorhabditis elegans OX=6239 GN=eif-2gamma PE=1 SV=1	CSNQECPRPGC[IPM]YR	0.396825	0.4329	0.414863	0.0255089	6.14875	0.065	0.0012281
135	N1NTN5	1285	N1NTN5_1285	C14C10.5_C1285	N1NTN5_1285 Q17971_1301	C14C10.5_C1285 C14C10.5_C1301	Uncharacterized protein OS=Caenorhabditis elegans OX=6239 GN=C14C10.5 PE=1 SV=1	C[IPM]MMYEEEK	NA	0.414938	0.414938	NA	NA	0.17	0.00770363
136	Q23320	84	Q23320_84	CELE_ZC443.1_C84	Q23320_84	CELE_ZC443.1_C84	Uncharacterized protein OS=Caenorhabditis elegans OX=6239 GN=CELE_ZC443.1 PE=1 SV=2	AFC[IPM]HEVAPDVVEEALR	NA	0.414938	0.414938	NA	NA	0.08	3.86e-05
137	P10984	286	P10984_286	act-2_C286	P10984_286 P10986_286 P0DM41_286 P0DM42_286 Q6A8K1_272 Q95ZL1_242	act-2_C286 act-4_C286 act-1_C286 act-3_C286 act-4_C272 act-4_C242	Actin-2 OS=Caenorhabditis elegans OX=6239 GN=act-2 PE=3 SV=3	C[IPM]DIDIR	0.326265	0.503989	0.415127	0.12567	30.2726	0.05	0.145573
138	A0A1D3PD01	101	A0A1D3PD01_101	farl-11_C101	A0A1D3PD01_101 A0A1D3PCL0_873 Q19300_871	farl-11_C101 farl-11_C873 farl-11_C871	FAR (Factor ARrest) Like OS=Caenorhabditis elegans OX=6239 GN=farl-11 PE=1 SV=1	KC[IPM]DYQK	0.416667	NA	0.416667	NA	NA	0.06	0.405211
139	Q9TXQ1	1696	Q9TXQ1_1696	tank-1_C1696	Q9TXQ1_1696	tank-1_C1696	Tankyrase-like protein OS=Caenorhabditis elegans OX=6239 GN=tank-1 PE=2 SV=1	TAIVQC[IPM]LIDK	NA	0.416923	0.416923	NA	NA	0.13	0.0144955
140	G5EFM9	236	G5EFM9_236	nekl-3_C236	G5EFM9_236	nekl-3_C236	Serine/threonine-protein kinase nekl-3 OS=Caenorhabditis elegans OX=6239 GN=nekl-3 PE=1 SV=1	MNLYSLC[IPM]K	0.168919	0.666667	0.417793	0.351961	84.2429	0.085	0.143047
141	Q20117	619	Q20117_619	gcs-1_C619	Q20117_619	gcs-1_C619	Glutamate--cysteine ligase OS=Caenorhabditis elegans OX=6239 GN=gcs-1 PE=1 SV=2	KMDAISNGEDHC[IPM]EK	0.636672	0.201728	0.4192	0.307552	73.3665	0.0833333	0.10871
142	Q20329	463	Q20329_463	CELE_F42C5.9_C463	Q20329_463	CELE_F42C5.9_C463	Uncharacterized protein OS=Caenorhabditis elegans OX=6239 GN=CELE_F42C5.9 PE=1 SV=1	GLHQLIHEAILQC[IPM]PIDSR	0.420168	NA	0.420168	NA	NA	0.12	4.02e-05
143	Q9U2X0	178	Q9U2X0_178	prmt-1_C178	Q9U2X0_178	prmt-1_C178	Protein arginine N-methyltransferase 1 OS=Caenorhabditis elegans OX=6239 GN=prmt-1 PE=1 SV=1	LYVC[IPM]AIEDR	0.420168	NA	0.420168	NA	NA	0.1	0.0803266
144	P50464	70	P50464_70	unc-97_C70	P50464_70	unc-97_C70	LIM domain-containing protein unc-97 OS=Caenorhabditis elegans OX=6239 GN=unc-97 PE=1 SV=1	YC[IPM]EHDFHVLFSPCCGK	0.420168	NA	0.420168	NA	NA	0.21	0.00168765
145	B3GWB2	543	B3GWB2_543	vgln-1_C543	B3GWB2_543 Q17832_838	vgln-1_C543 vgln-1_C838	ViGiLN homolog OS=Caenorhabditis elegans OX=6239 GN=vgln-1 PE=1 SV=1	QC[IPM]VEAAK	0.369004	0.471698	0.420351	0.0726159	17.2751	0.085	0.0395409
146	D3YT31	507	D3YT31_507	CELE_T12G3.2_C507	D3YT31_507 Q7JLY9_582 A0A061AEA3_507 Q7JLZ0_582 Q22435_582 A0A061AD51_603 D3YT30_603	CELE_T12G3.2_C507 CELE_T12G3.2_C582 CELE_T12G3.2_C507 CELE_T12G3.2_C582 CELE_T12G3.2_C582 CELE_T12G3.2_C603 CELE_T12G3.2_C603	Uncharacterized protein OS=Caenorhabditis elegans OX=6239 GN=CELE_T12G3.2 PE=1 SV=1	NVLC[IPM]PHLR	0.295858	0.546448	0.421153	0.177194	42.0735	0.165	0.123184
147	G5EGT7	1048	G5EGT7_1048	iffb-1_C1048	G5EGT7_1048	iffb-1_C1048	Eukaryotic translation initiation factor eIF5B OS=Caenorhabditis elegans OX=6239 GN=iffb-1 PE=1 SV=1	ESIDIC[IPM]K	0.293255	0.549451	0.421353	0.181158	42.9943	0.09	0.0711586
148	Q21215	213	Q21215_213	rack-1_C213	Q21215_213	rack-1_C213	Guanine nucleotide-binding protein subunit beta-2-like 1 OS=Caenorhabditis elegans OX=6239 GN=rack-1 PE=1 SV=3	TNHIGHTGYVNTVTVSPDGSLC[IPM]ASGGK	0.409836	0.4329	0.421368	0.016309	3.87048	0.02	3.48e-06
149	O62334	914	O62334_914	agl-1_C914	O62334_914	agl-1_C914	AGL (Amylo-1,6-GLucosidase, 4-alpha-glucanotransferase) glycogen debranching enzyme OS=Caenorhabditis elegans OX=6239 GN=agl-1 PE=1 SV=1	IRDDNDLGHPLC[IPM]QNLR	0.421941	0.421099	0.42152	0.000595127	0.141186	0.065	1.09e-05
150	Q95XR0	90	Q95XR0_90	eif-2gamma_C90	Q95XR0_90	eif-2gamma_C90	Eukaryotic Initiation Factor OS=Caenorhabditis elegans OX=6239 GN=eif-2gamma PE=1 SV=1	C[IPM]SNQECPR C[IPM]SNQECPRPGCYR	0.480911	0.362324	0.421617	0.0838539	19.8886	0.05875	0.0128145
151	P91871	1133	P91871_1133	fasn-1_C1133	P91871_1133	fasn-1_C1133	Fatty Acid SyNthase OS=Caenorhabditis elegans OX=6239 GN=fasn-1 PE=1 SV=2	NDHSTNGC[IPM]IAGGVECCDLNAHSVAR	0.371747	0.471698	0.421723	0.070676	16.7589	0.12	7.39e-08
152	Q95QU0	163	Q95QU0_163	C27F2.10_C163	Q95QU0_163	C27F2.10_C163	PCI domain-containing protein 2 homolog OS=Caenorhabditis elegans OX=6239 GN=C27F2.10 PE=3 SV=1	TC[IPM]VSDVHAEEGTTK	0.421941	NA	0.421941	NA	NA	0.11	0.000230631
153	P91272	236	P91272_236	CELE_F25F8.1_C236	P91272_236	CELE_F25F8.1_C236	Uncharacterized protein OS=Caenorhabditis elegans OX=6239 GN=CELE_F25F8.1 PE=1 SV=2	GC[IPM]SVDSSVSR	NA	0.421941	0.421941	NA	NA	0.16	0.387711
154	G5EG81	2875	G5EG81_2875	CELE_T24B8.7_C2875	G5EG81_2875 N1NTH7_2820 G5EGM9_2875 N1NVC2_2820	CELE_T24B8.7_C2875 CELE_T24B8.7_C2820 CELE_T24B8.7_C2875 CELE_T24B8.7_C2820	Ubiquitin carboxyl-terminal hydrolase OS=Caenorhabditis elegans OX=6239 GN=CELE_T24B8.7 PE=1 SV=2	SAVPSAC[IPM]ATAR	0.421941	NA	0.421941	NA	NA	0.2	0.0175494
155	O02161	315	O02161_315	tin-44_C315	O02161_315	tin-44_C315	Probable mitochondrial import inner membrane translocase subunit tin-44 OS=Caenorhabditis elegans OX=6239 GN=tin-44 PE=3 SV=1	FDLEVLQSWC[IPM]HER	0.421941	NA	0.421941	NA	NA	0.02	0.000222362
156	Q966H2	20	Q966H2_20	twk-49_C20	Q966H2_20 Q65XY3_42	twk-49_C20 twk-49_C42	TWiK family of potassium channels OS=Caenorhabditis elegans OX=6239 GN=twk-49 PE=1 SV=2	SPC[IPM]FQR	0.421941	NA	0.421941	NA	NA	0.12	0.15807
157	P91340	318	P91340_318	CELE_F55F8.2_C318	P91340_318	CELE_F55F8.2_C318	Uncharacterized protein OS=Caenorhabditis elegans OX=6239 GN=CELE_F55F8.2 PE=1 SV=1	C[IPM]LVVDETDR	0.392157	0.454545	0.423351	0.0441154	10.4205	0.085	0.0666541
158	Q9N4J8	282	Q9N4J8_282	cct-3_C282	Q9N4J8_282	cct-3_C282	T-complex protein 1 subunit gamma OS=Caenorhabditis elegans OX=6239 GN=cct-3 PE=3 SV=3	QC[IPM]DEIIK KQC[IPM]DEIIK	0.291545	0.555556	0.42355	0.186684	44.0759	0.075	0.0809723
159	Q9GZH6	338	Q9GZH6_338	CELE_T22D1.5_C338	Q9GZH6_338	CELE_T22D1.5_C338	Uncharacterized protein OS=Caenorhabditis elegans OX=6239 GN=CELE_T22D1.5 PE=1 SV=1	FLEQEIC[IPM]EK	NA	0.423729	0.423729	NA	NA	0.13	0.123239
160	A0A0S4XR36	2445	A0A0S4XR36_2445	ubr-4_C2445	A0A0S4XR36_2445 O01808_2438	ubr-4_C2445 ubr-4_C2438	UBR E3 ubiquitin ligase homolog OS=Caenorhabditis elegans OX=6239 GN=ubr-4 PE=1 SV=1	LLLAMC[IPM]HNDENK	NA	0.423729	0.423729	NA	NA	0.08	0.0069166
161	O44549	244	O44549_244	acdh-3_C244	O44549_244	acdh-3_C244	Acyl CoA DeHydrogenase OS=Caenorhabditis elegans OX=6239 GN=acdh-3 PE=1 SV=1	ASSTC[IPM]SVHFDNVR	0.426441	0.421144	0.423793	0.0037456	0.883828	0.0275	0.0122718
162	Q19954	161	Q19954_161	vps-41_C161	Q19954_161	vps-41_C161	Vacuolar protein sorting-associated protein 41 homolog OS=Caenorhabditis elegans OX=6239 GN=vps-41 PE=3 SV=4	QQSGHC[IPM]FIMGER	NA	0.425532	0.425532	NA	NA	0.11	0.00289624
163	O62477	576	O62477_576	CELE_Y45F10D.7_C576	O62477_576	CELE_Y45F10D.7_C576	Uncharacterized protein OS=Caenorhabditis elegans OX=6239 GN=CELE_Y45F10D.7 PE=1 SV=6	ESVILVDTVC[IPM]HR	NA	0.425594	0.425594	NA	NA	0.07	0.0313127
164	Q09508	171	Q09508_171	sdha-1_C171	Q09508_171 O44954_164	sdha-1_C171 sdha-2_C164	Succinate dehydrogenase [ubiquinone] flavoprotein subunit, mitochondrial OS=Caenorhabditis elegans OX=6239 GN=sdha-1 PE=2 SV=3	TC[IPM]CVADR	0.550876	0.303167	0.427021	0.175157	41.0183	0.095	0.108906
165	G5ECV9	158	G5ECV9_158	alh-3_C158	G5ECV9_158	alh-3_C158	10-formyltetrahydrofolate dehydrogenase OS=Caenorhabditis elegans OX=6239 GN=alh-3 PE=1 SV=1	C[IPM]KVEENDTLNTLYK	0.42735	NA	0.42735	NA	NA	0.13	0.127661
166	K8ERZ0	136	K8ERZ0_136	cup-14_C136	K8ERZ0_136 K8ESG4_227 K8ESM7_702 K8F804_692 K8FE08_86	cup-14_C136 cup-14_C227 cup-14_C702 cup-14_C692 cup-14_C86	Uncharacterized protein OS=Caenorhabditis elegans OX=6239 GN=cup-14 PE=1 SV=1	LC[IPM]TIPR	NA	0.42735	0.42735	NA	NA	0.16	0.287936
167	Q95QR7	8	Q95QR7_8	C39D10.8_C8	Q95QR7_8 H2KYM1_8 H2KYM0_8	C39D10.8_C8 C39D10.8_C8 C39D10.8_C8	Uncharacterized protein OS=Caenorhabditis elegans OX=6239 GN=C39D10.8 PE=1 SV=1	TQNC[IPM]NVDDYAAK	NA	0.429185	0.429185	NA	NA	0.03	0.00787552
168	Q2L6W9	36	Q2L6W9_36	sax-1_C36	Q2L6W9_36	sax-1_C36	Serine/threonine-protein kinase sax-1 OS=Caenorhabditis elegans OX=6239 GN=sax-1 PE=2 SV=1	RVTQC[IPM]AER	NA	0.429185	0.429185	NA	NA	0.19	0.331724
169	Q9XVS9	77	Q9XVS9_77	dhs-22_C77	Q9XVS9_77	dhs-22_C77	DeHydrogenases, Short chain OS=Caenorhabditis elegans OX=6239 GN=dhs-22 PE=1 SV=1	KADVYMLC[IPM]R	0.429211	NA	0.429211	NA	NA	0.11	0.0076257
170	B3CJ34	2005	B3CJ34_2005	gcn-1_C2005	B3CJ34_2005	gcn-1_C2005	GCN (Yeast General Control Nondrepressible) homolog OS=Caenorhabditis elegans OX=6239 GN=gcn-1 PE=1 SV=2	AIC[IPM]DESELVR	0.43209	NA	0.43209	NA	NA	0.095	0.0998992
171	O17909	1110	O17909_1110	chd-1_C1110	O17909_1110	chd-1_C1110	Chromodomain and Helicase Domain protein OS=Caenorhabditis elegans OX=6239 GN=chd-1 PE=1 SV=2	FHTC[IPM]DVNLK	0.4329	NA	0.4329	NA	NA	0.18	0.206586
172	Q9N599	163	Q9N599_163	pas-3_C163	Q9N599_163	pas-3_C163	Proteasome subunit alpha type-4 OS=Caenorhabditis elegans OX=6239 GN=pas-3 PE=3 SV=2	ATC[IPM]IGSNHQAAVTLLK	NA	0.4329	0.4329	NA	NA	0.15	0.00758333
173	Q18921	102	Q18921_102	snap-1_C102	Q18921_102	snap-1_C102	SNAP (Soluble NSF Attachment Protein) homolog OS=Caenorhabditis elegans OX=6239 GN=snap-1 PE=1 SV=3	AVQC[IPM]LEK	NA	0.4329	0.4329	NA	NA	0.14	0.243829
174	Q9TZ33	351	Q9TZ33_351	ucr-2.3_C351	Q9TZ33_351	ucr-2.3_C351	Ubiquinol-Cytochrome c oxidoReductase complex OS=Caenorhabditis elegans OX=6239 GN=ucr-2.3 PE=1 SV=1	TTQVQDIEGC[IPM]K TTQVQDIEGC[IPM]KR	0.3663	0.503807	0.435053	0.0972315	22.3493	0.1225	0.00216369
175	Q95XI7	282	Q95XI7_282	CELE_Y69A2AR.16_C282	Q95XI7_282 M1ZJV8_91	CELE_Y69A2AR.16_C282 CELE_Y69A2AR.16_C91	Uncharacterized protein OS=Caenorhabditis elegans OX=6239 GN=CELE_Y69A2AR.16 PE=1 SV=2	IRHDETLC[IPM]TK HDETLC[IPM]TK	0.510212	0.362934	0.436573	0.104141	23.8543	0.07	0.0297782
176	H1UBJ9	191	H1UBJ9_191	CELE_Y48C3A.14_C191	H1UBJ9_191 H1UBJ6_55	CELE_Y48C3A.14_C191 CELE_Y48C3A.14_C55	DNA topoisomerase OS=Caenorhabditis elegans OX=6239 GN=CELE_Y48C3A.14 PE=1 SV=1	IGC[IPM]SFTR	NA	0.436681	0.436681	NA	NA	0.07	0.0500095
177	Q17329	286	Q17329_286	Gag,_C286	Q17329_286	Gag,_C286	Gag, pol and env protein OS=Caenorhabditis elegans OX=6239 PE=4 SV=1	C[IPM]TTSSSR	NA	0.436681	0.436681	NA	NA	0.22	0.181166
178	A0A0K3AQT9	901	A0A0K3AQT9_901	lpd-3_C901	A0A0K3AQT9_901 A0A0K3AUC6_899 A0A0K3AWP8_901 A0A0K3ATS5_899	lpd-3_C901 lpd-3_C899 lpd-3_C901 lpd-3_C899	LiPid Depleted OS=Caenorhabditis elegans OX=6239 GN=lpd-3 PE=1 SV=1	AC[IPM]SIAGK	NA	0.436681	0.436681	NA	NA	0.12	0.26752
179	Q8I7F8	85	Q8I7F8_85	odr-4_C85	Q8I7F8_85	odr-4_C85	Odorant response abnormal protein 4 OS=Caenorhabditis elegans OX=6239 GN=odr-4 PE=1 SV=1	C[IPM]PVHSSALEENATESSK	0.436681	NA	0.436681	NA	NA	0.06	1.38e-06
180	Q22093	234	Q22093_234	tftc-5_C234	Q22093_234	tftc-5_C234	Transcription Factor ThreeC subunit (GTF3C homolog) OS=Caenorhabditis elegans OX=6239 GN=tftc-5 PE=1 SV=1	C[IPM]KHDEPHR	NA	0.436681	0.436681	NA	NA	0.08	0.168033
181	Q23670	271	Q23670_271	top-2_C271	Q23670_271	top-2_C271	DNA topoisomerase 2 top-2 OS=Caenorhabditis elegans OX=6239 GN=top-2 PE=1 SV=2	ELDDDIC[IPM]HLMAR	NA	0.436681	0.436681	NA	NA	0.16	2.79e-05
182	G5EDT9	930	G5EDT9_930	ubr-5_C930	G5EDT9_930	ubr-5_C930	UBR E3 ubiquitin ligase homolog OS=Caenorhabditis elegans OX=6239 GN=ubr-5 PE=1 SV=1	MSC[IPM]TISHHEFR	0.436681	NA	0.436681	NA	NA	0.07	0.0371784
183	O02266	421	O02266_421	alh-7_C421	O02266_421 G3MU66_133	alh-7_C421 alh-7_C133	ALdehyde deHydrogenase OS=Caenorhabditis elegans OX=6239 GN=alh-7 PE=1 SV=2	FRDEQEVLEAANNC[IPM]R	0.420276	0.454063	0.43717	0.0238903	5.46478	0.0983333	0.028486
184	Q9GZI3	1265	Q9GZI3_1265	pod-2_C1265	Q9GZI3_1265 H2L0M0_1376	pod-2_C1265 pod-2_C1376	Uncharacterized protein OS=Caenorhabditis elegans OX=6239 GN=pod-2 PE=1 SV=1	C[IPM]ITDEVDSHK	0.42735	0.44843	0.43789	0.0149059	3.40402	0.055	0.0121464
185	G5ED36	140	G5ED36_140	rme-8_C140	G5ED36_140 O62178_140	rme-8_C140 rme-8_C140	Endocytosis protein RME-8 OS=Caenorhabditis elegans OX=6239 GN=rme-8 PE=1 SV=1	ANASC[IPM]LEQIDNR	NA	0.438596	0.438596	NA	NA	0.11	0.15068
186	Q9BL83	224	Q9BL83_224	vps-4_C224	Q9BL83_224	vps-4_C224	Related to yeast Vacuolar Protein Sorting factor OS=Caenorhabditis elegans OX=6239 GN=vps-4 PE=1 SV=4	EHKPSIIFIDEIDSLC[IPM]SAR	0.438596	NA	0.438596	NA	NA	0.1	0.000555459
187	Q9N4C3	624	Q9N4C3_624	xpc-1_C624	Q9N4C3_624	xpc-1_C624	XPC (Xeroderma Pigmentosum group C) DNA repair gene homolog OS=Caenorhabditis elegans OX=6239 GN=xpc-1 PE=1 SV=2	C[IPM]FETDLDR	0.438596	NA	0.438596	NA	NA	0.16	0.287274
188	Q9XTZ2	105	Q9XTZ2_105	rsp-8_C105	Q9XTZ2_105	rsp-8_C105	SR Protein (Splicing factor) OS=Caenorhabditis elegans OX=6239 GN=rsp-8 PE=1 SV=1	C[IPM]DLVYDRPSGNSR	0.452923	0.425532	0.439227	0.0193683	4.40963	0.07	0.0189278
189	Q21740	274	Q21740_274	edc-3_C274	Q21740_274	edc-3_C274	Yeast Enhancer of DeCapping homolog OS=Caenorhabditis elegans OX=6239 GN=edc-3 PE=1 SV=1	C[IPM]SQNFAHYENIIDDENR	0.440529	NA	0.440529	NA	NA	0.11	1.01e-06
190	P34511	264	P34511_264	vms-1_C264	P34511_264	vms-1_C264	Protein vms-1 OS=Caenorhabditis elegans OX=6239 GN=vms-1 PE=2 SV=2	C[IPM]AAYHR	NA	0.440529	0.440529	NA	NA	0.13	0.11643
191	Q9XUW5	277	Q9XUW5_277	ddx-17_C277	Q9XUW5_277	ddx-17_C277	DEAD boX helicase homolog OS=Caenorhabditis elegans OX=6239 GN=ddx-17 PE=1 SV=1	C[IPM]SYLVLDEADR	NA	0.442144	0.442144	NA	NA	0.0566667	0.00747809
192	P55956	147	P55956_147	asp-3_C147	P55956_147	asp-3_C147	Aspartic protease 3 OS=Caenorhabditis elegans OX=6239 GN=asp-3 PE=1 SV=3	GTVDNDVVC[IPM]FGHDTTYCTDK	0.408163	0.47619	0.442177	0.0481025	10.8786	0.055	1.39e-07
193	O45303	142	O45303_142	C45G3.3_C142	O45303_142	C45G3.3_C142	Uncharacterized protein OS=Caenorhabditis elegans OX=6239 GN=C45G3.3 PE=1 SV=3	C[IPM]SGTAAR	0.442478	NA	0.442478	NA	NA	0.05	0.0965582
194	Q22071	363	Q22071_363	mec-15_C363	Q22071_363	mec-15_C363	F-box/WD repeat-containing protein mec-15 OS=Caenorhabditis elegans OX=6239 GN=mec-15 PE=1 SV=1	SQQWC[IPM]ASHELAAEPAK	NA	0.442478	0.442478	NA	NA	0.15	0.0142339
195	V6CJX7	2280	V6CJX7_2280	hecd-1_C2280	V6CJX7_2280 V6CL75_2249 V6CIS8_2245 V6CLA7_2286 V6CLC0_2282 V6CL74_2247 V6CIS4_2243 V6CLA2_2284	hecd-1_C2280 hecd-1_C2249 hecd-1_C2245 hecd-1_C2286 hecd-1_C2282 hecd-1_C2247 hecd-1_C2243 hecd-1_C2284	HECtD1 ubiquitin ligase homolog OS=Caenorhabditis elegans OX=6239 GN=hecd-1 PE=1 SV=1	SLALWVC[IPM]DDDDTHASK	0.31746	0.571429	0.444444	0.179583	40.4061	0.14	0.000161634
196	O02286	76	O02286_76	pck-2_C76	O02286_76 Q7JKI2_40 Q7JKI1_76 Q7JKI3_9	pck-2_C76 pck-2_C40 pck-2_C76 pck-2_C9	Phosphoenolypyruvate CarboxyKinase OS=Caenorhabditis elegans OX=6239 GN=pck-2 PE=1 SV=1	GIFIC[IPM]DGSQHEADELIDK	NA	0.444444	0.444444	NA	NA	0.02	1.34e-06
197	Q9TXQ1	275	Q9TXQ1_275	tank-1_C275	Q9TXQ1_275	tank-1_C275	Tankyrase-like protein OS=Caenorhabditis elegans OX=6239 GN=tank-1 PE=2 SV=1	LYQLC[IPM]K	0.444444	NA	0.444444	NA	NA	0.02	0.288446
198	Q9U230	343	Q9U230_343	CELE_Y56A3A.31_C343	Q9U230_343 A0A1C3NSJ2_270 A0A1C3NSQ4_354	CELE_Y56A3A.31_C343 CELE_Y56A3A.31_C270 CELE_Y56A3A.31_C354	Uncharacterized protein OS=Caenorhabditis elegans OX=6239 GN=CELE_Y56A3A.31 PE=1 SV=1	AC[IPM]VLASAIGASTRPEAEIQK	0.41841	0.471698	0.445054	0.0376804	8.46647	0.12	0.000818837
199	Q965G5	30	Q965G5_30	mak-2_C30	Q965G5_30	mak-2_C30	MAP kinase-activated protein kinase mak-2 OS=Caenorhabditis elegans OX=6239 GN=mak-2 PE=1 SV=2	VVEC[IPM]EHR	0.408163	0.482492	0.445328	0.0525586	11.8022	0.075	0.0750097
200	Q9U1Z6	75	Q9U1Z6_75	abhd-3.1_C75	Q9U1Z6_75	abhd-3.1_C75	ABHydrolase Domain containing homolog OS=Caenorhabditis elegans OX=6239 GN=abhd-3.1 PE=1 SV=1	DC[IPM]PTLPFK	0.446429	NA	0.446429	NA	NA	0.07	0.0970363
201	Q20173	111	Q20173_111	twf-2_C111	Q20173_111	twf-2_C111	TWinFilin actin binding protein homolog OS=Caenorhabditis elegans OX=6239 GN=twf-2 PE=1 SV=2	SEFGQC[IPM]YIEHEK	0.446429	NA	0.446429	NA	NA	0.05	0.167769
202	Q95XR0	433	Q95XR0_433	eif-2gamma_C433	Q95XR0_433	eif-2gamma_C433	Eukaryotic Initiation Factor OS=Caenorhabditis elegans OX=6239 GN=eif-2gamma PE=1 SV=1	LNDPIC[IPM]TEVGEK	NA	0.446942	0.446942	NA	NA	0.1	0.089235
203	U4PBL3	63	U4PBL3_63	CELE_Y37E11AM.3_C63	U4PBL3_63	CELE_Y37E11AM.3_C63	Uncharacterized protein OS=Caenorhabditis elegans OX=6239 GN=CELE_Y37E11AM.3 PE=1 SV=1	GC[IPM]HVTIVAR	0.376756	0.518135	0.447445	0.0999698	22.3423	0.115	0.13067
204	N1NSH8	389	N1NSH8_389	CELE_T24B8.7_C389	N1NSH8_389 N1NVC1_444 G5EG81_444 N1NTH7_389 G5EGM9_444 N1NTM2_389 N1NVC2_389 N1NV23_444	CELE_T24B8.7_C389 CELE_T24B8.7_C444 CELE_T24B8.7_C444 CELE_T24B8.7_C389 CELE_T24B8.7_C444 CELE_T24B8.7_C389 CELE_T24B8.7_C389 CELE_T24B8.7_C444	Uncharacterized protein OS=Caenorhabditis elegans OX=6239 GN=CELE_T24B8.7 PE=1 SV=1	GNDLFLC[IPM]K	NA	0.44843	0.44843	NA	NA	0.16	0.244689
205	Q21444	565	Q21444_565	cogc-2_C565	Q21444_565	cogc-2_C565	Conserved oligomeric Golgi complex subunit 2 OS=Caenorhabditis elegans OX=6239 GN=cogc-2 PE=2 SV=1	LCC[IPM]EEHPHTDEIVR	0.44843	NA	0.44843	NA	NA	0.12	4.4e-05
206	Q21740	349	Q21740_349	edc-3_C349	Q21740_349	edc-3_C349	Yeast Enhancer of DeCapping homolog OS=Caenorhabditis elegans OX=6239 GN=edc-3 PE=1 SV=1	EFLNEC[IPM]R	0.44843	NA	0.44843	NA	NA	0.14	0.260258
207	U4PRN6	4147	U4PRN6_4147	eel-1_C4147	U4PRN6_4147 U4PMD1_4149 Q9GUP2_4144 U4PBK1_4150 U4PBJ5_4146 U4PBY0_4152 U4PBX5_4147 U4PES6_4149	eel-1_C4147 eel-1_C4149 eel-1_C4144 eel-1_C4150 eel-1_C4146 eel-1_C4152 eel-1_C4147 eel-1_C4149	Enhancer of EfL-1 mutant phenotype OS=Caenorhabditis elegans OX=6239 GN=eel-1 PE=1 SV=1	LPAAHTC[IPM]FNQLDLPQYESYEK	0.44843	NA	0.44843	NA	NA	0.11	5.52e-06	Active site
208	Q9U2D9	49	Q9U2D9_49	gsy-1_C49	Q9U2D9_49	gsy-1_C49	Glycogen [starch] synthase OS=Caenorhabditis elegans OX=6239 GN=gsy-1 PE=1 SV=1	FVFEC[IPM]AWEVANK	0.44843	NA	0.44843	NA	NA	0.13	0.0116131
209	Q9N4M0	390	Q9N4M0_390	pdp-1_C390	Q9N4M0_390	pdp-1_C390	Pyruvate Dehydrogenase Phosphatase homolog OS=Caenorhabditis elegans OX=6239 GN=pdp-1 PE=1 SV=1	KPIDENC[IPM]ATHIIR	0.44843	NA	0.44843	NA	NA	0.06	2.92e-05
210	Q18964	149	Q18964_149	wdfy-2_C149	Q18964_149	wdfy-2_C149	WD repeat and FYVE domain-containing protein 2 OS=Caenorhabditis elegans OX=6239 GN=wdfy-2 PE=1 SV=1	SIVWHC[IPM]SENSNK	0.3663	0.531915	0.449108	0.117107	26.0755	0.09	4.94e-05
211	P34331	52	P34331_52	plk-1_C52	P34331_52	plk-1_C52	Serine/threonine-protein kinase plk-1 OS=Caenorhabditis elegans OX=6239 GN=plk-1 PE=1 SV=3	GGFAHC[IPM]YELTNR	0.507614	0.390625	0.44912	0.0827239	18.4191	0.195	0.00300536
212	O44518	372	O44518_372	gex-2_C372	O44518_372	gex-2_C372	Cytoplasmic FMR1-interacting protein homolog OS=Caenorhabditis elegans OX=6239 GN=gex-2 PE=1 SV=4	INNEVAIC[IPM]DRPGNDSENR	0.543478	0.355872	0.449675	0.132658	29.5008	0.115	8.14e-05
213	G5EE04	52	G5EE04_52	hip-1_C52	G5EE04_52	hip-1_C52	Hsp-70 Interacting Protein homolog OS=Caenorhabditis elegans OX=6239 GN=hip-1 PE=1 SV=1	C[IPM]PMSEEPK C[IPM]PMSEEPKK	0.452998	0.446835	0.449916	0.00435758	0.968531	0.06	0.0447649
214	G5EFM8	536	G5EFM8_536	CELE_F31C3.2_C536	G5EFM8_536 G5EFR3_539	CELE_F31C3.2_C536 CELE_F31C3.2_C539	Uncharacterized protein OS=Caenorhabditis elegans OX=6239 GN=CELE_F31C3.2 PE=1 SV=1	GQVC[IPM]DDFHCDR	0.45045	NA	0.45045	NA	NA	0.09	0.0164669
215	O17695	288	O17695_288	hda-1_C288	O17695_288	hda-1_C288	Histone deacetylase 1 OS=Caenorhabditis elegans OX=6239 GN=hda-1 PE=1 SV=1	GHGEC[IPM]AR	NA	0.45045	0.45045	NA	NA	0.02	0.0369329
216	Q17343	1361	Q17343_1361	unc-44_C1361	Q17343_1361 Q8MQG0_1355 Q17342_458 Q5TYL6_451 Q7JP86_1361 G5ECZ1_1355 V6CLR6_528 Q17341_531 V6CLS7_522 Q17344_1361 Q17490_1361 Q5TYL5_341	unc-44_C1361 unc-44_C1355 unc-44_C458 unc-44_C451 unc-44_C1361 unc-44_C1355 unc-44_C528 unc-44_C531 unc-44_C522 unc-44_C1361 unc-44_C1361 unc-44_C341	AO13 ankyrin OS=Caenorhabditis elegans OX=6239 GN=unc-44 PE=4 SV=2	VFC[IPM]MTDDKEDK	0.460829	0.44409	0.45246	0.0118366	2.61606	0.0675	0.109074
217	Q17941	352	Q17941_352	akt-1_C352	Q17941_352	akt-1_C352	Serine/threonine-protein kinase akt-1 OS=Caenorhabditis elegans OX=6239 GN=akt-1 PE=1 SV=2	TSTFC[IPM]GTPEYLAPEVLDDHDYGR	0.452489	NA	0.452489	NA	NA	0.12	2.52e-06
218	Q19842	97	Q19842_97	pcca-1_C97	Q19842_97	pcca-1_C97	Propionyl-CoA carboxylase alpha chain, mitochondrial OS=Caenorhabditis elegans OX=6239 GN=pcca-1 PE=1 SV=1	MADEAVC[IPM]VGEAPTAK	NA	0.452489	0.452489	NA	NA	0.12	0.000353335
219	Q23495	1030	Q23495_1030	toe-1_C1030	Q23495_1030	toe-1_C1030	HEAT repeat-containing protein 1 homolog OS=Caenorhabditis elegans OX=6239 GN=toe-1 PE=3 SV=1	LIADVLQEC[IPM]VNDKK	NA	0.452489	0.452489	NA	NA	0.06	0.175565
220	Q8WTL6	689	Q8WTL6_689	hpo-29_C689	Q8WTL6_689	hpo-29_C689	Uncharacterized protein OS=Caenorhabditis elegans OX=6239 GN=hpo-29 PE=1 SV=2	C[IPM]LNEGEDREPTHPLLHVQK	0.463121	0.44395	0.453535	0.0135557	2.98889	0.0575	0.00161201
221	Q22649	315	Q22649_315	CELE_T21C9.6_C315	Q22649_315	CELE_T21C9.6_C315	Uncharacterized protein OS=Caenorhabditis elegans OX=6239 GN=CELE_T21C9.6 PE=1 SV=2	LC[IPM]HFTFIR	NA	0.454545	0.454545	NA	NA	0.1	0.0547957
222	G5EGU1	326	G5EGU1_326	egl-30_C326	G5EGU1_326 Q8T3G5_274 X5LQ30_83	egl-30_C326 egl-30_C274 egl-30_C83	EGL-30 OS=Caenorhabditis elegans OX=6239 GN=egl-30 PE=1 SV=1	IIYSHFTC[IPM]ATDTENIR	0.454545	NA	0.454545	NA	NA	0.08	3.95e-06
223	Q27497	62	Q27497_62	gsp-1_C62	Q27497_62	gsp-1_C62	Serine/threonine-protein phosphatase PP1-alpha OS=Caenorhabditis elegans OX=6239 GN=gsp-1 PE=1 SV=2	IC[IPM]GDIHGQYNDLLR	NA	0.454545	0.454545	NA	NA	0.06	0.00809283
224	O61887	121	O61887_121	CELE_K10C9.3_C121	O61887_121	CELE_K10C9.3_C121	Uncharacterized protein OS=Caenorhabditis elegans OX=6239 GN=CELE_K10C9.3 PE=1 SV=2	HGTC[IPM]AQSEK	NA	0.454712	0.454712	NA	NA	0.07	0.00742156
225	Q19328	436	Q19328_436	tsn-1_C436	Q19328_436	tsn-1_C436	Tudor Staphylococcal Nuclease homolog OS=Caenorhabditis elegans OX=6239 GN=tsn-1 PE=1 SV=1	TC[IPM]ATIK	0.449669	0.460388	0.455029	0.00757955	1.66573	0.0675	0.109592
226	Q95XR0	95	Q95XR0_95	eif-2gamma_C95	Q95XR0_95	eif-2gamma_C95	Eukaryotic Initiation Factor OS=Caenorhabditis elegans OX=6239 GN=eif-2gamma PE=1 SV=1	CSNQEC[IPM]PR	0.505051	0.405681	0.455366	0.0702647	15.4304	0.18	0.0086478
227	Q05062	18	Q05062_18	cdc-42_C18	Q05062_18	cdc-42_C18	Cell division control protein 42 homolog OS=Caenorhabditis elegans OX=6239 GN=cdc-42 PE=1 SV=2	TC[IPM]LLISYTTNK	NA	0.456621	0.456621	NA	NA	0.04	0.0238834
228	Q19655	265	Q19655_265	CELE_F20D6.11_C265	Q19655_265	CELE_F20D6.11_C265	Uncharacterized protein OS=Caenorhabditis elegans OX=6239 GN=CELE_F20D6.11 PE=1 SV=2	NIC[IPM]YLR	0.456621	NA	0.456621	NA	NA	0.14	0.103827
229	Q9U1V9	463	Q9U1V9_463	dnj-29_C463	Q9U1V9_463 Q9U1W0_463	dnj-29_C463 dnj-29_C463	DNaJ domain (Prokaryotic heat shock protein) OS=Caenorhabditis elegans OX=6239 GN=dnj-29 PE=1 SV=1	TVVEGEDDKHELTAGC[IPM]VVTLK	NA	0.456621	0.456621	NA	NA	0.11	1.52e-05
230	O76360	487	O76360_487	egl-4_C487	O76360_487 U4PRL6_191 U4PEQ9_490	egl-4_C487 egl-4_C191 egl-4_C490	cGMP-dependent protein kinase egl-4 OS=Caenorhabditis elegans OX=6239 GN=egl-4 PE=1 SV=2	VELVC[IPM]VNGDK	NA	0.456621	0.456621	NA	NA	0.08	0.00411012
231	Q95QM8	490	Q95QM8_490	gfat-1_C490	Q95QM8_490 Q19699_488 Q19130_503	gfat-1_C490 gfat-2_C488 gfat-1_C503	Glutamine-Fructose 6-phosphate AminoTransferase homolog OS=Caenorhabditis elegans OX=6239 GN=gfat-1 PE=1 SV=1	ESHC[IPM]GIHINAGPEIGVASTK	NA	0.456621	0.456621	NA	NA	0.06	4.61e-07
232	Q20636	234	Q20636_234	gpb-2_C234	Q20636_234	gpb-2_C234	Guanine nucleotide-binding protein subunit beta-2 OS=Caenorhabditis elegans OX=6239 GN=gpb-2 PE=1 SV=2	SGQC[IPM]VQSFEGHEADINTVR	NA	0.456621	0.456621	NA	NA	0.06	0.000822582
233	Q6A578	249	Q6A578_249	C16A11.2_C249	Q6A578_249 H2KYD0_388	C16A11.2_C249 C16A11.2_C388	Uncharacterized protein OS=Caenorhabditis elegans OX=6239 GN=C16A11.2 PE=1 SV=1	MVYVTC[IPM]R	0.636943	0.279251	0.458097	0.252926	55.2123	0.155	0.192637
234	P53585	845	P53585_845	acly-1_C845	P53585_845 P90731_841	acly-1_C845 acly-2_C841	Probable ATP-citrate synthase OS=Caenorhabditis elegans OX=6239 GN=acly-1 PE=3 SV=1	KPASFMTSIC[IPM]DER	0.554226	0.362174	0.4582	0.135802	29.6381	0.1125	0.00590815
235	Q17967	52	Q17967_52	pdi-1_C52	Q17967_52	pdi-1_C52	Protein disulfide-isomerase 1 OS=Caenorhabditis elegans OX=6239 GN=pdi-1 PE=3 SV=1	FYAPWC[IPM]VHCK	NA	0.458716	0.458716	NA	NA	0.07	0.0390522	Disulfide bond
236	Q9XU15	376	Q9XU15_376	hxk-2_C376	Q9XU15_376	hxk-2_C376	Phosphotransferase OS=Caenorhabditis elegans OX=6239 GN=hxk-2 PE=1 SV=1	YISEILHDDC[IPM]GVYSNTR	0.458839	NA	0.458839	NA	NA	0.17	0.00061094
237	Q22054	23	Q22054_23	rps-16_C23	Q22054_23	rps-16_C23	40S ribosomal protein S16 OS=Caenorhabditis elegans OX=6239 GN=rps-16 PE=1 SV=3	TATAVAHC[IPM]K	0.465286	0.452489	0.458887	0.00904909	1.97196	0.04125	0.0540275
238	Q03606	371	Q03606_371	T23G5.2_C371	Q03606_371	T23G5.2_C371	CRAL-TRIO domain-containing protein T23G5.2 OS=Caenorhabditis elegans OX=6239 GN=T23G5.2 PE=4 SV=3	LTLSIC[IPM]EDGLQR	0.515464	0.403226	0.459345	0.0793643	17.2777	0.075	0.00159358
239	Q19020	157	Q19020_157	dhc-1_C157	Q19020_157	dhc-1_C157	Dynein heavy chain, cytoplasmic OS=Caenorhabditis elegans OX=6239 GN=dhc-1 PE=1 SV=1	LLNPYC[IPM]K	0.473934	0.446429	0.460181	0.019449	4.22639	0.08	0.0591111
240	G5EFC4	605	G5EFC4_605	cdc-5l_C605	G5EFC4_605	cdc-5l_C605	Cell Division Cycle related OS=Caenorhabditis elegans OX=6239 GN=cdc-5l PE=1 SV=1	VVEQC[IPM]TSEIILSK	NA	0.460829	0.460829	NA	NA	0.17	0.000103598
241	D3YT98	193	D3YT98_193	CELE_Y41E3.7_C193	D3YT98_193 N1NV17_310 D3YT97_24 Q2EEM2_297 Q2XMY1_355 O62444_394 A0A078BQL1_407	CELE_Y41E3.7_C193 CELE_Y41E3.7_C310 CELE_Y41E3.7_C24 CELE_Y41E3.7_C297 CELE_Y41E3.7_C355 CELE_Y41E3.7_C394 CELE_Y41E3.7_C407	Uncharacterized protein OS=Caenorhabditis elegans OX=6239 GN=CELE_Y41E3.7 PE=1 SV=1	DC[IPM]HEEVYAGSHR	NA	0.460829	0.460829	NA	NA	0.11	0.412551
242	Q2V0X4	108	Q2V0X4_108	cogc-3_C108	Q2V0X4_108 Q6AW08_108	cogc-3_C108 cogc-3_C108	COGC-3 OS=Caenorhabditis elegans OX=6239 GN=cogc-3 PE=4 SV=1	TCSLHDAC[IPM]DR	NA	0.460829	0.460829	NA	NA	0.07	0.00436958
243	H2L0H5	510	H2L0H5_510	wapl-1_C510	H2L0H5_510 H2L0H6_508 Q21843_508 U4PC40_510	wapl-1_C510 wapl-1_C508 wapl-1_C508 wapl-1_C510	Wings apart-like protein homolog 1 OS=Caenorhabditis elegans OX=6239 GN=wapl-1 PE=3 SV=1	LLINISHDNELC[IPM]CSK	0.460829	NA	0.460829	NA	NA	0.05	3.43e-05
244	P91430	318	P91430_318	uba-5_C318	P91430_318	uba-5_C318	Ubiquitin-like modifier-activating enzyme 5 OS=Caenorhabditis elegans OX=6239 GN=uba-5 PE=1 SV=1	DSIKPNPYCDDSHC[IPM]LQR	0.457627	0.465517	0.461572	0.00557916	1.20873	0.075	0.0259434	Metal binding
245	P91019	352	P91019_352	let-526_C352	P91019_352 X5M5M2_406 J7SA49_433	let-526_C352 let-526_C406 let-526_C433	Uncharacterized protein OS=Caenorhabditis elegans OX=6239 GN=let-526 PE=1 SV=4	HLLMLEC[IPM]R	NA	0.461896	0.461896	NA	NA	0.1	0.319053
246	Q22431	330	Q22431_330	T12E12.1_C330	Q22431_330	T12E12.1_C330	Potential E3 ubiquitin-protein ligase ariadne-2 OS=Caenorhabditis elegans OX=6239 GN=T12E12.1 PE=3 SV=2	SHGSEYYEC[IPM]SR	0.416667	0.507614	0.46214	0.0643096	13.9156	0.08	0.383408
247	O44954	240	O44954_240	sdha-2_C240	O44954_240	sdha-2_C240	Succinate dehydrogenase [ubiquinone] flavoprotein subunit, mitochondrial OS=Caenorhabditis elegans OX=6239 GN=sdha-2 PE=1 SV=1	AYFSC[IPM]TSAHTCTGDGTALTAR	0.393804	0.531915	0.462859	0.0976593	21.0991	0.115	0.101029
248	H2KZ06	194	H2KZ06_194	clec-266_C194	H2KZ06_194 H2KZ07_230	clec-266_C194 clec-266_C230	C-type LECtin OS=Caenorhabditis elegans OX=6239 GN=clec-266 PE=1 SV=1	FYSIC[IPM]ER	NA	0.462963	0.462963	NA	NA	0.1	0.121488
249	Q7K797	182	Q7K797_182	pab-1_C182	Q7K797_182 Q7K798_179 Q9U302_242	pab-1_C182 pab-1_C179 pab-1_C242	PolyA Binding protein OS=Caenorhabditis elegans OX=6239 GN=pab-1 PE=1 SV=1	FGNITSC[IPM]EVMTVEGK	NA	0.462963	0.462963	NA	NA	0.07	2.37e-05
250	P37165	115	P37165_115	ubl-1_C115	P37165_115	ubl-1_C115	Ubiquitin-like protein 1-40S ribosomal protein S27a OS=Caenorhabditis elegans OX=6239 GN=ubl-1 PE=1 SV=2	EC[IPM]QQPSCGGGVFMAQHANR	0.462963	NA	0.462963	NA	NA	0.07	7.32e-07
251	U4PBL3	79	U4PBL3_79	CELE_Y37E11AM.3_C79	U4PBL3_79	CELE_Y37E11AM.3_C79	Uncharacterized protein OS=Caenorhabditis elegans OX=6239 GN=CELE_Y37E11AM.3 PE=1 SV=1	AC[IPM]ADLQVLADQR	0.383142	0.543478	0.46331	0.113375	24.4707	0.12	0.00625216
252	O44183	14	O44183_14	ltah-1.2_C14	O44183_14	ltah-1.2_C14	LeukoTriene A4 Hydrolase homolog OS=Caenorhabditis elegans OX=6239 GN=ltah-1.2 PE=1 SV=2	RDPC[IPM]SAANINEITVEHTAIK DPC[IPM]SAANINEITVEHTAIK	0.519207	0.408391	0.463799	0.0783589	16.895	0.105	0.0020763
253	Q9NA74	26	Q9NA74_26	CELE_Y57A10A.26_C26	Q9NA74_26	CELE_Y57A10A.26_C26	Uncharacterized protein OS=Caenorhabditis elegans OX=6239 GN=CELE_Y57A10A.26 PE=1 SV=1	AGC[IPM]IPSPSPYAFK	0.552486	0.37594	0.464213	0.124837	26.8922	0.145	0.00215188
254	O44985	884	O44985_884	teg-4_C884	O44985_884	teg-4_C884	Tumorous Enhancer of Glp-1(Gf) OS=Caenorhabditis elegans OX=6239 GN=teg-4 PE=1 SV=1	C[IPM]VALVQFSK	0.438596	0.490196	0.464396	0.0364864	7.85674	0.07	0.00250446
255	Q17499	272	Q17499_272	B0395.3_C272	Q17499_272	B0395.3_C272	Uncharacterized protein OS=Caenorhabditis elegans OX=6239 GN=B0395.3 PE=1 SV=1	SLFVVC[IPM]LDK	0.465116	NA	0.465116	NA	NA	0.21	0.105704
256	P34280	321	P34280_321	C02F5.3_C321	P34280_321	C02F5.3_C321	Uncharacterized GTP-binding protein C02F5.3 OS=Caenorhabditis elegans OX=6239 GN=C02F5.3 PE=3 SV=2	GGATIEHCC[IPM]HALHR	NA	0.465116	0.465116	NA	NA	0.09	1.28e-05
257	P34268	1049	P34268_1049	fli-1_C1049	P34268_1049	fli-1_C1049	Protein flightless-1 homolog OS=Caenorhabditis elegans OX=6239 GN=fli-1 PE=2 SV=2	ANGSSVC[IPM]NR	0.465116	NA	0.465116	NA	NA	0.07	0.0143922
258	Q7YZT6	875	Q7YZT6_875	tps-1_C875	Q7YZT6_875	tps-1_C875	Alpha,alpha-trehalose-phosphate synthase [UDP-forming] 1 OS=Caenorhabditis elegans OX=6239 GN=tps-1 PE=2 SV=1	WTHEVISQC[IPM]EVK	NA	0.465116	0.465116	NA	NA	0.14	0.359664
259	Q95XP9	278	Q95XP9_278	zwl-1_C278	Q95XP9_278	zwl-1_C278	Protein zwilch homolog OS=Caenorhabditis elegans OX=6239 GN=zwl-1 PE=1 SV=1	STLVLLEHPDNAADC[IPM]TIK	NA	0.465116	0.465116	NA	NA	0.05	4.06e-07
260	Q94261	150	Q94261_150	cif-1_C150	Q94261_150	cif-1_C150	COP9/Signalosome and eIF3 complex-shared subunit 1 OS=Caenorhabditis elegans OX=6239 GN=cif-1 PE=1 SV=1	LIGELEC[IPM]NLETLQDR	0.480769	0.452489	0.466629	0.0199974	4.2855	0.105	5.66e-05
261	Q17632	545	Q17632_545	dis-3_C545	Q17632_545	dis-3_C545	Probable exosome complex exonuclease RRP44 OS=Caenorhabditis elegans OX=6239 GN=dis-3 PE=3 SV=2	GTTVYLC[IPM]DR	NA	0.46729	0.46729	NA	NA	0.14	0.0136643
262	G5EET6	399	G5EET6_399	efa-6_C399	G5EET6_399	efa-6_C399	Exchange factor for Arf-6 OS=Caenorhabditis elegans OX=6239 GN=efa-6 PE=1 SV=1	NC[IPM]TSTQVADR	NA	0.46729	0.46729	NA	NA	0.04	0.00693083
263	G5ED68	633	G5ED68_633	mtm-6_C633	G5ED68_633 G5EBF2_739	mtm-6_C633 mtm-6_C739	Myotubularin-related protein 6 OS=Caenorhabditis elegans OX=6239 GN=mtm-6 PE=1 SV=1	CSNPAC[IPM]R	0.46729	NA	0.46729	NA	NA	0.08	0.0434227
264	A0A131MCZ8	608	A0A131MCZ8_608	cnnm-3_C608	A0A131MCZ8_608	cnnm-3_C608	Metal transporter cnnm-3 OS=Caenorhabditis elegans OX=6239 GN=cnnm-3 PE=2 SV=1	KVETTQFSC[IPM]LK	0.469484	NA	0.469484	NA	NA	0.14	0.00028074
265	O44619	280	O44619_280	cpt-4_C280	O44619_280 G5EG54_280	cpt-4_C280 cpt-5_C280	Carnitine Palmitoyl Transferase OS=Caenorhabditis elegans OX=6239 GN=cpt-4 PE=1 SV=1	NIYNGC[IPM]R	0.469484	NA	0.469484	NA	NA	0.08	0.315107
266	Q9BIB8	229	Q9BIB8_229	imb-1_C229	Q9BIB8_229	imb-1_C229	IMportin Beta family OS=Caenorhabditis elegans OX=6239 GN=imb-1 PE=1 SV=3	NIIMQVVC[IPM]ESTSSSDQR	0.469484	NA	0.469484	NA	NA	0.06	0.00162208
267	Q9N584	502	Q9N584_502	let-630_C502	Q9N584_502	let-630_C502	Uncharacterized protein OS=Caenorhabditis elegans OX=6239 GN=let-630 PE=1 SV=1	QLC[IPM]NVQLHTLGTSER	0.469484	NA	0.469484	NA	NA	0.08	0.225207
268	Q9TW67	198	Q9TW67_198	png-1_C198	Q9TW67_198	png-1_C198	Peptide-N(4)-(N-acetyl-beta-glucosaminyl)asparagine amidase OS=Caenorhabditis elegans OX=6239 GN=png-1 PE=1 SV=1	C[IPM]STDGLQGTPTR	NA	0.469484	0.469484	NA	NA	0.1	0.000133896
269	Q9U3D6	472	Q9U3D6_472	adr-1_C472	Q9U3D6_472	adr-1_C472	A-to-I RNA editing regulator adr-1 OS=Caenorhabditis elegans OX=6239 GN=adr-1 PE=1 SV=2	C[IPM]TIIDHNENDLK	0.41041	0.531915	0.471163	0.0859166	18.235	0.11	0.000205215
270	Q9XVU9	159	Q9XVU9_159	CELE_T03F7.7_C159	Q9XVU9_159 Q8I4G3_159	CELE_T03F7.7_C159 CELE_T03F7.7_C159	Uncharacterized protein OS=Caenorhabditis elegans OX=6239 GN=CELE_T03F7.7 PE=1 SV=1	TSSVVC[IPM]ILDLK	NA	0.471698	0.471698	NA	NA	0.03	0.00347285
271	Q21986	719	Q21986_719	cra-1_C719	Q21986_719	cra-1_C719	N-terminal acetyltransferase B complex subunit NAA25 homolog OS=Caenorhabditis elegans OX=6239 GN=cra-1 PE=1 SV=3	QHLEYC[IPM]CR	0.471698	NA	0.471698	NA	NA	0.07	0.0642083
272	Q09410	37	Q09410_37	emb-1_C37	Q09410_37	emb-1_C37	Anaphase-promoting complex subunit emb-1 OS=Caenorhabditis elegans OX=6239 GN=emb-1 PE=1 SV=1	ESFITTIC[IPM]EHR	NA	0.471698	0.471698	NA	NA	0.08	0.00790895
273	O16521	31	O16521_31	hpo-19_C31	O16521_31	hpo-19_C31	NADH-cytochrome b5 reductase OS=Caenorhabditis elegans OX=6239 GN=hpo-19 PE=1 SV=1	ATNTC[IPM]PFSLCK	0.46002	0.485437	0.472728	0.0179724	3.80185	0.065	0.0151896
274	Q21032	378	Q21032_378	idh-1_C378	Q21032_378 H9G2T3_13 H9G2T4_401	idh-1_C378 idh-1_C13 idh-1_C401	Isocitrate dehydrogenase [NADP] OS=Caenorhabditis elegans OX=6239 GN=idh-1 PE=1 SV=1	DLAIC[IPM]VK	0.452489	0.493975	0.473232	0.0293351	6.19888	0.0275	0.18753
275	Q22137	670	Q22137_670	CELE_T04A8.7_C670	Q22137_670 Q86G92_595	CELE_T04A8.7_C670 CELE_T04A8.7_C595	Uncharacterized protein OS=Caenorhabditis elegans OX=6239 GN=CELE_T04A8.7 PE=1 SV=1	LQVYITC[IPM]R	0.421941	0.524725	0.473333	0.0726795	15.3548	0.0825	0.10294
276	H8ESF6	236	H8ESF6_236	CELE_Y79H2A.3_C236	H8ESF6_236 H8ESF8_236 Q7K705_236 H8ESG0_236 Q9U1R8_236 H8ESF9_236	CELE_Y79H2A.3_C236 CELE_Y79H2A.3_C236 CELE_Y79H2A.3_C236 CELE_Y79H2A.3_C236 CELE_Y79H2A.3_C236 CELE_Y79H2A.3_C236	Uncharacterized protein OS=Caenorhabditis elegans OX=6239 GN=CELE_Y79H2A.3 PE=1 SV=1	AHHC[IPM]ESTMHQQR	NA	0.473934	0.473934	NA	NA	0.04	0.0712839
277	Q09590	464	Q09590_464	emb-8_C464	Q09590_464	emb-8_C464	NADPH--cytochrome P450 reductase OS=Caenorhabditis elegans OX=6239 GN=emb-8 PE=1 SV=1	IAIC[IPM]AVVTK	0.473934	NA	0.473934	NA	NA	0.1	0.0844257
278	Q23621	232	Q23621_232	gdh-1_C232	Q23621_232	gdh-1_C232	Glutamate dehydrogenase OS=Caenorhabditis elegans OX=6239 GN=gdh-1 PE=1 SV=1	DASAC[IPM]ITGKPIVSGGIHGR	NA	0.473934	0.473934	NA	NA	0.11	0.32258
279	U4PBN7	247	U4PBN7_247	hxk-3_C247	U4PBN7_247 U4PC09_193 Q9N4A5_436	hxk-3_C247 hxk-3_C193 hxk-3_C436	Phosphotransferase OS=Caenorhabditis elegans OX=6239 GN=hxk-3 PE=1 SV=1	FELVPADEGSC[IPM]QGAALIAAVAER	0.473934	NA	0.473934	NA	NA	0.1	0.00110532
280	V6CJB8	1458	V6CJB8_1458	ketn-1_C1458	V6CJB8_1458 V6CKH1_819 V6CLU5_819 Q8MXD8_819 Q9NL87_736 Q5PY59_819 V6CLT3_1458 V6CLU0_1458 H2L075_819 V6CLP5_1458	ketn-1_C1458 ketn-1_C819 ketn-1_C819 ketn-1_C819 ketn-1_C736 ketn-1_C819 ketn-1_C1458 ketn-1_C1458 ketn-1_C819 ketn-1_C1458	KETtiN (Drosophila actin-binding) homolog OS=Caenorhabditis elegans OX=6239 GN=ketn-1 PE=1 SV=1	TC[IPM]DAAPK	0.473934	NA	0.473934	NA	NA	0.06	0.0247053
281	Q21029	905	Q21029_905	nsy-1_C905	Q21029_905 A0A0K3ATZ5_891	nsy-1_C905 nsy-1_C891	Mitogen-activated protein kinase kinase kinase nsy-1 OS=Caenorhabditis elegans OX=6239 GN=nsy-1 PE=1 SV=4	SC[IPM]FLPEACDRPSAK	NA	0.473934	0.473934	NA	NA	0.15	0.0092587
282	G5ECL2	241	G5ECL2_241	unc-26_C241	G5ECL2_241	unc-26_C241	Synaptojanin OS=Caenorhabditis elegans OX=6239 GN=unc-26 PE=1 SV=1	EC[IPM]SLLQIR	0.473934	NA	0.473934	NA	NA	0.13	0.252842
283	O62515	172	O62515_172	ZK550.6_C172	O62515_172	ZK550.6_C172	Probable phytanoyl-CoA dioxygenase OS=Caenorhabditis elegans OX=6239 GN=ZK550.6 PE=3 SV=2	ANGC[IPM]LVVVPGTHK	NA	0.473934	0.473934	NA	NA	0.09	0.0165586
284	U4PBR7	95	U4PBR7_95	dsl-3_C95	U4PBR7_95 Q95Y10_146	dsl-3_C95 dsl-3_C146	Delta-like protein OS=Caenorhabditis elegans OX=6239 GN=dsl-3 PE=1 SV=1	VC[IPM]NSHGQLGCPQGK	0.47619	NA	0.47619	NA	NA	0.13	0.0030445	Disulfide bond
285	A0A061AJ27	25	A0A061AJ27_25	rbd-1_C25	A0A061AJ27_25 Q9XU67_509	rbd-1_C25 rbd-1_C509	RBD (RNA binding domain) protein OS=Caenorhabditis elegans OX=6239 GN=rbd-1 PE=1 SV=1	FGDC[IPM]TK	0.47619	NA	0.47619	NA	NA	0.12	0.286677
286	O76371	378	O76371_378	rpt-5_C378	O76371_378	rpt-5_C378	26S protease regulatory subunit 6A OS=Caenorhabditis elegans OX=6239 GN=rpt-5 PE=1 SV=1	C[IPM]TDDFNGAQCK	NA	0.47619	0.47619	NA	NA	0.11	0.000283927
287	Q4W5T0	81	Q4W5T0_81	mrpl-39_C81	Q4W5T0_81	mrpl-39_C81	Mitochondrial Ribosomal Protein, Large OS=Caenorhabditis elegans OX=6239 GN=mrpl-39 PE=1 SV=1	NVSTSFHC[IPM]FNHISK	0.510204	0.442478	0.476341	0.0478897	10.0537	0.1	0.00067695
288	H2L0Q6	196	H2L0Q6_196	ral-1_C196	H2L0Q6_196 Q9N3F8_155	ral-1_C196 ral-1_C155	RAL (Ras-related GTPase) homolog OS=Caenorhabditis elegans OX=6239 GN=ral-1 PE=1 SV=1	AEQWGC[IPM]HYVETSAK	0.485437	0.46729	0.476363	0.012832	2.69374	0.09	1.45e-05
289	Q02335	407	Q02335_407	ZK370.8_C407	Q02335_407	ZK370.8_C407	TPR repeat-containing protein ZK370.8 OS=Caenorhabditis elegans OX=6239 GN=ZK370.8 PE=4 SV=3	LC[IPM]TSEDYADVHR	0.484287	0.470222	0.477254	0.00994567	2.08394	0.055	0.0601037
290	Q9U1R7	129	Q9U1R7_129	arx-3_C129	Q9U1R7_129	arx-3_C129	Actin-related protein 2/3 complex subunit OS=Caenorhabditis elegans OX=6239 GN=arx-3 PE=1 SV=1	LVSVC[IPM]YYEK	NA	0.478469	0.478469	NA	NA	0.14	0.0143496
291	Q9XVZ6	195	Q9XVZ6_195	CELE_Y54G11A.3_C195	Q9XVZ6_195	CELE_Y54G11A.3_C195	Uncharacterized protein OS=Caenorhabditis elegans OX=6239 GN=CELE_Y54G11A.3 PE=1 SV=1	SVC[IPM]LYGGGSRPEQVEACR	NA	0.478469	0.478469	NA	NA	0.21	0.0223613
292	G5EG61	1276	G5EG61_1276	pgp-14_C1276	G5EG61_1276 Q19734_1273 Q19733_1267	pgp-14_C1276 pgp-13_C1273 pgp-12_C1267	p-GlycoProtein related OS=Caenorhabditis elegans OX=6239 GN=pgp-14 PE=1 SV=1	TC[IPM]ITIAHR	0.478469	NA	0.478469	NA	NA	0.05	0.215567
293	Q9XVF7	114	Q9XVF7_114	rpl-2_C114	Q9XVF7_114	rpl-2_C114	60S ribosomal protein L8 OS=Caenorhabditis elegans OX=6239 GN=rpl-2 PE=3 SV=1	AQIQIGNIVPVGTLPEGTTIC[IPM]NVENK	0.478469	NA	0.478469	NA	NA	0.1	1.67e-06
294	O01761	820	O01761_820	unc-89_C820	O01761_820 A0A2C9C2V5_347 A0A2C9C332_347 A0A2C9C3B7_820 A0A2C9C365_820 A0A2C9C330_820 A0A2C9C2V3_347 A0A2C9C2W9_820 A0A2C9C2S8_820 A0A2C9C2G8_347	unc-89_C820 unc-89_C347 unc-89_C347 unc-89_C820 unc-89_C820 unc-89_C820 unc-89_C347 unc-89_C820 unc-89_C820 unc-89_C347	Muscle M-line assembly protein unc-89 OS=Caenorhabditis elegans OX=6239 GN=unc-89 PE=1 SV=3	HFDGMVTC[IPM]QGSNR	NA	0.478613	0.478613	NA	NA	0.13	0.0480872
295	Q9N5V3	456	Q9N5V3_456	imb-3_C456	Q9N5V3_456	imb-3_C456	IMportin Beta family OS=Caenorhabditis elegans OX=6239 GN=imb-3 PE=1 SV=2	VC[IPM]AHAASALVNFAEECPK	0.422596	0.537634	0.480115	0.0813444	16.9427	0.125	0.0194805
296	G5EEH6	219	G5EEH6_219	ivd-1_C219	G5EEH6_219	ivd-1_C219	Isovaleryl-CoA dehydrogenase OS=Caenorhabditis elegans OX=6239 GN=ivd-1 PE=1 SV=1	HQHGITC[IPM]FLVEK	NA	0.480556	0.480556	NA	NA	0.0975	0.0713639
297	Q10050	157	Q10050_157	CELE_T10F2.2_C157	Q10050_157	CELE_T10F2.2_C157	Uncharacterized protein OS=Caenorhabditis elegans OX=6239 GN=CELE_T10F2.2 PE=1 SV=1	C[IPM]TPFSVCR	0.480769	NA	0.480769	NA	NA	0.11	0.0915213
298	Q22484	585	Q22484_585	CELE_T14B4.1_C585	Q22484_585	CELE_T14B4.1_C585	Uncharacterized protein OS=Caenorhabditis elegans OX=6239 GN=CELE_T14B4.1 PE=1 SV=3	QQLC[IPM]LLIAR	0.480769	NA	0.480769	NA	NA	0.08	0.00365761
299	A0A131MCF2	141	A0A131MCF2_141	cku-80_C141	A0A131MCF2_141 A0A131MBI3_246 Q21829_627	cku-80_C141 cku-80_C246 cku-80_C627	Caenorhabditis KU OS=Caenorhabditis elegans OX=6239 GN=cku-80 PE=1 SV=1	ILEMISNTC[IPM]K	NA	0.480769	0.480769	NA	NA	0.13	0.013561
300	O01757	257	O01757_257	nath-10_C257	O01757_257	nath-10_C257	RNA cytidine acetyltransferase OS=Caenorhabditis elegans OX=6239 GN=nath-10 PE=3 SV=1	TAC[IPM]QAK	0.478469	0.485437	0.481953	0.00492712	1.02232	0.03	0.180391
301	Q9XV68	376	Q9XV68_376	acs-12_C376	Q9XV68_376	acs-12_C376	Fatty Acid CoA Synthetase family OS=Caenorhabditis elegans OX=6239 GN=acs-12 PE=1 SV=1	GQIC[IPM]VK	0.483092	0.483092	0.483092	0	0	0.08	0.382432
302	O45100	45	O45100_45	mec-17_C45	O45100_45	mec-17_C45	Alpha-tubulin N-acetyltransferase 1 OS=Caenorhabditis elegans OX=6239 GN=mec-17 PE=2 SV=1	LSAHC[IPM]LQLR	NA	0.483092	0.483092	NA	NA	0.12	0.0119659
303	Q23381	551	Q23381_551	mmcm-1_C551	Q23381_551	mmcm-1_C551	Probable methylmalonyl-CoA mutase, mitochondrial OS=Caenorhabditis elegans OX=6239 GN=mmcm-1 PE=3 SV=2	C[IPM]TVGEISDAMEK	NA	0.483092	0.483092	NA	NA	0.11	0.000757742
304	Q93235	147	Q93235_147	nkb-1_C147	Q93235_147	nkb-1_C147	Sodium/potassium-transporting ATPase subunit beta-1 OS=Caenorhabditis elegans OX=6239 GN=nkb-1 PE=1 SV=1	EC[IPM]GAGDSNDDLEKNPDALPCR	NA	0.483092	0.483092	NA	NA	0.04	1.15e-05
305	Q9U2C3	112	Q9U2C3_112	rab-35_C112	Q9U2C3_112	rab-35_C112	RAB family OS=Caenorhabditis elegans OX=6239 GN=rab-35 PE=1 SV=1	WLQEIENNC[IPM]DSVQK	0.483092	NA	0.483092	NA	NA	0.1	2.92e-05
306	G5EEV2	3034	G5EEV2_3034	trr-1_C3034	G5EEV2_3034	trr-1_C3034	Transcription-associated protein 1 OS=Caenorhabditis elegans OX=6239 GN=trr-1 PE=2 SV=1	IAIQEC[IPM]TEAHISR	0.483092	NA	0.483092	NA	NA	0.08	0.00026401
307	Q9TYL9	638	Q9TYL9_638	copb-1_C638	Q9TYL9_638	copb-1_C638	Coatomer subunit beta OS=Caenorhabditis elegans OX=6239 GN=copb-1 PE=1 SV=1	ILAQGIPGLDEQYGDDC[IPM]KK ILAQGIPGLDEQYGDDC[IPM]K	0.487105	0.480614	0.48386	0.00459001	0.948625	0.075	0.000975404
308	P27639	297	P27639_297	inf-1_C297	P27639_297	inf-1_C297	Eukaryotic initiation factor 4A OS=Caenorhabditis elegans OX=6239 GN=inf-1 PE=2 SV=1	MTENQFTVSC[IPM]LHGDMDQAER	0.499224	0.468809	0.484017	0.0215064	4.44332	0.0783333	1.11e-05
309	P34344	566	P34344_566	tag-250_C566	P34344_566	tag-250_C566	Putative protein tag-250 OS=Caenorhabditis elegans OX=6239 GN=tag-250 PE=1 SV=2	LSCC[IPM]GR	0.490196	0.478469	0.484332	0.00829237	1.71212	0.05	0.16103
310	Q965S2	270	Q965S2_270	abhd-12_C270	Q965S2_270	abhd-12_C270	ABHydrolase Domain containing homolog OS=Caenorhabditis elegans OX=6239 GN=abhd-12 PE=1 SV=1	LVSC[IPM]PIIILHAEDDK	NA	0.485437	0.485437	NA	NA	0.06	4.23e-05
311	P47208	450	P47208_450	cct-4_C450	P47208_450	cct-4_C450	T-complex protein 1 subunit delta OS=Caenorhabditis elegans OX=6239 GN=cct-4 PE=2 SV=1	NLAQTQHGATQYC[IPM]WR	0.485437	NA	0.485437	NA	NA	0.16	5.48e-07
312	Q9U287	333	Q9U287_333	CELE_Y48C3A.20_C333	Q9U287_333	CELE_Y48C3A.20_C333	Uncharacterized protein OS=Caenorhabditis elegans OX=6239 GN=CELE_Y48C3A.20 PE=1 SV=1	LC[IPM]VGEEDKR	0.485437	NA	0.485437	NA	NA	0.09	0.016954
313	P52709	260	P52709_260	tars-1_C260	P52709_260 Q86D21_219	tars-1_C260 tars-1_C219	Threonine--tRNA ligase, cytoplasmic OS=Caenorhabditis elegans OX=6239 GN=tars-1 PE=3 SV=1	CGPLIDLC[IPM]R	0.485437	NA	0.485437	NA	NA	0.15	0.0959498
314	O62515	255	O62515_255	ZK550.6_C255	O62515_255	ZK550.6_C255	Probable phytanoyl-CoA dioxygenase OS=Caenorhabditis elegans OX=6239 GN=ZK550.6 PE=3 SV=2	AISCHYANDDLC[IPM]R	0.485437	NA	0.485437	NA	NA	0.13	0.000230069
315	H2KZG6	252	H2KZG6_252	acdh-1_C252	H2KZG6_252 Q8IAB6_159	acdh-1_C252 acdh-1_C159	Acyl CoA DeHydrogenase OS=Caenorhabditis elegans OX=6239 GN=acdh-1 PE=1 SV=1	ASSTC[IPM]QVHFDNVR	0.486154	NA	0.486154	NA	NA	0.106667	7.09e-05
316	P34713	568	P34713_568	pgp-3_C568	P34713_568 D3KFS6_566 Q20331_580	pgp-3_C568 pgp-4_C566 pgp-4_C580	Multidrug resistance protein pgp-3 OS=Caenorhabditis elegans OX=6239 GN=pgp-3 PE=2 SV=2	TTLC[IPM]IAHR	0.567679	0.404858	0.486268	0.115131	23.6765	0.07	0.0807744
317	Q18200	118	Q18200_118	C26B9.3_C118	Q18200_118	C26B9.3_C118	Uncharacterized protein OS=Caenorhabditis elegans OX=6239 GN=C26B9.3 PE=1 SV=2	VNQC[IPM]PCAK	NA	0.486621	0.486621	NA	NA	0.105	0.0708297
318	A9Z1L6	210	A9Z1L6_210	ascc-1_C210	A9Z1L6_210	ascc-1_C210	Activating signal cointegrator 1 complex subunit 1 homolog OS=Caenorhabditis elegans OX=6239 GN=ascc-1 PE=1 SV=1	QMVMESDHFDSSC[IPM]K	0.444444	0.530597	0.487521	0.060919	12.4957	0.12	0.00186384
319	Q9N4M4	565	Q9N4M4_565	anc-1_C565	Q9N4M4_565 A0A2C9C3A7_558	anc-1_C565 anc-1_C558	Nuclear anchorage protein 1 OS=Caenorhabditis elegans OX=6239 GN=anc-1 PE=1 SV=3	C[IPM]ASYINK	NA	0.487805	0.487805	NA	NA	0.13	0.172875
320	O62214	404	O62214_404	CELE_F33A8.4_C404	O62214_404	CELE_F33A8.4_C404	Uncharacterized protein OS=Caenorhabditis elegans OX=6239 GN=CELE_F33A8.4 PE=1 SV=1	FC[IPM]EVCDR	NA	0.487805	0.487805	NA	NA	0.12	0.0715261
321	A0A0K3AUI7	1523	A0A0K3AUI7_1523	CELE_F56E10.1_C1523	A0A0K3AUI7_1523 A0A0K3AS47_1523	CELE_F56E10.1_C1523 CELE_F56E10.1_C1523	Uncharacterized protein OS=Caenorhabditis elegans OX=6239 GN=CELE_F56E10.1 PE=1 SV=1	C[IPM]SKPDEPLIR	0.487805	NA	0.487805	NA	NA	0.11	0.0148287
322	Q22649	669	Q22649_669	CELE_T21C9.6_C669	Q22649_669	CELE_T21C9.6_C669	Uncharacterized protein OS=Caenorhabditis elegans OX=6239 GN=CELE_T21C9.6 PE=1 SV=2	ETQFEMC[IPM]TEYNSPSIHDK	NA	0.487805	0.487805	NA	NA	0.15	2.9e-05
323	H2KYN6	355	H2KYN6_355	smk-1_C355	H2KYN6_355 H2KYN7_119	smk-1_C355 smk-1_C119	SMEK (Dictyostelium Suppressor of MEK null) homolog OS=Caenorhabditis elegans OX=6239 GN=smk-1 PE=1 SV=1	MC[IPM]EDIEHTEGLR	0.478469	0.497512	0.487991	0.0134658	2.75944	0.045	0.000562183
324	B3CJ34	2397	B3CJ34_2397	gcn-1_C2397	B3CJ34_2397	gcn-1_C2397	GCN (Yeast General Control Nondrepressible) homolog OS=Caenorhabditis elegans OX=6239 GN=gcn-1 PE=1 SV=2	ALIATC[IPM]GQK	0.49226	0.485465	0.488863	0.00480485	0.982863	0.029	0.151296
325	G5EFM7	122	G5EFM7_122	CELE_F18C12.3_C122	G5EFM7_122	CELE_F18C12.3_C122	Uncharacterized protein OS=Caenorhabditis elegans OX=6239 GN=CELE_F18C12.3 PE=1 SV=1	ATC[IPM]LTAK	0.490196	NA	0.490196	NA	NA	0.09	0.0369151
326	Q22649	1134	Q22649_1134	CELE_T21C9.6_C1134	Q22649_1134	CELE_T21C9.6_C1134	Uncharacterized protein OS=Caenorhabditis elegans OX=6239 GN=CELE_T21C9.6 PE=1 SV=2	GTTVC[IPM]EGK	NA	0.490196	0.490196	NA	NA	0.11	0.0377049
327	Q09533	49	Q09533_49	rpl-10_C49	Q09533_49	rpl-10_C49	60S ribosomal protein L10 OS=Caenorhabditis elegans OX=6239 GN=rpl-10 PE=3 SV=1	C[IPM]VHMMSNER ANVDTFPAC[IPM]VHMMSNER	0.449831	0.533993	0.491912	0.0595121	12.0981	0.109732	0.00930679
328	Q9TYV3	232	Q9TYV3_232	CELE_W07E6.2_C232	Q9TYV3_232	CELE_W07E6.2_C232	Uncharacterized protein OS=Caenorhabditis elegans OX=6239 GN=CELE_W07E6.2 PE=1 SV=1	C[IPM]LSGHTASVTCLR	NA	0.492611	0.492611	NA	NA	0.08	0.000839898
329	P90893	233	P90893_233	F56F10.1_C233	P90893_233	F56F10.1_C233	Putative serine protease F56F10.1 OS=Caenorhabditis elegans OX=6239 GN=F56F10.1 PE=1 SV=2	C[IPM]AQATK	NA	0.492611	0.492611	NA	NA	0.02	0.0741167
330	Q9XU15	180	Q9XU15_180	hxk-2_C180	Q9XU15_180	hxk-2_C180	Phosphotransferase OS=Caenorhabditis elegans OX=6239 GN=hxk-2 PE=1 SV=1	ELADEHLPVGFTFSYPC[IPM]DQTGLR	0.492611	NA	0.492611	NA	NA	0.12	0.00099147
331	Q18384	420	Q18384_420	lact-5_C420	Q18384_420	lact-5_C420	Beta-LACTamase domain containing OS=Caenorhabditis elegans OX=6239 GN=lact-5 PE=1 SV=1	KVYEC[IPM]LK	0.492611	NA	0.492611	NA	NA	0.08	0.0895142
332	O45666	52	O45666_52	nhr-49_C52	O45666_52	nhr-49_C52	Nuclear hormone receptor family member nhr-49 OS=Caenorhabditis elegans OX=6239 GN=nhr-49 PE=1 SV=2	STGTHYGVISC[IPM]NGCK	0.492611	NA	0.492611	NA	NA	0.19	0.00303637
333	Q93831	88	Q93831_88	CELE_F59C6.5_C88	Q93831_88	CELE_F59C6.5_C88	Uncharacterized protein OS=Caenorhabditis elegans OX=6239 GN=CELE_F59C6.5 PE=1 SV=1	AC[IPM]FYEANEQYR	0.606061	0.380228	0.493144	0.159688	32.3815	0.07	0.00278209
334	P91401	353	P91401_353	CELE_M01E11.2_C353	P91401_353	CELE_M01E11.2_C353	Uncharacterized protein OS=Caenorhabditis elegans OX=6239 GN=CELE_M01E11.2 PE=1 SV=1	VLNHATSGDEGIENC[IPM]NK	0.531915	0.455936	0.493925	0.0537255	10.8773	0.141667	1e-05
335	Q27474	438	Q27474_438	lig-1_C438	Q27474_438	lig-1_C438	DNA ligase 1 OS=Caenorhabditis elegans OX=6239 GN=lig-1 PE=3 SV=2	C[IPM]EGLMIK	0.483092	0.505051	0.494071	0.0155272	3.1427	0.06	0.0208382
336	Q95X11	13	Q95X11_13	CELE_Y38A10A.7_C13	Q95X11_13	CELE_Y38A10A.7_C13	Uncharacterized protein OS=Caenorhabditis elegans OX=6239 GN=CELE_Y38A10A.7 PE=1 SV=2	AC[IPM]QHIKPVEK	0.494268	NA	0.494268	NA	NA	0.11	0.00305146
337	Q8ITY4	74	Q8ITY4_74	C50D2.5_C74	Q8ITY4_74	C50D2.5_C74	Splicing factor 3B subunit 6-like protein OS=Caenorhabditis elegans OX=6239 GN=C50D2.5 PE=3 SV=2	TAC[IPM]EHLSGYNVSNR	0.454545	0.534759	0.494652	0.0567198	11.4666	0.11	7.82e-06
338	P47207	496	P47207_496	cct-2_C496	P47207_496	cct-2_C496	T-complex protein 1 subunit beta OS=Caenorhabditis elegans OX=6239 GN=cct-2 PE=1 SV=2	LC[IPM]MVSSAAEATEQILR	0.49505	NA	0.49505	NA	NA	0.11	2.02e-05
339	Q17632	828	Q17632_828	dis-3_C828	Q17632_828	dis-3_C828	Probable exosome complex exonuclease RRP44 OS=Caenorhabditis elegans OX=6239 GN=dis-3 PE=3 SV=2	IC[IPM]TNINYR	0.49505	NA	0.49505	NA	NA	0.07	0.0246928
340	Q9GRZ2	714	Q9GRZ2_714	prp-6_C714	Q9GRZ2_714	prp-6_C714	Yeast PRP (Splicing factor) related OS=Caenorhabditis elegans OX=6239 GN=prp-6 PE=1 SV=3	NAHFEWC[IPM]LGNVEEAK	NA	0.49505	0.49505	NA	NA	0.09	0.000196618
341	Q7KPP4	930	Q7KPP4_930	unc-73_C930	Q7KPP4_930 O61528_930 C4ALD5_930	unc-73_C930 unc-73_C930 unc-73_C930	Guanine nucleotide exchange factor UNC-73B OS=Caenorhabditis elegans OX=6239 GN=unc-73 PE=1 SV=1	LMNLC[IPM]EDR	0.591716	0.4	0.495858	0.135564	27.3392	0.125	0.0920725
342	Q17410	221	Q17410_221	lin-24_C221	Q17410_221 E5QCG5_115 E5QCG6_20	lin-24_C221 lin-24_C115 lin-24_C20	Uncharacterized protein OS=Caenorhabditis elegans OX=6239 GN=lin-24 PE=1 SV=2	AQLDSPHC[IPM]K	0.435762	0.556922	0.496342	0.0856728	17.2608	0.065	0.0427315
343	E5QCJ4	433	E5QCJ4_433	fcd-2_C433	E5QCJ4_433 Q9U2H4_1378 D3YT99_790	fcd-2_C433 fcd-2_C1378 fcd-2_C790	FANCD2 (Fanconi's anemia defect) ortholog OS=Caenorhabditis elegans OX=6239 GN=fcd-2 PE=1 SV=1	C[IPM]VLIIK	0.429185	0.564972	0.497078	0.0960161	19.3161	0.11	0.21955
344	A4F333	64	A4F333_64	fbxa-37_C64	A4F333_64	fbxa-37_C64	F-box A protein OS=Caenorhabditis elegans OX=6239 GN=fbxa-37 PE=1 SV=1	SNHVSIC[IPM]VDR	0.480769	0.513739	0.497254	0.0233131	4.68837	0.055	0.00769815
345	Q9U1Q6	167	Q9U1Q6_167	CELE_Y87G2A.1_C167	Q9U1Q6_167	CELE_Y87G2A.1_C167	Uncharacterized protein OS=Caenorhabditis elegans OX=6239 GN=CELE_Y87G2A.1 PE=1 SV=3	EVHGHTANC[IPM]PPPDEIQIAVR	NA	0.497512	0.497512	NA	NA	0.1	0.000875237
346	A0A0K3AQP4	98	A0A0K3AQP4_98	lim-9_C98	A0A0K3AQP4_98 G5EEA4_488 Q3S1I9_214 G5EDJ5_543 A0A0K3ATK8_687 G5EF39_580 A0A0K3AQM0_717 O17833_410 G5ECN3_580	lim-9_C98 lim-9_C488 lim-9_C214 lim-9_C543 lim-9_C687 lim-9_C580 lim-9_C717 lim-9_C410 lim-9_C580	LIM domain family OS=Caenorhabditis elegans OX=6239 GN=lim-9 PE=1 SV=1	DEKPYC[IPM]ANCYGDLFAK	0.497512	NA	0.497512	NA	NA	0.08	0.000307318
347	Q17475	295	Q17475_295	B0334.3_C295	Q17475_295 Q17474_366	B0334.3_C295 B0334.3_C366	Uncharacterized protein OS=Caenorhabditis elegans OX=6239 GN=B0334.3 PE=1 SV=2	VVQIDIC[IPM]PEEFHQNVK	0.49763	NA	0.49763	NA	NA	0.0366667	4.94e-05
348	Q965S8	238	Q965S8_238	eif-3.I_C238	Q965S8_238	eif-3.I_C238	Eukaryotic translation initiation factor 3 subunit I OS=Caenorhabditis elegans OX=6239 GN=eif-3.I PE=3 SV=2	SERPVNSAC[IPM]ISPNR PVNSAC[IPM]ISPNR	0.536971	0.462963	0.499967	0.0523313	10.467	0.2025	0.0841028
349	G4S185	47	G4S185_47	anat-1_C47	G4S185_47 G5EDH7_102	anat-1_C47 anat-1_C102	AANAT (Arylalkylamine N-AcetylTransferase) homolog OS=Caenorhabditis elegans OX=6239 GN=anat-1 PE=1 SV=2	IDDDKIC[IPM]LK	0.5	NA	0.5	NA	NA	0.04	0.0256839
350	Q21986	177	Q21986_177	cra-1_C177	Q21986_177	cra-1_C177	N-terminal acetyltransferase B complex subunit NAA25 homolog OS=Caenorhabditis elegans OX=6239 GN=cra-1 PE=1 SV=3	MC[IPM]QTQVEK	0.5	NA	0.5	NA	NA	0.1	0.0447287
351	U4PBY2	659	U4PBY2_659	hum-8_C659	U4PBY2_659 Q6EZG5_659 H2L0I7_659	hum-8_C659 hum-8_C659 hum-8_C659	Heavy chain, Unconventional Myosin OS=Caenorhabditis elegans OX=6239 GN=hum-8 PE=1 SV=1	HYAGSVC[IPM]YETK	0.480769	0.519348	0.500058	0.027279	5.45516	0.09	0.00289883
352	Q18782	125	Q18782_125	C52E12.1_C125	Q18782_125	C52E12.1_C125	Uncharacterized protein OS=Caenorhabditis elegans OX=6239 GN=C52E12.1 PE=1 SV=2	TC[IPM]PVCR	0.497512	0.505051	0.501281	0.00533022	1.06332	0.075	0.241055
353	G5EFV6	592	G5EFV6_592	catp-4_C592	G5EFV6_592	catp-4_C592	Sodium/potassium-transporting ATPase subunit alpha OS=Caenorhabditis elegans OX=6239 GN=catp-4 PE=1 SV=2	VC[IPM]QNAGIR	0.414938	0.588235	0.501587	0.12254	24.4305	0.1	0.0409324
354	Q20937	2017	Q20937_2017	let-711_C2017	Q20937_2017 S5ZDJ9_1251 A0A1D3PCL8_1710 A0A1D3PCM5_2000	let-711_C2017 let-711_C1251 let-711_C1710 let-711_C2000	NTL-1a OS=Caenorhabditis elegans OX=6239 GN=let-711 PE=1 SV=3	ERFPLTC[IPM]EQLTK FPLTC[IPM]EQLTK	0.588235	0.415563	0.501899	0.122097	24.3271	0.11	0.0826481
355	Q9XWP6	252	Q9XWP6_252	spr-5_C252	Q9XWP6_252	spr-5_C252	Probable lysine-specific histone demethylase 1 OS=Caenorhabditis elegans OX=6239 GN=spr-5 PE=1 SV=1	SAHGALNYQAHQC[IPM]EHR	0.571429	0.4329	0.502165	0.0979542	19.5064	0.19	0.00312225
356	Q21988	138	Q21988_138	amx-1_C138	Q21988_138	amx-1_C138	Amine oxidase family member 1 OS=Caenorhabditis elegans OX=6239 GN=amx-1 PE=3 SV=3	C[IPM]HQCSK	NA	0.502513	0.502513	NA	NA	0.04	0.307549
357	Q18483	154	Q18483_154	C35D10.6_C154	Q18483_154	C35D10.6_C154	Uncharacterized protein OS=Caenorhabditis elegans OX=6239 GN=C35D10.6 PE=1 SV=1	SVGVSNFEIC[IPM]HLEELKK	NA	0.502513	0.502513	NA	NA	0.09	6.5e-06
358	Q9XWK2	86	Q9XWK2_86	CELE_Y54E5A.5_C86	Q9XWK2_86	CELE_Y54E5A.5_C86	Uncharacterized protein OS=Caenorhabditis elegans OX=6239 GN=CELE_Y54E5A.5 PE=1 SV=1	EFC[IPM]EQFK	NA	0.502513	0.502513	NA	NA	0.09	0.204104
359	Q93425	260	Q93425_260	mrps-5_C260	Q93425_260	mrps-5_C260	Putative 28S ribosomal protein S5, mitochondrial OS=Caenorhabditis elegans OX=6239 GN=mrps-5 PE=3 SV=3	IC[IPM]EAIGIK	0.502513	NA	0.502513	NA	NA	0.12	0.00864004
360	O01894	111	O01894_111	npl-4.2_C111	O01894_111 Q95QZ7_111 H2KYU6_111 Q95QZ9_111	npl-4.2_C111 npl-4.1_C111 npl-4.1_C111 npl-4.2_C111	NPL (Yeast Nuclear Protein Localization) homolog OS=Caenorhabditis elegans OX=6239 GN=npl-4.2 PE=1 SV=1	C[IPM]KPQVVTLNR	NA	0.502513	0.502513	NA	NA	0.09	0.323891
361	P34331	197	P34331_197	plk-1_C197	P34331_197 Q9N2L7_194	plk-1_C197 plk-2_C194	Serine/threonine-protein kinase plk-1 OS=Caenorhabditis elegans OX=6239 GN=plk-1 PE=1 SV=3	TLC[IPM]GTPNYIAPEVLNK	0.502513	NA	0.502513	NA	NA	0.04	0.000501899
362	Q20938	128	Q20938_128	rpn-6.1_C128	Q20938_128	rpn-6.1_C128	Probable 26S proteasome regulatory subunit rpn-6.1 OS=Caenorhabditis elegans OX=6239 GN=rpn-6.1 PE=2 SV=2	EC[IPM]IQWATEQNR	0.502513	NA	0.502513	NA	NA	0.06	0.00144407
363	Q03598	15	Q03598_15	ufc-1_C15	Q03598_15	ufc-1_C15	Ubiquitin-fold modifier-conjugating enzyme 1 OS=Caenorhabditis elegans OX=6239 GN=ufc-1 PE=1 SV=1	AIPLC[IPM]K	0.525974	0.47929	0.502632	0.0330106	6.56756	0.03	0.439455
364	P34574	1146	P34574_1146	chc-1_C1146	P34574_1146	chc-1_C1146	Probable clathrin heavy chain 1 OS=Caenorhabditis elegans OX=6239 GN=chc-1 PE=1 SV=1	C[IPM]SQTEHWEDLVR	0.477787	0.528128	0.502957	0.0355963	7.0774	0.0608333	0.0245915
365	G5EGT7	488	G5EGT7_488	iffb-1_C488	G5EGT7_488	iffb-1_C488	Eukaryotic translation initiation factor eIF5B OS=Caenorhabditis elegans OX=6239 GN=iffb-1 PE=1 SV=1	SPVIC[IPM]VLGHVDTGK	0.526316	0.480769	0.503543	0.0322063	6.39594	0.06	0.0199783
366	Q23144	193	Q23144_193	CELE_W03C9.2_C193	Q23144_193	CELE_W03C9.2_C193	Uncharacterized protein OS=Caenorhabditis elegans OX=6239 GN=CELE_W03C9.2 PE=4 SV=3	GLC[IPM]VSLDHR	0.429185	0.578035	0.50361	0.105253	20.8997	0.105	0.029003
367	P34281	75	P34281_75	cids-1_C75	P34281_75	cids-1_C75	CID domain-containing protein 1 OS=Caenorhabditis elegans OX=6239 GN=cids-1 PE=4 SV=2	TC[IPM]PQFK	0.130039	0.877193	0.503616	0.528318	104.905	0.07	0.249693
368	Q18787	379	Q18787_379	rpt-1_C379	Q18787_379	rpt-1_C379	26S proteasome regulatory subunit 7 OS=Caenorhabditis elegans OX=6239 GN=rpt-1 PE=1 SV=1	LC[IPM]PNSTGAEIR	0.520833	0.487805	0.504319	0.0233546	4.63093	0.11	0.0150228
369	Q23495	1093	Q23495_1093	toe-1_C1093	Q23495_1093	toe-1_C1093	HEAT repeat-containing protein 1 homolog OS=Caenorhabditis elegans OX=6239 GN=toe-1 PE=3 SV=1	MC[IPM]QNSAYTLK	0.504399	NA	0.504399	NA	NA	0.065	0.000373506
370	Q10576	289	Q10576_289	dpy-18_C289	Q10576_289	dpy-18_C289	Prolyl 4-hydroxylase subunit alpha-1 OS=Caenorhabditis elegans OX=6239 GN=dpy-18 PE=1 SV=2	TMYEALC[IPM]R	0.304878	0.704225	0.504552	0.282381	55.9667	0.14	0.301011
371	G5EF05	1048	G5EF05_1048	CELE_W07E11.1_C1048	G5EF05_1048 K8F7V7_1058	CELE_W07E11.1_C1048 CELE_W07E11.1_C1058	Uncharacterized protein OS=Caenorhabditis elegans OX=6239 GN=CELE_W07E11.1 PE=1 SV=1	C[IPM]ANPVAR	0.505051	NA	0.505051	NA	NA	0.05	0.442001
372	C0Z1Y6	140	C0Z1Y6_140	CELE_F40G9.5_C140	C0Z1Y6_140	CELE_F40G9.5_C140	Uncharacterized protein OS=Caenorhabditis elegans OX=6239 GN=CELE_F40G9.5 PE=1 SV=1	YC[IPM]TAQK	0.483092	0.529101	0.506096	0.0325331	6.42824	0.035	0.128611
373	G5EEM5	1322	G5EEM5_1322	zyg-9_C1322	G5EEM5_1322	zyg-9_C1322	Zygote defective protein 9 OS=Caenorhabditis elegans OX=6239 GN=zyg-9 PE=1 SV=1	ELVGEC[IPM]SR	0.506488	NA	0.506488	NA	NA	0.07	0.0325841
374	Q95YB2	77	Q95YB2_77	acdh-9_C77	Q95YB2_77	acdh-9_C77	Acyl CoA DeHydrogenase OS=Caenorhabditis elegans OX=6239 GN=acdh-9 PE=1 SV=1	AGEMGFGAIYC[IPM]SGDHGGSGLSR	0.403226	0.609756	0.506491	0.146039	28.8335	0.095	0.000384786
375	Q86NI2	108	Q86NI2_108	C06G3.5_C108	Q86NI2_108 H2KYI5_150	C06G3.5_C108 C06G3.5_C150	Uncharacterized protein OS=Caenorhabditis elegans OX=6239 GN=C06G3.5 PE=1 SV=1	YSPHLLLC[IPM]NDYPEVTAAHVVAAVK	0.507614	NA	0.507614	NA	NA	0.08	0.0259943
376	P92005	251	P92005_251	cpz-2_C251	P92005_251	cpz-2_C251	CathePsin Z OS=Caenorhabditis elegans OX=6239 GN=cpz-2 PE=1 SV=1	NQHIPVYCGSC[IPM]WVFGTTGALNDR	0.507614	NA	0.507614	NA	NA	0.09	7.49e-06
377	O01763	176	O01763_176	ncbp-1_C176	O01763_176	ncbp-1_C176	Nuclear cap-binding protein subunit 1 OS=Caenorhabditis elegans OX=6239 GN=ncbp-1 PE=3 SV=3	C[IPM]LPWIGK	NA	0.507614	0.507614	NA	NA	0.2	0.0928578
378	P55155	1342	P55155_1342	vit-1_C1342	P55155_1342 P05690_1340 G8JY38_1340	vit-1_C1342 vit-2_C1340 vit-2_C1340	Vitellogenin-1 OS=Caenorhabditis elegans OX=6239 GN=vit-1 PE=1 SV=2	DC[IPM]SEEPTFAVLSK	0.507614	NA	0.507614	NA	NA	0.11	0.00384546
379	Q27535	304	Q27535_304	ZC434.8_C304	Q27535_304	ZC434.8_C304	Probable arginine kinase ZC434.8 OS=Caenorhabditis elegans OX=6239 GN=ZC434.8 PE=3 SV=1	IC[IPM]SDMK	0.468224	0.547492	0.507858	0.0560515	11.0368	0.06	0.065672
380	P91871	1958	P91871_1958	fasn-1_C1958	P91871_1958	fasn-1_C1958	Fatty Acid SyNthase OS=Caenorhabditis elegans OX=6239 GN=fasn-1 PE=1 SV=2	VC[IPM]PPSK	0.511741	0.504056	0.507899	0.0054347	1.07004	0.0135714	0.193179
381	Q9NAI5	310	Q9NAI5_310	CELE_Y39G8B.1_C310	Q9NAI5_310	CELE_Y39G8B.1_C310	Uncharacterized protein OS=Caenorhabditis elegans OX=6239 GN=CELE_Y39G8B.1 PE=1 SV=1	DGDHPHC[IPM]PFLEEF	0.571429	0.44843	0.50993	0.0869728	17.0558	0.07	0.0759217
382	G5EET3	189	G5EET3_189	cdr-6_C189	G5EET3_189	cdr-6_C189	CaDmium Responsive OS=Caenorhabditis elegans OX=6239 GN=cdr-6 PE=1 SV=1	C[IPM]VGAIGDFEPHELDELLHR	0.510204	NA	0.510204	NA	NA	0.11	3.15e-06
383	P25807	208	P25807_208	cpr-1_C208	P25807_208	cpr-1_C208	Gut-specific cysteine proteinase OS=Caenorhabditis elegans OX=6239 GN=cpr-1 PE=1 SV=2	TPSCSMSC[IPM]QSGYSTAYAK	NA	0.510204	0.510204	NA	NA	0.11	0.000100395	Disulfide bond
384	Q9U2F2	505	Q9U2F2_505	cpt-1_C505	Q9U2F2_505	cpt-1_C505	Carnitine Palmitoyl Transferase OS=Caenorhabditis elegans OX=6239 GN=cpt-1 PE=1 SV=3	C[IPM]KGEPK	NA	0.510204	0.510204	NA	NA	0.03	0.325035
385	Q20840	44	Q20840_44	drd-5_C44	Q20840_44	drd-5_C44	Dietary restriction down regulated OS=Caenorhabditis elegans OX=6239 GN=drd-5 PE=1 SV=2	TVAISGC[IPM]DSGFGR	0.510204	NA	0.510204	NA	NA	0.13	0.000308744
386	Q9U2C7	351	Q9U2C7_351	obr-1_C351	Q9U2C7_351 Q95Q23_212 A7DTF3_34 G2HK04_317 A7DTF2_427	obr-1_C351 obr-1_C212 obr-1_C34 obr-1_C317 obr-1_C427	Oxysterol-binding protein OS=Caenorhabditis elegans OX=6239 GN=obr-1 PE=1 SV=2	HIGAGDPSSSTC[IPM]SDSGAVVVVGAHK	NA	0.510204	0.510204	NA	NA	0.12	0.000479949
387	Q09415	385	Q09415_385	set-14_C385	Q09415_385	set-14_C385	SET domain-containing protein 14 OS=Caenorhabditis elegans OX=6239 GN=set-14 PE=4 SV=2	YQLAQLFC[IPM]AAGAK	0.510204	NA	0.510204	NA	NA	0.08	0.00203117
388	Q19680	144	Q19680_144	CELE_F21D5.1_C144	Q19680_144	CELE_F21D5.1_C144	Phosphoacetylglucosamine mutase OS=Caenorhabditis elegans OX=6239 GN=CELE_F21D5.1 PE=1 SV=1	CSGPC[IPM]LMNAAR	0.538595	0.483092	0.510843	0.0392465	7.68269	0.085	0.0318159
389	Q18655	434	Q18655_434	C46C2.2_C434	Q18655_434	C46C2.2_C434	Uncharacterized protein OS=Caenorhabditis elegans OX=6239 GN=C46C2.2 PE=1 SV=2	ATSTASC[IPM]SIVGR	0.529101	0.492611	0.510856	0.0258021	5.05076	0.075	0.000509049
390	O16526	263	O16526_263	acl-8_C263	O16526_263	acl-8_C263	ACyLtransferase-like OS=Caenorhabditis elegans OX=6239 GN=acl-8 PE=1 SV=2	YKLDEIPTGEGC[IPM]EK	0.512821	NA	0.512821	NA	NA	0.16	0.0117813
391	Q23388	1457	Q23388_1457	CELE_ZK1067.2_C1457	Q23388_1457 E9P860_1688	CELE_ZK1067.2_C1457 CELE_ZK1067.2_C1688	Uncharacterized protein OS=Caenorhabditis elegans OX=6239 GN=CELE_ZK1067.2 PE=1 SV=2	IC[IPM]VALTR	NA	0.512821	0.512821	NA	NA	0.11	0.0353005
392	G5EBY4	194	G5EBY4_194	CELE_ZK892.5_C194	G5EBY4_194	CELE_ZK892.5_C194	Uncharacterized protein OS=Caenorhabditis elegans OX=6239 GN=CELE_ZK892.5 PE=1 SV=1	LSSC[IPM]NITSSNDNSAHK	NA	0.512821	0.512821	NA	NA	0.11	0.00051234
393	Q09221	1457	Q09221_1457	cpna-2_C1457	Q09221_1457	cpna-2_C1457	Copine family protein 2 OS=Caenorhabditis elegans OX=6239 GN=cpna-2 PE=2 SV=4	ESVVHC[IPM]GKPPLER	0.512821	NA	0.512821	NA	NA	0.13	0.0904436
394	P25807	127	P25807_127	cpr-1_C127	P25807_127	cpr-1_C127	Gut-specific cysteine proteinase OS=Caenorhabditis elegans OX=6239 GN=cpr-1 PE=1 SV=2	TC[IPM]IETK	NA	0.512821	0.512821	NA	NA	0.05	0.106006	Disulfide bond
395	Q18563	359	Q18563_359	rgs-6_C359	Q18563_359 A0A078BQK8_387 A0A078BPH3_387	rgs-6_C359 rgs-6_C387 rgs-6_C387	Regulator of G-protein signaling rgs-6 OS=Caenorhabditis elegans OX=6239 GN=rgs-6 PE=4 SV=3	SC[IPM]AVGQVSQK	0.512821	NA	0.512821	NA	NA	0.1	0.00343883
396	Q19317	2125	Q19317_2125	sel-2_C2125	Q19317_2125	sel-2_C2125	Putative neurobeachin homolog OS=Caenorhabditis elegans OX=6239 GN=sel-2 PE=2 SV=3	RHDEDLC[IPM]MMMK	0.512821	NA	0.512821	NA	NA	0.2	0.431548
397	Q09512	551	Q09512_551	ttll-12_C551	Q09512_551	ttll-12_C551	Tubulin--tyrosine ligase-like protein 12 OS=Caenorhabditis elegans OX=6239 GN=ttll-12 PE=4 SV=1	C[IPM]ENFIETIEK	NA	0.512821	0.512821	NA	NA	0.02	0.000450946
398	Q22792	154	Q22792_154	CELE_T25G3.3_C154	Q22792_154	CELE_T25G3.3_C154	60S ribosomal export protein NMD3 OS=Caenorhabditis elegans OX=6239 GN=CELE_T25G3.3 PE=1 SV=2	AC[IPM]VQVR	0.512834	NA	0.512834	NA	NA	0.02	0.146083
399	G5ECZ9	499	G5ECZ9_499	bpl-1_C499	G5ECZ9_499 G5EFB4_425 Q9BI98_1082	bpl-1_C499 bpl-1_C425 bpl-1_C1082	Biotin Protein Ligase OS=Caenorhabditis elegans OX=6239 GN=bpl-1 PE=1 SV=1	VGGMLLQC[IPM]STR	0.578035	0.44843	0.513233	0.091644	17.8562	0.18	0.025362
400	B3CJ34	1158	B3CJ34_1158	gcn-1_C1158	B3CJ34_1158	gcn-1_C1158	GCN (Yeast General Control Nondrepressible) homolog OS=Caenorhabditis elegans OX=6239 GN=gcn-1 PE=1 SV=2	QVIGAMLVDEC[IPM]VSPSPLVR	0.543624	0.484104	0.513864	0.0420871	8.19031	0.0575	0.00432428
401	Q21224	206	Q21224_206	ath-1_C206	Q21224_206 A0A061ACY0_287	ath-1_C206 ath-1_C287	Acyl protein THioesterase family OS=Caenorhabditis elegans OX=6239 GN=ath-1 PE=1 SV=2	GMQHSSC[IPM]GEEMR	0.514069	NA	0.514069	NA	NA	0.075	0.240394
402	P32744	860	P32744_860	cls-2_C860	P32744_860 K8ESK4_860	cls-2_C860 cls-2_C860	Protein CLASP-2 OS=Caenorhabditis elegans OX=6239 GN=cls-2 PE=1 SV=3	MC[IPM]TSQASR	0.45045	0.579323	0.514887	0.0911264	17.6983	0.1025	0.0304723
403	A0A078BPL2	22	A0A078BPL2_22	cpz-1_C22	A0A078BPL2_22 G5EGP8_158	cpz-1_C22 cpz-1_C158	CathePsin Z OS=Caenorhabditis elegans OX=6239 GN=cpz-1 PE=1 SV=1	YAHEHGIPHETC[IPM]NNYQAR	NA	0.514918	0.514918	NA	NA	0.07	0.00166142
404	Q9U263	1031	Q9U263_1031	set-26_C1031	Q9U263_1031 O44498_1023	set-26_C1031 set-9_C1023	Histone-lysine N-methyltransferase set-26 OS=Caenorhabditis elegans OX=6239 GN=set-26 PE=1 SV=3	SCVPNC[IPM]VLK	0.534759	0.495098	0.514929	0.0280448	5.44634	0.0925	0.192018
405	X5M8Y9	324	X5M8Y9_324	npp-13_C324	X5M8Y9_324 Q9BKT9_456	npp-13_C324 npp-13_C456	Nuclear pore protein OS=Caenorhabditis elegans OX=6239 GN=npp-13 PE=1 SV=1	AIYLLHEC[IPM]GQR	0.570125	0.460629	0.515377	0.0774255	15.0231	0.0541667	0.0262772
406	Q9U255	709	Q9U255_709	CELE_Y52B11A.10_C709	Q9U255_709	CELE_Y52B11A.10_C709	Uncharacterized protein OS=Caenorhabditis elegans OX=6239 GN=CELE_Y52B11A.10 PE=1 SV=1	EC[IPM]DQLKPFQR	NA	0.515464	0.515464	NA	NA	0.06	0.154035
407	Q9GS00	346	Q9GS00_346	csn-1_C346	Q9GS00_346	csn-1_C346	COP9 signalosome complex subunit 1 OS=Caenorhabditis elegans OX=6239 GN=csn-1 PE=1 SV=1	TEC[IPM]LQSK	0.515464	NA	0.515464	NA	NA	0.03	0.0227904
408	Q19020	4513	Q19020_4513	dhc-1_C4513	Q19020_4513 A0A163VTS9_3581	dhc-1_C4513 dhc-1_C3581	Dynein heavy chain, cytoplasmic OS=Caenorhabditis elegans OX=6239 GN=dhc-1 PE=1 SV=1	SEC[IPM]DIVEFSWK	0.515464	NA	0.515464	NA	NA	0.18	0.0312399
409	P91013	206	P91013_206	dhs-1_C206	P91013_206	dhs-1_C206	DeHydrogenases, Short chain OS=Caenorhabditis elegans OX=6239 GN=dhs-1 PE=1 SV=1	MLEPHNVGVYC[IPM]VR	0.515464	NA	0.515464	NA	NA	0.14	0.000327053
410	Q09165	12558	Q09165_12558	dig-1_C12558	Q09165_12558	dig-1_C12558	Mesocentin OS=Caenorhabditis elegans OX=6239 GN=dig-1 PE=1 SV=2	AVC[IPM]GNTSPK	NA	0.515464	0.515464	NA	NA	0.1	0.0332219
411	Q8WQF1	74	Q8WQF1_74	pccb-1_C74	Q8WQF1_74 Q20676_88	pccb-1_C74 pccb-1_C88	Propionyl Coenzyme A Carboxylase Beta subunit OS=Caenorhabditis elegans OX=6239 GN=pccb-1 PE=1 SV=1	EYDMFAEHTC[IPM]NDFGMQK	0.515464	NA	0.515464	NA	NA	0.15	0.000529652
412	Q18990	283	Q18990_283	pyr-1_C283	Q18990_283	pyr-1_C283	CAD protein OS=Caenorhabditis elegans OX=6239 GN=pyr-1 PE=1 SV=2	GHNQPC[IPM]THYATGR	NA	0.515464	0.515464	NA	NA	0.08	0.00112945
413	G5EG71	252	G5EG71_252	rin-1_C252	G5EG71_252 G5ECF0_502 G5EDQ3_357	rin-1_C252 rin-1_C502 rin-1_C357	RIN (Ras/Rab INteractor) homolog OS=Caenorhabditis elegans OX=6239 GN=rin-1 PE=1 SV=1	AC[IPM]TTTK	NA	0.515464	0.515464	NA	NA	0.1	0.218587
414	Q93934	41	Q93934_41	CELE_R07H5.8_C41	Q93934_41	CELE_R07H5.8_C41	Uncharacterized protein OS=Caenorhabditis elegans OX=6239 GN=CELE_R07H5.8 PE=1 SV=1	ENDAILC[IPM]DDKHNDMFTELTR	0.516722	NA	0.516722	NA	NA	0.085	8.69e-06
415	O02115	81	O02115_81	pcn-1_C81	O02115_81	pcn-1_C81	Proliferating cell nuclear antigen OS=Caenorhabditis elegans OX=6239 GN=pcn-1 PE=1 SV=3	C[IPM]ANNDDTCMLK	0.420168	0.613497	0.516833	0.136704	26.4504	0.09	0.000871717
416	Q09510	109	Q09510_109	mlc-4_C109	Q09510_109	mlc-4_C109	Myosin regulatory light chain OS=Caenorhabditis elegans OX=6239 GN=mlc-4 PE=1 SV=1	NAFQC[IPM]FDEDNSGK	0.550643	0.484963	0.517803	0.0464424	8.96913	0.0933333	0.00264131
417	Q95QU5	298	Q95QU5_298	C26E6.12_C298	Q95QU5_298	C26E6.12_C298	Uncharacterized protein OS=Caenorhabditis elegans OX=6239 GN=C26E6.12 PE=1 SV=1	KPVIC[IPM]VLNK	NA	0.518135	0.518135	NA	NA	0.08	0.148855
418	Q93546	214	Q93546_214	CELE_F20G2.3_C214	Q93546_214	CELE_F20G2.3_C214	Uncharacterized protein OS=Caenorhabditis elegans OX=6239 GN=CELE_F20G2.3 PE=1 SV=1	C[IPM]NILNSEWR	NA	0.518135	0.518135	NA	NA	0.06	0.159919
419	O62329	129	O62329_129	CELE_R06A4.2_C129	O62329_129	CELE_R06A4.2_C129	Uncharacterized protein OS=Caenorhabditis elegans OX=6239 GN=CELE_R06A4.2 PE=1 SV=1	PVTC[IPM]GSVSR	0.518135	NA	0.518135	NA	NA	0.06	0.0140106
420	Q9NA99	190	Q9NA99_190	CELE_Y53F4B.21_C190	Q9NA99_190	CELE_Y53F4B.21_C190	Uncharacterized protein OS=Caenorhabditis elegans OX=6239 GN=CELE_Y53F4B.21 PE=1 SV=4	FC[IPM]DFQK	0.518135	NA	0.518135	NA	NA	0.11	0.339511
421	P30642	400	P30642_400	eif-3.D_C400	P30642_400	eif-3.D_C400	Eukaryotic translation initiation factor 3 subunit D OS=Caenorhabditis elegans OX=6239 GN=eif-3.D PE=1 SV=1	PVELVC[IPM]R	0.518135	NA	0.518135	NA	NA	0.1	0.0768845
422	O01757	104	O01757_104	nath-10_C104	O01757_104	nath-10_C104	RNA cytidine acetyltransferase OS=Caenorhabditis elegans OX=6239 GN=nath-10 PE=3 SV=1	YC[IPM]YYNETEK	NA	0.518135	0.518135	NA	NA	0.1	0.0079568
423	Q93576	109	Q93576_109	ndk-1_C109	Q93576_109	ndk-1_C109	Nucleoside diphosphate kinase OS=Caenorhabditis elegans OX=6239 GN=ndk-1 PE=1 SV=1	GDFC[IPM]IQTGR	0.518135	NA	0.518135	NA	NA	0.07	0.149452
424	O17607	434	O17607_434	ruvb-1_C434	O17607_434	ruvb-1_C434	RuvB-like 1 OS=Caenorhabditis elegans OX=6239 GN=ruvb-1 PE=1 SV=2	LC[IPM]AQTCGR	0.518135	NA	0.518135	NA	NA	0.08	0.0382214
425	G5ECU1	76	G5ECU1_76	skr-1_C76	G5ECU1_76	skr-1_C76	Skp1-related protein OS=Caenorhabditis elegans OX=6239 GN=skr-1 PE=1 SV=1	VISWC[IPM]NHHHSDPISTEDSDNR	NA	0.518135	0.518135	NA	NA	0.18	0.428711
426	O17151	113	O17151_113	C41H7.4_C113	O17151_113	C41H7.4_C113	Uncharacterized protein OS=Caenorhabditis elegans OX=6239 GN=C41H7.4 PE=1 SV=1	IAIC[IPM]IR	0.378788	0.657895	0.518341	0.197358	38.075	0.13	0.132222
427	O44480	112	O44480_112	rpl-20_C112	O44480_112	rpl-20_C112	60S ribosomal protein L18a OS=Caenorhabditis elegans OX=6239 GN=rpl-20 PE=3 SV=2	DTTVAGAVTQC[IPM]YR	0.52356	0.513158	0.518359	0.00735555	1.41901	0.0275	0.00129762
428	P17330	158	P17330_158	gpd-3_C158	P17330_158 P17329_158	gpd-3_C158 gpd-2_C158	Glyceraldehyde-3-phosphate dehydrogenase 3 OS=Caenorhabditis elegans OX=6239 GN=gpd-3 PE=3 SV=1	YDHANDHIISNASC[IPM]TTNCLAPLAK	0.573108	0.464218	0.518663	0.0769973	14.8453	0.0816667	5.18e-05	Active site
429	Q9N5B3	307	Q9N5B3_307	CELE_W08E12.7_C307	Q9N5B3_307	CELE_W08E12.7_C307	Uncharacterized protein OS=Caenorhabditis elegans OX=6239 GN=CELE_W08E12.7 PE=1 SV=1	MGVVEC[IPM]EK	NA	0.518994	0.518994	NA	NA	0.04	0.0115338
430	Q95PZ1	64	Q95PZ1_64	kdp-1_C64	Q95PZ1_64	kdp-1_C64	KASH (Klarsicht/ANC-1/Syne Homology) Domain Protein OS=Caenorhabditis elegans OX=6239 GN=kdp-1 PE=1 SV=1	C[IPM]GNLVMGK	0.581978	0.456231	0.519104	0.0889161	17.1288	0.11	0.0559776
431	O01542	62	O01542_62	cpn-3_C62	O01542_62	cpn-3_C62	CalPoNin OS=Caenorhabditis elegans OX=6239 GN=cpn-3 PE=1 SV=1	DGTLLC[IPM]K	0.555556	0.483092	0.519324	0.0512396	9.86661	0.08	0.176791
432	Q20797	162	Q20797_162	syx-5_C162	Q20797_162	syx-5_C162	Putative syntaxin-5 OS=Caenorhabditis elegans OX=6239 GN=syx-5 PE=3 SV=1	ELSQTC[IPM]AK	NA	0.519481	0.519481	NA	NA	0.105	0.108759
433	Q7K714	605	Q7K714_605	ceh-100_C605	Q7K714_605 Q9U2M6_603	ceh-100_C605 ceh-100_C603	C. Elegans Homeobox OS=Caenorhabditis elegans OX=6239 GN=ceh-100 PE=1 SV=1	AHDEHGEELPC[IPM]QMK	0.490196	0.549451	0.519823	0.0418992	8.06028	0.095	0.00679564
434	B6VQ62	386	B6VQ62_386	hum-4_C386	B6VQ62_386 S6FD20_724 D3YT13_761 S6EZR2_635 C6KRJ0_349 D3YT14_672 Q20456_1967 S6F568_1930	hum-4_C386 hum-4_C724 hum-4_C761 hum-4_C635 hum-4_C349 hum-4_C672 hum-4_C1967 hum-4_C1930	Heavy chain, Unconventional Myosin OS=Caenorhabditis elegans OX=6239 GN=hum-4 PE=1 SV=2	C[IPM]LSGGVVPK	0.387597	0.653595	0.520596	0.188089	36.1295	0.125	0.259842
435	Q7JNV5	306	Q7JNV5_306	atic-1_C306	Q7JNV5_306 Q95QQ5_228 Q95QQ4_436	atic-1_C306 atic-1_C228 atic-1_C436	5-Aminoimidazole-4-carboxamide ribonucleotide formylTransferase/IMP Cyclohydrolase homolog OS=Caenorhabditis elegans OX=6239 GN=atic-1 PE=1 SV=2	YAQSNSVC[IPM]FAHR	NA	0.520833	0.520833	NA	NA	0.08	0.178807
436	Q17828	555	Q17828_555	C08F8.2_C555	Q17828_555 E9P872_272	C08F8.2_C555 C08F8.2_C272	ATP-dependent RNA helicase SUV3 homolog, mitochondrial OS=Caenorhabditis elegans OX=6239 GN=C08F8.2 PE=3 SV=2	YTFC[IPM]TSPLNTEDKR	0.520833	NA	0.520833	NA	NA	0.08	8.76e-05
437	Q5ZEQ4	436	Q5ZEQ4_436	CELE_Y37H9A.1_C436	Q5ZEQ4_436 Q9U2M9_452	CELE_Y37H9A.1_C436 CELE_Y37H9A.1_C452	Uncharacterized protein OS=Caenorhabditis elegans OX=6239 GN=CELE_Y37H9A.1 PE=1 SV=1	QGLISVLQC[IPM]TTR	0.520833	NA	0.520833	NA	NA	0.15	0.00628803
438	P25807	191	P25807_191	cpr-1_C191	P25807_191	cpr-1_C191	Gut-specific cysteine proteinase OS=Caenorhabditis elegans OX=6239 GN=cpr-1 PE=1 SV=2	GVVTGGDYHGAGCKPYPIAPC[IPM]TSGNCPESK	0.595238	0.446429	0.520833	0.105224	20.2031	0.1	0.000353771	Disulfide bond
439	Q968Y9	1394	Q968Y9_1394	daf-2_C1394	Q968Y9_1394 A0A0K3AXA0_1347 A0A0K3AUY1_1476 A0A0K3ARZ1_1318 A0A0K3ARE8_220 A0A0K3AUA1_584	daf-2_C1394 daf-2_C1347 daf-2_C1476 daf-2_C1318 daf-2_C220 daf-2_C584	Insulin-like receptor OS=Caenorhabditis elegans OX=6239 GN=daf-2 PE=1 SV=2	NC[IPM]MINR	0.520833	NA	0.520833	NA	NA	0.2	0.0881609
440	Q23315	333	Q23315_333	ears-1_C333	Q23315_333	ears-1_C333	Glutamyl(E) Amino-acyl tRNA Synthetase OS=Caenorhabditis elegans OX=6239 GN=ears-1 PE=1 SV=1	GLTCC[IPM]VR	0.520833	NA	0.520833	NA	NA	0.01	0.154725
441	Q19901	653	Q19901_653	hum-1_C653	Q19901_653 Q17382_590	hum-1_C653 hum-1_C590	Heavy chain, Unconventional Myosin OS=Caenorhabditis elegans OX=6239 GN=hum-1 PE=1 SV=1	AC[IPM]EIICDSVHMEK	NA	0.520833	0.520833	NA	NA	0.08	0.000480261
442	Q95PY4	68	Q95PY4_68	mrps-18a_C68	Q95PY4_68	mrps-18a_C68	Mitochondrial Ribosomal Protein, Small OS=Caenorhabditis elegans OX=6239 GN=mrps-18a PE=1 SV=1	KDDELC[IPM]SLCTCNVPIK	NA	0.520833	0.520833	NA	NA	0.04	0.000314567
443	Q9XVS2	75	Q9XVS2_75	sup-46_C75	Q9XVS2_75	sup-46_C75	SUPpressor OS=Caenorhabditis elegans OX=6239 GN=sup-46 PE=1 SV=1	GGEVAFC[IPM]ELLEDR	0.520833	NA	0.520833	NA	NA	0.03	0.0003286
444	Q9U2I4	406	Q9U2I4_406	CELE_Y41C4A.9_C406	Q9U2I4_406	CELE_Y41C4A.9_C406	Uncharacterized protein OS=Caenorhabditis elegans OX=6239 GN=CELE_Y41C4A.9 PE=1 SV=1	QSGTLSNIEIPLC[IPM]QELHK	0.543478	0.5	0.521739	0.0307438	5.89256	0.105	0.000798072
445	P54816	971	P54816_971	lex-1_C971	P54816_971	lex-1_C971	Tat-binding homolog 7 OS=Caenorhabditis elegans OX=6239 GN=lex-1 PE=1 SV=3	LNNC[IPM]EYNHADK	0.526316	0.518319	0.522317	0.00565491	1.08266	0.0583333	0.00113984
446	O44985	699	O44985_699	teg-4_C699	O44985_699	teg-4_C699	Tumorous Enhancer of Glp-1(Gf) OS=Caenorhabditis elegans OX=6239 GN=teg-4 PE=1 SV=1	VQC[IPM]QGR	0.527952	0.518483	0.523217	0.00669586	1.27975	0.0280556	0.175774
447	P52275	12	P52275_12	tbb-2_C12	P52275_12 O17921_12	tbb-2_C12 tbb-1_C12	Tubulin beta-2 chain OS=Caenorhabditis elegans OX=6239 GN=tbb-2 PE=1 SV=1	IVHVQAGQC[IPM]GNQIGSK EIVHVQAGQC[IPM]GNQIGSK HVQAGQC[IPM]GNQIGSK VQAGQC[IPM]GNQIGSK	0.497347	0.549284	0.523315	0.0367248	7.01771	0.0379412	0.0358627
448	Q95QS4	102	Q95QS4_102	C34E10.10_C102	Q95QS4_102	C34E10.10_C102	Uncharacterized protein OS=Caenorhabditis elegans OX=6239 GN=C34E10.10 PE=1 SV=1	AASDC[IPM]LAHLAR	NA	0.52356	0.52356	NA	NA	0.11	0.00016207
449	O16927	60	O16927_60	F25G6.8_C60	O16927_60	F25G6.8_C60	Signal recognition particle 14 kDa protein OS=Caenorhabditis elegans OX=6239 GN=F25G6.8 PE=3 SV=1	EGDEISC[IPM]IFR	NA	0.52356	0.52356	NA	NA	0.13	0.00768477
450	Q20077	233	Q20077_233	pifk-1_C233	Q20077_233	pifk-1_C233	PhosphoInositide Four Kinase (PI-4 Kinase) OS=Caenorhabditis elegans OX=6239 GN=pifk-1 PE=1 SV=2	C[IPM]GPISTK	NA	0.52356	0.52356	NA	NA	0.06	0.0277862
451	A3FPK9	26	A3FPK9_26	ttr-34_C26	A3FPK9_26	ttr-34_C26	TransThyretin-Related family domain OS=Caenorhabditis elegans OX=6239 GN=ttr-34 PE=1 SV=1	ATIHC[IPM]GFQK	0.52356	NA	0.52356	NA	NA	0.07	0.058179
452	Q17391	468	Q17391_468	cul-3_C468	Q17391_468 A0A0K3AY70_408	cul-3_C468 cul-3_C408	Cullin-3 OS=Caenorhabditis elegans OX=6239 GN=cul-3 PE=1 SV=2	TEC[IPM]GCQFTQK	0.564972	0.483092	0.524032	0.0578979	11.0485	0.15	0.0764871
453	Q9N5G3	226	Q9N5G3_226	dhs-14_C226	Q9N5G3_226	dhs-14_C226	DeHydrogenases, Short chain OS=Caenorhabditis elegans OX=6239 GN=dhs-14 PE=1 SV=1	KECIPC[IPM]GK	0.524298	NA	0.524298	NA	NA	0.0433333	0.164239
454	Q18406	388	Q18406_388	sec-10_C388	Q18406_388	sec-10_C388	Exocyst complex component 5 OS=Caenorhabditis elegans OX=6239 GN=sec-10 PE=3 SV=1	ANQLC[IPM]DKEELPR	0.509202	0.540541	0.524871	0.0221598	4.22195	0.0675	0.0129535
455	Q9U1T1	366	Q9U1T1_366	CELE_Y6B3B.9_C366	Q9U1T1_366	CELE_Y6B3B.9_C366	Uncharacterized protein OS=Caenorhabditis elegans OX=6239 GN=CELE_Y6B3B.9 PE=1 SV=2	C[IPM]TTLAHK	0.423729	0.626118	0.524923	0.143111	27.2632	0.0625	0.0769064
456	Q8I7L2	488	Q8I7L2_488	hpo-10_C488	Q8I7L2_488 H2KZ29_493	hpo-10_C488 hpo-10_C493	Uncharacterized protein OS=Caenorhabditis elegans OX=6239 GN=hpo-10 PE=1 SV=1	C[IPM]QSQLK	NA	0.524967	0.524967	NA	NA	0.05	0.127024
457	G5EFH7	805	G5EFH7_805	agef-1_C805	G5EFH7_805	agef-1_C805	Arf-1 Guanine nucleotide Exchange Factor homolog OS=Caenorhabditis elegans OX=6239 GN=agef-1 PE=1 SV=1	AAC[IPM]VLQATLER	NA	0.526316	0.526316	NA	NA	0.13	0.000448959
458	P90758	415	P90758_415	C27A7.5_C415	P90758_415 A5Z2U5_349 Q9U3P0_417 A5Z2U6_386	C27A7.5_C415 C27A7.5_C349 C27A7.5_C417 C27A7.5_C386	Uncharacterized protein OS=Caenorhabditis elegans OX=6239 GN=C27A7.5 PE=1 SV=2	GVMVVNCSQC[IPM]LK	NA	0.526316	0.526316	NA	NA	0.09	0.000130994
459	P90747	480	P90747_480	catp-8_C480	P90747_480	catp-8_C480	Probable manganese-transporting ATPase catp-8 OS=Caenorhabditis elegans OX=6239 GN=catp-8 PE=3 SV=3	VDIC[IPM]CFDK	0.526316	NA	0.526316	NA	NA	0.09	0.365331
460	Q20854	454	Q20854_454	CELE_F55G1.15_C454	Q20854_454	CELE_F55G1.15_C454	Uncharacterized protein OS=Caenorhabditis elegans OX=6239 GN=CELE_F55G1.15 PE=1 SV=5	LLALSDKDC[IPM]IATK	0.526316	NA	0.526316	NA	NA	0.06	0.000218041
461	O17944	761	O17944_761	CELE_K10C3.5_C761	O17944_761	CELE_K10C3.5_C761	Uncharacterized protein OS=Caenorhabditis elegans OX=6239 GN=CELE_K10C3.5 PE=1 SV=2	C[IPM]TVTTASQALGK	0.526316	NA	0.526316	NA	NA	0.07	2.88e-05
462	W6RRX0	505	W6RRX0_505	CELE_Y92H12A.4_C505	W6RRX0_505 W6RY35_725 W6RQY9_889	CELE_Y92H12A.4_C505 CELE_Y92H12A.4_C725 CELE_Y92H12A.4_C889	Uncharacterized protein OS=Caenorhabditis elegans OX=6239 GN=CELE_Y92H12A.4 PE=1 SV=1	VLIEDSEQC[IPM]QK	NA	0.526316	0.526316	NA	NA	0.15	0.00145191
463	Q95YF3	131	Q95YF3_131	cgh-1_C131	Q95YF3_131	cgh-1_C131	ATP-dependent RNA helicase cgh-1 OS=Caenorhabditis elegans OX=6239 GN=cgh-1 PE=1 SV=1	ELALQTSQIC[IPM]VELSK	0.526316	NA	0.526316	NA	NA	0.04	0.000769423
464	O61208	340	O61208_340	gip-1_C340	O61208_340 Q8ITY3_340	gip-1_C340 gip-1_C340	Gamma-tubulin complex component OS=Caenorhabditis elegans OX=6239 GN=gip-1 PE=1 SV=2	ITSTASLSTTHQAVC[IPM]SR	0.526316	NA	0.526316	NA	NA	0.07	2.84e-06
465	Q19294	341	Q19294_341	mat-3_C341	Q19294_341	mat-3_C341	Cell division cycle protein 23 homolog OS=Caenorhabditis elegans OX=6239 GN=mat-3 PE=1 SV=2	IAAC[IPM]SNAR	0.526316	NA	0.526316	NA	NA	0.1	0.0467074
466	G5EFN2	1372	G5EFN2_1372	rict-1_C1372	G5EFN2_1372 G5ED67_560 G5EFK2_1370	rict-1_C1372 rict-1_C560 rict-1_C1370	Uncharacterized protein OS=Caenorhabditis elegans OX=6239 GN=rict-1 PE=1 SV=1	AC[IPM]LQITR	0.526316	NA	0.526316	NA	NA	0.2	0.141219
467	G5ECQ3	90	G5ECQ3_90	sel-5_C90	G5ECQ3_90	sel-5_C90	Serine/threonine-protein kinase sel-5 OS=Caenorhabditis elegans OX=6239 GN=sel-5 PE=2 SV=1	QLEACC[IPM]R	NA	0.526316	0.526316	NA	NA	0.15	0.0137773
468	A0A0K3AUD2	272	A0A0K3AUD2_272	imp-3_C272	A0A0K3AUD2_272 Q18408_258 W6SBE0_114	imp-3_C272 imp-3_C258 imp-3_C114	IntraMembrane Protease (IMPAS) family OS=Caenorhabditis elegans OX=6239 GN=imp-3 PE=1 SV=1	C[IPM]DIYKK	NA	0.52633	0.52633	NA	NA	0.075	0.30731
469	Q9N4Y8	75	Q9N4Y8_75	nuo-5_C75	Q9N4Y8_75	nuo-5_C75	NADH Ubiquinone Oxidoreductase OS=Caenorhabditis elegans OX=6239 GN=nuo-5 PE=1 SV=1	LSIAGNC[IPM]R	0.525692	0.5274	0.526546	0.00120726	0.229279	0.0466667	0.101013
470	Q93576	117	Q93576_117	ndk-1_C117	Q93576_117	ndk-1_C117	Nucleoside diphosphate kinase OS=Caenorhabditis elegans OX=6239 GN=ndk-1 PE=1 SV=1	NIC[IPM]HGSDAVDSANR	0.549451	0.504037	0.526744	0.032112	6.09631	0.1275	0.0620085
471	G5EDB6	290	G5EDB6_290	ppgn-1_C290	G5EDB6_290	ppgn-1_C290	ParaPleGiN AAA protease family OS=Caenorhabditis elegans OX=6239 GN=ppgn-1 PE=1 SV=1	FKDVAGC[IPM]SEAK	NA	0.526997	0.526997	NA	NA	0.135	0.0724323
472	Q21531	668	Q21531_668	ifg-1_C668	Q21531_668 B5BM24_246 Q7JMF0_667 B5BM23_554	ifg-1_C668 ifg-1_C246 ifg-1_C667 ifg-1_C554	Initiation Factor 4G (eIF4G) family OS=Caenorhabditis elegans OX=6239 GN=ifg-1 PE=1 SV=1	IVQTC[IPM]TFELFNSIK	0.527027	NA	0.527027	NA	NA	0.133333	0.000388332
473	P34325	47	P34325_47	cyk-7_C47	P34325_47	cyk-7_C47	Cytokinesis defective protein 7 OS=Caenorhabditis elegans OX=6239 GN=cyk-7 PE=4 SV=2	KFEISC[IPM]GNR	0.527031	NA	0.527031	NA	NA	0.075	0.119792
474	Q8MXH7	55	Q8MXH7_55	C11D2.7_C55	Q8MXH7_55	C11D2.7_C55	Uncharacterized protein OS=Caenorhabditis elegans OX=6239 GN=C11D2.7 PE=1 SV=1	C[IPM]KDHIELLADHLGVVR	NA	0.527066	0.527066	NA	NA	0.0766667	0.122815
475	Q9XVI6	477	Q9XVI6_477	sptl-3_C477	Q9XVI6_477	sptl-3_C477	Serine palmitoyltransferase 3 OS=Caenorhabditis elegans OX=6239 GN=sptl-3 PE=3 SV=2	FC[IPM]LSADHTK	0.662717	0.392157	0.527437	0.191315	36.2725	0.035	0.0832242
476	P91020	258	P91020_258	C07D8.6_C258	P91020_258	C07D8.6_C258	Uncharacterized protein OS=Caenorhabditis elegans OX=6239 GN=C07D8.6 PE=1 SV=1	GC[IPM]AILPK	0.540541	0.515464	0.528002	0.0177319	3.35829	0.05	0.0663979
477	Q22100	178	Q22100_178	kat-1_C178	Q22100_178	kat-1_C178	Acetyl-CoA acetyltransferase homolog, mitochondrial OS=Caenorhabditis elegans OX=6239 GN=kat-1 PE=1 SV=2	VHMGNC[IPM]GEK	0.547998	0.508043	0.52802	0.0282523	5.35061	0.06	0.023626
478	M1ZMI3	307	M1ZMI3_307	fre-1_C307	M1ZMI3_307 G5EGH9_304	fre-1_C307 fre-1_C304	NADPH-dependent diflavin oxidoreductase 1 OS=Caenorhabditis elegans OX=6239 GN=fre-1 PE=1 SV=1	TTLLTC[IPM]LQR	0.497512	0.558659	0.528086	0.0432373	8.18755	0.055	0.00962392
479	P90829	984	P90829_984	F10C2.4_C984	P90829_984	F10C2.4_C984	DNA polymerase delta catalytic subunit OS=Caenorhabditis elegans OX=6239 GN=F10C2.4 PE=3 SV=1	SATCLGC[IPM]K	0.528424	NA	0.528424	NA	NA	0.085	0.0842523	Metal binding
480	Q8MXT4	78	Q8MXT4_78	nape-2_C78	Q8MXT4_78 Q965X9_57 Q965X8_78	nape-2_C78 nape-2_C57 nape-2_C78	N-Acyl Phosphatidyl Ethanolamine specific phospholipase D (NAPE-PLD) homolog OS=Caenorhabditis elegans OX=6239 GN=nape-2 PE=1 SV=1	FAFTETNHENVPC[IPM]DK	0.478469	0.579479	0.528974	0.0714249	13.5025	0.085	0.0168225
481	O62138	145	O62138_145	acox-1.3_C145	O62138_145 O62139_147	acox-1.3_C145 acox-1.4_C147	Acyl-coenzyme A oxidase OS=Caenorhabditis elegans OX=6239 GN=acox-1.3 PE=1 SV=1	EIIGC[IPM]YAQTEMGHGTNLR	NA	0.529101	0.529101	NA	NA	0.13	2.43e-06
482	G5ECL1	255	G5ECL1_255	CELE_M05D6.2_C255	G5ECL1_255	CELE_M05D6.2_C255	Uncharacterized protein OS=Caenorhabditis elegans OX=6239 GN=CELE_M05D6.2 PE=1 SV=1	FLIENPNGC[IPM]YFAR	0.529101	NA	0.529101	NA	NA	0.06	0.0242741
483	O02158	190	O02158_190	CELE_T09B4.8_C190	O02158_190	CELE_T09B4.8_C190	Uncharacterized protein OS=Caenorhabditis elegans OX=6239 GN=CELE_T09B4.8 PE=1 SV=3	C[IPM]DCKPGSCQASDK	NA	0.529101	0.529101	NA	NA	0.11	0.2547
484	Q22371	203	Q22371_203	CELE_T10B10.4_C203	Q22371_203	CELE_T10B10.4_C203	Uncharacterized protein OS=Caenorhabditis elegans OX=6239 GN=CELE_T10B10.4 PE=1 SV=3	LPSSC[IPM]VR	NA	0.529101	0.529101	NA	NA	0.16	0.155709
485	Q23388	818	Q23388_818	CELE_ZK1067.2_C818	Q23388_818 E9P860_1049	CELE_ZK1067.2_C818 CELE_ZK1067.2_C1049	Uncharacterized protein OS=Caenorhabditis elegans OX=6239 GN=CELE_ZK1067.2 PE=1 SV=2	LAFC[IPM]NTFK	0.529101	NA	0.529101	NA	NA	0.16	0.0252248
486	Q18164	685	Q18164_685	dpyd-1_C685	Q18164_685	dpyd-1_C685	Dihydropyrimidine dehydrogenase [NADP(+)] OS=Caenorhabditis elegans OX=6239 GN=dpyd-1 PE=3 SV=2	SEEAGADILELNLSC[IPM]PHGMGEK	0.529101	NA	0.529101	NA	NA	0.11	1.81e-07	Active site
487	O61199	465	O61199_465	ogdh-1_C465	O61199_465 U4PC51_238	ogdh-1_C465 ogdh-1_C238	2-oxoglutarate dehydrogenase, mitochondrial OS=Caenorhabditis elegans OX=6239 GN=ogdh-1 PE=1 SV=2	SSPYC[IPM]TDVGR	NA	0.529101	0.529101	NA	NA	0.07	0.00362926
488	Q20375	145	Q20375_145	sptl-2_C145	Q20375_145	sptl-2_C145	Serine palmitoyltransferase 2 OS=Caenorhabditis elegans OX=6239 GN=sptl-2 PE=3 SV=1	DVFERPIC[IPM]SVPGATVDLVDR	0.529101	NA	0.529101	NA	NA	0.15	4.09e-05
489	H2L0H5	511	H2L0H5_511	wapl-1_C511	H2L0H5_511 H2L0H6_509 Q21843_509 U4PC40_511	wapl-1_C511 wapl-1_C509 wapl-1_C509 wapl-1_C511	Wings apart-like protein homolog 1 OS=Caenorhabditis elegans OX=6239 GN=wapl-1 PE=3 SV=1	LLINISHDNELCC[IPM]SK	0.529101	NA	0.529101	NA	NA	0.07	5.68e-05
490	G5EEM5	1155	G5EEM5_1155	zyg-9_C1155	G5EEM5_1155	zyg-9_C1155	Zygote defective protein 9 OS=Caenorhabditis elegans OX=6239 GN=zyg-9 PE=1 SV=1	WC[IPM]DELEK	NA	0.529101	0.529101	NA	NA	0.12	0.102558
491	H2KYA5	389	H2KYA5_389	unc-82_C389	H2KYA5_389 H2KYA7_150 D1MN54_150 H2KYA8_150 H2KYA6_150 W6RYB3_167 H2KYA9_150 C6FGL0_150 D1MN51_150	unc-82_C389 unc-82_C150 unc-82_C150 unc-82_C150 unc-82_C150 unc-82_C167 unc-82_C150 unc-82_C150 unc-82_C150	Uncharacterized protein OS=Caenorhabditis elegans OX=6239 GN=unc-82 PE=1 SV=1	C[IPM]GSLPEAEAR	0.5	0.558659	0.52933	0.0414783	7.83601	0.105	0.304878
492	Q17941	87	Q17941_87	akt-1_C87	Q17941_87 Q9XTG7_84	akt-1_C87 akt-2_C84	Serine/threonine-protein kinase akt-1 OS=Caenorhabditis elegans OX=6239 GN=akt-1 PE=1 SV=2	C[IPM]LQWTTVIER	0.540541	0.518135	0.529338	0.0158433	2.99304	0.085	0.00160097
493	Q9XXI9	765	Q9XXI9_765	mcm-2_C765	Q9XXI9_765	mcm-2_C765	DNA helicase OS=Caenorhabditis elegans OX=6239 GN=mcm-2 PE=1 SV=1	SYVNDEDC[IPM]AAAIR	0.473934	0.584795	0.529364	0.078391	14.8085	0.1	0.00016756
494	P46563	146	P46563_146	aldo-2_C146	P46563_146 G8JY45_146	aldo-2_C146 aldo-2_C146	Fructose-bisphosphate aldolase 2 OS=Caenorhabditis elegans OX=6239 GN=aldo-2 PE=2 SV=1	GGC[IPM]GFAK	0.421941	0.636943	0.529442	0.152029	28.715	0.06	0.0698908
495	Q23315	332	Q23315_332	ears-1_C332	Q23315_332	ears-1_C332	Glutamyl(E) Amino-acyl tRNA Synthetase OS=Caenorhabditis elegans OX=6239 GN=ears-1 PE=1 SV=1	GLTC[IPM]CVR	0.520833	0.539582	0.530208	0.0132576	2.50045	0.0916667	0.202851
496	G5EEI8	189	G5EEI8_189	chp-1_C189	G5EEI8_189	chp-1_C189	CHORD Protein OS=Caenorhabditis elegans OX=6239 GN=chp-1 PE=1 SV=1	YWSCC[IPM]NK	0.505051	0.555556	0.530303	0.0357125	6.73435	0.1	0.0935544
497	Q19683	290	Q19683_290	F21D5.5_C290	Q19683_290	F21D5.5_C290	Uncharacterized protein F21D5.5 OS=Caenorhabditis elegans OX=6239 GN=F21D5.5 PE=2 SV=2	C[IPM]VAATR	0.658348	0.403226	0.530787	0.180398	33.987	0.085	0.21138
498	Q9U2D9	80	Q9U2D9_80	gsy-1_C80	Q9U2D9_80	gsy-1_C80	Glycogen [starch] synthase OS=Caenorhabditis elegans OX=6239 GN=gsy-1 PE=1 SV=1	AQISTEELGDQYC[IPM]MFGPMK	0.46439	0.598802	0.531596	0.0950442	17.879	0.105	0.0496117
499	O45394	266	O45394_266	CELE_F22B8.7_C266	O45394_266	CELE_F22B8.7_C266	Uncharacterized protein OS=Caenorhabditis elegans OX=6239 GN=CELE_F22B8.7 PE=1 SV=2	IGDAHLECFAPC[IPM]TR	0.531915	NA	0.531915	NA	NA	0.31	0.0017699
500	Q22128	110	Q22128_110	CELE_T03G6.1_C110	Q22128_110	CELE_T03G6.1_C110	Uncharacterized protein OS=Caenorhabditis elegans OX=6239 GN=CELE_T03G6.1 PE=1 SV=2	SVPLIDYSGEC[IPM]HFEQTFR	NA	0.531915	0.531915	NA	NA	0.05	0.00124148
501	Q17632	50	Q17632_50	dis-3_C50	Q17632_50	dis-3_C50	Probable exosome complex exonuclease RRP44 OS=Caenorhabditis elegans OX=6239 GN=dis-3 PE=3 SV=2	LAQCGTC[IPM]K	NA	0.531915	0.531915	NA	NA	0.17	0.066304
502	Q09299	141	Q09299_141	EEED8.10_C141	Q09299_141	EEED8.10_C141	Putative RNA-binding protein EEED8.10 OS=Caenorhabditis elegans OX=6239 GN=EEED8.10 PE=4 SV=3	ITSC[IPM]ILPR	0.531915	NA	0.531915	NA	NA	0.14	0.385531
503	Q7KPW7	218	Q7KPW7_218	mrpl-1_C218	Q7KPW7_218	mrpl-1_C218	Mitochondrial Ribosomal Protein, Large OS=Caenorhabditis elegans OX=6239 GN=mrpl-1 PE=1 SV=1	TDDYDFC[IPM]VSHSDMGSSILPLR	0.531915	NA	0.531915	NA	NA	0.18	1.05e-07
504	P05690	225	P05690_225	vit-2_C225	P05690_225 G8JY38_225	vit-2_C225 vit-2_C225	Vitellogenin-2 OS=Caenorhabditis elegans OX=6239 GN=vit-2 PE=1 SV=5	YSSEC[IPM]PECEKDTELIR	0.531915	NA	0.531915	NA	NA	0.13	2.89e-05
505	Q17577	375	Q17577_375	acs-7_C375	Q17577_375	acs-7_C375	Fatty Acid CoA Synthetase family OS=Caenorhabditis elegans OX=6239 GN=acs-7 PE=1 SV=1	KEDGTLC[IPM]GPHEIGELWIK	0.465116	0.598802	0.531959	0.0945304	17.7702	0.1	1.24e-06
506	P29691	561	P29691_561	eef-2_C561	P29691_561	eef-2_C561	Elongation factor 2 OS=Caenorhabditis elegans OX=6239 GN=eef-2 PE=1 SV=4	DLEEDHAC[IPM]IPLKK DLEEDHAC[IPM]IPLK	0.55262	0.512859	0.532739	0.0281148	5.27741	0.077	0.0323824
507	O01513	74	O01513_74	C48B6.2_C74	O01513_74	C48B6.2_C74	Putative 40S ribosomal protein S4-like OS=Caenorhabditis elegans OX=6239 GN=C48B6.2 PE=3 SV=1	C[IPM]TEDMLTK	0.532781	NA	0.532781	NA	NA	0.09	0.00952213
508	F5GU87	162	F5GU87_162	otub-3_C162	F5GU87_162 F5GU86_224 Q19681_203	otub-3_C162 otub-3_C224 otub-3_C203	OTUBain deubiquitylating protease homolog OS=Caenorhabditis elegans OX=6239 GN=otub-3 PE=1 SV=1	C[IPM]GTYMR	NA	0.533142	0.533142	NA	NA	0.09	0.082131
509	Q17390	374	Q17390_374	cul-2_C374	Q17390_374	cul-2_C374	Cullin-2 OS=Caenorhabditis elegans OX=6239 GN=cul-2 PE=1 SV=3	LHAVC[IPM]HDLITNEENK	0.559016	0.507614	0.533315	0.0363465	6.8152	0.0825	0.000477777
510	Q9U1Q5	20	Q9U1Q5_20	CELE_Y87G2A.2_C20	Q9U1Q5_20	CELE_Y87G2A.2_C20	Uncharacterized protein OS=Caenorhabditis elegans OX=6239 GN=CELE_Y87G2A.2 PE=1 SV=3	KIDDLTYVGEC[IPM]DSEHPAAR IDDLTYVGEC[IPM]DSEHPAAR	0.421941	0.645161	0.533551	0.157841	29.583	0.1	0.0414435
511	G5EGE0	829	G5EGE0_829	tat-5_C829	G5EGE0_829 G5EBH1_868 G5EE81_865	tat-5_C829 tat-5_C868 tat-5_C865	Phospholipid-transporting ATPase OS=Caenorhabditis elegans OX=6239 GN=tat-5 PE=1 SV=1	SC[IPM]ALSQFVMHR	0.497512	0.571429	0.534471	0.0522666	9.77914	0.1	0.00178677
512	G5EEH6	253	G5EEH6_253	ivd-1_C253	G5EEH6_253	ivd-1_C253	Isovaleryl-CoA dehydrogenase OS=Caenorhabditis elegans OX=6239 GN=ivd-1 PE=1 SV=1	GSNTCELVFDNC[IPM]EIHESQIMGGK	NA	0.534543	0.534543	NA	NA	0.113333	7.99e-07
513	P49041	72	P49041_72	rps-5_C72	P49041_72	rps-5_C72	40S ribosomal protein S5 OS=Caenorhabditis elegans OX=6239 GN=rps-5 PE=3 SV=1	KAAC[IPM]PIVER AAC[IPM]PIVER	0.554785	0.514452	0.534618	0.0285197	5.33458	0.0420238	0.109299
514	Q22009	2	Q22009_2	CELE_R186.1_C2	Q22009_2	CELE_R186.1_C2	Uncharacterized protein OS=Caenorhabditis elegans OX=6239 GN=CELE_R186.1 PE=1 SV=1	C[IPM]ITFIK	NA	0.534759	0.534759	NA	NA	0.14	0.142328
515	O02155	193	O02155_193	CELE_T09B4.5_C193	O02155_193	CELE_T09B4.5_C193	Uncharacterized protein OS=Caenorhabditis elegans OX=6239 GN=CELE_T09B4.5 PE=1 SV=1	SQC[IPM]CAFLTNAK	NA	0.534759	0.534759	NA	NA	0.09	0.0015803
516	Q8I4N3	392	Q8I4N3_392	npp-22_C392	Q8I4N3_392	npp-22_C392	Nucleoporin ndc-1 OS=Caenorhabditis elegans OX=6239 GN=npp-22 PE=3 SV=1	MLDELC[IPM]SR	NA	0.534759	0.534759	NA	NA	0.15	0.316602
517	Q09508	423	Q09508_423	sdha-1_C423	Q09508_423	sdha-1_C423	Succinate dehydrogenase [ubiquinone] flavoprotein subunit, mitochondrial OS=Caenorhabditis elegans OX=6239 GN=sdha-1 PE=2 SV=3	KGDEVVPGLYAAGEC[IPM]GAHSVHGANR	0.534759	NA	0.534759	NA	NA	0.08	1.2e-08
518	O17966	771	O17966_771	top-1_C771	O17966_771	top-1_C771	DNA topoisomerase 1 OS=Caenorhabditis elegans OX=6239 GN=top-1 PE=2 SV=1	ITVAWC[IPM]K	0.534759	NA	0.534759	NA	NA	0.03	0.0344436
519	A0A0K3AWA7	206	A0A0K3AWA7_206	C29F7.2_C206	A0A0K3AWA7_206 O17621_295	C29F7.2_C206 C29F7.2_C295	Uncharacterized protein OS=Caenorhabditis elegans OX=6239 GN=C29F7.2 PE=1 SV=1	GSPMEDFHHIMSTC[IPM]TSVENR	0.476757	0.593165	0.534961	0.0823127	15.3867	0.0945833	0.124814
520	Q23624	40	Q23624_40	CELE_ZK829.7_C40	Q23624_40	CELE_ZK829.7_C40	Uncharacterized protein OS=Caenorhabditis elegans OX=6239 GN=CELE_ZK829.7 PE=1 SV=2	VC[IPM]YAGVCLTDR	NA	0.535664	0.535664	NA	NA	0.09	0.105989
521	Q22494	191	Q22494_191	vha-15_C191	Q22494_191	vha-15_C191	Probable V-type proton ATPase subunit H 2 OS=Caenorhabditis elegans OX=6239 GN=vha-15 PE=3 SV=1	C[IPM]LQMMLR	0.441224	0.630574	0.535899	0.133891	24.9844	0.0866667	0.0765272
522	P34284	226	P34284_226	C02F5.7_C226	P34284_226	C02F5.7_C226	Uncharacterized F-box/LRR-repeat protein C02F5.7 OS=Caenorhabditis elegans OX=6239 GN=C02F5.7 PE=4 SV=3	GVQIILSNC[IPM]K	0.529101	0.543478	0.536289	0.0101666	1.89573	0.15	0.0431368
523	U4PRN6	2278	U4PRN6_2278	eel-1_C2278	U4PRN6_2278 U4PMD1_2280 Q9GUP2_2278 U4PBK1_2278 U4PBJ5_2280 U4PBY0_2280 U4PBX5_2278 U4PES6_2280	eel-1_C2278 eel-1_C2280 eel-1_C2278 eel-1_C2278 eel-1_C2280 eel-1_C2280 eel-1_C2278 eel-1_C2280	Enhancer of EfL-1 mutant phenotype OS=Caenorhabditis elegans OX=6239 GN=eel-1 PE=1 SV=1	TIHC[IPM]LQLSTK	0.528142	0.545947	0.537044	0.0125902	2.34435	0.0691667	0.00223782
524	Q9N4E2	137	Q9N4E2_137	CELE_Y73C8B.3_C137	Q9N4E2_137	CELE_Y73C8B.3_C137	Uncharacterized protein OS=Caenorhabditis elegans OX=6239 GN=CELE_Y73C8B.3 PE=1 SV=2	GC[IPM]ENALQTAVAR	0.537634	NA	0.537634	NA	NA	0.13	0.0002136
525	G5EDI8	894	G5EDI8_894	drh-1_C894	G5EDI8_894 V6CIX1_636	drh-1_C894 drh-1_C636	Dicer-related helicase OS=Caenorhabditis elegans OX=6239 GN=drh-1 PE=1 SV=1	KC[IPM]EAILCTSK	0.537634	NA	0.537634	NA	NA	0.17	0.0086397
526	G5EBQ3	381	G5EBQ3_381	ego-1_C381	G5EBQ3_381	ego-1_C381	Enhancer of Glp-One (Glp-1) OS=Caenorhabditis elegans OX=6239 GN=ego-1 PE=1 SV=1	KHEVC[IPM]GSR	NA	0.537634	0.537634	NA	NA	0.16	0.27991
527	Q17848	56	Q17848_56	ipp-5_C56	Q17848_56 A0A2K5AU07_56	ipp-5_C56 ipp-5_C56	Probable type I inositol 1,4,5-trisphosphate 5-phosphatase OS=Caenorhabditis elegans OX=6239 GN=ipp-5 PE=2 SV=2	FTEC[IPM]SQQVPIIINR	0.537634	NA	0.537634	NA	NA	0.14	0.0580056
528	P34346	103	P34346_103	let-754_C103	P34346_103	let-754_C103	Adenylate kinase OS=Caenorhabditis elegans OX=6239 GN=let-754 PE=3 SV=2	LEKPEC[IPM]K	NA	0.537634	0.537634	NA	NA	0.14	0.325596
529	Q94137	1472	Q94137_1472	mrp-2_C1472	Q94137_1472 Q20943_1472	mrp-2_C1472 mrp-2_C1472	Multidrug resistance related protein 2 OS=Caenorhabditis elegans OX=6239 GN=mrp-2 PE=2 SV=1	EC[IPM]TVLTIAHR	0.537634	NA	0.537634	NA	NA	0.12	0.0207382
530	P18948	1342	P18948_1342	vit-6_C1342	P18948_1342	vit-6_C1342	Vitellogenin-6 OS=Caenorhabditis elegans OX=6239 GN=vit-6 PE=1 SV=5	QANC[IPM]VVK	0.537634	NA	0.537634	NA	NA	0.05	0.373659
531	Q9XXI9	254	Q9XXI9_254	mcm-2_C254	Q9XXI9_254	mcm-2_C254	DNA helicase OS=Caenorhabditis elegans OX=6239 GN=mcm-2 PE=1 SV=1	VC[IPM]NEIK	0.540541	0.534759	0.53765	0.00408791	0.76033	0.0283333	0.142578
532	Q9XUR6	127	Q9XUR6_127	CELE_T05E12.3_C127	Q9XUR6_127	CELE_T05E12.3_C127	Uncharacterized protein OS=Caenorhabditis elegans OX=6239 GN=CELE_T05E12.3 PE=1 SV=1	KVTISDC[IPM]EAK	0.516713	0.558659	0.537686	0.0296605	5.51633	0.0733333	0.00975993
533	Q11182	839	Q11182_839	vps-16_C839	Q11182_839	vps-16_C839	Vacuolar protein sorting-associated protein 16 homolog OS=Caenorhabditis elegans OX=6239 GN=vps-16 PE=3 SV=2	SHEDPTQC[IPM]PR	0.555556	0.520496	0.538026	0.0247907	4.60771	0.075	0.037294
534	O44952	627	O44952_627	lonp-1_C627	O44952_627	lonp-1_C627	Lon protease homolog, mitochondrial OS=Caenorhabditis elegans OX=6239 GN=lonp-1 PE=3 SV=1	VLFIC[IPM]TANEISK	0.505051	0.571429	0.53824	0.0469364	8.72035	0.1	0.0029284
535	O61196	41	O61196_41	CELE_F37C4.6_C41	O61196_41	CELE_F37C4.6_C41	Uncharacterized protein OS=Caenorhabditis elegans OX=6239 GN=CELE_F37C4.6 PE=1 SV=1	KVC[IPM]VLER VC[IPM]VLER	0.492802	0.584795	0.538799	0.065049	12.073	0.0725	0.183676
536	U4PBN7	177	U4PBN7_177	hxk-3_C177	U4PBN7_177 U4PC09_123 Q9N4A5_366	hxk-3_C177 hxk-3_C123 hxk-3_C366	Phosphotransferase OS=Caenorhabditis elegans OX=6239 GN=hxk-3 PE=1 SV=1	EVC[IPM]DVISR	0.534759	0.543478	0.539119	0.0061652	1.14357	0.11	0.0697865
537	A0A0S4XR36	3580	A0A0S4XR36_3580	ubr-4_C3580	A0A0S4XR36_3580 Q7KQG4_176 O01808_3575	ubr-4_C3580 ubr-4_C176 ubr-4_C3575	UBR E3 ubiquitin ligase homolog OS=Caenorhabditis elegans OX=6239 GN=ubr-4 PE=1 SV=1	FLLC[IPM]YLR	0.666667	0.413223	0.539945	0.179212	33.1907	0.08	0.0967598
538	Q7Z1Q3	474	Q7Z1Q3_474	alh-12_C474	Q7Z1Q3_474	alh-12_C474	ALdehyde deHydrogenase OS=Caenorhabditis elegans OX=6239 GN=alh-12 PE=1 SV=1	ENC[IPM]IDTLR	0.540541	NA	0.540541	NA	NA	0.11	0.0278515
539	Q17607	536	Q17607_536	cel-1_C536	Q17607_536 Q6A3Q2_524	cel-1_C536 cel-1_C524	mRNA-capping enzyme OS=Caenorhabditis elegans OX=6239 GN=cel-1 PE=1 SV=2	IIEC[IPM]TLLVDNQGRPK	NA	0.540541	0.540541	NA	NA	0.12	0.00361044
540	Q20240	210	Q20240_210	CELE_F40F9.10_C210	Q20240_210	CELE_F40F9.10_C210	Uncharacterized protein OS=Caenorhabditis elegans OX=6239 GN=CELE_F40F9.10 PE=1 SV=2	LLVIHGDC[IPM]R	NA	0.540541	0.540541	NA	NA	0.09	0.0955083
541	Q8ITV5	175	Q8ITV5_175	CELE_Y14H12B.1_C175	Q8ITV5_175 G4SJZ3_108 H2L064_208	CELE_Y14H12B.1_C175 CELE_Y14H12B.1_C108 CELE_Y14H12B.1_C208	Uncharacterized protein OS=Caenorhabditis elegans OX=6239 GN=CELE_Y14H12B.1 PE=1 SV=1	FVTGEC[IPM]SK	0.540541	NA	0.540541	NA	NA	0.06	0.0311813
542	Q95YE9	145	Q95YE9_145	clk-2_C145	Q95YE9_145	clk-2_C145	Telomere length regulation protein clk-2 OS=Caenorhabditis elegans OX=6239 GN=clk-2 PE=2 SV=2	VSNC[IPM]CAK	NA	0.540541	0.540541	NA	NA	0.11	0.0304768
543	P34517	244	P34517_244	gpdh-2_C244	P34517_244 A7LPE5_156 A7LPE6_212 Q7JMU1_223	gpdh-2_C244 gpdh-2_C156 gpdh-2_C212 gpdh-2_C223	Probable glycerol-3-phosphate dehydrogenase 2 OS=Caenorhabditis elegans OX=6239 GN=gpdh-2 PE=3 SV=2	INVVEDAHTVELC[IPM]GALK	0.540541	NA	0.540541	NA	NA	0.03	1.51e-06
544	G5EDG2	364	G5EDG2_364	M03C11.8_C364	G5EDG2_364	M03C11.8_C364	SWI/SNF-related matrix-associated actin-dependent regulator of chromatin subfamily A containing DEAD/H box 1 homolog OS=Caenorhabditis elegans OX=6239 GN=M03C11.8 PE=3 SV=1	ILDDC[IPM]KDHAHTVTK	0.540541	NA	0.540541	NA	NA	0.04	5.34e-05
545	Q23243	515	Q23243_515	morc-1_C515	Q23243_515	morc-1_C515	Protein morc-1 OS=Caenorhabditis elegans OX=6239 GN=morc-1 PE=1 SV=2	LCQMC[IPM]R	NA	0.540541	0.540541	NA	NA	0.09	0.200791
546	Q19842	417	Q19842_417	pcca-1_C417	Q19842_417	pcca-1_C417	Propionyl-CoA carboxylase alpha chain, mitochondrial OS=Caenorhabditis elegans OX=6239 GN=pcca-1 PE=1 SV=1	C[IPM]DSGIR	0.540541	NA	0.540541	NA	NA	0.05	0.175798
547	U4PBT1	272	U4PBT1_272	tftc-1_C272	U4PBT1_272 U4PC56_272	tftc-1_C272 tftc-1_C272	Transcription Factor ThreeC subunit (GTF3C homolog) OS=Caenorhabditis elegans OX=6239 GN=tftc-1 PE=1 SV=1	C[IPM]LLALQTK	NA	0.540541	0.540541	NA	NA	0.07	0.0151483
548	Q27481	580	Q27481_580	uba-1_C580	Q27481_580 C1P636_579 Q3S1J5_495	uba-1_C580 uba-1_C579 uba-1_C495	UBA (Human ubiquitin) related OS=Caenorhabditis elegans OX=6239 GN=uba-1 PE=1 SV=1	KSEC[IPM]AAR	0.540541	NA	0.540541	NA	NA	0.23	0.136888
549	H2KZY3	484	H2KZY3_484	CELE_F49E8.7_C484	H2KZY3_484	CELE_F49E8.7_C484	Uncharacterized protein OS=Caenorhabditis elegans OX=6239 GN=CELE_F49E8.7 PE=1 SV=1	DLFTDHGNSC[IPM]PGR	NA	0.540604	0.540604	NA	NA	0.085	0.0609733
550	Q9XUU5	20	Q9XUU5_20	CELE_K05C4.7_C20	Q9XUU5_20	CELE_K05C4.7_C20	Armadillo repeat-containing protein 1 OS=Caenorhabditis elegans OX=6239 GN=CELE_K05C4.7 PE=1 SV=1	LC[IPM]QKPENR	0.52304	0.558659	0.540849	0.0251868	4.65689	0.0616667	0.0557836
551	Q9N4V2	65	Q9N4V2_65	CELE_Y47D9A.1_C65	Q9N4V2_65 Q9N4V3_72	CELE_Y47D9A.1_C65 CELE_Y47D9A.1_C72	Uncharacterized protein OS=Caenorhabditis elegans OX=6239 GN=CELE_Y47D9A.1 PE=1 SV=1	C[IPM]QQTYR	0.512821	0.571429	0.542125	0.0414422	7.6444	0.05	0.144333
552	Q18930	748	Q18930_748	aka-1_C748	Q18930_748 H2KZI9_752	aka-1_C748 aka-1_C752	A kinase anchor protein OS=Caenorhabditis elegans OX=6239 GN=aka-1 PE=1 SV=1	LLIVKPDC[IPM]EHPK	0.542041	0.543478	0.54276	0.00101612	0.187214	0.09	0.0782764
553	Q18547	137	Q18547_137	rfc-3_C137	Q18547_137	rfc-3_C137	RFC (DNA replication factor) family OS=Caenorhabditis elegans OX=6239 GN=rfc-3 PE=1 SV=1	VVVLC[IPM]EADSLTR	0.520833	0.564972	0.542903	0.0312106	5.74884	0.105	0.000504628
554	Q23621	135	Q23621_135	gdh-1_C135	Q23621_135	gdh-1_C135	Glutamate dehydrogenase OS=Caenorhabditis elegans OX=6239 GN=gdh-1 PE=1 SV=1	YSLDVC[IPM]EDEVK	0.445403	0.641026	0.543214	0.138326	25.4644	0.09	0.0772889
555	B6VQ90	460	B6VQ90_460	glna-1_C460	B6VQ90_460 B0M0P0_460 H2L2H2_508 B0M0N9_458 U4PRW7_508 H2L2H3_508	glna-1_C460 glna-1_C460 glna-1_C508 glna-1_C458 glna-1_C508 glna-1_C508	GLutamiNAse OS=Caenorhabditis elegans OX=6239 GN=glna-1 PE=1 SV=1	TGNSC[IPM]R	0.515506	0.571429	0.543467	0.0395432	7.2761	0.0866667	0.2082
556	G5EG81	1531	G5EG81_1531	CELE_T24B8.7_C1531	G5EG81_1531 N1NTH7_1476 G5EGM9_1531 N1NVC2_1476	CELE_T24B8.7_C1531 CELE_T24B8.7_C1476 CELE_T24B8.7_C1531 CELE_T24B8.7_C1476	Ubiquitin carboxyl-terminal hydrolase OS=Caenorhabditis elegans OX=6239 GN=CELE_T24B8.7 PE=1 SV=2	WGDEC[IPM]R	NA	0.543478	0.543478	NA	NA	0.08	0.208637
557	K8ERU3	372	K8ERU3_372	hpo-27_C372	K8ERU3_372	hpo-27_C372	Uncharacterized protein OS=Caenorhabditis elegans OX=6239 GN=hpo-27 PE=1 SV=1	C[IPM]FDVAATR	NA	0.543478	0.543478	NA	NA	0.08	0.00608007
558	Q9Y194	350	Q9Y194_350	spl-1_C350	Q9Y194_350	spl-1_C350	Sphingosine-1-phosphate lyase OS=Caenorhabditis elegans OX=6239 GN=spl-1 PE=1 SV=1	YGC[IPM]TPK	NA	0.543478	0.543478	NA	NA	0.04	0.145666
559	Q19437	235	Q19437_235	upb-1_C235	Q19437_235	upb-1_C235	UreidoPropionase Beta OS=Caenorhabditis elegans OX=6239 GN=upb-1 PE=1 SV=1	IGINIC[IPM]YGR	0.543478	NA	0.543478	NA	NA	0.11	0.00380463
560	Q20448	293	Q20448_293	ztf-7_C293	Q20448_293	ztf-7_C293	Zinc finger putative Transcription Factor family OS=Caenorhabditis elegans OX=6239 GN=ztf-7 PE=1 SV=1	RLEEALQC[IPM]QQR	0.543478	0.543478	0.543478	0	0	0.105	4.8e-05
561	P34529	472	P34529_472	dcr-1_C472	P34529_472	dcr-1_C472	Endoribonuclease dcr-1 OS=Caenorhabditis elegans OX=6239 GN=dcr-1 PE=1 SV=3	QC[IPM]NLVIK	0.540541	0.546448	0.543494	0.00417727	0.768594	0.105	0.161109
562	Q10454	179	Q10454_179	F46H5.3_C179	Q10454_179	F46H5.3_C179	Probable arginine kinase F46H5.3 OS=Caenorhabditis elegans OX=6239 GN=F46H5.3 PE=3 SV=2	SLQGYPFNPC[IPM]LSEANYLEMESK	0.558368	0.529101	0.543734	0.0206951	3.80611	0.08	2.41e-07
563	P46012	13	P46012_13	C01G6.5_C13	P46012_13	C01G6.5_C13	Uncharacterized protein C01G6.5 OS=Caenorhabditis elegans OX=6239 GN=C01G6.5 PE=4 SV=1	IMC[IPM]NSSR	0.531915	0.555556	0.543735	0.0167165	3.07438	0.05	0.0655234
564	Q20849	1945	Q20849_1945	rod-1_C1945	Q20849_1945	rod-1_C1945	Kinetochore-associated protein rod-1 OS=Caenorhabditis elegans OX=6239 GN=rod-1 PE=1 SV=1	ATC[IPM]IILR	0.54388	NA	0.54388	NA	NA	0.05	0.0488659
565	Q9TXQ1	1196	Q9TXQ1_1196	tank-1_C1196	Q9TXQ1_1196	tank-1_C1196	Tankyrase-like protein OS=Caenorhabditis elegans OX=6239 GN=tank-1 PE=2 SV=1	C[IPM]HVDLK	0.625	0.464208	0.544604	0.113697	20.877	0.08	0.124756
566	A0A1N7SYQ3	203	A0A1N7SYQ3_203	ate-1_C203	A0A1N7SYQ3_203 A0A1N7SYV6_197 P90914_272 Q8I4H6_244 A0A1N7SZF7_271	ate-1_C203 ate-1_C197 ate-1_C272 ate-1_C244 ate-1_C271	Arginyl-tRNA--protein transferase 1 OS=Caenorhabditis elegans OX=6239 GN=ate-1 PE=1 SV=1	NYQHTIHKDEDC[IPM]R	0.544766	NA	0.544766	NA	NA	0.105	0.00140363
567	P47208	295	P47208_295	cct-4_C295	P47208_295	cct-4_C295	T-complex protein 1 subunit delta OS=Caenorhabditis elegans OX=6239 GN=cct-4 PE=2 SV=1	AAGC[IPM]NVLLIQK	0.528929	0.56088	0.544904	0.0225923	4.1461	0.0496667	0.046436
568	G5EDF7	213	G5EDF7_213	sek-1_C213	G5EDF7_213	sek-1_C213	Dual specificity mitogen-activated protein kinase kinase sek-1 OS=Caenorhabditis elegans OX=6239 GN=sek-1 PE=1 SV=1	TVQAGC[IPM]KPYMPPER TVQAGC[IPM]K	0.524408	0.566461	0.545435	0.029736	5.4518	0.0747222	0.100631
569	Q21270	22	Q21270_22	cogc-6_C22	Q21270_22	cogc-6_C22	Conserved oligomeric Golgi complex subunit 6 OS=Caenorhabditis elegans OX=6239 GN=cogc-6 PE=3 SV=1	VTTAC[IPM]AK	0.564972	0.526316	0.545644	0.0273339	5.00948	0.06	0.0934032
570	G5EC23	636	G5EC23_636	hcf-1_C636	G5EC23_636	hcf-1_C636	HCF1 related OS=Caenorhabditis elegans OX=6239 GN=hcf-1 PE=1 SV=1	TC[IPM]VPGYPSAPSSIR	0.490196	0.60241	0.546303	0.079347	14.5244	0.125	0.0273174
571	P34574	780	P34574_780	chc-1_C780	P34574_780	chc-1_C780	Probable clathrin heavy chain 1 OS=Caenorhabditis elegans OX=6239 GN=chc-1 PE=1 SV=1	LNDQLPLIIVC[IPM]DR	0.550546	0.542201	0.546373	0.00590079	1.07999	0.02625	0.00144662
572	B3CJ34	771	B3CJ34_771	gcn-1_C771	B3CJ34_771	gcn-1_C771	GCN (Yeast General Control Nondrepressible) homolog OS=Caenorhabditis elegans OX=6239 GN=gcn-1 PE=1 SV=2	C[IPM]AEGQLYNTR	0.546417	NA	0.546417	NA	NA	0.03	0.155632
573	Q21227	433	Q21227_433	apr-1_C433	Q21227_433 A0A1I6CM53_433	apr-1_C433 apr-1_C433	Adenomatous polyposis coli protein-related protein 1 OS=Caenorhabditis elegans OX=6239 GN=apr-1 PE=1 SV=2	SVLNTLNQPC[IPM]SHR	NA	0.546448	0.546448	NA	NA	0.15	0.018571
574	G5EEI4	141	G5EEI4_141	asp-1_C141	G5EEI4_141	asp-1_C141	ASpartyl Protease OS=Caenorhabditis elegans OX=6239 GN=asp-1 PE=1 SV=1	FSIQYGSGSC[IPM]NGYLGK	0.546448	NA	0.546448	NA	NA	0.22	0.00224019
575	Q09409	1370	Q09409_1370	cid-1_C1370	Q09409_1370	cid-1_C1370	Caffeine Induced Death (S. pombe Cid) homolog OS=Caenorhabditis elegans OX=6239 GN=cid-1 PE=1 SV=1	IGHFVESC[IPM]PQR	0.546448	NA	0.546448	NA	NA	0.08	0.00673707
576	O17953	57	O17953_57	dld-1_C57	O17953_57	dld-1_C57	Dihydrolipoyl dehydrogenase, mitochondrial OS=Caenorhabditis elegans OX=6239 GN=dld-1 PE=3 SV=2	TVC[IPM]VEK	NA	0.546448	0.546448	NA	NA	0.12	0.185957
577	P34647	179	P34647_179	mcm-6_C179	P34647_179	mcm-6_C179	DNA replication licensing factor mcm-6 OS=Caenorhabditis elegans OX=6239 GN=mcm-6 PE=1 SV=1	C[IPM]ANPQCMNR	0.546448	NA	0.546448	NA	NA	0.05	0.0103914
578	P91175	652	P91175_652	syf-1_C652	P91175_652	syf-1_C652	SYF pre-mRNA splicing factor homolog OS=Caenorhabditis elegans OX=6239 GN=syf-1 PE=1 SV=1	VQEMYGIAQC[IPM]R	0.546448	NA	0.546448	NA	NA	0.12	0.118065
579	Q9BKR2	219	Q9BKR2_219	ttc-37_C219	Q9BKR2_219	ttc-37_C219	TeTratriCopeptide repeat domain protein related OS=Caenorhabditis elegans OX=6239 GN=ttc-37 PE=1 SV=2	LLENSC[IPM]K	NA	0.546448	0.546448	NA	NA	0.03	0.0905729
580	P05690	627	P05690_627	vit-2_C627	P05690_627 G8JY38_627	vit-2_C627 vit-2_C627	Vitellogenin-2 OS=Caenorhabditis elegans OX=6239 GN=vit-2 PE=1 SV=5	HFAMSTNPC[IPM]YQR	0.506282	0.587893	0.547087	0.0577071	10.5481	0.118333	0.0488071
581	Q9GZH5	614	Q9GZH5_614	rpn-1_C614	Q9GZH5_614	rpn-1_C614	Proteasome Regulatory Particle, Non-ATPase-like OS=Caenorhabditis elegans OX=6239 GN=rpn-1 PE=1 SV=1	LLHLC[IPM]SEHYETPAAEK	0.502513	0.593844	0.548178	0.0645813	11.7811	0.055	0.0196842
582	P50140	106	P50140_106	hsp-60_C106	P50140_106 G8JYF5_106	hsp-60_C106 hsp-60_C106	Chaperonin homolog Hsp-60, mitochondrial OS=Caenorhabditis elegans OX=6239 GN=hsp-60 PE=2 SV=2	ANEEAGDGTTC[IPM]ATVLAR	0.520999	0.57604	0.54852	0.0389193	7.09534	0.0425	0.00237719
583	B3CJ34	1348	B3CJ34_1348	gcn-1_C1348	B3CJ34_1348	gcn-1_C1348	GCN (Yeast General Control Nondrepressible) homolog OS=Caenorhabditis elegans OX=6239 GN=gcn-1 PE=1 SV=2	C[IPM]LAPLVPK	NA	0.54931	0.54931	NA	NA	0.02	0.0234641
584	P90778	62	P90778_62	C55A6.3_C62	P90778_62	C55A6.3_C62	Uncharacterized protein OS=Caenorhabditis elegans OX=6239 GN=C55A6.3 PE=1 SV=3	LHVIPLALTC[IPM]DK	NA	0.549451	0.549451	NA	NA	0.2	0.00202939
585	Q965N8	933	Q965N8_933	CELE_Y46E12BL.2_C933	Q965N8_933	CELE_Y46E12BL.2_C933	Uncharacterized protein OS=Caenorhabditis elegans OX=6239 GN=CELE_Y46E12BL.2 PE=1 SV=1	SC[IPM]LVAANIIAQK	0.549451	NA	0.549451	NA	NA	0.11	0.0117431
586	P48996	708	P48996_708	dpy-27_C708	P48996_708	dpy-27_C708	Chromosome condensation protein dpy-27 OS=Caenorhabditis elegans OX=6239 GN=dpy-27 PE=1 SV=1	IHC[IPM]VNPEIR	0.549451	NA	0.549451	NA	NA	0.14	0.269387
587	G5EC05	604	G5EC05_604	evl-14_C604	G5EC05_604	evl-14_C604	Uncharacterized protein OS=Caenorhabditis elegans OX=6239 GN=evl-14 PE=1 SV=1	IC[IPM]QIFPDAQILEK	0.549451	NA	0.549451	NA	NA	0.09	0.00703135
588	Q20060	165	Q20060_165	smc-4_C165	Q20060_165	smc-4_C165	Structural maintenance of chromosomes protein 4 OS=Caenorhabditis elegans OX=6239 GN=smc-4 PE=1 SV=1	C[IPM]TVTIHFQR	NA	0.549451	0.549451	NA	NA	0.06	0.0189062
589	B3GWB2	311	B3GWB2_311	vgln-1_C311	B3GWB2_311 Q17832_311	vgln-1_C311 vgln-1_C311	ViGiLN homolog OS=Caenorhabditis elegans OX=6239 GN=vgln-1 PE=1 SV=1	TGC[IPM]VVEVPAEDSGSDQVTLIGNAQDLAK	0.549451	NA	0.549451	NA	NA	0.18	0.0677788
590	Q09374	427	Q09374_427	ZK177.8_C427	Q09374_427	ZK177.8_C427	Uncharacterized protein ZK177.8 OS=Caenorhabditis elegans OX=6239 GN=ZK177.8 PE=4 SV=2	GNC[IPM]NNQTGAAEVVK	0.549451	NA	0.549451	NA	NA	0.04	0.000112882
591	O01510	1163	O01510_1163	smg-1_C1163	O01510_1163	smg-1_C1163	Serine/threonine-protein kinase smg-1 OS=Caenorhabditis elegans OX=6239 GN=smg-1 PE=1 SV=3	GQSC[IPM]AAHSEIIR	0.60241	0.497512	0.549961	0.0741735	13.4871	0.08	0.0283717
592	Q22053	299	Q22053_299	fib-1_C299	Q22053_299	fib-1_C299	rRNA 2'-O-methyltransferase fibrillarin OS=Caenorhabditis elegans OX=6239 GN=fib-1 PE=3 SV=1	ANC[IPM]IDSTAEPEAVFAGEVNK	0.442478	0.657895	0.550186	0.152323	27.6857	0.11	0.000101816
593	Q17556	400	Q17556_400	C01F1.3_C400	Q17556_400	C01F1.3_C400	Uncharacterized protein OS=Caenorhabditis elegans OX=6239 GN=C01F1.3 PE=1 SV=1	THGPGC[IPM]NTIEYLEGR	0.617284	0.483092	0.550188	0.0948882	17.2465	0.075	5.11e-07
594	P34524	161	P34524_161	K12H4.3_C161	P34524_161	K12H4.3_C161	Ribosome biogenesis protein BRX1 homolog OS=Caenorhabditis elegans OX=6239 GN=K12H4.3 PE=3 SV=1	MSGNC[IPM]LR	0.483092	0.617284	0.550188	0.0948882	17.2465	0.1	0.10336
595	O76558	273	O76558_273	math-20_C273	O76558_273	math-20_C273	MATH (Meprin-associated Traf homology) domain containing OS=Caenorhabditis elegans OX=6239 GN=math-20 PE=1 SV=1	IIQITELSC[IPM]QEK	0.571895	0.529101	0.550498	0.0302606	5.49694	0.085	0.00136719
596	Q9XX03	2	Q9XX03_2	CELE_Y47D3B.1_C2	Q9XX03_2	CELE_Y47D3B.1_C2	Uncharacterized protein OS=Caenorhabditis elegans OX=6239 GN=CELE_Y47D3B.1 PE=1 SV=3	MC[IPM]SNQR	0.606061	0.49505	0.550555	0.0784967	14.2577	0.055	0.281394
597	Q9XTU9	60	Q9XTU9_60	glrx-5_C60	Q9XTU9_60	glrx-5_C60	Glutaredoxin OS=Caenorhabditis elegans OX=6239 GN=glrx-5 PE=1 SV=1	GTQQEPAC[IPM]GFSR	0.535264	0.566544	0.550904	0.0221188	4.015	0.0433333	0.00338894	Metal binding
598	Q95QM8	652	Q95QM8_652	gfat-1_C652	Q95QM8_652 Q19130_665	gfat-1_C652 gfat-1_C665	Glutamine-Fructose 6-phosphate AminoTransferase homolog OS=Caenorhabditis elegans OX=6239 GN=gfat-1 PE=1 SV=1	KGAPIIIADC[IPM]TVPEGDLAGMK GAPIIIADC[IPM]TVPEGDLAGMK	0.52356	0.578289	0.550925	0.038699	7.02438	0.1	0.058994
599	G5EFR8	504	G5EFR8_504	prx-6_C504	G5EFR8_504	prx-6_C504	PEX6 OS=Caenorhabditis elegans OX=6239 GN=prx-6 PE=1 SV=1	SGIILYGSPGC[IPM]GK	0.552486	0.549451	0.550968	0.00214652	0.389591	0.13	0.00073377
600	V6CLI5	654	V6CLI5_654	acs-13_C654	V6CLI5_654 Q9N302_647 V6CK48_604	acs-13_C654 acs-13_C647 acs-13_C604	Fatty Acid CoA Synthetase family OS=Caenorhabditis elegans OX=6239 GN=acs-13 PE=1 SV=1	GTFEELC[IPM]NNDAVK	NA	0.55102	0.55102	NA	NA	0.0733333	0.0102893
601	O61199	358	O61199_358	ogdh-1_C358	O61199_358 U4PC51_131	ogdh-1_C358 ogdh-1_C131	2-oxoglutarate dehydrogenase, mitochondrial OS=Caenorhabditis elegans OX=6239 GN=ogdh-1 PE=1 SV=2	YHLGVC[IPM]IER	0.551029	NA	0.551029	NA	NA	0.075	0.0248037
602	Q21274	230	Q21274_230	CELE_K07C5.2_C230	Q21274_230	CELE_K07C5.2_C230	Uncharacterized protein OS=Caenorhabditis elegans OX=6239 GN=CELE_K07C5.2 PE=1 SV=1	EILQEKPLVDLC[IPM]QK	0.558659	0.543478	0.551069	0.0107346	1.94795	0.065	0.0739131
603	Q9U2B1	167	Q9U2B1_167	CELE_Y47H9C.8_C167	Q9U2B1_167	CELE_Y47H9C.8_C167	Uncharacterized protein OS=Caenorhabditis elegans OX=6239 GN=CELE_Y47H9C.8 PE=1 SV=1	AGEHC[IPM]IQETEIFR	0.558659	0.543478	0.551069	0.0107346	1.94795	0.04	0.0181031
604	O45622	363	O45622_363	erfa-3_C363	O45622_363	erfa-3_C363	Eukaryotic Release FActor homolog OS=Caenorhabditis elegans OX=6239 GN=erfa-3 PE=1 SV=2	MESGC[IPM]VQK	0.581395	0.520833	0.551114	0.0428238	7.7704	0.045	0.114351
605	Q8WTL6	75	Q8WTL6_75	hpo-29_C75	Q8WTL6_75	hpo-29_C75	Uncharacterized protein OS=Caenorhabditis elegans OX=6239 GN=hpo-29 PE=1 SV=2	LQEAQDC[IPM]VR	0.540572	0.561798	0.551185	0.0150089	2.72303	0.0233333	0.160557
606	O44503	531	O44503_531	aass-1_C531	O44503_531 U4PFH6_549	aass-1_C531 aass-1_C549	AminoAdipate-Semialdehyde Synthase homolog OS=Caenorhabditis elegans OX=6239 GN=aass-1 PE=1 SV=1	LC[IPM]TSPNIQSVVVDIAR	NA	0.552486	0.552486	NA	NA	0.16	1.64e-05
607	P54889	602	P54889_602	alh-13_C602	P54889_602	alh-13_C602	Probable delta-1-pyrroline-5-carboxylate synthase OS=Caenorhabditis elegans OX=6239 GN=alh-13 PE=3 SV=2	C[IPM]DYPSACNAAETILIHK	NA	0.552486	0.552486	NA	NA	0.24	1.65e-05
608	Q20644	966	Q20644_966	CELE_F52B5.3_C966	Q20644_966	CELE_F52B5.3_C966	Uncharacterized protein OS=Caenorhabditis elegans OX=6239 GN=CELE_F52B5.3 PE=1 SV=1	NNSQQNQFC[IPM]R	NA	0.552486	0.552486	NA	NA	0.05	0.00199889
609	Q9U2F2	649	Q9U2F2_649	cpt-1_C649	Q9U2F2_649	cpt-1_C649	Carnitine Palmitoyl Transferase OS=Caenorhabditis elegans OX=6239 GN=cpt-1 PE=1 SV=3	DAMC[IPM]GQGVDR	0.552486	NA	0.552486	NA	NA	0.09	0.0125649
610	Q19264	184	Q19264_184	F09E5.3_C184	Q19264_184	F09E5.3_C184	Putative deoxyribose-phosphate aldolase OS=Caenorhabditis elegans OX=6239 GN=F09E5.3 PE=3 SV=1	AC[IPM]GSAHLK	0.552486	NA	0.552486	NA	NA	0.07	0.00461802
611	Q23221	395	Q23221_395	fat-3_C395	Q23221_395 N1NTM6_294	fat-3_C395 fat-3_C294	Delta(6)-fatty-acid desaturase fat-3 OS=Caenorhabditis elegans OX=6239 GN=fat-3 PE=1 SV=2	C[IPM]NLNACMK	NA	0.552486	0.552486	NA	NA	0.07	0.0173647
612	Q17329	979	Q17329_979	Gag,_C979	Q17329_979	Gag,_C979	Gag, pol and env protein OS=Caenorhabditis elegans OX=6239 PE=4 SV=1	FTTIC[IPM]EHLK	NA	0.552486	0.552486	NA	NA	0.29	0.045844
613	Q7JKC3	879	Q7JKC3_879	math-33_C879	Q7JKC3_879 G3MU83_879 G3MU81_879 O45624_879 N1NTD8_882 N1NVB4_882 N1NSE3_882 G3MU82_879 N1NSD8_882 N1NV07_882 N1NTD2_882 N1NTI7_882 G3MU79_879 G3MU80_879 O45623_879 N1NTJ2_882	math-33_C879 math-33_C879 math-33_C879 math-33_C879 math-33_C882 math-33_C882 math-33_C882 math-33_C879 math-33_C882 math-33_C882 math-33_C882 math-33_C882 math-33_C879 math-33_C879 math-33_C879 math-33_C882	Ubiquitin carboxyl-terminal hydrolase 7 OS=Caenorhabditis elegans OX=6239 GN=math-33 PE=3 SV=1	FEPFFDDYMLNTC[IPM]K	0.552486	NA	0.552486	NA	NA	0.09	0.00167127
614	Q9N489	68	Q9N489_68	ncap-1_C68	Q9N489_68	ncap-1_C68	NeCAP (NECAP) endocytosis associated protein homolog OS=Caenorhabditis elegans OX=6239 GN=ncap-1 PE=1 SV=1	C[IPM]PIDAHPGNAIEAVSDSSR	0.552486	NA	0.552486	NA	NA	0.09	0.0656852
615	Q19818	133	Q19818_133	nhl-2_C133	Q19818_133	nhl-2_C133	NHL (Ring finger b-box coiled coil) domain containing OS=Caenorhabditis elegans OX=6239 GN=nhl-2 PE=1 SV=2	C[IPM]PICSQESHVGNDVR	0.552486	NA	0.552486	NA	NA	0.11	0.00046125
616	Q17343	1172	Q17343_1172	unc-44_C1172	Q17343_1172 Q8MQG0_1166 Q17342_269 Q5TYL6_262 Q7JP86_1172 G5ECZ1_1166 V6CLR6_339 Q17341_342 V6CLS7_333 Q17344_1172 Q17490_1172 Q5TYL5_152	unc-44_C1172 unc-44_C1166 unc-44_C269 unc-44_C262 unc-44_C1172 unc-44_C1166 unc-44_C339 unc-44_C342 unc-44_C333 unc-44_C1172 unc-44_C1172 unc-44_C152	AO13 ankyrin OS=Caenorhabditis elegans OX=6239 GN=unc-44 PE=4 SV=2	QEVHC[IPM]VGPEGGVIISSVVPR	0.552486	NA	0.552486	NA	NA	0.04	2.01e-07
617	Q9XXC8	246	Q9XXC8_246	Y48A6B.9_C246	Q9XXC8_246	Y48A6B.9_C246	Enoyl-[acyl-carrier-protein] reductase, mitochondrial OS=Caenorhabditis elegans OX=6239 GN=Y48A6B.9 PE=3 SV=1	GGTC[IPM]VTYGGMSK	0.552486	NA	0.552486	NA	NA	0.12	0.0107126
618	Q9BHK7	982	Q9BHK7_982	xrn-1_C982	Q9BHK7_982	xrn-1_C982	5'-3' exoribonuclease 1 OS=Caenorhabditis elegans OX=6239 GN=xrn-1 PE=1 SV=3	QC[IPM]QVDTR	0.555556	0.549451	0.552503	0.00431689	0.781334	0.04	0.0952088
619	Q9NAE2	34	Q9NAE2_34	Y51H4A.7_C34	Q9NAE2_34	Y51H4A.7_C34	Probable urocanate hydratase OS=Caenorhabditis elegans OX=6239 GN=Y51H4A.7 PE=3 SV=2	RPC[IPM]NLTQTEK	0.555556	0.549451	0.552503	0.00431689	0.781334	0.07	0.00197892
620	Q09543	302	Q09543_302	paa-1_C302	Q09543_302 V5XY55_302	paa-1_C302 paa-1_C302	Probable serine/threonine-protein phosphatase PP2A regulatory subunit OS=Caenorhabditis elegans OX=6239 GN=paa-1 PE=1 SV=2	C[IPM]AATQR	0.554264	0.552503	0.553383	0.00124511	0.225	0.0185714	0.148113
621	Q17688	233	Q17688_233	C06A6.5_C233	Q17688_233	C06A6.5_C233	Thioredoxin domain-containing protein C06A6.5 OS=Caenorhabditis elegans OX=6239 GN=C06A6.5 PE=1 SV=2	C[IPM]IPLVR	0.473934	0.632911	0.553423	0.112414	20.3126	0.1	0.226809
622	Q6A593	351	Q6A593_351	alh-6_C351	Q6A593_351 Q86N72_351 G4RZC3_211 G5EC31_351	alh-6_C351 alh-6_C351 alh-6_C211 alh-6_C351	ALdehyde deHydrogenase OS=Caenorhabditis elegans OX=6239 GN=alh-6 PE=1 SV=1	CSAC[IPM]SR	0.50813	0.598802	0.553466	0.064115	11.5843	0.02	0.110015
623	Q94137	463	Q94137_463	mrp-2_C463	Q94137_463 Q20943_463	mrp-2_C463 mrp-2_C463	Multidrug resistance related protein 2 OS=Caenorhabditis elegans OX=6239 GN=mrp-2 PE=2 SV=1	KC[IPM]QTEQMK C[IPM]QTEQMK	0.593267	0.514057	0.553662	0.0560099	10.1163	0.0516667	0.135323
624	Q9XV04	2	Q9XV04_2	CELE_F49H6.5_C2	Q9XV04_2	CELE_F49H6.5_C2	Uncharacterized protein OS=Caenorhabditis elegans OX=6239 GN=CELE_F49H6.5 PE=1 SV=1	C[IPM]LQAGK	0.553856	NA	0.553856	NA	NA	0.035	0.158403
625	A0A0K3AY44	143	A0A0K3AY44_143	CELE_T08B1.1_C143	A0A0K3AY44_143 A0A0K3AVV4_304 O44557_283	CELE_T08B1.1_C143 CELE_T08B1.1_C304 CELE_T08B1.1_C283	Uncharacterized protein OS=Caenorhabditis elegans OX=6239 GN=CELE_T08B1.1 PE=1 SV=1	NDLSEAC[IPM]EVLNDIAHQR	0.53315	0.574713	0.553931	0.0293894	5.30561	0.095	0.0232197
626	Q03606	643	Q03606_643	T23G5.2_C643	Q03606_643	T23G5.2_C643	CRAL-TRIO domain-containing protein T23G5.2 OS=Caenorhabditis elegans OX=6239 GN=T23G5.2 PE=4 SV=3	AVVFQEGDSMQGSHYC[IPM]SR	NA	0.554173	0.554173	NA	NA	0.165	3.09e-07
627	Q23191	584	Q23191_584	puf-9_C584	Q23191_584	puf-9_C584	PUF (Pumilio/FBF) domain-containing OS=Caenorhabditis elegans OX=6239 GN=puf-9 PE=1 SV=2	C[IPM]LTFGGHAER	0.505051	0.606061	0.555556	0.0714249	12.8565	0.045	0.00846549
628	O16928	413	O16928_413	CELE_F25G6.9_C413	O16928_413	CELE_F25G6.9_C413	Uncharacterized protein OS=Caenorhabditis elegans OX=6239 GN=CELE_F25G6.9 PE=1 SV=2	ITAC[IPM]LEGDR	0.555556	NA	0.555556	NA	NA	0.08	0.0460998
629	P92005	291	P92005_291	cpz-2_C291	P92005_291	cpz-2_C291	CathePsin Z OS=Caenorhabditis elegans OX=6239 GN=cpz-2 PE=1 SV=1	GNC[IPM]QGGEIGNVLEHAK	NA	0.555556	0.555556	NA	NA	0.02	0.000343644
630	Q9N574	436	Q9N574_436	cyp-31a3_C436	Q9N574_436 G5EGT6_436	cyp-31a3_C436 cyp-31a2_C436	CYtochrome P450 family OS=Caenorhabditis elegans OX=6239 GN=cyp-31a3 PE=3 SV=2	NC[IPM]IGQR	0.555556	NA	0.555556	NA	NA	0.08	0.167905
631	Q93830	161	Q93830_161	exos-3_C161	Q93830_161	exos-3_C161	EXOSome (Multiexonuclease complex) component OS=Caenorhabditis elegans OX=6239 GN=exos-3 PE=1 SV=1	LINPSC[IPM]K	0.555556	NA	0.555556	NA	NA	0.03	0.108665
632	O45436	428	O45436_428	nhr-4_C428	O45436_428	nhr-4_C428	Nuclear hormone receptor family member nhr-4 OS=Caenorhabditis elegans OX=6239 GN=nhr-4 PE=2 SV=2	C[IPM]TTSAQATLR	NA	0.555556	0.555556	NA	NA	0.06	0.00418302
633	Q09601	242	Q09601_242	npp-19_C242	Q09601_242	npp-19_C242	Nucleoporin NUP35 OS=Caenorhabditis elegans OX=6239 GN=npp-19 PE=1 SV=2	YSC[IPM]VTHAQQAISR	0.555556	NA	0.555556	NA	NA	0.11	0.0114497
634	Q19905	32	Q19905_32	sqv-4_C32	Q19905_32	sqv-4_C32	UDP-glucose 6-dehydrogenase OS=Caenorhabditis elegans OX=6239 GN=sqv-4 PE=1 SV=1	C[IPM]PHITVTVVDMNTAK	0.555556	NA	0.555556	NA	NA	0.02	0.309073
635	O44410	338	O44410_338	T07A9.8_C338	O44410_338	T07A9.8_C338	Ribosomal RNA-processing protein 8 OS=Caenorhabditis elegans OX=6239 GN=T07A9.8 PE=3 SV=1	LKPC[IPM]LYK	NA	0.555556	0.555556	NA	NA	0.09	0.370225
636	Q9XWB4	136	Q9XWB4_136	tag-164_C136	Q9XWB4_136	tag-164_C136	Uncharacterized protein OS=Caenorhabditis elegans OX=6239 GN=tag-164 PE=1 SV=1	C[IPM]SAASNITALPAGSGHIAPK	0.555556	NA	0.555556	NA	NA	0.11	0.000827379
637	Q20819	44	Q20819_44	tsfm-1_C44	Q20819_44	tsfm-1_C44	Elongation factor Ts, mitochondrial OS=Caenorhabditis elegans OX=6239 GN=tsfm-1 PE=2 SV=1	TGYSYVNC[IPM]R	NA	0.555556	0.555556	NA	NA	0.12	0.00527877
638	A0A2C9C388	3417	A0A2C9C388_3417	unc-68_C3417	A0A2C9C388_3417 A0A2C9C3E8_3535 A0A2C9C384_3533 A0A2C9C370_3417 A0A2C9C3I4_3417 A0A2C9C325_3417 A0A2C9C3P6_3533 A0A2C9C2X2_3533 A0A2C9C354_3419 Q94279_3535 B7WN66_3419 A0A2C9C3G1_3533 A0A2C9C3F1_3535 I2HAA7_3419 I2HAA6_3535 A0A2C9C390_3419	unc-68_C3417 unc-68_C3535 unc-68_C3533 unc-68_C3417 unc-68_C3417 unc-68_C3417 unc-68_C3533 unc-68_C3533 unc-68_C3419 unc-68_C3535 unc-68_C3419 unc-68_C3533 unc-68_C3535 unc-68_C3419 unc-68_C3535 unc-68_C3419	Uncharacterized protein OS=Caenorhabditis elegans OX=6239 GN=unc-68 PE=1 SV=1	ASVVQTTSVSC[IPM]DHINR	NA	0.555556	0.555556	NA	NA	0.13	1.12e-05
639	P34657	129	P34657_129	ZK632.12_C129	P34657_129	ZK632.12_C129	Uncharacterized protein ZK632.12 OS=Caenorhabditis elegans OX=6239 GN=ZK632.12 PE=1 SV=2	C[IPM]VTDLLER	0.555556	NA	0.555556	NA	NA	0.18	0.0121872
640	G5EC23	341	G5EC23_341	hcf-1_C341	G5EC23_341	hcf-1_C341	HCF1 related OS=Caenorhabditis elegans OX=6239 GN=hcf-1 PE=1 SV=1	AGHC[IPM]AAAVGDR	0.515464	0.595705	0.555585	0.0567393	10.2125	0.0525	0.0095731
641	Q09359	271	Q09359_271	ZK1307.1_C271	Q09359_271	ZK1307.1_C271	Uncharacterized protein ZK1307.1 OS=Caenorhabditis elegans OX=6239 GN=ZK1307.1 PE=4 SV=1	SGGAC[IPM]QCLVLR	0.549451	0.561798	0.555624	0.00873079	1.57135	0.07	0.000838894
642	Q9NAN1	294	Q9NAN1_294	uba-2_C294	Q9NAN1_294	uba-2_C294	SUMO-activating enzyme subunit uba-2 OS=Caenorhabditis elegans OX=6239 GN=uba-2 PE=3 SV=3	RPSPLEFHTASSTGGEPQSLC[IPM]DAQR	0.568182	0.543478	0.55583	0.0174681	3.1427	0.22	1.3e-06
643	Q95QQ2	128	Q95QQ2_128	C56C10.7_C128	Q95QQ2_128	C56C10.7_C128	Probable trafficking protein particle complex subunit 13 homolog OS=Caenorhabditis elegans OX=6239 GN=C56C10.7 PE=3 SV=1	C[IPM]EGQVISHEVK	0.401606	0.710113	0.55586	0.218147	39.245	0.11	0.00990607
644	Q17795	117	Q17795_117	wsp-1_C117	Q17795_117	wsp-1_C117	WASP (Actin cytoskeleton modulator) homolog OS=Caenorhabditis elegans OX=6239 GN=wsp-1 PE=1 SV=3	AQSFPQC[IPM]R	0.608904	0.503552	0.556228	0.0744946	13.3928	0.0416667	0.0809738
645	Q9N4M4	1641	Q9N4M4_1641	anc-1_C1641	Q9N4M4_1641 A0A2C9C3A7_1634 A0A2C9C2Z1_636	anc-1_C1641 anc-1_C1634 anc-1_C636	Nuclear anchorage protein 1 OS=Caenorhabditis elegans OX=6239 GN=anc-1 PE=1 SV=3	YVEC[IPM]ELIDSSR	0.581395	0.531915	0.556655	0.034988	6.28539	0.115	0.003737
646	O01761	3108	O01761_3108	unc-89_C3108	O01761_3108 A0A2C9C2V5_2613 A0A2C9C332_1995 A0A2C9C330_3086 A0A2C9C2V3_2062 A0A2C9C2W9_2535 A0A2C9C2S8_3086	unc-89_C3108 unc-89_C2613 unc-89_C1995 unc-89_C3086 unc-89_C2062 unc-89_C2535 unc-89_C3086	Muscle M-line assembly protein unc-89 OS=Caenorhabditis elegans OX=6239 GN=unc-89 PE=1 SV=3	LVLSC[IPM]SVK	0.531915	0.581395	0.556655	0.034988	6.28539	0.165	0.0514264
647	Q9U1Y0	128	Q9U1Y0_128	agt-1_C128	Q9U1Y0_128 Q2HQK2_86	agt-1_C128 agt-1_C86	AlkylGuanine DNA alkylTransferase OS=Caenorhabditis elegans OX=6239 GN=agt-1 PE=1 SV=2	AVASAC[IPM]AR	0.571429	0.542041	0.556735	0.02078	3.73247	0.025	0.0147458
648	P34429	280	P34429_280	F44B9.8_C280	P34429_280	F44B9.8_C280	Probable replication factor C subunit 5 OS=Caenorhabditis elegans OX=6239 GN=F44B9.8 PE=3 SV=3	C[IPM]MNTIQTK	0.522812	0.591161	0.556987	0.0483298	8.67701	0.0745833	0.0190633
649	G5EDZ7	57	G5EDZ7_57	cdr-4_C57	G5EDZ7_57	cdr-4_C57	CaDmium Responsive OS=Caenorhabditis elegans OX=6239 GN=cdr-4 PE=1 SV=1	SC[IPM]PNLSPFCMK	0.44843	0.666667	0.557549	0.154316	27.6776	0.145	0.14689
650	Q18910	93	Q18910_93	CELE_D1005.2_C93	Q18910_93	CELE_D1005.2_C93	UTP--glucose-1-phosphate uridylyltransferase OS=Caenorhabditis elegans OX=6239 GN=CELE_D1005.2 PE=1 SV=2	LNGGLGTTMGC[IPM]SK	0.531915	0.583214	0.557565	0.0362742	6.50582	0.1425	0.0281955
651	O01598	249	O01598_249	let-355_C249	O01598_249	let-355_C249	Uncharacterized protein OS=Caenorhabditis elegans OX=6239 GN=let-355 PE=1 SV=3	FENATC[IPM]HK	0.557627	NA	0.557627	NA	NA	0.135	0.0128684
652	P90868	145	P90868_145	pbs-7_C145	P90868_145	pbs-7_C145	Proteasome subunit beta OS=Caenorhabditis elegans OX=6239 GN=pbs-7 PE=1 SV=2	GC[IPM]AYQVK	NA	0.557674	0.557674	NA	NA	0.0666667	0.0999974
653	Q94263	532	Q94263_532	miro-1_C532	Q94263_532	miro-1_C532	Mitochondrial Rho GTPase 1 OS=Caenorhabditis elegans OX=6239 GN=miro-1 PE=3 SV=1	TPC[IPM]VMIATK	NA	0.558084	0.558084	NA	NA	0.11	0.0482254
654	Q95NU5	329	Q95NU5_329	ooc-5_C329	Q95NU5_329	ooc-5_C329	Torsin-like protein OS=Caenorhabditis elegans OX=6239 GN=ooc-5 PE=1 SV=1	AFSSSGC[IPM]K	0.510204	0.606061	0.558132	0.0677808	12.1442	0.17	0.106983
655	Q960A1	180	Q960A1_180	gad-3_C180	Q960A1_180	gad-3_C180	Probable aldehyde oxidase gad-3 OS=Caenorhabditis elegans OX=6239 GN=gad-3 PE=3 SV=3	TGGGCC[IPM]K	0.577236	0.539087	0.558162	0.0269749	4.83282	0.0525	0.0742326
656	Q9XW10	797	Q9XW10_797	pad-1_C797	Q9XW10_797	pad-1_C797	Protein pad-1 OS=Caenorhabditis elegans OX=6239 GN=pad-1 PE=2 SV=2	KFC[IPM]TEQQR FC[IPM]TEQQR	0.566204	0.550424	0.558314	0.0111581	1.99853	0.09	0.0598093
657	Q95XJ0	107	Q95XJ0_107	CELE_Y69A2AR.18_C107	Q95XJ0_107 Q95XI9_107	CELE_Y69A2AR.18_C107 CELE_Y69A2AR.18_C107	Uncharacterized protein OS=Caenorhabditis elegans OX=6239 GN=CELE_Y69A2AR.18 PE=1 SV=1	GLC[IPM]GGVHSSIVK	0.577618	0.539153	0.558386	0.0271983	4.87088	0.077	0.00438576
658	Q5WRP1	158	Q5WRP1_158	C11H1.9_C158	Q5WRP1_158 Q5WRP2_158	C11H1.9_C158 C11H1.9_C158	Uncharacterized protein OS=Caenorhabditis elegans OX=6239 GN=C11H1.9 PE=1 SV=1	TGC[IPM]LSSLR	NA	0.558659	0.558659	NA	NA	0.06	0.0316891
659	P41992	230	P41992_230	ggtb-1_C230	P41992_230	ggtb-1_C230	Probable geranylgeranyl transferase type-2 subunit beta OS=Caenorhabditis elegans OX=6239 GN=ggtb-1 PE=3 SV=2	QC[IPM]DSGGLNGRPEK	0.558659	NA	0.558659	NA	NA	0.07	0.00232476
660	Q9XXI9	497	Q9XXI9_497	mcm-2_C497	Q9XXI9_497	mcm-2_C497	DNA helicase OS=Caenorhabditis elegans OX=6239 GN=mcm-2 PE=1 SV=1	GDINVLLC[IPM]GDPGTAK	NA	0.558659	0.558659	NA	NA	0.1	0.0237624
661	F5GU87	266	F5GU87_266	otub-3_C266	F5GU87_266 F5GU86_328 Q19681_307	otub-3_C266 otub-3_C328 otub-3_C307	OTUBain deubiquitylating protease homolog OS=Caenorhabditis elegans OX=6239 GN=otub-3 PE=1 SV=1	HAYSLGEHYNSTC[IPM]PY	0.558659	NA	0.558659	NA	NA	0.06	0.0954432
662	Q9GRZ2	725	Q9GRZ2_725	prp-6_C725	Q9GRZ2_725	prp-6_C725	Yeast PRP (Splicing factor) related OS=Caenorhabditis elegans OX=6239 GN=prp-6 PE=1 SV=3	LC[IPM]EECIQK	NA	0.558659	0.558659	NA	NA	0.13	0.00692578
663	Q22875	467	Q22875_467	soc-2_C467	Q22875_467 V6CK98_457 V6CJ50_539	soc-2_C467 soc-2_C457 soc-2_C539	Leucine-rich repeat protein soc-2 OS=Caenorhabditis elegans OX=6239 GN=soc-2 PE=1 SV=3	SIGNLC[IPM]SLQDLR	0.558659	NA	0.558659	NA	NA	0.17	0.0489937
664	Q20375	208	Q20375_208	sptl-2_C208	Q20375_208	sptl-2_C208	Serine palmitoyltransferase 2 OS=Caenorhabditis elegans OX=6239 GN=sptl-2 PE=3 SV=1	EGLSC[IPM]CTTVHER	0.558659	NA	0.558659	NA	NA	0.07	0.326046
665	O62289	89	O62289_89	ttr-51_C89	O62289_89	ttr-51_C89	TransThyretin-Related family domain OS=Caenorhabditis elegans OX=6239 GN=ttr-51 PE=1 SV=2	VYHDC[IPM]DDGIIPGQR	NA	0.558659	0.558659	NA	NA	0.06	0.0713523
666	O45722	222	O45722_222	CELE_R74.8_C222	O45722_222 Q6BEV8_222	CELE_R74.8_C222 CELE_R74.8_C222	Uncharacterized protein OS=Caenorhabditis elegans OX=6239 GN=CELE_R74.8 PE=1 SV=2	YWIIC[IPM]DR	0.558706	NA	0.558706	NA	NA	0.113333	0.12513
667	Q9U287	200	Q9U287_200	CELE_Y48C3A.20_C200	Q9U287_200	CELE_Y48C3A.20_C200	Uncharacterized protein OS=Caenorhabditis elegans OX=6239 GN=CELE_Y48C3A.20 PE=1 SV=1	C[IPM]TFQLQFER	0.505051	0.613497	0.559274	0.0766832	13.7112	0.08	0.00216512
668	P90978	367	P90978_367	uaf-1_C367	P90978_367 Q8MXS2_342	uaf-1_C367 uaf-1_C342	Splicing factor U2AF 65 kDa subunit OS=Caenorhabditis elegans OX=6239 GN=uaf-1 PE=2 SV=2	QLVVQLAC[IPM]ANQQR	0.522433	0.596301	0.559367	0.0522328	9.33784	0.1095	0.0109841
669	Q09444	124	Q09444_124	ubh-4_C124	Q09444_124	ubh-4_C124	Probable ubiquitin carboxyl-terminal hydrolase ubh-4 OS=Caenorhabditis elegans OX=6239 GN=ubh-4 PE=3 SV=2	GHC[IPM]LSNSEEIR	0.560075	NA	0.560075	NA	NA	0.075	0.00072028
670	O16928	556	O16928_556	CELE_F25G6.9_C556	O16928_556	CELE_F25G6.9_C556	Uncharacterized protein OS=Caenorhabditis elegans OX=6239 GN=CELE_F25G6.9 PE=1 SV=2	MSC[IPM]IEELANLK	0.560684	NA	0.560684	NA	NA	0.0833333	0.00434169
671	Q19337	253	Q19337_253	F11A10.5_C253	Q19337_253	F11A10.5_C253	Protein ST7 homolog OS=Caenorhabditis elegans OX=6239 GN=F11A10.5 PE=3 SV=1	LAMC[IPM]AR	0.526447	0.595238	0.560843	0.0486426	8.67313	0.0575	0.123243
672	Q9XWD1	91	Q9XWD1_91	acs-5_C91	Q9XWD1_91	acs-5_C91	Fatty Acid CoA Synthetase family OS=Caenorhabditis elegans OX=6239 GN=acs-5 PE=1 SV=1	TESNGGPC[IPM]VGTR	0.589941	0.531915	0.560928	0.0410303	7.31472	0.075	0.016465
673	P34703	1000	P34703_1000	emb-5_C1000	P34703_1000	emb-5_C1000	Suppressor of Ty 6 homolog OS=Caenorhabditis elegans OX=6239 GN=emb-5 PE=1 SV=1	VFMNC[IPM]AGFIK	0.679935	0.442478	0.561206	0.167907	29.919	0.155	0.0327756
674	Q93413	955	Q93413_955	drh-3_C955	Q93413_955	drh-3_C955	Dicer Related Helicase OS=Caenorhabditis elegans OX=6239 GN=drh-3 PE=1 SV=3	LMCSNC[IPM]SK	0.609756	0.512821	0.561288	0.0685438	12.2119	0.05	0.106628
675	P18948	1476	P18948_1476	vit-6_C1476	P18948_1476	vit-6_C1476	Vitellogenin-6 OS=Caenorhabditis elegans OX=6239 GN=vit-6 PE=1 SV=5	NQQC[IPM]GLCGHYDNEK	0.534492	0.588235	0.561364	0.0380022	6.76962	0.055	0.0369325
676	Q21210	929	Q21210_929	CELE_K04C2.2_C929	Q21210_929	CELE_K04C2.2_C929	Uncharacterized protein OS=Caenorhabditis elegans OX=6239 GN=CELE_K04C2.2 PE=1 SV=1	VTVC[IPM]IQNDEK	0.588235	0.534759	0.561497	0.0378132	6.73435	0.125	0.0193746
677	G5EFH7	101	G5EFH7_101	agef-1_C101	G5EFH7_101 Q7K783_101	agef-1_C101 agef-1_C101	Arf-1 Guanine nucleotide Exchange Factor homolog OS=Caenorhabditis elegans OX=6239 GN=agef-1 PE=1 SV=1	IVITALDC[IPM]LQK	0.561798	NA	0.561798	NA	NA	0.07	0.000436756
678	Q09464	120	Q09464_120	C16C10.8_C120	Q09464_120	C16C10.8_C120	Uncharacterized protein C16C10.8 OS=Caenorhabditis elegans OX=6239 GN=C16C10.8 PE=4 SV=1	FINFLTNSC[IPM]R	0.561798	NA	0.561798	NA	NA	0.08	0.0365341
679	Q7YWP5	202	Q7YWP5_202	CELE_Y46G5A.35_C202	Q7YWP5_202	CELE_Y46G5A.35_C202	Uncharacterized protein OS=Caenorhabditis elegans OX=6239 GN=CELE_Y46G5A.35 PE=1 SV=1	ISIIC[IPM]R	0.561798	NA	0.561798	NA	NA	0.08	0.243704
680	Q27515	358	Q27515_358	cyp-13A6_C358	Q27515_358	cyp-13A6_C358	Putative cytochrome P450 CYP13A6 OS=Caenorhabditis elegans OX=6239 GN=cyp-13A6 PE=3 SV=1	EC[IPM]PDPEIFFDHLSK	0.561798	NA	0.561798	NA	NA	0.1	0.000569006
681	Q9U2K0	119	Q9U2K0_119	dhhc-8_C119	Q9U2K0_119	dhhc-8_C119	Palmitoyltransferase OS=Caenorhabditis elegans OX=6239 GN=dhhc-8 PE=1 SV=3	SSHC[IPM]SVCNR	NA	0.561798	0.561798	NA	NA	0.05	0.00641685
682	K8ERU3	1639	K8ERU3_1639	hpo-27_C1639	K8ERU3_1639	hpo-27_C1639	Uncharacterized protein OS=Caenorhabditis elegans OX=6239 GN=hpo-27 PE=1 SV=1	QNC[IPM]ANSIYR	0.561798	0.561798	0.561798	0	0	0.06	0.0133698
683	O17732	371	O17732_371	pyc-1_C371	O17732_371	pyc-1_C371	Pyruvate carboxylase 1 OS=Caenorhabditis elegans OX=6239 GN=pyc-1 PE=1 SV=1	LSQETIQTTGSAIQC[IPM]R	0.561798	NA	0.561798	NA	NA	0.04	0.0754623
684	Q21284	459	Q21284_459	CELE_K07E3.4_C459	Q21284_459	CELE_K07E3.4_C459	Uncharacterized protein OS=Caenorhabditis elegans OX=6239 GN=CELE_K07E3.4 PE=1 SV=2	FGIPVVVC[IPM]VNK	0.531915	0.591716	0.561815	0.0422858	7.52663	0.11	0.0168586
685	Q95XM9	322	Q95XM9_322	ddx-27_C322	Q95XM9_322	ddx-27_C322	DEAD boX helicase homolog OS=Caenorhabditis elegans OX=6239 GN=ddx-27 PE=1 SV=2	LC[IPM]AQNR	0.571429	0.552486	0.561957	0.0133943	2.38351	0.035	0.307833
686	Q9TXQ1	1351	Q9TXQ1_1351	tank-1_C1351	Q9TXQ1_1351	tank-1_C1351	Tankyrase-like protein OS=Caenorhabditis elegans OX=6239 GN=tank-1 PE=2 SV=1	C[IPM]FGALTSEETIEK	0.571429	0.552486	0.561957	0.0133943	2.38351	0.055	0.000354235
687	Q9NAN1	403	Q9NAN1_403	uba-2_C403	Q9NAN1_403	uba-2_C403	SUMO-activating enzyme subunit uba-2 OS=Caenorhabditis elegans OX=6239 GN=uba-2 PE=3 SV=3	VIEGSTVIC[IPM]NSSIATTQSNPR	0.571429	0.552486	0.561957	0.0133943	2.38351	0.095	1.22e-05
688	Q27461	209	Q27461_209	eat-6_C209	Q27461_209 P90735_209	eat-6_C209 eat-6_C209	Sodium/potassium-transporting ATPase subunit alpha OS=Caenorhabditis elegans OX=6239 GN=eat-6 PE=3 SV=1	SPDC[IPM]TNENPLETR	0.641225	0.482744	0.561984	0.112063	19.9405	0.0875714	0.0463263
689	Q9XVZ6	209	Q9XVZ6_209	CELE_Y54G11A.3_C209	Q9XVZ6_209	CELE_Y54G11A.3_C209	Uncharacterized protein OS=Caenorhabditis elegans OX=6239 GN=CELE_Y54G11A.3 PE=1 SV=1	SVCLYGGGSRPEQVEAC[IPM]R	0.699301	0.425532	0.562416	0.193584	34.42	0.135	2.79e-05
690	H2KYJ5	185	H2KYJ5_185	mtch-1_C185	H2KYJ5_185	mtch-1_C185	MiTochondrial Carrier Homolog OS=Caenorhabditis elegans OX=6239 GN=mtch-1 PE=1 SV=1	YTTC[IPM]AQALAVIGK	0.694444	0.431235	0.56284	0.186117	33.0675	0.085	0.00986598
691	Q20121	235	Q20121_235	acs-4_C235	Q20121_235	acs-4_C235	Fatty Acid CoA Synthetase family OS=Caenorhabditis elegans OX=6239 GN=acs-4 PE=1 SV=2	KC[IPM]PTLK	0.552486	0.573631	0.563058	0.0149514	2.65538	0.0233333	0.255484
692	Q19328	747	Q19328_747	tsn-1_C747	Q19328_747	tsn-1_C747	Tudor Staphylococcal Nuclease homolog OS=Caenorhabditis elegans OX=6239 GN=tsn-1 PE=1 SV=1	RGDLC[IPM]VAK	0.438596	0.687669	0.563133	0.176121	31.2752	0.065	0.084303
693	Q9N4J8	32	Q9N4J8_32	cct-3_C32	Q9N4J8_32	cct-3_C32	T-complex protein 1 subunit gamma OS=Caenorhabditis elegans OX=6239 GN=cct-3 PE=3 SV=3	ESGHQVQIGNINAC[IPM]K	0.526316	0.600447	0.563381	0.0524184	9.30425	0.0483333	0.00052306
694	A0A0K3AUA9	28	A0A0K3AUA9_28	CELE_W10C8.4_C28	A0A0K3AUA9_28 O45010_75 H2L0N6_75	CELE_W10C8.4_C28 CELE_W10C8.4_C75 CELE_W10C8.4_C75	Uncharacterized protein OS=Caenorhabditis elegans OX=6239 GN=CELE_W10C8.4 PE=1 SV=1	TIIGVIDIC[IPM]R	0.531915	0.595238	0.563576	0.0447763	7.94502	0.06	0.00631063
695	Q20070	89	Q20070_89	CELE_F35H10.6_C89	Q20070_89	CELE_F35H10.6_C89	Uncharacterized protein OS=Caenorhabditis elegans OX=6239 GN=CELE_F35H10.6 PE=1 SV=2	LC[IPM]DDVYVEMK	0.578035	0.549451	0.563743	0.020212	3.58533	0.13	0.0862386
696	Q9BL81	182	Q9BL81_182	CELE_Y47G6A.21_C182	Q9BL81_182	CELE_Y47G6A.21_C182	Uncharacterized protein OS=Caenorhabditis elegans OX=6239 GN=CELE_Y47G6A.21 PE=1 SV=4	VNAVC[IPM]PGVIVTNIHR	0.549451	0.578035	0.563743	0.020212	3.58533	0.035	0.00102937
697	Q17390	141	Q17390_141	cul-2_C141	Q17390_141	cul-2_C141	Cullin-2 OS=Caenorhabditis elegans OX=6239 GN=cul-2 PE=1 SV=3	AC[IPM]IQEHVR	NA	0.564022	0.564022	NA	NA	0.02	0.153902
698	Q9TYR0	93	Q9TYR0_93	CELE_H04M03.3_C93	Q9TYR0_93	CELE_H04M03.3_C93	Uncharacterized protein OS=Caenorhabditis elegans OX=6239 GN=CELE_H04M03.3 PE=1 SV=1	DVIGQC[IPM]QMK	0.460829	0.668584	0.564707	0.146904	26.0143	0.103333	0.0712032
699	Q93841	242	Q93841_242	acl-1_C242	Q93841_242	acl-1_C242	Putative 1-acyl-sn-glycerol-3-phosphate acyltransferase acl-1 OS=Caenorhabditis elegans OX=6239 GN=acl-1 PE=3 SV=2	FDSIDDLSAHC[IPM]R	NA	0.564972	0.564972	NA	NA	0.08	0.0154247
700	P27604	280	P27604_280	ahcy-1_C280	P27604_280	ahcy-1_C280	Adenosylhomocysteinase OS=Caenorhabditis elegans OX=6239 GN=ahcy-1 PE=3 SV=1	ANIIVTTTGC[IPM]K	0.564972	NA	0.564972	NA	NA	0.05	0.0438127
701	Q09475	669	Q09475_669	C28H8.3_C669	Q09475_669	C28H8.3_C669	Uncharacterized helicase C28H8.3 OS=Caenorhabditis elegans OX=6239 GN=C28H8.3 PE=3 SV=2	ALC[IPM]VYEIAVR	0.564972	NA	0.564972	NA	NA	0.01	0.00142642
702	Q95QM9	36	Q95QM9_36	CELE_F02E9.10_C36	Q95QM9_36 A5Z2V7_36 Q564V0_36	CELE_F02E9.10_C36 CELE_F02E9.10_C36 CELE_F02E9.10_C36	Uncharacterized protein OS=Caenorhabditis elegans OX=6239 GN=CELE_F02E9.10 PE=1 SV=1	FC[IPM]GQIGMLSVSHDCSK	NA	0.564972	0.564972	NA	NA	0.15	0.244283
703	J7S127	384	J7S127_384	CELE_ZK287.1_C384	J7S127_384 Q23460_384	CELE_ZK287.1_C384 CELE_ZK287.1_C384	Uncharacterized protein OS=Caenorhabditis elegans OX=6239 GN=CELE_ZK287.1 PE=1 SV=1	C[IPM]GDLNDALK	0.564972	NA	0.564972	NA	NA	0.13	0.004303
704	Q23595	130	Q23595_130	CELE_ZK792.4_C130	Q23595_130	CELE_ZK792.4_C130	Uncharacterized protein OS=Caenorhabditis elegans OX=6239 GN=CELE_ZK792.4 PE=1 SV=2	STMNC[IPM]AMTR	NA	0.564972	0.564972	NA	NA	0.12	0.00880929
705	P34480	408	P34480_408	F59B2.3_C408	P34480_408	F59B2.3_C408	N-acetylglucosamine-6-phosphate deacetylase OS=Caenorhabditis elegans OX=6239 GN=F59B2.3 PE=3 SV=1	ATFC[IPM]SGK	NA	0.564972	0.564972	NA	NA	0.08	0.0644189
706	B7FAS0	374	B7FAS0_374	mcd-1_C374	B7FAS0_374	mcd-1_C374	Modifier of cell death OS=Caenorhabditis elegans OX=6239 GN=mcd-1 PE=1 SV=1	THGYEC[IPM]IR	NA	0.564972	0.564972	NA	NA	0.06	0.370115
707	P30641	64	P30641_64	rpap-2_C64	P30641_64	rpap-2_C64	Putative RNA polymerase II subunit B1 CTD phosphatase rpap-2 OS=Caenorhabditis elegans OX=6239 GN=rpap-2 PE=3 SV=1	QCGFPSC[IPM]QK	NA	0.564972	0.564972	NA	NA	0.11	0.00373755	Metal binding
708	O44954	246	O44954_246	sdha-2_C246	O44954_246	sdha-2_C246	Succinate dehydrogenase [ubiquinone] flavoprotein subunit, mitochondrial OS=Caenorhabditis elegans OX=6239 GN=sdha-2 PE=1 SV=1	AYFSCTSAHTC[IPM]TGDGTALTAR	NA	0.564972	0.564972	NA	NA	0.12	2.16e-06
709	A0A131MCP7	195	A0A131MCP7_195	utx-1_C195	A0A131MCP7_195 A0A131MBT2_195	utx-1_C195 utx-1_C195	UTX (Ubiquitously transcribed TPR on X) homolog OS=Caenorhabditis elegans OX=6239 GN=utx-1 PE=1 SV=1	C[IPM]INLFK	NA	0.564972	0.564972	NA	NA	0.45	0.15552
710	O18229	122	O18229_122	Y57G11C.3_C122	O18229_122	Y57G11C.3_C122	Putative 6-phosphogluconolactonase OS=Caenorhabditis elegans OX=6239 GN=Y57G11C.3 PE=3 SV=2	DPC[IPM]LTAQHYEISLR	0.564972	NA	0.564972	NA	NA	0.07	3.31e-05
711	O18188	164	O18188_164	maea-1_C164	O18188_164	maea-1_C164	MAEA (MAcrophage Erythroblast Attacher protein) homolog OS=Caenorhabditis elegans OX=6239 GN=maea-1 PE=1 SV=1	C[IPM]GYIEPAK	0.561798	0.568182	0.56499	0.00451422	0.798991	0.175	0.0139113
712	Q9N4H7	1130	Q9N4H7_1130	copa-1_C1130	Q9N4H7_1130	copa-1_C1130	Coatomer subunit alpha OS=Caenorhabditis elegans OX=6239 GN=copa-1 PE=1 SV=2	TC[IPM]ASLCK	0.564972	0.56526	0.565116	0.00020413	0.0361219	0.08	0.189725
713	Q09644	370	Q09644_370	ZK1128.1_C370	Q09644_370	ZK1128.1_C370	Protein arginine methyltransferase NDUFAF7 homolog, mitochondrial OS=Caenorhabditis elegans OX=6239 GN=ZK1128.1 PE=3 SV=4	LLQVC[IPM]K	0.537634	0.593519	0.565577	0.0395163	6.9869	0.0375	0.155335
714	O02075	528	O02075_528	CELE_F19B10.10_C528	O02075_528	CELE_F19B10.10_C528	Uncharacterized protein OS=Caenorhabditis elegans OX=6239 GN=CELE_F19B10.10 PE=1 SV=1	IQGLQC[IPM]K	0.566398	NA	0.566398	NA	NA	0.0733333	0.0451605
715	G5EDF5	218	G5EDF5_218	tufm-2_C218	G5EDF5_218	tufm-2_C218	Mitochondrial elongation factor Tu homologue OS=Caenorhabditis elegans OX=6239 GN=tufm-2 PE=1 SV=1	GSALSALEGQDISC[IPM]IER	0.518135	0.617284	0.567709	0.0701091	12.3495	0.085	0.00675624
716	P34574	1262	P34574_1262	chc-1_C1262	P34574_1262	chc-1_C1262	Probable clathrin heavy chain 1 OS=Caenorhabditis elegans OX=6239 GN=chc-1 PE=1 SV=1	QVCFSC[IPM]VENGEFR	0.568182	NA	0.568182	NA	NA	0.17	0.00234215
717	Q23066	628	Q23066_628	cpt-6_C628	Q23066_628	cpt-6_C628	Carnitine Palmitoyl Transferase OS=Caenorhabditis elegans OX=6239 GN=cpt-6 PE=1 SV=1	C[IPM]MVGQGVDR	NA	0.568182	0.568182	NA	NA	0.38	0.23055
718	Q21346	539	Q21346_539	cul-6_C539	Q21346_539	cul-6_C539	Cullin-6 OS=Caenorhabditis elegans OX=6239 GN=cul-6 PE=1 SV=1	LNWAYSQC[IPM]R	NA	0.568182	0.568182	NA	NA	0.13	0.0069841
719	Q27479	382	Q27479_382	cyp-25a4_C382	Q27479_382	cyp-25a4_C382	CYtochrome P450 family OS=Caenorhabditis elegans OX=6239 GN=cyp-25a4 PE=3 SV=1	VC[IPM]LNDMTIR	0.568182	NA	0.568182	NA	NA	0.19	0.371248
720	Q21106	515	Q21106_515	dcaf-1_C515	Q21106_515	dcaf-1_C515	DDB1- and CUL4-associated factor homolog 1 OS=Caenorhabditis elegans OX=6239 GN=dcaf-1 PE=3 SV=5	GVC[IPM]TTFR	NA	0.568182	0.568182	NA	NA	0.1	0.0566401
721	Q95XR0	235	Q95XR0_235	eif-2gamma_C235	Q95XR0_235	eif-2gamma_C235	Eukaryotic Initiation Factor OS=Caenorhabditis elegans OX=6239 GN=eif-2gamma PE=1 SV=1	YNVDLVC[IPM]EYLCK	NA	0.568182	0.568182	NA	NA	0.2	0.000562971
722	P17330	162	P17330_162	gpd-3_C162	P17330_162 P17329_162	gpd-3_C162 gpd-2_C162	Glyceraldehyde-3-phosphate dehydrogenase 3 OS=Caenorhabditis elegans OX=6239 GN=gpd-3 PE=3 SV=1	YDHANDHIISNASCTTNC[IPM]LAPLAK	0.568182	NA	0.568182	NA	NA	0.02	0.00642802
723	O02086	406	O02086_406	haf-2_C406	O02086_406	haf-2_C406	HAlF transporter (PGP related) OS=Caenorhabditis elegans OX=6239 GN=haf-2 PE=1 SV=2	SFAC[IPM]EK	0.568182	NA	0.568182	NA	NA	0.08	0.344322
724	Q17765	57	Q17765_57	jmjd-5_C57	Q17765_57 A0A2I2LDX7_57	jmjd-5_C57 jmjd-5_C57	JuMonJi (Transcription factor) Domain protein OS=Caenorhabditis elegans OX=6239 GN=jmjd-5 PE=1 SV=1	GDLAVGC[IPM]VR	0.568182	NA	0.568182	NA	NA	0.17	0.116234
725	G5ED68	382	G5ED68_382	mtm-6_C382	G5ED68_382 G5EBF2_488	mtm-6_C382 mtm-6_C488	Myotubularin-related protein 6 OS=Caenorhabditis elegans OX=6239 GN=mtm-6 PE=1 SV=1	C[IPM]GHVGALNDEAGK	0.568182	NA	0.568182	NA	NA	0.08	0.0654871
726	Q9XUE3	826	Q9XUE3_826	rsd-2_C826	Q9XUE3_826 Q2EEN1_636 E1B6W0_378	rsd-2_C826 rsd-2_C636 rsd-2_C378	Uncharacterized protein OS=Caenorhabditis elegans OX=6239 GN=rsd-2 PE=1 SV=2	C[IPM]YWAAR	NA	0.568182	0.568182	NA	NA	0.07	0.380195
727	G5EBY5	262	G5EBY5_262	sipa-1_C262	G5EBY5_262 G5EBQ9_253 H2L2C1_262 L8E7Y6_262 H2L2C2_262 H2L2C3_262	sipa-1_C262 sipa-1_C253 sipa-1_C262 sipa-1_C262 sipa-1_C262 sipa-1_C262	SIPA (Vertebrate Signal-Induced Proliferation-Associated) homolog OS=Caenorhabditis elegans OX=6239 GN=sipa-1 PE=1 SV=1	HC[IPM]FISK	NA	0.568182	0.568182	NA	NA	0.14	0.21883
728	Q18237	197	Q18237_197	smc-5_C197	Q18237_197	smc-5_C197	Structural maintenance of chromosomes protein 5 OS=Caenorhabditis elegans OX=6239 GN=smc-5 PE=1 SV=2	C[IPM]TTSENAIK	NA	0.568182	0.568182	NA	NA	0.15	0.00287963
729	Q11100	299	Q11100_299	tag-52_C299	Q11100_299	tag-52_C299	Putative protein tag-52 OS=Caenorhabditis elegans OX=6239 GN=tag-52 PE=4 SV=1	ISVMPLC[IPM]K	NA	0.568182	0.568182	NA	NA	0.07	0.0160722
730	Q7YZT6	153	Q7YZT6_153	tps-1_C153	Q7YZT6_153	tps-1_C153	Alpha,alpha-trehalose-phosphate synthase [UDP-forming] 1 OS=Caenorhabditis elegans OX=6239 GN=tps-1 PE=2 SV=1	TC[IPM]YAIWK	0.568219	NA	0.568219	NA	NA	0.0966667	0.0385086
731	Q23629	373	Q23629_373	ogdh-2_C373	Q23629_373 F5GUD7_249	ogdh-2_C373 ogdh-2_C249	Probable 2-oxoglutarate dehydrogenase E1 component DHKTD1 homolog, mitochondrial OS=Caenorhabditis elegans OX=6239 GN=ogdh-2 PE=3 SV=4	SSTHC[IPM]TDIAK	0.577869	0.558816	0.568343	0.0134726	2.37051	0.057	0.0483486
732	Q93934	122	Q93934_122	CELE_R07H5.8_C122	Q93934_122	CELE_R07H5.8_C122	Uncharacterized protein OS=Caenorhabditis elegans OX=6239 GN=CELE_R07H5.8 PE=1 SV=1	TGTC[IPM]AALINGTHR	0.510866	0.62674	0.568803	0.0819353	14.4049	0.0879167	0.0662762
733	E1B6W2	557	E1B6W2_557	CELE_Y49E10.21_C557	E1B6W2_557	CELE_Y49E10.21_C557	Uncharacterized protein OS=Caenorhabditis elegans OX=6239 GN=CELE_Y49E10.21 PE=1 SV=1	C[IPM]LNNVTIK	0.546448	0.591716	0.569082	0.0320092	5.62471	0.06	0.0160201
734	Q09622	297	Q09622_297	puf-12_C297	Q09622_297	puf-12_C297	Pumilio domain-containing protein 12 OS=Caenorhabditis elegans OX=6239 GN=puf-12 PE=4 SV=1	VIEC[IPM]LVATER	0.569537	NA	0.569537	NA	NA	0.103333	0.00665236
735	P25807	183	P25807_183	cpr-1_C183	P25807_183	cpr-1_C183	Gut-specific cysteine proteinase OS=Caenorhabditis elegans OX=6239 GN=cpr-1 PE=1 SV=2	GVVTGGDYHGAGC[IPM]KPYPIAPCTSGNCPESK GVVTGGDYHGAGC[IPM]K	0.590189	0.549451	0.56982	0.0288062	5.05533	0.075	9.57e-05	Disulfide bond
736	Q5WRT8	262	Q5WRT8_262	npp-21_C262	Q5WRT8_262 Q5WRT9_262	npp-21_C262 npp-21_C262	Nuclear Pore complex Protein OS=Caenorhabditis elegans OX=6239 GN=npp-21 PE=1 SV=1	C[IPM]QTELQR	0.569916	NA	0.569916	NA	NA	0.06	0.0541198
737	P80361	205	P80361_205	eif-2Bgamma_C205	P80361_205	eif-2Bgamma_C205	Probable translation initiation factor eIF-2B subunit gamma OS=Caenorhabditis elegans OX=6239 GN=eif-2Bgamma PE=2 SV=3	YNDC[IPM]HVYAIR	0.625299	0.516742	0.571021	0.0767614	13.4428	0.0816667	0.015293
738	O45552	91	O45552_91	acaa-2_C91	O45552_91	acaa-2_C91	ACetyl-CoA Acyltransferase 2 homolog OS=Caenorhabditis elegans OX=6239 GN=acaa-2 PE=1 SV=2	LC[IPM]GSGFQAVVNAAQAIK	0.571429	NA	0.571429	NA	NA	0.1	1.83e-06	Active site
739	Q9U3D6	206	Q9U3D6_206	adr-1_C206	Q9U3D6_206	adr-1_C206	A-to-I RNA editing regulator adr-1 OS=Caenorhabditis elegans OX=6239 GN=adr-1 PE=1 SV=2	YC[IPM]CTLK	NA	0.571429	0.571429	NA	NA	0.09	0.199102
740	Q9U3L5	107	Q9U3L5_107	C47B2.2_C107	Q9U3L5_107	C47B2.2_C107	Uncharacterized protein OS=Caenorhabditis elegans OX=6239 GN=C47B2.2 PE=1 SV=1	GNC[IPM]GVSLCR	NA	0.571429	0.571429	NA	NA	0.05	0.0694797
741	Q9XVZ2	98	Q9XVZ2_98	CELE_Y7A5A.1_C98	Q9XVZ2_98	CELE_Y7A5A.1_C98	Uncharacterized protein OS=Caenorhabditis elegans OX=6239 GN=CELE_Y7A5A.1 PE=1 SV=1	C[IPM]HQVPIDLHDVLSLDEK	NA	0.571429	0.571429	NA	NA	0.09	0.00430954
742	H2L266	499	H2L266_499	cyld-1_C499	H2L266_499 H2L265_441 Q7JMS4_751	cyld-1_C499 cyld-1_C441 cyld-1_C751	CYLinDromatosis (Human disease gene) homolog OS=Caenorhabditis elegans OX=6239 GN=cyld-1 PE=1 SV=1	C[IPM]GIAKDMQQLVGR	0.571429	NA	0.571429	NA	NA	0.1	0.434064
743	O62360	3	O62360_3	dnj-17_C3	O62360_3	dnj-17_C3	DNaJ domain (Prokaryotic heat shock protein) OS=Caenorhabditis elegans OX=6239 GN=dnj-17 PE=1 SV=2	C[IPM]HYEVLEVER	0.571429	NA	0.571429	NA	NA	0.07	0.21273
744	Q18212	194	Q18212_194	hel-1_C194	Q18212_194	hel-1_C194	Spliceosome RNA helicase DDX39B homolog OS=Caenorhabditis elegans OX=6239 GN=hel-1 PE=2 SV=1	YFVLDEC[IPM]DK	NA	0.571429	0.571429	NA	NA	0.1	0.0867206
745	Q18038	1691	Q18038_1691	let-716_C1691	Q18038_1691	let-716_C1691	Uncharacterized protein OS=Caenorhabditis elegans OX=6239 GN=let-716 PE=1 SV=3	AC[IPM]NLGFSIHK	0.571429	NA	0.571429	NA	NA	0.14	0.0883693
746	Q8MQ16	172	Q8MQ16_172	mrp-1_C172	Q8MQ16_172 Q7YZW1_172 Q94136_172 Q9N2N3_172 Q95QE2_172 Q3S1M2_172	mrp-1_C172 mrp-1_C172 mrp-1_C172 mrp-1_C172 mrp-1_C172 mrp-1_C172	Uncharacterized protein OS=Caenorhabditis elegans OX=6239 GN=mrp-1 PE=1 SV=1	EYEIHSC[IPM]R	0.571429	NA	0.571429	NA	NA	0.09	0.0125936
747	H2KYJ5	167	H2KYJ5_167	mtch-1_C167	H2KYJ5_167	mtch-1_C167	MiTochondrial Carrier Homolog OS=Caenorhabditis elegans OX=6239 GN=mtch-1 PE=1 SV=1	PFAVC[IPM]FAR	NA	0.571429	0.571429	NA	NA	0.01	0.00844827
748	Q20129	693	Q20129_693	mus-101_C693	Q20129_693	mus-101_C693	Uncharacterized protein OS=Caenorhabditis elegans OX=6239 GN=mus-101 PE=1 SV=3	C[IPM]KDPFLR	NA	0.571429	0.571429	NA	NA	0.06	0.129929
749	Q10578	440	Q10578_440	rpb-2_C440	Q10578_440	rpb-2_C440	DNA-directed RNA polymerase II subunit RPB2 OS=Caenorhabditis elegans OX=6239 GN=rpb-2 PE=2 SV=2	NDDFALDVC[IPM]VK	0.571429	NA	0.571429	NA	NA	0.1	0.00946898
750	Q9BMN8	1950	Q9BMN8_1950	ptp-3_C1950	Q9BMN8_1950 L8E6W1_1954 L8E6L2_833 L8E7X5_1974 Q8I120_966 L8E6H9_1998 G5EDC5_1977 V6CIQ1_1237 V6CJV7_1950 L8E6Z3_997 G5EE54_1735	ptp-3_C1950 ptp-3_C1954 ptp-3_C833 ptp-3_C1974 ptp-3_C966 ptp-3_C1998 ptp-3_C1977 ptp-3_C1237 ptp-3_C1950 ptp-3_C997 ptp-3_C1735	Tyrosine-protein phosphatase Lar-like OS=Caenorhabditis elegans OX=6239 GN=ptp-3 PE=1 SV=1	C[IPM]TVANLPVNRPK	0.571447	NA	0.571447	NA	NA	0.12	0.0301508
751	P90829	1043	P90829_1043	F10C2.4_C1043	P90829_1043	F10C2.4_C1043	DNA polymerase delta catalytic subunit OS=Caenorhabditis elegans OX=6239 GN=F10C2.4 PE=3 SV=1	VNC[IPM]SAR	0.540541	0.60241	0.571475	0.0437481	7.65529	0.07	0.181323	Metal binding
752	Q2AAB7	856	Q2AAB7_856	CELE_Y92H12A.5_C856	Q2AAB7_856 W6RTG0_856	CELE_Y92H12A.5_C856 CELE_Y92H12A.5_C856	Uncharacterized protein OS=Caenorhabditis elegans OX=6239 GN=CELE_Y92H12A.5 PE=1 SV=1	AVFC[IPM]FER	0.571651	NA	0.571651	NA	NA	0.0575	0.104115
753	Q9XUY5	187	Q9XUY5_187	nkb-3_C187	Q9XUY5_187 V6CLW5_173	nkb-3_C187 nkb-3_C173	Probable sodium/potassium-transporting ATPase subunit beta-3 OS=Caenorhabditis elegans OX=6239 GN=nkb-3 PE=3 SV=1	SGKPC[IPM]VAVSLNR	0.457276	0.686137	0.571706	0.161829	28.3063	0.1125	0.00794926	Disulfide bond
754	G5EEH6	352	G5EEH6_352	ivd-1_C352	G5EEH6_352	ivd-1_C352	Isovaleryl-CoA dehydrogenase OS=Caenorhabditis elegans OX=6239 GN=ivd-1 PE=1 SV=1	DC[IPM]AGVILYVAEK	0.572101	NA	0.572101	NA	NA	0.075	0.0253592
755	P34574	434	P34574_434	chc-1_C434	P34574_434	chc-1_C434	Probable clathrin heavy chain 1 OS=Caenorhabditis elegans OX=6239 GN=chc-1 PE=1 SV=1	YETLELC[IPM]RPVLAQGR YETLELC[IPM]R	0.44843	0.695877	0.572154	0.174971	30.5812	0.07	0.0231729
756	Q22352	94	Q22352_94	CELE_T08H10.1_C94	Q22352_94	CELE_T08H10.1_C94	Uncharacterized protein OS=Caenorhabditis elegans OX=6239 GN=CELE_T08H10.1 PE=1 SV=2	C[IPM]VESQLK	0.572344	NA	0.572344	NA	NA	0.055	0.0280295
757	Q19344	276	Q19344_276	scav-4_C276	Q19344_276	scav-4_C276	SCAVenger receptor (CD36 family) related OS=Caenorhabditis elegans OX=6239 GN=scav-4 PE=1 SV=2	GTC[IPM]DGTIQKPGIQK	0.512041	0.632712	0.572376	0.0853271	14.9075	0.0858333	0.00933353
758	Q22360	633	Q22360_633	him-17_C633	Q22360_633	him-17_C633	High Incidence of Males (Increased X chromosome loss) OS=Caenorhabditis elegans OX=6239 GN=him-17 PE=1 SV=1	GPNSVC[IPM]K	0.606061	0.539276	0.572668	0.0472242	8.24634	0.035	0.0439941
759	O16785	276	O16785_276	pat-6_C276	O16785_276	pat-6_C276	Paralyzed arrest at two-fold protein 6 OS=Caenorhabditis elegans OX=6239 GN=pat-6 PE=1 SV=1	TSLLAFC[IPM]NK	NA	0.572795	0.572795	NA	NA	0.0966667	0.147903
760	Q9U3F4	439	Q9U3F4_439	zyx-1_C439	Q9U3F4_439	zyx-1_C439	Zyxin OS=Caenorhabditis elegans OX=6239 GN=zyx-1 PE=1 SV=1	C[IPM]GQCSK	NA	0.573108	0.573108	NA	NA	0.105	0.311491
761	P55155	637	P55155_637	vit-1_C637	P55155_637 P05690_635 G8JY38_635	vit-1_C637 vit-2_C635 vit-2_C635	Vitellogenin-1 OS=Caenorhabditis elegans OX=6239 GN=vit-1 PE=1 SV=2	VAIVC[IPM]SK	0.595238	0.551069	0.573153	0.0312325	5.44923	0.0275	0.094789
762	Q22757	33	Q22757_33	CELE_T24H7.3_C33	Q22757_33	CELE_T24H7.3_C33	Uncharacterized protein OS=Caenorhabditis elegans OX=6239 GN=CELE_T24H7.3 PE=1 SV=1	KPALCGSC[IPM]DCDVEK	0.564972	0.581395	0.573184	0.0116132	2.02609	0.035	3e-05
763	P34647	184	P34647_184	mcm-6_C184	P34647_184	mcm-6_C184	DNA replication licensing factor mcm-6 OS=Caenorhabditis elegans OX=6239 GN=mcm-6 PE=1 SV=1	CANPQC[IPM]MNR	0.645161	0.502246	0.573704	0.101057	17.6148	0.0533333	0.015273
764	P48152	104	P48152_104	rps-3_C104	P48152_104	rps-3_C104	40S ribosomal protein S3 OS=Caenorhabditis elegans OX=6239 GN=rps-3 PE=3 SV=1	GLCAVAQC[IPM]ESLR	0.566103	0.581395	0.573749	0.0108135	1.88471	0.05	0.0561128
765	O02056	216	O02056_216	rpl-4_C216	O02056_216	rpl-4_C216	60S ribosomal protein L4 OS=Caenorhabditis elegans OX=6239 GN=rpl-4 PE=1 SV=3	LGPVVIYGQDAEC[IPM]AR	0.577626	0.569931	0.573778	0.00544075	0.948231	0.0375	0.0118819
766	O17607	438	O17607_438	ruvb-1_C438	O17607_438	ruvb-1_C438	RuvB-like 1 OS=Caenorhabditis elegans OX=6239 GN=ruvb-1 PE=1 SV=2	LCAQTC[IPM]GR	0.571658	0.576489	0.574073	0.00341586	0.595022	0.05375	0.0251565
767	Q17446	173	Q17446_173	pmk-1_C173	Q17446_173	pmk-1_C173	Mitogen-activated protein kinase pmk-1 OS=Caenorhabditis elegans OX=6239 GN=pmk-1 PE=1 SV=1	DLKPSNIAVNEDC[IPM]ELK	NA	0.574468	0.574468	NA	NA	0.12	2.71e-06
768	O45499	23	O45499_23	rps-26_C23	O45499_23	rps-26_C23	40S ribosomal protein S26 OS=Caenorhabditis elegans OX=6239 GN=rps-26 PE=3 SV=1	C[IPM]TNCGR	0.597014	0.552039	0.574527	0.031802	5.53533	0.0273333	0.179078
769	Q2V0X4	102	Q2V0X4_102	cogc-3_C102	Q2V0X4_102 Q6AW08_102	cogc-3_C102 cogc-3_C102	COGC-3 OS=Caenorhabditis elegans OX=6239 GN=cogc-3 PE=4 SV=1	TC[IPM]SLHDACDR	0.622969	0.526316	0.574643	0.0683444	11.8934	0.085	0.208146
770	O62137	146	O62137_146	acox-1.2_C146	O62137_146	acox-1.2_C146	Acyl-coenzyme A oxidase OS=Caenorhabditis elegans OX=6239 GN=acox-1.2 PE=1 SV=2	EIIGC[IPM]YAQTELGHGSNLR	NA	0.574713	0.574713	NA	NA	0.06	0.000254842
771	Q20264	246	Q20264_246	acs-11_C246	Q20264_246	acs-11_C246	Fatty Acid CoA Synthetase family OS=Caenorhabditis elegans OX=6239 GN=acs-11 PE=1 SV=3	SKFEVEDC[IPM]IK	0.574713	NA	0.574713	NA	NA	0.1	0.00325164
772	Q18822	499	Q18822_499	alh-10_C499	Q18822_499	alh-10_C499	ALdehyde deHydrogenase OS=Caenorhabditis elegans OX=6239 GN=alh-10 PE=1 SV=1	TVC[IPM]VNIAAK	0.574713	NA	0.574713	NA	NA	0.06	0.00813307
773	I7LHW0	62	I7LHW0_62	C10C6.7_C62	I7LHW0_62 A0T4F7_194	C10C6.7_C62 C10C6.7_C194	Uncharacterized protein OS=Caenorhabditis elegans OX=6239 GN=C10C6.7 PE=4 SV=1	C[IPM]ITVIR	NA	0.574713	0.574713	NA	NA	0.09	0.126983
774	Q966L2	68	Q966L2_68	CELE_E01A2.1_C68	Q966L2_68 A9CZN9_82	CELE_E01A2.1_C68 CELE_E01A2.1_C82	Uncharacterized protein OS=Caenorhabditis elegans OX=6239 GN=CELE_E01A2.1 PE=1 SV=1	ENSCLLLC[IPM]DNDHIDNYER	0.574713	NA	0.574713	NA	NA	0.06	0.0113862
775	Q09221	3636	Q09221_3636	cpna-2_C3636	Q09221_3636	cpna-2_C3636	Copine family protein 2 OS=Caenorhabditis elegans OX=6239 GN=cpna-2 PE=2 SV=4	SLEKPSQQDETC[IPM]ATR	0.574713	NA	0.574713	NA	NA	0.1	0.0154264
776	Q09580	214	Q09580_214	gmps-1_C214	Q09580_214	gmps-1_C214	Probable GMP synthase [glutamine-hydrolyzing] OS=Caenorhabditis elegans OX=6239 GN=gmps-1 PE=3 SV=3	SGHHVAGIC[IPM]NENR	NA	0.574713	0.574713	NA	NA	0.06	0.00141654
777	P91253	81	P91253_81	gst-7_C81	P91253_81	gst-7_C81	Probable glutathione S-transferase 7 OS=Caenorhabditis elegans OX=6239 GN=gst-7 PE=3 SV=1	C[IPM]AWEEAQVNSVADQFK	0.574713	NA	0.574713	NA	NA	0.01	0.000169785
778	G5ECR1	41	G5ECR1_41	mbd-2_C41	G5ECR1_41	mbd-2_C41	Methyl-CpG BinDing protein OS=Caenorhabditis elegans OX=6239 GN=mbd-2 PE=1 SV=1	C[IPM]PTTFSQHVSEVTTAQPETK	0.574713	NA	0.574713	NA	NA	0.16	1.49e-06
779	Q95QL2	106	Q95QL2_106	mrpl-13_C106	Q95QL2_106	mrpl-13_C106	Mitochondrial Ribosomal Protein, Large OS=Caenorhabditis elegans OX=6239 GN=mrpl-13 PE=1 SV=1	ADIPAWQIHDYDQC[IPM]R	0.574713	NA	0.574713	NA	NA	0.13	0.0397929
780	Q17589	355	Q17589_355	nhr-17_C355	Q17589_355	nhr-17_C355	Nuclear Hormone Receptor family OS=Caenorhabditis elegans OX=6239 GN=nhr-17 PE=1 SV=1	IC[IPM]NVQK	0.574713	NA	0.574713	NA	NA	0.03	0.302252
781	Q9N5L4	133	Q9N5L4_133	parg-2_C133	Q9N5L4_133	parg-2_C133	Poly(ADP-ribose) glycohydrolase 2 OS=Caenorhabditis elegans OX=6239 GN=parg-2 PE=1 SV=2	SAC[IPM]EVLPEK	0.574713	NA	0.574713	NA	NA	0.09	0.00241059
782	G2HK03	741	G2HK03_741	pqn-87_C741	G2HK03_741 Q9U207_715 A5PEX6_715 K8ESL3_742 G2HK02_738	pqn-87_C741 pqn-87_C715 pqn-87_C715 pqn-87_C742 pqn-87_C738	Prion-like-(Q/N-rich)-domain-bearing protein OS=Caenorhabditis elegans OX=6239 GN=pqn-87 PE=1 SV=1	ETVSC[IPM]VNNCLESAR	NA	0.574713	0.574713	NA	NA	0.12	0.00303968
783	Q19672	372	Q19672_372	rde-2_C372	Q19672_372 Q58AA4_364	rde-2_C372 rde-2_C364	Uncharacterized protein OS=Caenorhabditis elegans OX=6239 GN=rde-2 PE=1 SV=3	TDSEKPQSALC[IPM]TVVQK	0.574713	NA	0.574713	NA	NA	0.18	0.0103138
784	P49041	178	P49041_178	rps-5_C178	P49041_178	rps-5_C178	40S ribosomal protein S5 OS=Caenorhabditis elegans OX=6239 GN=rps-5 PE=3 SV=1	TIAEC[IPM]LADELINAAK	0.574713	NA	0.574713	NA	NA	0.03	0.002779
785	O02655	97	O02655_97	smd-1_C97	O02655_97	smd-1_C97	S-adenosylmethionine decarboxylase proenzyme OS=Caenorhabditis elegans OX=6239 GN=smd-1 PE=1 SV=1	TC[IPM]GTTR	0.574713	NA	0.574713	NA	NA	0.06	0.212223	Active site
786	Q8IG01	12	Q8IG01_12	asns-2_C12	Q8IG01_12 Q21463_12 Q65ZI9_12	asns-2_C12 asns-2_C12 asns-2_C12	ASparagiNe Synthetase OS=Caenorhabditis elegans OX=6239 GN=asns-2 PE=1 SV=1	SICQQTC[IPM]K	0.543478	0.606061	0.574769	0.0442524	7.69916	0.05	0.236195
787	Q18994	347	Q18994_347	eif-2bepsilon_C347	Q18994_347	eif-2bepsilon_C347	Eukaryotic Initiation Factor OS=Caenorhabditis elegans OX=6239 GN=eif-2bepsilon PE=1 SV=1	NSC[IPM]IGAHTEISSK	NA	0.574869	0.574869	NA	NA	0.04	0.00031411
788	P34666	275	P34666_275	coq-5_C275	P34666_275	coq-5_C275	2-methoxy-6-polyprenyl-1,4-benzoquinol methylase, mitochondrial OS=Caenorhabditis elegans OX=6239 GN=coq-5 PE=3 SV=2	YENLTFGVC[IPM]SIHK	NA	0.57491	0.57491	NA	NA	0.1025	0.016531
789	Q21215	152	Q21215_152	rack-1_C152	Q21215_152	rack-1_C152	Guanine nucleotide-binding protein subunit beta-2-like 1 OS=Caenorhabditis elegans OX=6239 GN=rack-1 PE=1 SV=3	YTITDDC[IPM]HTDWVSTVR	0.612257	0.537634	0.574946	0.0527661	9.17757	0.0366667	0.000746647
790	Q9GYR2	6	Q9GYR2_6	arp-11_C6	Q9GYR2_6	arp-11_C6	Actin-Related Proteins OS=Caenorhabditis elegans OX=6239 GN=arp-11 PE=1 SV=2	IGC[IPM]AGEITPR	0.588235	0.561798	0.575017	0.0186942	3.25107	0.065	0.00230223
791	Q95ZR2	197	Q95ZR2_197	CELE_R05D11.9_C197	Q95ZR2_197	CELE_R05D11.9_C197	Uncharacterized protein OS=Caenorhabditis elegans OX=6239 GN=CELE_R05D11.9 PE=1 SV=2	LVQNFC[IPM]NFVTK	0.703838	0.446429	0.575133	0.182016	31.6476	0.113333	0.00721027
792	Q10578	363	Q10578_363	rpb-2_C363	Q10578_363	rpb-2_C363	DNA-directed RNA polymerase II subunit RPB2 OS=Caenorhabditis elegans OX=6239 GN=rpb-2 PE=2 SV=2	ELLPHVGVSEHC[IPM]ETK	0.578983	0.571429	0.575206	0.0053415	0.928625	0.05	0.00140514
793	Q27512	219	Q27512_219	nex-2_C219	Q27512_219 Q7JMT5_177	nex-2_C219 nex-2_C177	Annexin OS=Caenorhabditis elegans OX=6239 GN=nex-2 PE=1 SV=2	VISILC[IPM]QR	0.549451	0.602331	0.575891	0.0373923	6.49295	0.0716667	0.050195
794	P34333	325	P34333_325	gei-8_C325	P34333_325	gei-8_C325	Nuclear receptor corepressor 1 OS=Caenorhabditis elegans OX=6239 GN=gei-8 PE=1 SV=4	FCTPC[IPM]K	0.617284	0.534759	0.576022	0.0583537	10.1305	0.09	0.241713
795	Q95Y26	120	Q95Y26_120	CELE_Y41D4A.5_C120	Q95Y26_120	CELE_Y41D4A.5_C120	Tyrosine-protein phosphatase OS=Caenorhabditis elegans OX=6239 GN=CELE_Y41D4A.5 PE=1 SV=2	SEC[IPM]AVAPQHYAR	0.582734	0.569531	0.576133	0.00933562	1.62039	0.05	0.0865748
796	M1ZMI3	425	M1ZMI3_425	fre-1_C425	M1ZMI3_425 G5EGH9_422	fre-1_C425 fre-1_C422	NADPH-dependent diflavin oxidoreductase 1 OS=Caenorhabditis elegans OX=6239 GN=fre-1 PE=1 SV=1	GLC[IPM]STFISR	0.636943	0.515464	0.576203	0.0858985	14.9077	0.195	0.107602
797	A0A0K3AWD3	460	A0A0K3AWD3_460	CELE_K09E9.1_C460	A0A0K3AWD3_460 Q93877_450 A0A0K3AYL4_386	CELE_K09E9.1_C460 CELE_K09E9.1_C450 CELE_K09E9.1_C386	Uncharacterized protein OS=Caenorhabditis elegans OX=6239 GN=CELE_K09E9.1 PE=4 SV=1	GVC[IPM]NAGGR	0.546448	0.606061	0.576254	0.0421524	7.3149	0.045	0.0243217
798	Q18040	49	Q18040_49	oatr-1_C49	Q18040_49	oatr-1_C49	Probable ornithine aminotransferase, mitochondrial OS=Caenorhabditis elegans OX=6239 GN=oatr-1 PE=3 SV=3	GEGC[IPM]FVWDVEGK	0.657895	0.49505	0.576472	0.115149	19.9748	0.1	0.002263
799	O01483	1273	O01483_1273	inst-1_C1273	O01483_1273	inst-1_C1273	INtegrator complex SubuniT 1 homolog OS=Caenorhabditis elegans OX=6239 GN=inst-1 PE=1 SV=2	TNC[IPM]SLAASTK	0.568182	0.584975	0.576579	0.0118748	2.05953	0.0825	0.0995614
800	A0A078BPL2	32	A0A078BPL2_32	cpz-1_C32	A0A078BPL2_32 G5EGP8_168	cpz-1_C32 cpz-1_C168	CathePsin Z OS=Caenorhabditis elegans OX=6239 GN=cpz-1 PE=1 SV=1	C[IPM]DPYNR	0.549451	0.606061	0.577756	0.0400294	6.92842	0.04	0.194473
801	G5ED43	296	G5ED43_296	fmo-5_C296	G5ED43_296 G5EDP6_296	fmo-5_C296 fmo-1_C296	Flavin-containing monooxygenase OS=Caenorhabditis elegans OX=6239 GN=fmo-5 PE=1 SV=1	IAC[IPM]GTVR	NA	0.577756	0.577756	NA	NA	0.02	0.0582701
802	G5ECV9	457	G5ECV9_457	alh-3_C457	G5ECV9_457	alh-3_C457	10-formyltetrahydrofolate dehydrogenase OS=Caenorhabditis elegans OX=6239 GN=alh-3 PE=1 SV=1	TINPATEKPIC[IPM]ELPLATVADVDR	0.578035	NA	0.578035	NA	NA	0.08	0.00166426
803	Q9U283	159	Q9U283_159	CELE_Y48G10A.3_C159	Q9U283_159	CELE_Y48G10A.3_C159	Uncharacterized protein OS=Caenorhabditis elegans OX=6239 GN=CELE_Y48G10A.3 PE=1 SV=1	VIALVLVNCC[IPM]SGK	NA	0.578035	0.578035	NA	NA	0.11	0.143133
804	G5EDG6	53	G5EDG6_53	col-117_C53	G5EDG6_53 Q18302_53	col-117_C53 col-125_C53	COLlagen OS=Caenorhabditis elegans OX=6239 GN=col-117 PE=1 SV=1	TMHSEINFC[IPM]K	NA	0.578035	0.578035	NA	NA	0.44	0.232628
805	G5EGC2	1641	G5EGC2_1641	fbxa-136_C1641	G5EGC2_1641	fbxa-136_C1641	F-box A protein OS=Caenorhabditis elegans OX=6239 GN=fbxa-136 PE=1 SV=2	NLASC[IPM]DVHQK	0.578035	NA	0.578035	NA	NA	0.06	0.014094
806	Q93459	99	Q93459_99	nubp-1_C99	Q93459_99	nubp-1_C99	Cytosolic Fe-S cluster assembly factor NUBP1 homolog OS=Caenorhabditis elegans OX=6239 GN=nubp-1 PE=2 SV=2	QVAILDVDIC[IPM]GPSQPR	0.578035	NA	0.578035	NA	NA	0.08	0.0500936
807	Q18286	311	Q18286_311	sec-15_C311	Q18286_311	sec-15_C311	Exocyst complex component 6 OS=Caenorhabditis elegans OX=6239 GN=sec-15 PE=3 SV=4	C[IPM]CQIFNVLGAK	NA	0.578035	0.578035	NA	NA	0.08	0.000284734
808	Q17473	34	Q17473_34	ttr-18_C34	Q17473_34	ttr-18_C34	TransThyretin-Related family domain OS=Caenorhabditis elegans OX=6239 GN=ttr-18 PE=1 SV=1	VTC[IPM]NGQPAENIK	NA	0.578035	0.578035	NA	NA	0.08	0.00851405
809	O77133	506	O77133_506	unc-115_C506	O77133_506 Q95QM5_506 Q19240_492	unc-115_C506 unc-115_C506 unc-115_C492	Putative actin-binding protein UNC-115 OS=Caenorhabditis elegans OX=6239 GN=unc-115 PE=2 SV=1	DQGNNTLPC[IPM]FHIPEDSR	NA	0.578035	0.578035	NA	NA	0.09	0.0440046
810	H2KZ95	160	H2KZ95_160	CELE_Y48G9A.9_C160	H2KZ95_160 Q7YZG5_169	CELE_Y48G9A.9_C160 CELE_Y48G9A.9_C169	Tyrosine-protein phosphatase OS=Caenorhabditis elegans OX=6239 GN=CELE_Y48G9A.9 PE=1 SV=1	AESILMLC[IPM]K	0.574713	0.581395	0.578054	0.00472539	0.817464	0.115	0.213579
811	F5GU87	215	F5GU87_215	otub-3_C215	F5GU87_215 F5GU86_277 Q19681_256	otub-3_C215 otub-3_C277 otub-3_C256	OTUBain deubiquitylating protease homolog OS=Caenorhabditis elegans OX=6239 GN=otub-3 PE=1 SV=1	AC[IPM]SMIFEK	0.574713	0.581395	0.578054	0.00472539	0.817464	0.085	0.0193216
812	Q965S8	28	Q965S8_28	eif-3.I_C28	Q965S8_28	eif-3.I_C28	Eukaryotic translation initiation factor 3 subunit I OS=Caenorhabditis elegans OX=6239 GN=eif-3.I PE=3 SV=2	EGDLTFSC[IPM]AK	0.584795	0.571429	0.578112	0.00945172	1.63493	0.055	0.0230415
813	P91193	87	P91193_87	maco-1_C87	P91193_87	maco-1_C87	Macoilin OS=Caenorhabditis elegans OX=6239 GN=maco-1 PE=2 SV=4	NQHC[IPM]VTTIANPTAAR	0.625	0.531915	0.578457	0.0658211	11.3787	0.105	0.0860434
814	Q966L5	324	Q966L5_324	E01A2.2_C324	Q966L5_324	E01A2.2_C324	Serrate RNA effector molecule homolog OS=Caenorhabditis elegans OX=6239 GN=E01A2.2 PE=3 SV=1	EIC[IPM]WALNAHR	0.687394	0.469525	0.578459	0.154056	26.6322	0.035	0.0340475
815	P91430	239	P91430_239	uba-5_C239	P91430_239	uba-5_C239	Ubiquitin-like modifier-activating enzyme 5 OS=Caenorhabditis elegans OX=6239 GN=uba-5 PE=1 SV=1	TACFAC[IPM]VPPLVVASGIDER	0.578571	NA	0.578571	NA	NA	0.12	3.05e-05	Metal binding
816	P34703	1251	P34703_1251	emb-5_C1251	P34703_1251	emb-5_C1251	Suppressor of Ty 6 homolog OS=Caenorhabditis elegans OX=6239 GN=emb-5 PE=1 SV=1	FSLFLSC[IPM]K	0.529101	0.628931	0.579016	0.0705907	12.1915	0.13	0.14273
817	Q9GZE9	361	Q9GZE9_361	ldp-1_C361	Q9GZE9_361	ldp-1_C361	Lipid droplet localized protein OS=Caenorhabditis elegans OX=6239 GN=ldp-1 PE=1 SV=1	KVLATC[IPM]K VLATC[IPM]K	0.6206	0.538087	0.579344	0.0583456	10.071	0.0673333	0.158045
818	P90731	230	P90731_230	acly-2_C230	P90731_230	acly-2_C230	ATP-citrate synthase OS=Caenorhabditis elegans OX=6239 GN=acly-2 PE=1 SV=1	LDETASFLC[IPM]SDK	0.588608	0.570359	0.579484	0.0129045	2.2269	0.0416667	0.00087516
819	O16628	81	O16628_81	CELE_K02F6.7_C81	O16628_81	CELE_K02F6.7_C81	Uncharacterized protein OS=Caenorhabditis elegans OX=6239 GN=CELE_K02F6.7 PE=1 SV=2	VVNAGPDNIC[IPM]VR	NA	0.579491	0.579491	NA	NA	0.07	0.0712108
820	Q94300	28	Q94300_28	rpl-11.1_C28	Q94300_28 Q19162_28	rpl-11.1_C28 rpl-11.2_C28	60S ribosomal protein L11-1 OS=Caenorhabditis elegans OX=6239 GN=rpl-11.1 PE=3 SV=1	C[IPM]LNICVGESGDR	0.574713	0.584795	0.579754	0.00712953	1.22975	0.09	0.0852694
821	P50880	157	P50880_157	rpl-3_C157	P50880_157 G5ECE5_157 G5EEC0_59	rpl-3_C157 rpl-3_C157 rpl-3_C59	60S ribosomal protein L3 OS=Caenorhabditis elegans OX=6239 GN=rpl-3 PE=2 SV=1	YC[IPM]SSIR KYC[IPM]SSIR	0.57683	0.584031	0.58043	0.00509219	0.877313	0.033447	0.179352
822	Q21569	294	Q21569_294	lact-3_C294	Q21569_294	lact-3_C294	Beta-LACTamase domain containing OS=Caenorhabditis elegans OX=6239 GN=lact-3 PE=1 SV=1	C[IPM]TINNPDYHR	0.593358	0.568182	0.58077	0.0178024	3.06531	0.0183333	0.00902256
823	O01615	48	O01615_48	T19H12.2_C48	O01615_48	T19H12.2_C48	Acidic leucine-rich nuclear phosphoprotein 32-related protein 2 OS=Caenorhabditis elegans OX=6239 GN=T19H12.2 PE=3 SV=1	C[IPM]GLTTLK	0.512821	0.649789	0.581305	0.0968514	16.661	0.05	0.232312
824	H2KYN5	26	H2KYN5_26	atg-18_C26	H2KYN5_26 O16466_26	atg-18_C26 atg-18_C26	AuTophaGy (Yeast Atg homolog) OS=Caenorhabditis elegans OX=6239 GN=atg-18 PE=1 SV=1	VIC[IPM]VGHK	NA	0.581395	0.581395	NA	NA	0.08	0.186229
825	Q17568	66	Q17568_66	C01G5.5_C66	Q17568_66	C01G5.5_C66	Uncharacterized protein OS=Caenorhabditis elegans OX=6239 GN=C01G5.5 PE=1 SV=1	HNIC[IPM]SEDIYLTSK	NA	0.581395	0.581395	NA	NA	0.1	8.88e-07
826	H2KZV2	518	H2KZV2_518	CELE_T28B4.1_C518	H2KZV2_518 H2KZV3_501 Q6A590_535	CELE_T28B4.1_C518 CELE_T28B4.1_C501 CELE_T28B4.1_C535	Uncharacterized protein OS=Caenorhabditis elegans OX=6239 GN=CELE_T28B4.1 PE=1 SV=1	TTEMC[IPM]R	NA	0.581395	0.581395	NA	NA	0.1	0.171278
827	Q95Y35	121	Q95Y35_121	CELE_Y108G3AL.2_C121	Q95Y35_121	CELE_Y108G3AL.2_C121	Uncharacterized protein OS=Caenorhabditis elegans OX=6239 GN=CELE_Y108G3AL.2 PE=1 SV=1	LQGMTGMC[IPM]GGVR	NA	0.581395	0.581395	NA	NA	0.14	0.0093762
828	U4PRB8	258	U4PRB8_258	denn-4_C258	U4PRB8_258 U4PEG5_258 U4PEG9_258 U4PRB3_258 U4PBM1_258 U4PB89_258 U4PM26_258 U4PB94_258	denn-4_C258 denn-4_C258 denn-4_C258 denn-4_C258 denn-4_C258 denn-4_C258 denn-4_C258 denn-4_C258	DENN domain type RAB GEF OS=Caenorhabditis elegans OX=6239 GN=denn-4 PE=1 SV=1	C[IPM]APPDR	NA	0.581395	0.581395	NA	NA	0.1	0.184663
829	Q9BLA0	168	Q9BLA0_168	fubl-3_C168	Q9BLA0_168 P91393_160	fubl-3_C168 fubl-4_C160	FUBp (FUBP) Like OS=Caenorhabditis elegans OX=6239 GN=fubl-3 PE=1 SV=1	C[IPM]GAIIGK	NA	0.581395	0.581395	NA	NA	0.2	0.213457
830	Q27497	22	Q27497_22	gsp-1_C22	Q27497_22	gsp-1_C22	Serine/threonine-protein phosphatase PP1-alpha OS=Caenorhabditis elegans OX=6239 GN=gsp-1 PE=1 SV=2	GC[IPM]RPGK	NA	0.581395	0.581395	NA	NA	0.11	0.255572
831	Q21276	66	Q21276_66	K07C5.4_C66	Q21276_66	K07C5.4_C66	Uncharacterized NOP5 family protein K07C5.4 OS=Caenorhabditis elegans OX=6239 GN=K07C5.4 PE=3 SV=1	NTEAALENC[IPM]NSISEGLAHPDLTNFLQK	NA	0.581395	0.581395	NA	NA	0.12	4.07e-06
832	G5EFJ0	126	G5EFJ0_126	klp-12_C126	G5EFJ0_126 G5EGS3_126 Q9GRC3_130	klp-12_C126 klp-12_C126 klp-12_C130	Kinesin-like protein OS=Caenorhabditis elegans OX=6239 GN=klp-12 PE=1 SV=1	KIAEC[IPM]K	0.581395	NA	0.581395	NA	NA	0.08	0.251161
833	G5EEI1	829	G5EEI1_829	lgl-1_C829	G5EEI1_829	lgl-1_C829	LGL-1 OS=Caenorhabditis elegans OX=6239 GN=lgl-1 PE=1 SV=1	IYNC[IPM]QPMVK	NA	0.581395	0.581395	NA	NA	0.07	0.00712415
834	Q95Y26	273	Q95Y26_273	CELE_Y41D4A.5_C273	Q95Y26_273	CELE_Y41D4A.5_C273	Tyrosine-protein phosphatase OS=Caenorhabditis elegans OX=6239 GN=CELE_Y41D4A.5 PE=1 SV=2	EWPDHGC[IPM]PSGEK	NA	0.581448	0.581448	NA	NA	0.0966667	0.000195641
835	Q23084	78	Q23084_78	set-30_C78	Q23084_78	set-30_C78	SET (Trithorax/polycomb) domain containing OS=Caenorhabditis elegans OX=6239 GN=set-30 PE=1 SV=3	YEC[IPM]GPLK YEC[IPM]GPLKK	0.581682	NA	0.581682	NA	NA	0.08	0.085695
836	L8E6W9	3248	L8E6W9_3248	CELE_F55F10.1_C3248	L8E6W9_3248 O61851_1017	CELE_F55F10.1_C3248 CELE_F55F10.1_C1017	Uncharacterized protein OS=Caenorhabditis elegans OX=6239 GN=CELE_F55F10.1 PE=1 SV=1	IC[IPM]ASGR	0.689655	0.473934	0.581794	0.152538	26.2186	0.03	0.193285
837	Q18040	127	Q18040_127	oatr-1_C127	Q18040_127	oatr-1_C127	Probable ornithine aminotransferase, mitochondrial OS=Caenorhabditis elegans OX=6239 GN=oatr-1 PE=3 SV=3	VLPMNTGVEAC[IPM]ESAVK	0.675844	0.487805	0.581824	0.132964	22.8529	0.116667	0.104073
838	Q03577	233	Q03577_233	dars-1_C233	Q03577_233	dars-1_C233	Aspartate--tRNA ligase, cytoplasmic OS=Caenorhabditis elegans OX=6239 GN=dars-1 PE=3 SV=1	IQAGIC[IPM]NQFR	0.57749	0.586292	0.581891	0.00622394	1.06961	0.027	0.0133725
839	Q9XW10	1528	Q9XW10_1528	pad-1_C1528	Q9XW10_1528	pad-1_C1528	Protein pad-1 OS=Caenorhabditis elegans OX=6239 GN=pad-1 PE=2 SV=2	SLATIVC[IPM]R	0.719462	0.444891	0.582176	0.194151	33.3491	0.11	0.0434127
840	G5EDL3	160	G5EDL3_160	air-1_C160	G5EDL3_160	air-1_C160	Aurora/Ipl1 Related kinase OS=Caenorhabditis elegans OX=6239 GN=air-1 PE=1 SV=1	QLANALHYC[IPM]HSK	0.609756	0.555556	0.582656	0.0383256	6.57774	0.145	0.0344685
841	Q95Y90	72	Q95Y90_72	rpl-9_C72	Q95Y90_72	rpl-9_C72	60S ribosomal protein L9 OS=Caenorhabditis elegans OX=6239 GN=rpl-9 PE=3 SV=1	TVC[IPM]SHIK	0.581917	0.583891	0.582904	0.00139578	0.239453	0.0152857	0.060476
842	Q95QM8	597	Q95QM8_597	gfat-1_C597	Q95QM8_597 Q19699_595 Q19130_610	gfat-1_C597 gfat-2_C595 gfat-1_C610	Glutamine-Fructose 6-phosphate AminoTransferase homolog OS=Caenorhabditis elegans OX=6239 GN=gfat-1 PE=1 SV=1	ELSYMHC[IPM]EGIMSGELK	0.581395	0.584795	0.583095	0.00240414	0.412307	0.1	0.000289131
843	Q10045	52	Q10045_52	unc-50_C52	Q10045_52	unc-50_C52	Protein unc-50 OS=Caenorhabditis elegans OX=6239 GN=unc-50 PE=2 SV=2	VGC[IPM]LTAVR	0.588235	0.578035	0.583135	0.00721292	1.23692	0.0675	0.0150804
844	O76634	492	O76634_492	CELE_H41C03.3_C492	O76634_492	CELE_H41C03.3_C492	Uncharacterized protein OS=Caenorhabditis elegans OX=6239 GN=CELE_H41C03.3 PE=1 SV=2	LEC[IPM]KPSYTR	0.469484	0.697264	0.583374	0.161065	27.6092	0.085	0.185883
845	Q95YB2	339	Q95YB2_339	acdh-9_C339	Q95YB2_339	acdh-9_C339	Acyl CoA DeHydrogenase OS=Caenorhabditis elegans OX=6239 GN=acdh-9 PE=1 SV=1	VALC[IPM]AMAK	0.583419	NA	0.583419	NA	NA	0.0833333	0.0415943
846	B3CJ34	2580	B3CJ34_2580	gcn-1_C2580	B3CJ34_2580	gcn-1_C2580	GCN (Yeast General Control Nondrepressible) homolog OS=Caenorhabditis elegans OX=6239 GN=gcn-1 PE=1 SV=2	LIVPQLINGC[IPM]K	0.578694	0.588348	0.583521	0.00682685	1.16994	0.08125	0.00861718
847	Q7Z1Q8	48	Q7Z1Q8_48	CELE_Y82E9BR.16_C48	Q7Z1Q8_48 Q9BKR9_491	CELE_Y82E9BR.16_C48 CELE_Y82E9BR.16_C491	Uncharacterized protein OS=Caenorhabditis elegans OX=6239 GN=CELE_Y82E9BR.16 PE=1 SV=1	NTAMGFC[IPM]STIAR	0.558659	0.609756	0.584208	0.036131	6.18461	0.055	0.000324096
848	Q20849	789	Q20849_789	rod-1_C789	Q20849_789	rod-1_C789	Kinetochore-associated protein rod-1 OS=Caenorhabditis elegans OX=6239 GN=rod-1 PE=1 SV=1	C[IPM]CSIISIASTAK	0.609756	0.558659	0.584208	0.036131	6.18461	0.1025	0.000304143
849	G5EGL7	351	G5EGL7_351	bmk-1_C351	G5EGL7_351 G5ECF4_356	bmk-1_C351 bmk-1_C356	Kinesin-like protein OS=Caenorhabditis elegans OX=6239 GN=bmk-1 PE=1 SV=1	NKPVC[IPM]NTK	NA	0.584215	0.584215	NA	NA	0.0633333	0.155826
850	Q9U2K8	40	Q9U2K8_40	abce-1_C40	Q9U2K8_40	abce-1_C40	ABC transporter, class E OS=Caenorhabditis elegans OX=6239 GN=abce-1 PE=1 SV=1	AC[IPM]PVNR	0.625	0.543478	0.584239	0.0576446	9.86661	0.06	0.303637
851	Q23243	591	Q23243_591	morc-1_C591	Q23243_591	morc-1_C591	Protein morc-1 OS=Caenorhabditis elegans OX=6239 GN=morc-1 PE=1 SV=2	SASSC[IPM]SSSSR	0.454545	0.714286	0.584416	0.183664	31.427	0.115	0.00838633
852	Q9TXR4	324	Q9TXR4_324	msh-2_C324	Q9TXR4_324	msh-2_C324	MSH (MutS Homolog) family OS=Caenorhabditis elegans OX=6239 GN=msh-2 PE=1 SV=1	PLC[IPM]QIDHINER	0.613497	0.555556	0.584526	0.0409707	7.00922	0.07	8.5e-05
853	Q09475	846	Q09475_846	C28H8.3_C846	Q09475_846	C28H8.3_C846	Uncharacterized helicase C28H8.3 OS=Caenorhabditis elegans OX=6239 GN=C28H8.3 PE=3 SV=2	ALINQVC[IPM]GSVYAR	NA	0.584795	0.584795	NA	NA	0.04	0.0009289
854	Q6A1T5	154	Q6A1T5_154	CELE_F10G8.9_C154	Q6A1T5_154 Q93458_12	CELE_F10G8.9_C154 CELE_F10G8.9_C12	Uncharacterized protein OS=Caenorhabditis elegans OX=6239 GN=CELE_F10G8.9 PE=1 SV=1	GGVESTSTAC[IPM]ATGLHCIGNSFR	NA	0.584795	0.584795	NA	NA	0.09	3.74e-06
855	O44507	94	O44507_94	CELE_F42G8.8_C94	O44507_94	CELE_F42G8.8_C94	Serine/threonine-protein phosphatase OS=Caenorhabditis elegans OX=6239 GN=CELE_F42G8.8 PE=1 SV=2	SGYGFC[IPM]NNR	NA	0.584795	0.584795	NA	NA	0.18	0.00646305
856	Q9TYX4	368	Q9TYX4_368	CELE_R11E3.1_C368	Q9TYX4_368	CELE_R11E3.1_C368	Tyrosine-protein kinase OS=Caenorhabditis elegans OX=6239 GN=CELE_R11E3.1 PE=1 SV=2	LC[IPM]AAQK	0.584795	NA	0.584795	NA	NA	0.05	0.115812
857	Q22792	97	Q22792_97	CELE_T25G3.3_C97	Q22792_97	CELE_T25G3.3_C97	60S ribosomal export protein NMD3 OS=Caenorhabditis elegans OX=6239 GN=CELE_T25G3.3 PE=1 SV=2	LTDAC[IPM]FVWTEAHSK	0.584795	NA	0.584795	NA	NA	0.14	0.11139
858	Q9XVS9	105	Q9XVS9_105	dhs-22_C105	Q9XVS9_105	dhs-22_C105	DeHydrogenases, Short chain OS=Caenorhabditis elegans OX=6239 GN=dhs-22 PE=1 SV=1	LHFIEC[IPM]DLTDFESVR	0.584795	NA	0.584795	NA	NA	0.09	9.1e-05
859	Q19246	89	Q19246_89	dhs-25_C89	Q19246_89	dhs-25_C89	DeHydrogenases, Short chain OS=Caenorhabditis elegans OX=6239 GN=dhs-25 PE=1 SV=2	SLGTPSILVNC[IPM]AGITK	NA	0.584795	0.584795	NA	NA	0.17	0.19676
860	P34689	163	P34689_163	glh-1_C163	P34689_163 Q966L9_262 Q966L9_376	glh-1_C163 glh-2_C262 glh-2_C376	ATP-dependent RNA helicase glh-1 OS=Caenorhabditis elegans OX=6239 GN=glh-1 PE=1 SV=3	NNNCFNC[IPM]QQPGHR	0.584795	NA	0.584795	NA	NA	0.1	0.00158795
861	F0IWT2	417	F0IWT2_417	hum-7_C417	F0IWT2_417 H2L082_417	hum-7_C417 hum-7_C417	Heavy chain, Unconventional Myosin OS=Caenorhabditis elegans OX=6239 GN=hum-7 PE=1 SV=1	HAMSSVGFC[IPM]AK	0.584795	NA	0.584795	NA	NA	0.13	0.086872
862	G5ECQ3	89	G5ECQ3_89	sel-5_C89	G5ECQ3_89	sel-5_C89	Serine/threonine-protein kinase sel-5 OS=Caenorhabditis elegans OX=6239 GN=sel-5 PE=2 SV=1	QLEAC[IPM]CR	NA	0.584795	0.584795	NA	NA	0.12	0.0324678
863	Q20363	5	Q20363_5	sip-1_C5	Q20363_5	sip-1_C5	Stress-induced protein 1 OS=Caenorhabditis elegans OX=6239 GN=sip-1 PE=1 SV=1	SLC[IPM]PYTGR	NA	0.584795	0.584795	NA	NA	0.05	0.408392
864	A0A131MBH5	433	A0A131MBH5_433	trpp-11_C433	A0A131MBH5_433 A0A131MD37_704	trpp-11_C433 trpp-11_C704	TRansport Protein Particle OS=Caenorhabditis elegans OX=6239 GN=trpp-11 PE=1 SV=1	NC[IPM]HVENIIGLEFLK	0.584795	NA	0.584795	NA	NA	0.07	0.00706894
865	Q21225	113	Q21225_113	vacl-14_C113	Q21225_113	vacl-14_C113	VAC (Yeast VACuole morphology)-Like OS=Caenorhabditis elegans OX=6239 GN=vacl-14 PE=1 SV=1	YYAC[IPM]ESLYNIAK	0.584795	NA	0.584795	NA	NA	0.14	0.0872671
866	Q23159	245	Q23159_245	CELE_W04D2.4_C245	Q23159_245	CELE_W04D2.4_C245	Uncharacterized protein OS=Caenorhabditis elegans OX=6239 GN=CELE_W04D2.4 PE=1 SV=1	VC[IPM]FVDTDELK	0.45045	0.719424	0.584937	0.190193	32.5152	0.11	0.0482819
867	G5EGK8	278	G5EGK8_278	let-92_C278	G5EGK8_278	let-92_C278	Serine/threonine-protein phosphatase 2A catalytic subunit OS=Caenorhabditis elegans OX=6239 GN=let-92 PE=1 SV=1	C[IPM]GNQAAMVELDDDLK	0.49505	0.674833	0.584941	0.127126	21.7332	0.105	2.37e-05
868	O02325	230	O02325_230	prmt-9_C230	O02325_230	prmt-9_C230	PRotein arginine MethylTransferase OS=Caenorhabditis elegans OX=6239 GN=prmt-9 PE=1 SV=2	NSTYFETC[IPM]EK	NA	0.584975	0.584975	NA	NA	0.09	0.163817
869	Q9U2D2	141	Q9U2D2_141	cku-70_C141	Q9U2D2_141	cku-70_C141	Caenorhabditis KU OS=Caenorhabditis elegans OX=6239 GN=cku-70 PE=1 SV=3	VFASC[IPM]SNTR	NA	0.585115	0.585115	NA	NA	0.06	0.0146491
870	O45815	217	O45815_217	act-5_C217	O45815_217	act-5_C217	ACTin OS=Caenorhabditis elegans OX=6239 GN=act-5 PE=1 SV=1	LC[IPM]YVAHDFESELAAAASSSSLEK	0.480769	0.689655	0.585212	0.147705	25.2395	0.155	0.00179492
871	Q22192	32	Q22192_32	ttr-14_C32	Q22192_32	ttr-14_C32	TransThyretin-Related family domain OS=Caenorhabditis elegans OX=6239 GN=ttr-14 PE=1 SV=1	GIVNC[IPM]R	0.657952	0.512821	0.585386	0.102624	17.5309	0.035	0.401449
872	P18948	655	P18948_655	vit-6_C655	P18948_655	vit-6_C655	Vitellogenin-6 OS=Caenorhabditis elegans OX=6239 GN=vit-6 PE=1 SV=5	SYANNESPC[IPM]EQTFSSR	NA	0.585716	0.585716	NA	NA	0.0466667	2.67e-05
873	P55955	32	P55955_32	ttr-16_C32	P55955_32	ttr-16_C32	Transthyretin-like protein 16 OS=Caenorhabditis elegans OX=6239 GN=ttr-16 PE=1 SV=2	GVAVC[IPM]NK	0.546448	0.625	0.585724	0.0555446	9.48306	0.04	0.159175
874	A0A0K3AVX4	172	A0A0K3AVX4_172	CELE_W01A11.1_C172	A0A0K3AVX4_172 Q23068_384	CELE_W01A11.1_C172 CELE_W01A11.1_C384	Uncharacterized protein OS=Caenorhabditis elegans OX=6239 GN=CELE_W01A11.1 PE=1 SV=1	RC[IPM]EALGK C[IPM]EALGK	0.579754	0.591737	0.585745	0.00847306	1.44654	0.025	0.114005
875	Q18241	462	Q18241_462	rad-26_C462	Q18241_462	rad-26_C462	Uncharacterized protein OS=Caenorhabditis elegans OX=6239 GN=rad-26 PE=1 SV=2	SALLEPGPDLVVC[IPM]DEGHK	0.534759	0.636943	0.585851	0.0722545	12.3333	0.045	0.0222352
876	G5EDW8	61	G5EDW8_61	CELE_VF13D12L.3_C61	G5EDW8_61	CELE_VF13D12L.3_C61	Uncharacterized protein OS=Caenorhabditis elegans OX=6239 GN=CELE_VF13D12L.3 PE=1 SV=1	FMVEC[IPM]MTK	0.518135	0.653595	0.585865	0.0957847	16.3493	0.09	0.109187
877	Q27535	24	Q27535_24	ZC434.8_C24	Q27535_24	ZC434.8_C24	Probable arginine kinase ZC434.8 OS=Caenorhabditis elegans OX=6239 GN=ZC434.8 PE=3 SV=1	LQGASDC[IPM]SSLLK	0.59702	0.574713	0.585866	0.0157739	2.6924	0.08	0.0117602
878	Q65ZI3	138	Q65ZI3_138	dhs-30_C138	Q65ZI3_138	dhs-30_C138	DeHydrogenases, Short chain OS=Caenorhabditis elegans OX=6239 GN=dhs-30 PE=1 SV=1	GSC[IPM]QDTTMEIHR	0.608911	0.562967	0.585939	0.0324868	5.5444	0.049	0.0274047
879	Q20937	1084	Q20937_1084	let-711_C1084	Q20937_1084 S5ZDJ9_318 A0A1D3PCL8_777 A0A1D3PCM5_1067	let-711_C1084 let-711_C318 let-711_C777 let-711_C1067	NTL-1a OS=Caenorhabditis elegans OX=6239 GN=let-711 PE=1 SV=3	LVLAC[IPM]VVK	NA	0.586048	0.586048	NA	NA	0.01	0.159367
880	G5EFJ0	254	G5EFJ0_254	klp-12_C254	G5EFJ0_254 G5EGS3_254 Q9GRC3_258	klp-12_C254 klp-12_C254 klp-12_C258	Kinesin-like protein OS=Caenorhabditis elegans OX=6239 GN=klp-12 PE=1 SV=1	TGELEMEMLC[IPM]AK	0.586455	NA	0.586455	NA	NA	0.135	0.00250794
881	Q21342	112	Q21342_112	eak-7_C112	Q21342_112	eak-7_C112	Enhancer of AKt-1 null OS=Caenorhabditis elegans OX=6239 GN=eak-7 PE=1 SV=1	IFC[IPM]EGNK	0.566969	0.606061	0.586515	0.0276418	4.71288	0.1625	0.0720424
882	Q17329	552	Q17329_552	Gag,_C552	Q17329_552	Gag,_C552	Gag, pol and env protein OS=Caenorhabditis elegans OX=6239 PE=4 SV=1	QC[IPM]LNSK	0.555556	0.617489	0.586522	0.0437934	7.46662	0.0525	0.124151
883	G5EE01	573	G5EE01_573	daf-18_C573	G5EE01_573	daf-18_C573	Phosphatidylinositol 3,4,5-trisphosphate 3-phosphatase and dual-specificity protein phosphatase daf-18 OS=Caenorhabditis elegans OX=6239 GN=daf-18 PE=1 SV=1	WRPEPC[IPM]AFGSK	NA	0.586534	0.586534	NA	NA	0.11	0.0431111
884	Q10578	1099	Q10578_1099	rpb-2_C1099	Q10578_1099	rpb-2_C1099	DNA-directed RNA polymerase II subunit RPB2 OS=Caenorhabditis elegans OX=6239 GN=rpb-2 PE=2 SV=2	DC[IPM]QISHGATQFLR	0.595238	0.578035	0.586636	0.0121646	2.07363	0.085	7.37e-06
885	Q19442	404	Q19442_404	pes-23_C404	Q19442_404	pes-23_C404	Patterned Expression Site OS=Caenorhabditis elegans OX=6239 GN=pes-23 PE=1 SV=2	GTISGAC[IPM]SFLSR	0.4329	0.740741	0.586821	0.217676	37.0941	0.09	0.000656599
886	Q9GZI3	1107	Q9GZI3_1107	pod-2_C1107	Q9GZI3_1107 H2L0M0_1218	pod-2_C1107 pod-2_C1218	Uncharacterized protein OS=Caenorhabditis elegans OX=6239 GN=pod-2 PE=1 SV=1	VC[IPM]YAQNAVVDMK	0.636364	0.537496	0.58693	0.0699097	11.9111	0.1	0.00339624
887	B3CJ34	2267	B3CJ34_2267	gcn-1_C2267	B3CJ34_2267	gcn-1_C2267	GCN (Yeast General Control Nondrepressible) homolog OS=Caenorhabditis elegans OX=6239 GN=gcn-1 PE=1 SV=2	ALAAEC[IPM]LGMVVK	0.496933	0.67729	0.587111	0.127532	21.7219	0.07125	0.0255528
888	H2L2J6	248	H2L2J6_248	pqn-27_C248	H2L2J6_248 H2L2J5_346 O02238_409	pqn-27_C248 pqn-27_C346 pqn-27_C409	Prion-like-(Q/N-rich)-domain-bearing protein OS=Caenorhabditis elegans OX=6239 GN=pqn-27 PE=1 SV=1	AQIFSLIEC[IPM]R	0.565008	0.609779	0.587393	0.031658	5.38957	0.0391667	0.0111706
889	O16637	574	O16637_574	apd-3_C574	O16637_574 Q95X88_302	apd-3_C574 apd-3_C302	AP-3 complex subunit delta OS=Caenorhabditis elegans OX=6239 GN=apd-3 PE=1 SV=2	AC[IPM]NLMAIIR	0.591526	0.583878	0.587702	0.00540767	0.920138	0.0733333	0.0602771
890	H2KYA5	411	H2KYA5_411	unc-82_C411	H2KYA5_411 H2KYA7_172 D1MN54_172 H2KYA8_172 H2KYA6_172 W6RYB3_189 H2KYA9_172 C6FGL0_172 D1MN51_172	unc-82_C411 unc-82_C172 unc-82_C172 unc-82_C172 unc-82_C172 unc-82_C189 unc-82_C172 unc-82_C172 unc-82_C172	Uncharacterized protein OS=Caenorhabditis elegans OX=6239 GN=unc-82 PE=1 SV=1	QITSAVLYC[IPM]HK	0.641026	0.534759	0.587892	0.0751416	12.7815	0.145	0.00432412
891	O16481	168	O16481_168	acs-21_C168	O16481_168	acs-21_C168	Fatty Acid CoA Synthetase family OS=Caenorhabditis elegans OX=6239 GN=acs-21 PE=1 SV=1	AC[IPM]TMIEHVEK	NA	0.588235	0.588235	NA	NA	0.06	0.0076703
892	Q9U3D6	207	Q9U3D6_207	adr-1_C207	Q9U3D6_207	adr-1_C207	A-to-I RNA editing regulator adr-1 OS=Caenorhabditis elegans OX=6239 GN=adr-1 PE=1 SV=2	YCC[IPM]TLK	0.588235	NA	0.588235	NA	NA	0.06	0.154994
893	Q17828	309	Q17828_309	C08F8.2_C309	Q17828_309 E9P872_26	C08F8.2_C309 C08F8.2_C26	ATP-dependent RNA helicase SUV3 homolog, mitochondrial OS=Caenorhabditis elegans OX=6239 GN=C08F8.2 PE=3 SV=2	ALLGAAADEIHLC[IPM]GEPAAIDIVK	0.588235	NA	0.588235	NA	NA	0.05	6.42e-06
894	O62214	407	O62214_407	CELE_F33A8.4_C407	O62214_407	CELE_F33A8.4_C407	Uncharacterized protein OS=Caenorhabditis elegans OX=6239 GN=CELE_F33A8.4 PE=1 SV=1	FCEVC[IPM]DR	0.588235	NA	0.588235	NA	NA	0.11	0.0634531
895	Q21541	140	Q21541_140	CELE_M142.5_C140	Q21541_140	CELE_M142.5_C140	Uncharacterized protein OS=Caenorhabditis elegans OX=6239 GN=CELE_M142.5 PE=1 SV=2	TIPDTCWC[IPM]GEDIR	0.588235	NA	0.588235	NA	NA	0.28	0.0432605
896	P30642	520	P30642_520	eif-3.D_C520	P30642_520	eif-3.D_C520	Eukaryotic translation initiation factor 3 subunit D OS=Caenorhabditis elegans OX=6239 GN=eif-3.D PE=1 SV=1	C[IPM]VIDSCMK	0.588235	NA	0.588235	NA	NA	0.08	0.0191531
897	Q20772	148	Q20772_148	F54D5.7_C148	Q20772_148	F54D5.7_C148	Probable glutaryl-CoA dehydrogenase, mitochondrial OS=Caenorhabditis elegans OX=6239 GN=F54D5.7 PE=3 SV=1	IGC[IPM]FGLTEPNHGSNPGGMETK	0.588235	NA	0.588235	NA	NA	0.03	1.11e-05
898	Q9N5V3	555	Q9N5V3_555	imb-3_C555	Q9N5V3_555	imb-3_C555	IMportin Beta family OS=Caenorhabditis elegans OX=6239 GN=imb-3 PE=1 SV=2	TIEC[IPM]ISLIGYAVGK	0.588235	NA	0.588235	NA	NA	0.1	0.00202995
899	S6F5A3	730	S6F5A3_730	magu-4_C730	S6F5A3_730 Q20398_732	magu-4_C730 magu-4_C732	MAGUK family OS=Caenorhabditis elegans OX=6239 GN=magu-4 PE=1 SV=2	LC[IPM]GGNAIGILAEK	0.588235	NA	0.588235	NA	NA	0.19	0.179104
900	E5QCF5	263	E5QCF5_263	mlst-8_C263	E5QCF5_263 P91040_289	mlst-8_C263 mlst-8_C289	Mtor (MTOR) associated protein, LST8 homolog OS=Caenorhabditis elegans OX=6239 GN=mlst-8 PE=1 SV=1	EGHGLSC[IPM]R	NA	0.588235	0.588235	NA	NA	0.12	0.372863
901	A0A238UKJ7	88	A0A238UKJ7_88	plpp-1.1_C88	A0A238UKJ7_88 A0A238UKK1_88 H2KZD1_88 A0A238ULT2_88 Q9TXU1_88 H2KZD2_88	plpp-1.1_C88 plpp-1.1_C88 plpp-1.1_C88 plpp-1.1_C88 plpp-1.1_C88 plpp-1.1_C88	PhosphoLipid PhosPhatase homolog OS=Caenorhabditis elegans OX=6239 GN=plpp-1.1 PE=1 SV=1	KC[IPM]ETEFK	0.588235	NA	0.588235	NA	NA	0.03	0.0683752
902	O01761	803	O01761_803	unc-89_C803	O01761_803 A0A2C9C2V5_330 A0A2C9C332_330 A0A2C9C3B7_803 A0A2C9C365_803 A0A2C9C330_803 A0A2C9C2V3_330 A0A2C9C2W9_803 A0A2C9C2S8_803 A0A2C9C2G8_330	unc-89_C803 unc-89_C330 unc-89_C330 unc-89_C803 unc-89_C803 unc-89_C803 unc-89_C330 unc-89_C803 unc-89_C803 unc-89_C330	Muscle M-line assembly protein unc-89 OS=Caenorhabditis elegans OX=6239 GN=unc-89 PE=1 SV=3	FISEDGIC[IPM]ILTIK	0.588235	NA	0.588235	NA	NA	0.07	0.000874462
903	L8E6W9	2196	L8E6W9_2196	CELE_F55F10.1_C2196	L8E6W9_2196	CELE_F55F10.1_C2196	Uncharacterized protein OS=Caenorhabditis elegans OX=6239 GN=CELE_F55F10.1 PE=1 SV=1	TSGINC[IPM]SK	0.595238	0.581395	0.588317	0.0097883	1.66378	0.05	0.0206492
904	P34712	1269	P34712_1269	pgp-1_C1269	P34712_1269 A0A0K3AWK1_1212 G5EDF9_1219 A0A0K3AU66_1236 A0A0K3AQN5_1243	pgp-1_C1269 pgp-2_C1212 pgp-2_C1219 pgp-2_C1236 pgp-2_C1243	Multidrug resistance protein pgp-1 OS=Caenorhabditis elegans OX=6239 GN=pgp-1 PE=1 SV=2	TC[IPM]IVIAHR	0.583651	0.593399	0.588525	0.00689273	1.17119	0.125	0.143761
905	Q20375	498	Q20375_498	sptl-2_C498	Q20375_498	sptl-2_C498	Serine palmitoyltransferase 2 OS=Caenorhabditis elegans OX=6239 GN=sptl-2 PE=3 SV=1	NIGC[IPM]VVVSFPATHMTEGR	0.75188	0.425532	0.588706	0.230763	39.1983	0.07	3.99e-05
906	P90786	231	P90786_231	prg-1_C231	P90786_231	prg-1_C231	Piwi-like protein OS=Caenorhabditis elegans OX=6239 GN=prg-1 PE=1 SV=1	SC[IPM]QNNPQR	0.699301	0.478469	0.588885	0.156152	26.5165	0.05	0.221518
907	G4SLH0	17418	G4SLH0_17418	ttn-1_C17418	G4SLH0_17418 A0A2I2LDX0_6699 A0A2I2LG61_6714 A0A2I2LDV8_6699 A0A2I2LG13_13603 A0A2I2LDW1_6714 A0A2I2LDV7_14029	ttn-1_C17418 ttn-1_C6699 ttn-1_C6714 ttn-1_C6699 ttn-1_C13603 ttn-1_C6714 ttn-1_C14029	Titin homolog OS=Caenorhabditis elegans OX=6239 GN=ttn-1 PE=1 SV=2	LVC[IPM]HAVQSQDTGK	0.675676	0.502513	0.589094	0.122445	20.7853	0.095	0.169092
908	P53588	129	P53588_129	suca-1_C129	P53588_129	suca-1_C129	Succinate--CoA ligase [ADP-forming] subunit beta, mitochondrial OS=Caenorhabditis elegans OX=6239 GN=suca-1 PE=3 SV=1	KCEEVMVC[IPM]K CEEVMVC[IPM]K	0.629105	0.549291	0.589198	0.0564372	9.57864	0.07975	0.0169925
909	P34689	340	P34689_340	glh-1_C340	P34689_340	glh-1_C340	ATP-dependent RNA helicase glh-1 OS=Caenorhabditis elegans OX=6239 GN=glh-1 PE=1 SV=3	TVGIKPC[IPM]K	0.612467	0.566613	0.58954	0.0324236	5.49981	0.0308333	0.0396555
910	Q09508	172	Q09508_172	sdha-1_C172	Q09508_172 O44954_165	sdha-1_C172 sdha-2_C165	Succinate dehydrogenase [ubiquinone] flavoprotein subunit, mitochondrial OS=Caenorhabditis elegans OX=6239 GN=sdha-1 PE=2 SV=3	TCC[IPM]VADR	0.528086	0.65119	0.589638	0.0870475	14.7629	0.0591667	0.118005
911	Q17329	1858	Q17329_1858	Gag,_C1858	Q17329_1858	Gag,_C1858	Gag, pol and env protein OS=Caenorhabditis elegans OX=6239 PE=4 SV=1	LGAQC[IPM]PK	0.546448	0.633031	0.58974	0.0612234	10.3814	0.0716667	0.0609492
912	G5EFI6	1306	G5EFI6_1306	ppfr-1_C1306	G5EFI6_1306 G5ECH5_1378 G5ED93_1180	ppfr-1_C1306 ppfr-1_C1378 ppfr-1_C1180	Protein Phosphatase Four Regulatory subunit OS=Caenorhabditis elegans OX=6239 GN=ppfr-1 PE=1 SV=1	C[IPM]QGLTDDHQPVDVASR	0.621118	0.558659	0.589889	0.044165	7.48701	0.105	0.006267
913	Q9XX10	58	Q9XX10_58	CELE_Y39A1A.22_C58	Q9XX10_58	CELE_Y39A1A.22_C58	Uncharacterized protein OS=Caenorhabditis elegans OX=6239 GN=CELE_Y39A1A.22 PE=1 SV=3	FFNEC[IPM]DQELTK	0.534759	0.645161	0.58996	0.078066	13.2324	0.11	0.00490441
914	P25807	204	P25807_204	cpr-1_C204	P25807_204	cpr-1_C204	Gut-specific cysteine proteinase OS=Caenorhabditis elegans OX=6239 GN=cpr-1 PE=1 SV=2	TPSC[IPM]SMSCQSGYSTAYAK	0.578035	0.60241	0.590222	0.0172357	2.92021	0.135	0.000245138	Disulfide bond
915	Q22619	123	Q22619_123	T20H4.5_C123	Q22619_123	T20H4.5_C123	Probable NADH dehydrogenase [ubiquinone] iron-sulfur protein 8, mitochondrial OS=Caenorhabditis elegans OX=6239 GN=T20H4.5 PE=2 SV=1	LCEAIC[IPM]PAQAITIEAETRPDGSR	0.555556	0.625	0.590278	0.0491046	8.3189	0.145	0.000220896	Metal binding
916	O01593	265	O01593_265	CELE_R08E5.3_C265	O01593_265	CELE_R08E5.3_C265	Uncharacterized protein OS=Caenorhabditis elegans OX=6239 GN=CELE_R08E5.3 PE=1 SV=1	RPDLC[IPM]VQEIHR	0.601887	0.578862	0.590374	0.0162808	2.75771	0.0438039	0.00911474
917	H8ESF6	691	H8ESF6_691	CELE_Y79H2A.3_C691	H8ESF6_691 H8ESF8_698 Q7K705_698 H8ESG0_691 H8ESF7_56 Q9U1R8_698 H8ESF9_691	CELE_Y79H2A.3_C691 CELE_Y79H2A.3_C698 CELE_Y79H2A.3_C698 CELE_Y79H2A.3_C691 CELE_Y79H2A.3_C56 CELE_Y79H2A.3_C698 CELE_Y79H2A.3_C691	Uncharacterized protein OS=Caenorhabditis elegans OX=6239 GN=CELE_Y79H2A.3 PE=1 SV=1	SHIC[IPM]TDEHHR	NA	0.590416	0.590416	NA	NA	0.1	0.0415255
918	L8E6W9	763	L8E6W9_763	CELE_F55F10.1_C763	L8E6W9_763	CELE_F55F10.1_C763	Uncharacterized protein OS=Caenorhabditis elegans OX=6239 GN=CELE_F55F10.1 PE=1 SV=1	TSIVC[IPM]HLSK	0.552486	0.628931	0.590709	0.0540545	9.15079	0.06	0.0614802
919	Q966E7	188	Q966E7_188	CELE_Y104H12D.3_C188	Q966E7_188	CELE_Y104H12D.3_C188	Uncharacterized protein OS=Caenorhabditis elegans OX=6239 GN=CELE_Y104H12D.3 PE=1 SV=2	MTC[IPM]AMFHGGK	NA	0.591065	0.591065	NA	NA	0.11	0.0971349
920	Q95X81	412	Q95X81_412	C24H12.4_C412	Q95X81_412 A0A0K3AQY8_207 O17157_479	C24H12.4_C412 C24H12.4_C207 C24H12.4_C479	Uncharacterized protein OS=Caenorhabditis elegans OX=6239 GN=C24H12.4 PE=1 SV=1	GTALSFC[IPM]IPSER	0.617284	0.564972	0.591128	0.0369903	6.25758	0.11	0.00714987
921	Q03563	483	Q03563_483	spk-1_C483	Q03563_483 M1ZJY1_99	spk-1_C483 spk-1_C99	Serine/threonine-protein kinase spk-1 OS=Caenorhabditis elegans OX=6239 GN=spk-1 PE=2 SV=3	SADPNDIGC[IPM]HK	0.627549	0.554736	0.591143	0.0514867	8.70969	0.035	0.015239
922	A0A0K3AWK1	1060	A0A0K3AWK1_1060	pgp-2_C1060	A0A0K3AWK1_1060 G5EDF9_1067 A0A0K3AU66_1084 A0A0K3AQN5_1091	pgp-2_C1060 pgp-2_C1067 pgp-2_C1084 pgp-2_C1091	p-GlycoProtein related OS=Caenorhabditis elegans OX=6239 GN=pgp-2 PE=1 SV=1	TVALVGHSGC[IPM]GK	0.53754	0.644784	0.591162	0.0758334	12.8279	0.0554167	0.081703
923	Q8WQA8	69	Q8WQA8_69	rps-20_C69	Q8WQA8_69	rps-20_C69	Ribosomal Protein, Small subunit OS=Caenorhabditis elegans OX=6239 GN=rps-20 PE=1 SV=1	KTPC[IPM]GEGSK	0.581395	0.602004	0.5917	0.0145725	2.46283	0.05375	0.125789
924	O17850	112	O17850_112	atx-3_C112	O17850_112	atx-3_C112	Ataxin-3 homolog OS=Caenorhabditis elegans OX=6239 GN=atx-3 PE=1 SV=1	AYIC[IPM]NLR	NA	0.591716	0.591716	NA	NA	0.09	0.138848
925	G5EE62	564	G5EE62_564	CELE_F12F6.1_C564	G5EE62_564	CELE_F12F6.1_C564	Uncharacterized protein OS=Caenorhabditis elegans OX=6239 GN=CELE_F12F6.1 PE=1 SV=1	ICGQTC[IPM]NR	0.591716	NA	0.591716	NA	NA	0.03	0.0230065
926	Q20058	190	Q20058_190	CELE_F35G12.12_C190	Q20058_190	CELE_F35G12.12_C190	Uncharacterized protein OS=Caenorhabditis elegans OX=6239 GN=CELE_F35G12.12 PE=1 SV=3	ISSNTSC[IPM]IHWLYDK	0.591716	NA	0.591716	NA	NA	0.2	7e-06
927	Q9NA69	564	Q9NA69_564	CELE_Y57A10A.13_C564	Q9NA69_564	CELE_Y57A10A.13_C564	Uncharacterized protein OS=Caenorhabditis elegans OX=6239 GN=CELE_Y57A10A.13 PE=1 SV=1	LENC[IPM]DDFR	NA	0.591716	0.591716	NA	NA	0.17	0.013611
928	Q56VY4	96	Q56VY4_96	CELE_Y87G2A.19_C96	Q56VY4_96	CELE_Y87G2A.19_C96	Uncharacterized protein OS=Caenorhabditis elegans OX=6239 GN=CELE_Y87G2A.19 PE=1 SV=1	DAEHYCPSC[IPM]R	NA	0.591716	0.591716	NA	NA	0.06	0.00450492
929	Q8IFX8	198	Q8IFX8_198	coel-1_C198	Q8IFX8_198 H2KYZ5_212	coel-1_C198 coel-1_C212	Tubulin folding COfactor E-Like protein OS=Caenorhabditis elegans OX=6239 GN=coel-1 PE=1 SV=1	DVTHC[IPM]K	NA	0.591716	0.591716	NA	NA	0.12	0.212478
930	Q09236	7	Q09236_7	copd-1_C7	Q09236_7	copd-1_C7	Probable coatomer subunit delta OS=Caenorhabditis elegans OX=6239 GN=copd-1 PE=3 SV=1	VLIAAC[IPM]ILSK	0.591716	NA	0.591716	NA	NA	0.07	0.315012
931	Q5DX34	881	Q5DX34_881	glo-4_C881	Q5DX34_881	glo-4_C881	X-linked retinitis pigmentosa GTPase regulator homolog OS=Caenorhabditis elegans OX=6239 GN=glo-4 PE=1 SV=2	VTQIAC[IPM]GR	0.591716	NA	0.591716	NA	NA	0.1	0.147737
932	G5ED17	197	G5ED17_197	hpo-11_C197	G5ED17_197	hpo-11_C197	Uncharacterized protein OS=Caenorhabditis elegans OX=6239 GN=hpo-11 PE=1 SV=1	IGC[IPM]VAPDAINHHVK	NA	0.591716	0.591716	NA	NA	0.15	7.93e-05
933	F5GU98	300	F5GU98_300	mca-1_C300	F5GU98_300 O76833_412 G5EC39_443 G5EC04_464 G5EFR6_467 Q9TYP9_412	mca-1_C300 mca-2_C412 mca-1_C443 mca-1_C464 mca-1_C467 mca-2_C412	Calcium-transporting ATPase OS=Caenorhabditis elegans OX=6239 GN=mca-1 PE=1 SV=1	HLDAC[IPM]ETMGNATSICSDK	0.591716	NA	0.591716	NA	NA	0.13	0.263418
934	P90980	134	P90980_134	pkc-2_C134	P90980_134 G8JY36_179	pkc-2_C134 pkc-2_C179	Protein kinase C-like 2 OS=Caenorhabditis elegans OX=6239 GN=pkc-2 PE=2 SV=2	C[IPM]QSCDTNVHHR	NA	0.591716	0.591716	NA	NA	0.15	0.0079594
935	Q18990	119	Q18990_119	pyr-1_C119	Q18990_119	pyr-1_C119	CAD protein OS=Caenorhabditis elegans OX=6239 GN=pyr-1 PE=1 SV=2	KADVPC[IPM]LSGIDVR	0.591716	NA	0.591716	NA	NA	0.03	0.00116595
936	P30643	302	P30643_302	R08D7.4_C302	P30643_302	R08D7.4_C302	Uncharacterized protein R08D7.4 OS=Caenorhabditis elegans OX=6239 GN=R08D7.4 PE=4 SV=3	AAIVAC[IPM]TR	NA	0.591716	0.591716	NA	NA	0.12	0.01151
937	A0A0S4XR36	2693	A0A0S4XR36_2693	ubr-4_C2693	A0A0S4XR36_2693 O01808_2686	ubr-4_C2693 ubr-4_C2686	UBR E3 ubiquitin ligase homolog OS=Caenorhabditis elegans OX=6239 GN=ubr-4 PE=1 SV=1	NPCLVC[IPM]FTSK	0.591716	NA	0.591716	NA	NA	0.07	0.0015093
938	P54813	342	P54813_342	ymel-1_C342	P54813_342	ymel-1_C342	ATP-dependent zinc metalloprotease YME1 homolog OS=Caenorhabditis elegans OX=6239 GN=ymel-1 PE=3 SV=2	APC[IPM]IIFIDEIDSVGSK	0.591716	NA	0.591716	NA	NA	0.13	0.00106511
939	G5EFP3	761	G5EFP3_761	mrp-4_C761	G5EFP3_761	mrp-4_C761	Uncharacterized protein OS=Caenorhabditis elegans OX=6239 GN=mrp-4 PE=1 SV=1	VLDAC[IPM]ALYR	0.59183	NA	0.59183	NA	NA	0.145	0.0135267
940	Q94051	133	Q94051_133	cav-1_C133	Q94051_133 H2L2G6_24	cav-1_C133 cav-1_C24	Caveolin-1 OS=Caenorhabditis elegans OX=6239 GN=cav-1 PE=2 SV=1	SQHSWDC[IPM]VWR DSQHSWDC[IPM]VWR	0.531915	0.653595	0.592755	0.0860407	14.5154	0.095	0.0789182
941	Q10454	242	Q10454_242	F46H5.3_C242	Q10454_242	F46H5.3_C242	Probable arginine kinase F46H5.3 OS=Caenorhabditis elegans OX=6239 GN=F46H5.3 PE=3 SV=2	FLQAANAC[IPM]R	0.569263	0.616278	0.592771	0.0332444	5.6083	0.0211111	0.0134414
942	G5ECX9	3	G5ECX9_3	cdr-2_C3	G5ECX9_3	cdr-2_C3	CaDmium Responsive OS=Caenorhabditis elegans OX=6239 GN=cdr-2 PE=1 SV=1	VC[IPM]SCTIK	0.602562	0.583095	0.592829	0.0137652	2.32195	0.13	0.0348969
943	O01969	25	O01969_25	tag-96_C25	O01969_25	tag-96_C25	Uncharacterized protein OS=Caenorhabditis elegans OX=6239 GN=tag-96 PE=1 SV=3	VTC[IPM]PGR	0.590556	0.595238	0.592897	0.00331092	0.558431	0.025	0.189331
944	U4PRN6	1947	U4PRN6_1947	eel-1_C1947	U4PRN6_1947 U4PMD1_1949 Q9GUP2_1947 U4PBK1_1947 U4PBJ5_1949 U4PBY0_1949 U4PBX5_1947 U4PES6_1949	eel-1_C1947 eel-1_C1949 eel-1_C1947 eel-1_C1947 eel-1_C1949 eel-1_C1949 eel-1_C1947 eel-1_C1949	Enhancer of EfL-1 mutant phenotype OS=Caenorhabditis elegans OX=6239 GN=eel-1 PE=1 SV=1	NC[IPM]IDDDALLGHIYEK	0.416667	0.769231	0.592949	0.2493	42.0442	0.125	0.000114898
945	A3QMC5	79	A3QMC5_79	rpl-34_C79	A3QMC5_79	rpl-34_C79	Ribosomal Protein, Large subunit OS=Caenorhabditis elegans OX=6239 GN=rpl-34 PE=1 SV=1	AYGGC[IPM]LSPNAVK	0.602432	0.583575	0.593003	0.0133338	2.24852	0.0625	0.00091515
946	O17695	315	O17695_315	hda-1_C315	O17695_315	hda-1_C315	Histone deacetylase 1 OS=Caenorhabditis elegans OX=6239 GN=hda-1 PE=1 SV=1	C[IPM]WTYETSIAVDK	0.593098	NA	0.593098	NA	NA	0.103333	0.00459862
947	P46769	163	P46769_163	rps-0_C163	P46769_163	rps-0_C163	40S ribosomal protein SA OS=Caenorhabditis elegans OX=6239 GN=rps-0 PE=1 SV=3	LIDIGVPC[IPM]NNKGER LIDIGVPC[IPM]NNK	0.598543	0.588287	0.593415	0.00725201	1.22208	0.0574306	0.0266933
948	Q18787	182	Q18787_182	rpt-1_C182	Q18787_182	rpt-1_C182	26S proteasome regulatory subunit 7 OS=Caenorhabditis elegans OX=6239 GN=rpt-1 PE=1 SV=1	IDPTVTMMQVEEKPDVTYSDVGGC[IPM]K	0.593728	NA	0.593728	NA	NA	0.135	1.51e-06
949	F5GU98	580	F5GU98_580	mca-1_C580	F5GU98_580 G5EC39_723 G5EC04_744 G5EFR6_747	mca-1_C580 mca-1_C723 mca-1_C744 mca-1_C747	Calcium-transporting ATPase OS=Caenorhabditis elegans OX=6239 GN=mca-1 PE=1 SV=1	AIAMSC[IPM]K	0.558677	0.628931	0.593804	0.0496772	8.36593	0.055	0.12094
950	V6CJB8	2214	V6CJB8_2214	ketn-1_C2214	V6CJB8_2214 A0A0M7RDU5_722 V6CKH1_1575 V6CLU5_1575 Q8MXD8_1575 Q9NL87_1508 Q5PY59_1575 V6CLT3_2214 A0A0M9JJ85_585 V6CLU0_2214 H2L075_1575 V6CLP5_2214	ketn-1_C2214 ketn-1_C722 ketn-1_C1575 ketn-1_C1575 ketn-1_C1575 ketn-1_C1508 ketn-1_C1575 ketn-1_C2214 ketn-1_C585 ketn-1_C2214 ketn-1_C1575 ketn-1_C2214	KETtiN (Drosophila actin-binding) homolog OS=Caenorhabditis elegans OX=6239 GN=ketn-1 PE=1 SV=1	AVSAFGEAATSC[IPM]TVK	0.558659	0.629329	0.593994	0.0499712	8.41274	0.0975	0.00238284
951	O01593	234	O01593_234	CELE_R08E5.3_C234	O01593_234	CELE_R08E5.3_C234	Uncharacterized protein OS=Caenorhabditis elegans OX=6239 GN=CELE_R08E5.3 PE=1 SV=1	SGAAFNNLEFIEC[IPM]DAGK	0.598802	0.589524	0.594163	0.00656085	1.10422	0.035	0.0256635
952	A0A0K3AWK1	431	A0A0K3AWK1_431	pgp-2_C431	A0A0K3AWK1_431 G5EDF9_438 A0A0K3AU66_431 A0A0K3AQN5_438	pgp-2_C431 pgp-2_C438 pgp-2_C431 pgp-2_C438	p-GlycoProtein related OS=Caenorhabditis elegans OX=6239 GN=pgp-2 PE=1 SV=1	IALVGSSGC[IPM]GK	0.543478	0.645379	0.594429	0.0720547	12.1217	0.0366667	0.00530847
953	H2L0R6	314	H2L0R6_314	lep-2_C314	H2L0R6_314 Q9N373_314	lep-2_C314 lep-2_C314	LEPtoderan male tail OS=Caenorhabditis elegans OX=6239 GN=lep-2 PE=1 SV=1	GAC[IPM]PFGNK	0.584795	0.604235	0.594515	0.013746	2.31214	0.1725	0.0633605
954	H2L0N9	641	H2L0N9_641	CELE_Y37E3.17_C641	H2L0N9_641 Q6AW03_648	CELE_Y37E3.17_C641 CELE_Y37E3.17_C648	Uncharacterized protein OS=Caenorhabditis elegans OX=6239 GN=CELE_Y37E3.17 PE=1 SV=1	LGPVGVVC[IPM]AR	0.665694	0.52356	0.594627	0.100503	16.9019	0.065	0.00398956
955	B3CJ34	1938	B3CJ34_1938	gcn-1_C1938	B3CJ34_1938	gcn-1_C1938	GCN (Yeast General Control Nondrepressible) homolog OS=Caenorhabditis elegans OX=6239 GN=gcn-1 PE=1 SV=2	C[IPM]LGELVR	0.593797	0.595588	0.594693	0.0012666	0.212984	0.0325	0.0528136
956	P34690	293	P34690_293	tba-2_C293	P34690_293	tba-2_C293	Tubulin alpha-2 chain OS=Caenorhabditis elegans OX=6239 GN=tba-2 PE=2 SV=1	AYHEALSVSDITNSC[IPM]FEPANQMVK	0.490196	0.699301	0.594748	0.147859	24.8608	0.075	1.7e-07
957	H2KZG6	376	H2KZG6_376	acdh-1_C376	H2KZG6_376	acdh-1_C376	Acyl CoA DeHydrogenase OS=Caenorhabditis elegans OX=6239 GN=acdh-1 PE=1 SV=1	LFASQVATSTSAQC[IPM]VK	NA	0.595238	0.595238	NA	NA	0.11	5.27e-05
958	Q9GZD0	140	Q9GZD0_140	C04F5.8_C140	Q9GZD0_140	C04F5.8_C140	Uncharacterized protein OS=Caenorhabditis elegans OX=6239 GN=C04F5.8 PE=1 SV=2	TYCPVC[IPM]SSR	0.595238	NA	0.595238	NA	NA	0.06	0.011718
959	Q95ZR2	204	Q95ZR2_204	CELE_R05D11.9_C204	Q95ZR2_204	CELE_R05D11.9_C204	Uncharacterized protein OS=Caenorhabditis elegans OX=6239 GN=CELE_R05D11.9 PE=1 SV=2	SC[IPM]TTAQFTNANK	NA	0.595238	0.595238	NA	NA	0.01	7.54e-05
960	Q8WT44	363	Q8WT44_363	cyk-3_C363	Q8WT44_363 G5EDU8_363	cyk-3_C363 cyk-3_C363	CYtoKinesis defect OS=Caenorhabditis elegans OX=6239 GN=cyk-3 PE=1 SV=1	VAC[IPM]ISAESAR	0.595238	NA	0.595238	NA	NA	0.12	0.0955169
961	U4PRB8	136	U4PRB8_136	denn-4_C136	U4PRB8_136 U4PEG5_136 U4PEG9_136 U4PRB3_136 U4PBM1_136 U4PB89_136 U4PM26_136 U4PB94_136	denn-4_C136 denn-4_C136 denn-4_C136 denn-4_C136 denn-4_C136 denn-4_C136 denn-4_C136 denn-4_C136	DENN domain type RAB GEF OS=Caenorhabditis elegans OX=6239 GN=denn-4 PE=1 SV=1	C[IPM]ASVNNASQGIYLTYR	0.595238	NA	0.595238	NA	NA	0.07	0.00279822
962	Q10576	166	Q10576_166	dpy-18_C166	Q10576_166	dpy-18_C166	Prolyl 4-hydroxylase subunit alpha-1 OS=Caenorhabditis elegans OX=6239 GN=dpy-18 PE=1 SV=2	DC[IPM]FEIAR	NA	0.595238	0.595238	NA	NA	0.09	0.0518499
963	Q20497	1726	Q20497_1726	dpy-22_C1726	Q20497_1726	dpy-22_C1726	Mediator of RNA polymerase II transcription subunit 12 OS=Caenorhabditis elegans OX=6239 GN=dpy-22 PE=1 SV=2	QNC[IPM]LGQQILR	0.549451	0.641026	0.595238	0.0647534	10.8786	0.075	0.00166214
964	Q09299	163	Q09299_163	EEED8.10_C163	Q09299_163	EEED8.10_C163	Putative RNA-binding protein EEED8.10 OS=Caenorhabditis elegans OX=6239 GN=EEED8.10 PE=4 SV=3	NC[IPM]GTATITFK	NA	0.595238	0.595238	NA	NA	0.08	0.00144346
965	Q23651	39	Q23651_39	elpc-3_C39	Q23651_39	elpc-3_C39	Probable elongator complex protein 3 OS=Caenorhabditis elegans OX=6239 GN=elpc-3 PE=3 SV=2	C[IPM]IVAQK	NA	0.595238	0.595238	NA	NA	0.04	0.286818
966	P91871	1140	P91871_1140	fasn-1_C1140	P91871_1140	fasn-1_C1140	Fatty Acid SyNthase OS=Caenorhabditis elegans OX=6239 GN=fasn-1 PE=1 SV=2	NDHSTNGCIAGGVEC[IPM]CDLNAHSVAR	NA	0.595238	0.595238	NA	NA	0.17	1.07e-09
967	Q21230	214	Q21230_214	K04G2.1_C214	Q21230_214	K04G2.1_C214	Eukaryotic translation initiation factor 2 subunit 2 OS=Caenorhabditis elegans OX=6239 GN=K04G2.1 PE=3 SV=4	LFFLQC[IPM]TNCGSR	NA	0.595238	0.595238	NA	NA	0.04	0.00526706
968	G5EEA4	289	G5EEA4_289	lim-9_C289	G5EEA4_289 Q3S1I9_15 G5EDJ5_344 A0A0K3ATK8_488 G5EF39_381 A0A0K3AQM0_518 O17833_211 G5ECN3_381	lim-9_C289 lim-9_C15 lim-9_C344 lim-9_C488 lim-9_C381 lim-9_C518 lim-9_C211 lim-9_C381	LIM domain family OS=Caenorhabditis elegans OX=6239 GN=lim-9 PE=1 SV=2	DWHSDHFCCWQC[IPM]DQTLTGQR	0.595238	NA	0.595238	NA	NA	0.14	0.000446931
969	O18188	295	O18188_295	maea-1_C295	O18188_295	maea-1_C295	MAEA (MAcrophage Erythroblast Attacher protein) homolog OS=Caenorhabditis elegans OX=6239 GN=maea-1 PE=1 SV=1	C[IPM]AALFIEEAHR	NA	0.595238	0.595238	NA	NA	0.06	0.00581993
970	G1K0X0	19	G1K0X0_19	pgp-6_C19	G1K0X0_19 Q22656_25	pgp-6_C19 pgp-6_C25	p-GlycoProtein related OS=Caenorhabditis elegans OX=6239 GN=pgp-6 PE=1 SV=1	KPSQIC[IPM]SFIR	0.595238	NA	0.595238	NA	NA	0.05	0.00118055
971	Q23084	313	Q23084_313	set-30_C313	Q23084_313	set-30_C313	SET (Trithorax/polycomb) domain containing OS=Caenorhabditis elegans OX=6239 GN=set-30 PE=1 SV=3	C[IPM]STTLDR	0.595238	NA	0.595238	NA	NA	0.07	0.327552
972	Q17334	63	Q17334_63	sodh-1_C63	Q17334_63	sodh-1_C63	Alcohol dehydrogenase 1 OS=Caenorhabditis elegans OX=6239 GN=sodh-1 PE=2 SV=2	DMSVC[IPM]PLVGGHEGAGSVVQIGK	0.595238	NA	0.595238	NA	NA	0.03	0.000579601
973	Q9N4Z0	138	Q9N4Z0_138	Y45G12B.3_C138	Q9N4Z0_138	Y45G12B.3_C138	L-2-hydroxyglutarate dehydrogenase, mitochondrial OS=Caenorhabditis elegans OX=6239 GN=Y45G12B.3 PE=3 SV=2	AQTNGC[IPM]R	NA	0.595238	0.595238	NA	NA	0.3	0.151276
974	O02485	279	O02485_279	ZK1073.1_C279	O02485_279	ZK1073.1_C279	Uncharacterized protein ZK1073.1 OS=Caenorhabditis elegans OX=6239 GN=ZK1073.1 PE=3 SV=1	SLILLC[IPM]K	0.595238	NA	0.595238	NA	NA	0.02	0.267755
975	Q27245	243	Q27245_243	lap-2_C243	Q27245_243	lap-2_C243	Putative aminopeptidase W07G4.4 OS=Caenorhabditis elegans OX=6239 GN=lap-2 PE=3 SV=1	AANC[IPM]VK	0.532984	0.657895	0.59544	0.0883249	14.8336	0.0666667	0.217676
976	Q18817	12	Q18817_12	ben-1_C12	Q18817_12	ben-1_C12	Tubulin beta chain OS=Caenorhabditis elegans OX=6239 GN=ben-1 PE=1 SV=3	IVHVQAGQC[IPM]GNQIGAK EIVHVQAGQC[IPM]GNQIGAK VQAGQC[IPM]GNQIGAK	0.616361	0.575038	0.595699	0.0292199	4.90514	0.110417	0.0643662
977	Q9N5V3	470	Q9N5V3_470	imb-3_C470	Q9N5V3_470	imb-3_C470	IMportin Beta family OS=Caenorhabditis elegans OX=6239 GN=imb-3 PE=1 SV=2	VCAHAASALVNFAEEC[IPM]PK	0.599842	0.591716	0.595779	0.00574627	0.964497	0.1125	0.000622934
978	P48154	177	P48154_177	rps-1_C177	P48154_177	rps-1_C177	40S ribosomal protein S3a OS=Caenorhabditis elegans OX=6239 GN=rps-1 PE=3 SV=2	EVTGC[IPM]DLK	0.647395	0.54484	0.596118	0.0725171	12.1649	0.0866667	0.0592002
979	G1K105	709	G1K105_709	CELE_F22G12.4_C709	G1K105_709 O45398_1006 G1K106_802	CELE_F22G12.4_C709 CELE_F22G12.4_C1006 CELE_F22G12.4_C802	Uncharacterized protein OS=Caenorhabditis elegans OX=6239 GN=CELE_F22G12.4 PE=1 SV=1	AC[IPM]MGQR	0.609756	0.583214	0.596485	0.0187679	3.14641	0.0275	0.210379
980	P04970	158	P04970_158	gpd-1_C158	P04970_158	gpd-1_C158	Glyceraldehyde-3-phosphate dehydrogenase 1 OS=Caenorhabditis elegans OX=6239 GN=gpd-1 PE=3 SV=1	YDASNDHVVSNASC[IPM]TTNCLAPLAK	0.526447	0.666667	0.596557	0.0991503	16.6204	0.0775	6.72e-05	Active site
981	Q22015	86	Q22015_86	CELE_R31.2_C86	Q22015_86	CELE_R31.2_C86	Uncharacterized protein OS=Caenorhabditis elegans OX=6239 GN=CELE_R31.2 PE=1 SV=3	TPYDVC[IPM]PESK	0.625	0.568182	0.596591	0.0401765	6.73435	0.145	0.237011
982	Q93545	62	Q93545_62	CELE_F20G2.2_C62	Q93545_62	CELE_F20G2.2_C62	Uncharacterized protein OS=Caenorhabditis elegans OX=6239 GN=CELE_F20G2.2 PE=1 SV=1	HILPLDIDC[IPM]DESISK LHILPLDIDC[IPM]DESISK	0.629381	0.563922	0.596651	0.0462867	7.75775	0.068125	0.0039272
983	O44749	245	O44749_245	CELE_W03G9.2_C245	O44749_245	CELE_W03G9.2_C245	Uncharacterized protein OS=Caenorhabditis elegans OX=6239 GN=CELE_W03G9.2 PE=1 SV=1	VLC[IPM]SNK	0.580275	0.613497	0.596886	0.0234914	3.93565	0.0483333	0.288936
984	Q9U1X0	98	Q9U1X0_98	CELE_Y62E10A.6_C98	Q9U1X0_98	CELE_Y62E10A.6_C98	NADPH:adrenodoxin oxidoreductase, mitochondrial OS=Caenorhabditis elegans OX=6239 GN=CELE_Y62E10A.6 PE=1 SV=1	LFC[IPM]NVNIGR	0.653595	0.540541	0.597068	0.0799414	13.389	0.08	0.00582409
985	O01858	859	O01858_859	CELE_T05E7.3_C859	O01858_859	CELE_T05E7.3_C859	Uncharacterized protein OS=Caenorhabditis elegans OX=6239 GN=CELE_T05E7.3 PE=1 SV=1	TIC[IPM]NAK	0.613497	0.581395	0.597446	0.0226992	3.79938	0.07	0.287926
986	Q19713	152	Q19713_152	fars-3_C152	Q19713_152	fars-3_C152	Phenylalanine--tRNA ligase beta subunit OS=Caenorhabditis elegans OX=6239 GN=fars-3 PE=3 SV=2	LHQNIC[IPM]R	0.600114	0.595238	0.597676	0.00344786	0.576878	0.035	0.0541755
987	H2KYN3	326	H2KYN3_326	acdh-13_C326	H2KYN3_326	acdh-13_C326	Acyl CoA DeHydrogenase OS=Caenorhabditis elegans OX=6239 GN=acdh-13 PE=1 SV=1	ELSIWC[IPM]NR	0.389105	0.806452	0.597778	0.295109	49.3676	0.15	0.23568
988	P34574	1259	P34574_1259	chc-1_C1259	P34574_1259	chc-1_C1259	Probable clathrin heavy chain 1 OS=Caenorhabditis elegans OX=6239 GN=chc-1 PE=1 SV=1	QVC[IPM]FSCVENGEFR	0.597839	NA	0.597839	NA	NA	0.0766667	0.121109
989	Q09461	296	Q09461_296	C16C10.1_C296	Q09461_296	C16C10.1_C296	Uncharacterized mitochondrial carrier C16C10.1 OS=Caenorhabditis elegans OX=6239 GN=C16C10.1 PE=3 SV=2	TNC[IPM]QIR	0.604235	0.591716	0.597976	0.00885237	1.48039	0.055	0.11005
990	Q9XUS4	127	Q9XUS4_127	CELE_K08E3.5_C127	Q9XUS4_127 Q69Z13_109 Q9XUS6_125 Q9XUS5_138 Q86D12_112	CELE_K08E3.5_C127 CELE_K08E3.5_C109 CELE_K08E3.5_C125 CELE_K08E3.5_C138 CELE_K08E3.5_C112	UTP--glucose-1-phosphate uridylyltransferase OS=Caenorhabditis elegans OX=6239 GN=CELE_K08E3.5 PE=1 SV=1	LNGGLGTSMGC[IPM]K	0.598146	NA	0.598146	NA	NA	0.1225	0.101627
991	Q9XWP6	514	Q9XWP6_514	spr-5_C514	Q9XWP6_514	spr-5_C514	Probable lysine-specific histone demethylase 1 OS=Caenorhabditis elegans OX=6239 GN=spr-5 PE=1 SV=1	NIGC[IPM]GSVNK	0.670707	0.526316	0.598511	0.1021	17.059	0.138333	0.0446005
992	Q9TZC4	443	Q9TZC4_443	pat-4_C443	Q9TZC4_443	pat-4_C443	Integrin-linked protein kinase homolog pat-4 OS=Caenorhabditis elegans OX=6239 GN=pat-4 PE=1 SV=1	LMNIC[IPM]MNEDPGR	0.628931	0.568182	0.598556	0.042956	7.17661	0.13	0.181965
993	Q21463	549	Q21463_549	asns-2_C549	Q21463_549	asns-2_C549	Asparagine synthetase OS=Caenorhabditis elegans OX=6239 GN=asns-2 PE=1 SV=1	ASLVHENSAHNIGDEFC[IPM]NNK	0.606061	0.591181	0.598621	0.0105215	1.75762	0.145	8.19e-05
994	Q93619	323	Q93619_323	bckd-1b_C323	Q93619_323	bckd-1b_C323	Branched Chain Keto acid Dehydrogenase e1 (E1) subunit OS=Caenorhabditis elegans OX=6239 GN=bckd-1b PE=1 SV=1	C[IPM]FLNLESPIDR	0.598802	NA	0.598802	NA	NA	0.13	0.218971
995	Q17828	432	Q17828_432	C08F8.2_C432	Q17828_432 E9P872_149	C08F8.2_C432 C08F8.2_C149	ATP-dependent RNA helicase SUV3 homolog, mitochondrial OS=Caenorhabditis elegans OX=6239 GN=C08F8.2 PE=3 SV=2	VIFNSC[IPM]TR	0.598802	NA	0.598802	NA	NA	0.16	0.0856323
996	P54811	528	P54811_528	cdc-48.1_C528	P54811_528 P54812_527	cdc-48.1_C528 cdc-48.2_C527	Transitional endoplasmic reticulum ATPase homolog 1 OS=Caenorhabditis elegans OX=6239 GN=cdc-48.1 PE=1 SV=1	GVLFYGPPGC[IPM]GK	0.598802	NA	0.598802	NA	NA	0.04	0.00257627
997	Q2AAB7	787	Q2AAB7_787	CELE_Y92H12A.5_C787	Q2AAB7_787 W6RTG0_787	CELE_Y92H12A.5_C787 CELE_Y92H12A.5_C787	Uncharacterized protein OS=Caenorhabditis elegans OX=6239 GN=CELE_Y92H12A.5 PE=1 SV=1	GETDLTNLC[IPM]STR	NA	0.598802	0.598802	NA	NA	0.12	0.000336035
998	H2KY68	443	H2KY68_443	cyp-34a9_C443	H2KY68_443 G5ECD0_441 A0A168H3M4_63 O02627_441 Q2MGF0_63 O16220_441 H2KY69_443	cyp-34a9_C443 cyp-35c1_C441 cyp-34a9_C63 cyp-35a1_C441 cyp-34a9_C63 cyp-35a4_C441 cyp-34a9_C443	CYtochrome P450 family OS=Caenorhabditis elegans OX=6239 GN=cyp-34a9 PE=1 SV=1	SC[IPM]IGESLAR	0.598802	NA	0.598802	NA	NA	0.27	0.0101785
999	P34517	384	P34517_384	gpdh-2_C384	P34517_384 A7LPE5_296 A7LPE6_352 Q7JMU1_363	gpdh-2_C384 gpdh-2_C296 gpdh-2_C352 gpdh-2_C363	Probable glycerol-3-phosphate dehydrogenase 2 OS=Caenorhabditis elegans OX=6239 GN=gpdh-2 PE=3 SV=2	ICAGEMKPAELVDC[IPM]LR	NA	0.598802	0.598802	NA	NA	0.08	0.000293632
1000	Q95Q98	431	Q95Q98_431	jhdm-1_C431	Q95Q98_431	jhdm-1_C431	JmjC domain-containing histone demethylation protein 1 OS=Caenorhabditis elegans OX=6239 GN=jhdm-1 PE=3 SV=2	C[IPM]VPDHK	NA	0.598802	0.598802	NA	NA	0.06	0.361324
1001	Q9N593	503	Q9N593_503	mat-1_C503	Q9N593_503	mat-1_C503	Cell division cycle protein 27 homolog OS=Caenorhabditis elegans OX=6239 GN=mat-1 PE=1 SV=1	AC[IPM]FEQSEYR	0.598802	NA	0.598802	NA	NA	0.15	0.0496341
1002	O18143	475	O18143_475	pssy-2_C475	O18143_475	pssy-2_C475	PhosphatidylSerine SYnthase OS=Caenorhabditis elegans OX=6239 GN=pssy-2 PE=1 SV=4	C[IPM]GGIMFAK	0.598802	NA	0.598802	NA	NA	0.18	0.357649
1003	Q17510	49	Q17510_49	rmd-3_C49	Q17510_49 Q966G0_49	rmd-3_C49 rmd-6_C49	Regulator of Microtubule Dynamics OS=Caenorhabditis elegans OX=6239 GN=rmd-3 PE=1 SV=1	SAC[IPM]VPK	0.598802	NA	0.598802	NA	NA	0.03	0.162796
1004	Q19491	563	Q19491_563	rsd-6_C563	Q19491_563	rsd-6_C563	Uncharacterized protein OS=Caenorhabditis elegans OX=6239 GN=rsd-6 PE=1 SV=3	PNHAC[IPM]LVQLNDSTTILK	NA	0.598802	0.598802	NA	NA	0.14	0.000102926
1005	Q19545	2524	Q19545_2524	utp-20_C2524	Q19545_2524	utp-20_C2524	UTP small subunit (SSU) processome component homolog OS=Caenorhabditis elegans OX=6239 GN=utp-20 PE=1 SV=2	LTQEVC[IPM]GLVK	0.598802	NA	0.598802	NA	NA	0.27	0.266131
1006	P34601	100	P34601_100	ZK1098.2_C100	P34601_100	ZK1098.2_C100	Uncharacterized protein ZK1098.2 OS=Caenorhabditis elegans OX=6239 GN=ZK1098.2 PE=4 SV=3	C[IPM]KPLNGPPEK	0.598802	NA	0.598802	NA	NA	0.07	0.199556
1007	Q18486	437	Q18486_437	coq-8_C437	Q18486_437	coq-8_C437	Atypical kinase coq-8, mitochondrial OS=Caenorhabditis elegans OX=6239 GN=coq-8 PE=3 SV=2	FEHFDDKPFAC[IPM]ASIGQVHK	0.595238	0.60241	0.598824	0.00507105	0.846835	0.075	0.0143788
1008	O01767	221	O01767_221	egg-4_C221	O01767_221 O61789_221	egg-4_C221 egg-5_C221	Inactive protein-tyrosine phosphatase egg-4 OS=Caenorhabditis elegans OX=6239 GN=egg-4 PE=1 SV=1	VGSITPC[IPM]NK	0.606061	0.591716	0.598888	0.0101432	1.69367	0.07	0.0464707
1009	Q21902	197	Q21902_197	mcm-5_C197	Q21902_197	mcm-5_C197	DNA replication licensing factor mcm-5 OS=Caenorhabditis elegans OX=6239 GN=mcm-5 PE=3 SV=1	TC[IPM]AAPQQGQMQR	0.591716	0.606061	0.598888	0.0101432	1.69367	0.065	0.00215187
1010	Q19058	14	Q19058_14	maoc-1_C14	Q19058_14	maoc-1_C14	MAO-C-like dehydratase domain OS=Caenorhabditis elegans OX=6239 GN=maoc-1 PE=1 SV=1	HVAEPC[IPM]EFSYSTR TACAHVAEPC[IPM]EFSYSTR	0.618507	0.57958	0.599044	0.0275257	4.59495	0.088	0.0579784
1011	Q8I4D9	295	Q8I4D9_295	unc-25_C295	Q8I4D9_295 G5EDB7_370 Q8I4E0_370	unc-25_C295 unc-25_C370 unc-25_C370	Uncharacterized protein OS=Caenorhabditis elegans OX=6239 GN=unc-25 PE=1 SV=1	AIQC[IPM]GR	0.608621	0.589864	0.599242	0.0132636	2.21339	0.0338333	0.228021
1012	O17680	43	O17680_43	sams-1_C43	O17680_43 Q27522_44 P50305_44 P50306_44	sams-1_C43 sams-5_C44 sams-3_C44 sams-4_C44	Probable S-adenosylmethionine synthase 1 OS=Caenorhabditis elegans OX=6239 GN=sams-1 PE=1 SV=1	VAC[IPM]ETVTK	0.615482	0.583095	0.599289	0.0229007	3.82131	0.0465	0.0263077
1013	O18030	99	O18030_99	dhs-4_C99	O18030_99	dhs-4_C99	DeHydrogenases, Short chain OS=Caenorhabditis elegans OX=6239 GN=dhs-4 PE=1 SV=2	GNQGEAHSYEVNLC[IPM]DPGK	0.649351	0.549451	0.599401	0.07064	11.7851	0.07	9.6e-05
1014	D0Z5N4	328	D0Z5N4_328	gcn-2_C328	D0Z5N4_328	gcn-2_C328	Eukaryotic translation initiation factor 2-alpha kinase gcn-2 OS=Caenorhabditis elegans OX=6239 GN=gcn-2 PE=1 SV=2	LLAAQAIC[IPM]GLR	0.6	NA	0.6	NA	NA	0.14	0.201769
1015	O44154	544	O44154_544	C49A9.2_C544	O44154_544	C49A9.2_C544	Uncharacterized protein OS=Caenorhabditis elegans OX=6239 GN=C49A9.2 PE=1 SV=1	LSSNC[IPM]NGK	0.628931	0.571429	0.60018	0.0406602	6.77468	0.06	0.0444669
1016	G5EEH6	246	G5EEH6_246	ivd-1_C246	G5EEH6_246	ivd-1_C246	Isovaleryl-CoA dehydrogenase OS=Caenorhabditis elegans OX=6239 GN=ivd-1 PE=1 SV=1	GSNTC[IPM]ELVFDNCEIHESQIMGGK	0.671141	0.529617	0.600379	0.100073	16.6683	0.1425	1.94e-09
1017	Q1ZXU6	194	Q1ZXU6_194	pgp-6_C194	Q1ZXU6_194 G1K0X0_247 Q22656_253	pgp-6_C194 pgp-6_C247 pgp-6_C253	p-GlycoProtein related OS=Caenorhabditis elegans OX=6239 GN=pgp-6 PE=1 SV=2	TVC[IPM]SLNGQK	0.608083	0.592733	0.600408	0.0108543	1.80782	0.0208333	0.0164496
1018	A0A0S4XR43	1124	A0A0S4XR43_1124	ccar-1_C1124	A0A0S4XR43_1124 A0A0S4XRD3_500	ccar-1_C1124 ccar-1_C500	CCAR1 homolog OS=Caenorhabditis elegans OX=6239 GN=ccar-1 PE=1 SV=1	QALQDC[IPM]K	0.568182	0.632911	0.600547	0.0457707	7.62151	0.075	0.0380105
1019	W6EKY2	191	W6EKY2_191	ftt-2_C191	W6EKY2_191	ftt-2_C191	14-3-3 zeta OS=Caenorhabditis elegans OX=6239 GN=ftt-2 PE=1 SV=1	AC[IPM]QLSK	0.606061	0.595238	0.600649	0.00765267	1.27407	0.01	0.0840953
1020	O61967	357	O61967_357	let-413_C357	O61967_357	let-413_C357	Protein lap1 OS=Caenorhabditis elegans OX=6239 GN=let-413 PE=1 SV=3	C[IPM]ENLTVLDVASNK	0.490196	0.711753	0.600974	0.156664	26.0684	0.1025	0.0048179
1021	Q9U2G0	1108	Q9U2G0_1108	snrp-200_C1108	Q9U2G0_1108	snrp-200_C1108	Putative U5 small nuclear ribonucleoprotein 200 kDa helicase OS=Caenorhabditis elegans OX=6239 GN=snrp-200 PE=3 SV=1	VLTLC[IPM]K	0.581395	0.621118	0.601257	0.0280882	4.67158	0.035	0.288465
1022	U4PRN6	1362	U4PRN6_1362	eel-1_C1362	U4PRN6_1362 U4PMD1_1364 Q9GUP2_1362 U4PBK1_1362 U4PBJ5_1364 U4PBY0_1364 U4PBX5_1362 U4PES6_1364	eel-1_C1362 eel-1_C1364 eel-1_C1362 eel-1_C1362 eel-1_C1364 eel-1_C1364 eel-1_C1362 eel-1_C1364	Enhancer of EfL-1 mutant phenotype OS=Caenorhabditis elegans OX=6239 GN=eel-1 PE=1 SV=1	VC[IPM]ENAFSVFK	0.641026	0.561798	0.601412	0.0560226	9.31518	0.065	0.0443353
1023	Q19969	223	Q19969_223	ima-3_C223	Q19969_223	ima-3_C223	Importin subunit alpha-3 OS=Caenorhabditis elegans OX=6239 GN=ima-3 PE=1 SV=2	C[IPM]KDPAPSPAVVR	0.627418	0.575909	0.601663	0.0364221	6.05357	0.0533333	0.025468
1024	Q9XUU8	548	Q9XUU8_548	CELE_K05C4.5_C548	Q9XUU8_548	CELE_K05C4.5_C548	Uncharacterized protein OS=Caenorhabditis elegans OX=6239 GN=CELE_K05C4.5 PE=1 SV=3	SAC[IPM]SNQLR	0.598802	0.60502	0.601911	0.00439664	0.730446	0.09875	0.0251435
1025	G5EGH2	299	G5EGH2_299	moc-1_C299	G5EGH2_299	moc-1_C299	MOlybdenum Cofactor biosynthesis OS=Caenorhabditis elegans OX=6239 GN=moc-1 PE=1 SV=1	VSMKPGLPC[IPM]TVATR	0.675676	0.529101	0.602388	0.103644	17.2056	0.08	0.222489
1026	Q22797	30	Q22797_30	algn-1_C30	Q22797_30	algn-1_C30	Asparagine Linked Glycosylation (ALG) homolog, Nematode OS=Caenorhabditis elegans OX=6239 GN=algn-1 PE=1 SV=2	MC[IPM]NHAK	NA	0.60241	0.60241	NA	NA	0.01	0.402779
1027	Q22601	330	Q22601_330	apa-2_C330	Q22601_330	apa-2_C330	AP-2 complex subunit alpha OS=Caenorhabditis elegans OX=6239 GN=apa-2 PE=1 SV=2	AC[IPM]NQLGTFLSHR	NA	0.60241	0.60241	NA	NA	0.08	0.00173925
1028	Q86NF2	287	Q86NF2_287	btbd-10_C287	Q86NF2_287 Q21748_391 Q21747_488	btbd-10_C287 btbd-10_C391 btbd-10_C488	BTB/POZ Domain-containing protein homolog OS=Caenorhabditis elegans OX=6239 GN=btbd-10 PE=1 SV=1	HVDFAC[IPM]PIVK	NA	0.60241	0.60241	NA	NA	0.06	0.0240063
1029	Q18983	883	Q18983_883	CELE_D2045.2_C883	Q18983_883	CELE_D2045.2_C883	Uncharacterized protein OS=Caenorhabditis elegans OX=6239 GN=CELE_D2045.2 PE=1 SV=3	NC[IPM]YLVEGDEMR	0.60241	NA	0.60241	NA	NA	0.04	0.00148585
1030	Q22757	30	Q22757_30	CELE_T24H7.3_C30	Q22757_30	CELE_T24H7.3_C30	Uncharacterized protein OS=Caenorhabditis elegans OX=6239 GN=CELE_T24H7.3 PE=1 SV=1	KPALC[IPM]GSCDCDVEK	NA	0.60241	0.60241	NA	NA	0.05	0.0637669
1031	Q9N5B3	60	Q9N5B3_60	CELE_W08E12.7_C60	Q9N5B3_60	CELE_W08E12.7_C60	Uncharacterized protein OS=Caenorhabditis elegans OX=6239 GN=CELE_W08E12.7 PE=1 SV=1	EGAIAGDLC[IPM]DLGDK	0.60241	NA	0.60241	NA	NA	0.17	0.000298149
1032	Q965Q2	695	Q965Q2_695	CELE_Y22D7AL.9_C695	Q965Q2_695	CELE_Y22D7AL.9_C695	Uncharacterized protein OS=Caenorhabditis elegans OX=6239 GN=CELE_Y22D7AL.9 PE=4 SV=2	LAISC[IPM]R	0.60241	NA	0.60241	NA	NA	0.46	0.17849
1033	Q17389	718	Q17389_718	cul-1_C718	Q17389_718	cul-1_C718	Cullin-1 OS=Caenorhabditis elegans OX=6239 GN=cul-1 PE=1 SV=1	SVISAC[IPM]IVR	0.60241	NA	0.60241	NA	NA	0.04	0.109592
1034	Q19020	3091	Q19020_3091	dhc-1_C3091	Q19020_3091 A0A163VTS9_2159	dhc-1_C3091 dhc-1_C2159	Dynein heavy chain, cytoplasmic OS=Caenorhabditis elegans OX=6239 GN=dhc-1 PE=1 SV=1	DAVVNTLC[IPM]LVHK	0.60241	0.60241	0.60241	0	0	0.05	0.000198179
1035	P91254	81	P91254_81	gst-8_C81	P91254_81	gst-8_C81	Probable glutathione S-transferase 8 OS=Caenorhabditis elegans OX=6239 GN=gst-8 PE=3 SV=1	C[IPM]AWEEAQVNSIADQFK	0.60241	NA	0.60241	NA	NA	0.07	6.68e-07
1036	O17643	137	O17643_137	idh-2_C137	O17643_137	idh-2_C137	Isocitrate dehydrogenase [NADP] OS=Caenorhabditis elegans OX=6239 GN=idh-2 PE=1 SV=1	EPLLC[IPM]K	NA	0.60241	0.60241	NA	NA	0.07	0.283756
1037	O45012	215	O45012_215	nol-58_C215	O45012_215	nol-58_C215	NucleOLar protein OS=Caenorhabditis elegans OX=6239 GN=nol-58 PE=1 SV=1	QNC[IPM]INTDLSSILPEELEEK	0.60241	NA	0.60241	NA	NA	0.12	0.000178217
1038	B1V8A0	170	B1V8A0_170	unc-57_C170	B1V8A0_170	unc-57_C170	Endophilin-A homolog OS=Caenorhabditis elegans OX=6239 GN=unc-57 PE=1 SV=1	RLDYDC[IPM]K	NA	0.60241	0.60241	NA	NA	0.06	0.0249564
1039	Q18964	254	Q18964_254	wdfy-2_C254	Q18964_254	wdfy-2_C254	WD repeat and FYVE domain-containing protein 2 OS=Caenorhabditis elegans OX=6239 GN=wdfy-2 PE=1 SV=1	VTTLC[IPM]AAPAAK	0.60241	NA	0.60241	NA	NA	0.16	0.00157869
1040	Q9N3L2	582	Q9N3L2_582	xpd-1_C582	Q9N3L2_582	xpd-1_C582	XPD (Xeroderma Pigmentosum complementation group D) related OS=Caenorhabditis elegans OX=6239 GN=xpd-1 PE=1 SV=5	YVEAC[IPM]DSGR	0.60241	NA	0.60241	NA	NA	0.07	0.00633966
1041	Q20287	93	Q20287_93	CELE_F41G3.6_C93	Q20287_93	CELE_F41G3.6_C93	Uncharacterized protein OS=Caenorhabditis elegans OX=6239 GN=CELE_F41G3.6 PE=1 SV=2	C[IPM]HPSQLVPR	0.60241	0.602424	0.602417	1.03054e-05	0.00171067	0.0933333	0.0353752
1042	P34885	622	P34885_622	pkc-1_C622	P34885_622 H9G2Y7_678	pkc-1_C622 pkc-1_C678	Protein kinase C-like 1B OS=Caenorhabditis elegans OX=6239 GN=pkc-1 PE=2 SV=2	LGC[IPM]VVSQGGEDAIR	0.598802	0.606061	0.602432	0.00513233	0.851936	0.085	0.0148332
1043	B6VQ62	577	B6VQ62_577	hum-4_C577	B6VQ62_577 S6FD20_915 D3YT13_952 S6EZR2_826 C6KRJ0_540 D3YT14_863 Q20456_2158 S6F568_2121	hum-4_C577 hum-4_C915 hum-4_C952 hum-4_C826 hum-4_C540 hum-4_C863 hum-4_C2158 hum-4_C2121	Heavy chain, Unconventional Myosin OS=Caenorhabditis elegans OX=6239 GN=hum-4 PE=1 SV=2	VLLIC[IPM]HR	NA	0.602492	0.602492	NA	NA	0.095	0.0643057
1044	H2KZ94	1237	H2KZ94_1237	lgx-1_C1237	H2KZ94_1237	lgx-1_C1237	Lin-12 and Glp-1 X-hybridizing OS=Caenorhabditis elegans OX=6239 GN=lgx-1 PE=1 SV=1	C[IPM]INGAK	0.609756	0.595238	0.602497	0.0102658	1.70387	0.015	0.352698
1045	N1NTN5	648	N1NTN5_648	C14C10.5_C648	N1NTN5_648 Q17971_664	C14C10.5_C648 C14C10.5_C664	Uncharacterized protein OS=Caenorhabditis elegans OX=6239 GN=C14C10.5 PE=1 SV=1	LYNVAC[IPM]EHVFDSR	0.653595	0.552486	0.60304	0.0714946	11.8557	0.105	1.82e-05
1046	P34537	823	P34537_823	rfp-1_C823	P34537_823	rfp-1_C823	E3 ubiquitin-protein ligase bre-1 OS=Caenorhabditis elegans OX=6239 GN=rfp-1 PE=1 SV=2	C[IPM]NSNFGANDFHR	0.625	0.581395	0.603198	0.0308331	5.11162	0.1	0.0575644
1047	P55155	1555	P55155_1555	vit-1_C1555	P55155_1555 P05690_1553 G8JY38_1498	vit-1_C1555 vit-2_C1553 vit-2_C1498	Vitellogenin-1 OS=Caenorhabditis elegans OX=6239 GN=vit-1 PE=1 SV=2	ICFSVEPVAEC[IPM]R	0.581395	0.625	0.603198	0.0308331	5.11162	0.015	0.00298616
1048	O61208	777	O61208_777	gip-1_C777	O61208_777 Q8ITY3_777	gip-1_C777 gip-1_C777	Gamma-tubulin complex component OS=Caenorhabditis elegans OX=6239 GN=gip-1 PE=1 SV=2	C[IPM]VDVDDVIAEHR	0.694444	0.512821	0.603632	0.128428	21.2758	0.08	0.00807025
1049	Q21338	647	Q21338_647	spt-5_C647	Q21338_647	spt-5_C647	Transcription elongation factor SPT5 OS=Caenorhabditis elegans OX=6239 GN=spt-5 PE=3 SV=3	NGGVLVC[IPM]KPK	NA	0.60384	0.60384	NA	NA	0.0766667	0.039079
1050	G5EBI4	237	G5EBI4_237	ceeh-1_C237	G5EBI4_237	ceeh-1_C237	Epoxide hydrolase 1 OS=Caenorhabditis elegans OX=6239 GN=ceeh-1 PE=1 SV=1	LIC[IPM]CNIPR	0.483092	0.724638	0.603865	0.170799	28.2843	0.095	0.0239425
1051	Q9N3T5	611	Q9N3T5_611	spg-7_C611	Q9N3T5_611	spg-7_C611	AFG3-like protein spg-7 OS=Caenorhabditis elegans OX=6239 GN=spg-7 PE=3 SV=2	MC[IPM]MTLGGR	0.68982	0.518308	0.604064	0.121277	20.0768	0.0863333	0.0355188
1052	O01894	183	O01894_183	npl-4.2_C183	O01894_183 Q95QZ7_183 H2KYU6_183 Q95QZ9_183	npl-4.2_C183 npl-4.1_C183 npl-4.1_C183 npl-4.2_C183	NPL (Yeast Nuclear Protein Localization) homolog OS=Caenorhabditis elegans OX=6239 GN=npl-4.2 PE=1 SV=1	ATVAAIYEPPQHC[IPM]R	0.648134	0.560228	0.604181	0.0621583	10.288	0.190833	0.0222648
1053	Q18066	399	Q18066_399	dim-1_C399	Q18066_399	dim-1_C399	Disorganized muscle protein 1 OS=Caenorhabditis elegans OX=6239 GN=dim-1 PE=1 SV=3	C[IPM]AIVNPHGK	0.555556	0.653595	0.604575	0.0693242	11.4666	0.115	0.0243747	Disulfide bond
1054	Q9GZI3	1053	Q9GZI3_1053	pod-2_C1053	Q9GZI3_1053 H2L0M0_1164	pod-2_C1053 pod-2_C1164	Uncharacterized protein OS=Caenorhabditis elegans OX=6239 GN=pod-2 PE=1 SV=1	TFNQQC[IPM]FSSEK	0.568182	0.641026	0.604604	0.0515084	8.51936	0.085	0.00312641
1055	Q9NEW7	311	Q9NEW7_311	elpc-2_C311	Q9NEW7_311	elpc-2_C311	ELongator complex Protein Component OS=Caenorhabditis elegans OX=6239 GN=elpc-2 PE=1 SV=3	TC[IPM]IIWK	0.588235	0.621118	0.604677	0.0232516	3.84529	0.05	0.13764
1056	O44897	401	O44897_401	haf-9_C401	O44897_401 Q8IA64_401	haf-9_C401 haf-9_C401	HAlF transporter (PGP related) OS=Caenorhabditis elegans OX=6239 GN=haf-9 PE=1 SV=2	SFAC[IPM]ENYESSR	0.588235	0.621118	0.604677	0.0232516	3.84529	0.095	0.00139934
1057	Q95QC2	106	Q95QC2_106	CELE_R02F2.9_C106	Q95QC2_106	CELE_R02F2.9_C106	Uncharacterized protein OS=Caenorhabditis elegans OX=6239 GN=CELE_R02F2.9 PE=1 SV=1	HLNVADC[IPM]FDK	0.584541	0.625	0.604771	0.0286088	4.73052	0.0366667	0.0489306
1058	P91276	41	P91276_41	ima-2_C41	P91276_41	ima-2_C41	Importin subunit alpha-2 OS=Caenorhabditis elegans OX=6239 GN=ima-2 PE=1 SV=1	RTEC[IPM]SVEIR TEC[IPM]SVEIR	0.487805	0.721873	0.604839	0.165512	27.3645	0.105	0.164367
1059	Q09973	348	Q09973_348	C17G10.1_C348	Q09973_348	C17G10.1_C348	Uncharacterized protein OS=Caenorhabditis elegans OX=6239 GN=C17G10.1 PE=1 SV=1	IIQC[IPM]LK	0.625	0.584795	0.604898	0.028429	4.6998	0.08	0.326896
1060	Q17432	120	Q17432_120	B0035.3_C120	Q17432_120	B0035.3_C120	Uncharacterized protein OS=Caenorhabditis elegans OX=6239 GN=B0035.3 PE=1 SV=1	RENLVAC[IPM]YR ENLVAC[IPM]YR	0.460829	0.749218	0.605024	0.203922	33.7047	0.0766667	0.152098
1061	Q9N4H1	135	Q9N4H1_135	CELE_Y71F9AL.1_C135	Q9N4H1_135	CELE_Y71F9AL.1_C135	Uncharacterized protein OS=Caenorhabditis elegans OX=6239 GN=CELE_Y71F9AL.1 PE=1 SV=2	APIC[IPM]LK	0.638223	0.572101	0.605162	0.0467551	7.72604	0.03875	0.18662
1062	Q4W4Z2	207	Q4W4Z2_207	rad-8_C207	Q4W4Z2_207	rad-8_C207	Reticulon-4-interacting protein 1, mitochondrial OS=Caenorhabditis elegans OX=6239 GN=rad-8 PE=2 SV=2	IVATC[IPM]AK	0.632372	0.578276	0.605324	0.0382515	6.31918	0.035	0.0841923
1063	Q95XR0	114	Q95XR0_114	eif-2gamma_C114	Q95XR0_114	eif-2gamma_C114	Eukaryotic Initiation Factor OS=Caenorhabditis elegans OX=6239 GN=eif-2gamma PE=1 SV=1	SAGSSTPDRFPC[IPM]ER	0.622246	0.588435	0.60534	0.0239074	3.94942	0.0725	0.00803488
1064	Q9BL46	204	Q9BL46_204	CELE_Y71H2AM.11_C204	Q9BL46_204	CELE_Y71H2AM.11_C204	Uncharacterized protein OS=Caenorhabditis elegans OX=6239 GN=CELE_Y71H2AM.11 PE=1 SV=4	NKPC[IPM]LTYGLR	0.484274	0.727034	0.605654	0.171658	28.3425	0.1175	0.0865354
1065	P30632	34	P30632_34	asna-1_C34	P30632_34	asna-1_C34	ATPase asna-1 OS=Caenorhabditis elegans OX=6239 GN=asna-1 PE=1 SV=1	TTC[IPM]SCSLAAQLSK	0.606061	NA	0.606061	NA	NA	0.18	0.000445036
1066	E5QCI4	562	E5QCI4_562	CELE_K09E4.2_C562	E5QCI4_562 E5QCI3_614	CELE_K09E4.2_C562 CELE_K09E4.2_C614	Uncharacterized protein OS=Caenorhabditis elegans OX=6239 GN=CELE_K09E4.2 PE=1 SV=1	IEQNSC[IPM]K	0.606061	NA	0.606061	NA	NA	0.15	0.314578
1067	Q17569	273	Q17569_273	ddi-1_C273	Q17569_273	ddi-1_C273	Protein DDI1 homolog 1 OS=Caenorhabditis elegans OX=6239 GN=ddi-1 PE=1 SV=2	SIMSMAC[IPM]AER	NA	0.606061	0.606061	NA	NA	0.03	0.00362142
1068	O02328	572	O02328_572	eif-3.C_C572	O02328_572	eif-3.C_C572	Eukaryotic translation initiation factor 3 subunit C OS=Caenorhabditis elegans OX=6239 GN=eif-3.C PE=3 SV=2	TIC[IPM]QLGLCAFR	0.606061	NA	0.606061	NA	NA	0.05	0.0787959
1069	Q7JKC3	313	Q7JKC3_313	math-33_C313	Q7JKC3_313 G3MU83_313 G3MU81_313 O45624_313 N1NTD8_316 N1NVB4_316 N1NSE3_316 G3MU82_313 N1NSD8_316 N1NV07_316 N1NTD2_316 N1NTI7_316 G3MU79_313 G3MU80_313 O45623_313 N1NTJ2_316	math-33_C313 math-33_C313 math-33_C313 math-33_C313 math-33_C316 math-33_C316 math-33_C316 math-33_C313 math-33_C316 math-33_C316 math-33_C316 math-33_C316 math-33_C313 math-33_C313 math-33_C313 math-33_C316	Ubiquitin carboxyl-terminal hydrolase 7 OS=Caenorhabditis elegans OX=6239 GN=math-33 PE=3 SV=1	C[IPM]LDVDYESSR	0.606061	NA	0.606061	NA	NA	0.14	0.000895923
1070	O17003	397	O17003_397	natc-1_C397	O17003_397	natc-1_C397	N-alpha-AcetylTransferase C complex subunit OS=Caenorhabditis elegans OX=6239 GN=natc-1 PE=1 SV=2	IYHLC[IPM]IVTPK	0.606061	NA	0.606061	NA	NA	0.11	0.00209626
1071	O17611	84	O17611_84	nhr-100_C84	O17611_84	nhr-100_C84	Nuclear hormone receptor family member nhr-100 OS=Caenorhabditis elegans OX=6239 GN=nhr-100 PE=2 SV=3	C[IPM]LHVGMDANAVR	0.606061	NA	0.606061	NA	NA	0.2	0.0282397
1072	P34712	455	P34712_455	pgp-1_C455	P34712_455	pgp-1_C455	Multidrug resistance protein pgp-1 OS=Caenorhabditis elegans OX=6239 GN=pgp-1 PE=1 SV=2	VNAGQTVALVGSSGC[IPM]GK	NA	0.606061	0.606061	NA	NA	0.11	7.4e-07
1073	Q93339	251	Q93339_251	prp-4_C251	Q93339_251	prp-4_C251	Yeast PRP (Splicing factor) related OS=Caenorhabditis elegans OX=6239 GN=prp-4 PE=1 SV=1	FIGHSSQAGC[IPM]AR	NA	0.606061	0.606061	NA	NA	0.07	0.000386609
1074	Q9N5D3	662	Q9N5D3_662	sos-1_C662	Q9N5D3_662	sos-1_C662	Son of sevenless homolog OS=Caenorhabditis elegans OX=6239 GN=sos-1 PE=1 SV=3	C[IPM]GTVLK	0.606061	NA	0.606061	NA	NA	0.04	0.230963
1075	Q93565	217	Q93565_217	tli-1_C217	Q93565_217	tli-1_C217	ToLlIp homolog OS=Caenorhabditis elegans OX=6239 GN=tli-1 PE=1 SV=2	C[IPM]ILEER	NA	0.606061	0.606061	NA	NA	0.03	0.208796
1076	Q19626	405	Q19626_405	vha-12_C405	Q19626_405	vha-12_C405	Probable V-type proton ATPase subunit B OS=Caenorhabditis elegans OX=6239 GN=vha-12 PE=3 SV=1	EDHSDVSNQLYAC[IPM]YAIGK	NA	0.606061	0.606061	NA	NA	0.14	3.02e-05
1077	P90746	272	P90746_272	wht-2_C272	P90746_272	wht-2_C272	WHiTe (Drosophila) related ABC transporter OS=Caenorhabditis elegans OX=6239 GN=wht-2 PE=1 SV=3	DAIQFFEDAGFAC[IPM]PR	0.606061	NA	0.606061	NA	NA	0.16	0.000454499
1078	Q22240	141	Q22240_141	CELE_T05H10.1_C141	Q22240_141	CELE_T05H10.1_C141	Ubiquitin carboxyl-terminal hydrolase OS=Caenorhabditis elegans OX=6239 GN=CELE_T05H10.1 PE=1 SV=2	AEQSIPC[IPM]QLQK KAEQSIPC[IPM]QLQK	0.649351	0.56297	0.60616	0.0610802	10.0766	0.1525	0.00996225
1079	Q09475	1059	Q09475_1059	C28H8.3_C1059	Q09475_1059	C28H8.3_C1059	Uncharacterized helicase C28H8.3 OS=Caenorhabditis elegans OX=6239 GN=C28H8.3 PE=3 SV=2	EFEPC[IPM]K KEFEPC[IPM]K	0.573145	0.639297	0.606221	0.0467771	7.71618	0.0341667	0.168749
1080	U4PRN6	571	U4PRN6_571	eel-1_C571	U4PRN6_571 U4PMD1_573 Q9GUP2_571 U4PBK1_571 U4PBJ5_573 U4PBY0_573 U4PBX5_571 U4PES6_573	eel-1_C571 eel-1_C573 eel-1_C571 eel-1_C571 eel-1_C573 eel-1_C573 eel-1_C571 eel-1_C573	Enhancer of EfL-1 mutant phenotype OS=Caenorhabditis elegans OX=6239 GN=eel-1 PE=1 SV=1	GGPWEEVQMNGATC[IPM]HQQR	0.581395	0.631978	0.606687	0.0357671	5.89548	0.11	0.00129643
1081	Q9N4S0	15	Q9N4S0_15	CELE_Y53G8B.1_C15	Q9N4S0_15	CELE_Y53G8B.1_C15	Uncharacterized protein OS=Caenorhabditis elegans OX=6239 GN=CELE_Y53G8B.1 PE=1 SV=1	SSWSSGC[IPM]SSR	0.662252	0.552486	0.607369	0.0776159	12.779	0.065	0.0204313
1082	Q20347	310	Q20347_310	mkk-4_C310	Q20347_310	mkk-4_C310	MAP kinase kinase mkk-4 OS=Caenorhabditis elegans OX=6239 GN=mkk-4 PE=3 SV=3	FINTC[IPM]LTK	0.552486	0.662252	0.607369	0.0776159	12.779	0.095	0.124513
1083	Q20937	2591	Q20937_2591	let-711_C2591	Q20937_2591 S5ZDJ9_1825 A0A1D3PCL8_2284 A0A1D3PCL9_207 A0A1D3PCM5_2574	let-711_C2591 let-711_C1825 let-711_C2284 let-711_C207 let-711_C2574	NTL-1a OS=Caenorhabditis elegans OX=6239 GN=let-711 PE=1 SV=3	YEFTSC[IPM]APEIQR	0.289017	0.925926	0.607472	0.450362	74.1372	0.1	0.00246512
1084	Q09285	591	Q09285_591	akap-1_C591	Q09285_591 A0A2K5ATU1_571 A0A2K5ATU5_491 A0A2K5ATV3_585	akap-1_C591 akap-1_C571 akap-1_C491 akap-1_C585	KH domain-containing protein akap-1 OS=Caenorhabditis elegans OX=6239 GN=akap-1 PE=3 SV=2	DEINHC[IPM]LQMLR	0.680272	0.53479	0.607531	0.102871	16.9327	0.065	0.020293
1085	Q9GS00	512	Q9GS00_512	csn-1_C512	Q9GS00_512	csn-1_C512	COP9 signalosome complex subunit 1 OS=Caenorhabditis elegans OX=6239 GN=csn-1 PE=1 SV=1	VNVTC[IPM]DR	0.60241	0.613497	0.607953	0.0078399	1.28956	0.1075	0.0573121
1086	Q9N4H4	343	Q9N4H4_343	pme-1_C343	Q9N4H4_343	pme-1_C343	Poly(ADP-ribose) polymerase pme-1 OS=Caenorhabditis elegans OX=6239 GN=pme-1 PE=2 SV=1	IVYNSSC[IPM]R	0.598802	0.617284	0.608043	0.0130684	2.14926	0.05	0.0286476
1087	Q9N583	645	Q9N583_645	hcp-6_C645	Q9N583_645 Q95Y84_645	hcp-6_C645 hcp-6_C645	HoloCentric chromosome binding Protein OS=Caenorhabditis elegans OX=6239 GN=hcp-6 PE=1 SV=1	AAC[IPM]SLLK	0.653595	0.562761	0.608178	0.0642291	10.5609	0.085	0.230414
1088	O01498	100	O01498_100	stam-1_C100	O01498_100	stam-1_C100	Signal transducing adapter molecule 1 OS=Caenorhabditis elegans OX=6239 GN=stam-1 PE=1 SV=2	ALC[IPM]TSSQR	0.585323	0.631072	0.608197	0.0323497	5.31895	0.0343333	0.0410742
1089	O44183	50	O44183_50	ltah-1.2_C50	O44183_50	ltah-1.2_C50	LeukoTriene A4 Hydrolase homolog OS=Caenorhabditis elegans OX=6239 GN=ltah-1.2 PE=1 SV=2	C[IPM]LTDATK	0.574713	0.641685	0.608199	0.0473565	7.78635	0.08	0.0379923
1090	Q9NEU2	367	Q9NEU2_367	pro-3_C367	Q9NEU2_367	pro-3_C367	Protein SDA1 homolog OS=Caenorhabditis elegans OX=6239 GN=pro-3 PE=1 SV=4	IALC[IPM]AR	0.592401	0.624067	0.608234	0.0223915	3.6814	0.0433333	0.236915
1091	Q10454	61	Q10454_61	F46H5.3_C61	Q10454_61	F46H5.3_C61	Probable arginine kinase F46H5.3 OS=Caenorhabditis elegans OX=6239 GN=F46H5.3 PE=3 SV=2	LQAAPEC[IPM]HSLLK QAAPEC[IPM]HSLLK KLQAAPEC[IPM]HSLLK	0.639578	0.577085	0.608332	0.0441895	7.26405	0.092	0.0262632
1092	Q9N5V3	672	Q9N5V3_672	imb-3_C672	Q9N5V3_672	imb-3_C672	IMportin Beta family OS=Caenorhabditis elegans OX=6239 GN=imb-3 PE=1 SV=2	ATAC[IPM]DMLVAFAK	0.622174	0.594561	0.608367	0.0195259	3.20956	0.0521429	0.0568962
1093	Q09582	117	Q09582_117	metr-1_C117	Q09582_117	metr-1_C117	Probable methionine synthase OS=Caenorhabditis elegans OX=6239 GN=metr-1 PE=3 SV=1	AC[IPM]DDVGAATGR	0.465116	0.75188	0.608498	0.202772	33.3234	0.11	0.104981
1094	O01965	235	O01965_235	ari-1_C235	O01965_235	ari-1_C235	RING-type E3 ubiquitin transferase OS=Caenorhabditis elegans OX=6239 GN=ari-1 PE=1 SV=3	LVVC[IPM]SCGSR	0.537634	0.680272	0.608953	0.10086	16.5629	0.12	0.239985
1095	Q8I7G8	147	Q8I7G8_147	hrpk-1_C147	Q8I7G8_147 P91277_164	hrpk-1_C147 hrpk-1_C164	Heterogeneous nuclear RibonucleoProtein (HnRNP) K homolog OS=Caenorhabditis elegans OX=6239 GN=hrpk-1 PE=1 SV=1	IFTGC[IPM]APGSTDR	0.806452	0.411523	0.608987	0.279257	45.856	0.14	0.000314705
1096	Q09543	325	Q09543_325	paa-1_C325	Q09543_325 V5XY55_325	paa-1_C325 paa-1_C325	Probable serine/threonine-protein phosphatase PP2A regulatory subunit OS=Caenorhabditis elegans OX=6239 GN=paa-1 PE=1 SV=2	QNIIC[IPM]NSLLNVAK	0.613867	0.604509	0.609188	0.00661686	1.08618	0.02	0.00884807
1097	Q9U3D6	628	Q9U3D6_628	adr-1_C628	Q9U3D6_628	adr-1_C628	A-to-I RNA editing regulator adr-1 OS=Caenorhabditis elegans OX=6239 GN=adr-1 PE=1 SV=2	VSPLC[IPM]R	0.614329	0.604279	0.609304	0.00710648	1.16633	0.015	0.235528
1098	Q22649	1003	Q22649_1003	CELE_T21C9.6_C1003	Q22649_1003	CELE_T21C9.6_C1003	Uncharacterized protein OS=Caenorhabditis elegans OX=6239 GN=CELE_T21C9.6 PE=1 SV=2	C[IPM]KPTGIR	0.625	0.59369	0.609345	0.0221397	3.63336	0.0308333	0.245725
1099	P91871	1615	P91871_1615	fasn-1_C1615	P91871_1615	fasn-1_C1615	Fatty Acid SyNthase OS=Caenorhabditis elegans OX=6239 GN=fasn-1 PE=1 SV=2	DC[IPM]EHAFINTLTR	0.621867	0.597104	0.609486	0.01751	2.87291	0.0320833	0.0125792
1100	O01756	320	O01756_320	CELE_F55A12.5_C320	O01756_320	CELE_F55A12.5_C320	Uncharacterized protein OS=Caenorhabditis elegans OX=6239 GN=CELE_F55A12.5 PE=1 SV=2	AIVDAC[IPM]AGHSR	0.666667	0.552486	0.609576	0.0807378	13.2449	0.065	0.024539
1101	Q9N3Q4	1036	Q9N3Q4_1036	atm-1_C1036	Q9N3Q4_1036	atm-1_C1036	Serine/threonine-protein kinase ATM OS=Caenorhabditis elegans OX=6239 GN=atm-1 PE=3 SV=3	IAC[IPM]LLR	NA	0.609756	0.609756	NA	NA	0.07	0.120076
1102	P34255	75	P34255_75	B0303.3_C75	P34255_75	B0303.3_C75	Uncharacterized protein B0303.3 OS=Caenorhabditis elegans OX=6239 GN=B0303.3 PE=3 SV=1	LPYEQLDHIIC[IPM]GTVIQECK	0.609756	NA	0.609756	NA	NA	0.13	4.7e-06
1103	P41886	128	P41886_128	bath-41_C128	P41886_128	bath-41_C128	BTB and MATH domain-containing protein 41 OS=Caenorhabditis elegans OX=6239 GN=bath-41 PE=1 SV=1	SC[IPM]HLNK	0.609756	NA	0.609756	NA	NA	0.07	0.302207
1104	Q09287	12	Q09287_12	C56G2.3_C12	Q09287_12	C56G2.3_C12	Uncharacterized protein C56G2.3 OS=Caenorhabditis elegans OX=6239 GN=C56G2.3 PE=3 SV=1	QTLIC[IPM]ESINDK	NA	0.609756	0.609756	NA	NA	0.09	0.00216504
1105	P91423	30	P91423_30	CELE_T03F1.11_C30	P91423_30	CELE_T03F1.11_C30	Uncharacterized protein OS=Caenorhabditis elegans OX=6239 GN=CELE_T03F1.11 PE=1 SV=2	DDVIC[IPM]MLLGAEK	0.609756	NA	0.609756	NA	NA	0.07	0.00120057
1106	A0A0K3ASB6	186	A0A0K3ASB6_186	CELE_T10B5.4_C186	A0A0K3ASB6_186	CELE_T10B5.4_C186	Uncharacterized protein OS=Caenorhabditis elegans OX=6239 GN=CELE_T10B5.4 PE=1 SV=1	C[IPM]GLTTLR	NA	0.609756	0.609756	NA	NA	0.12	0.0458126
1107	Q9N5A2	69	Q9N5A2_69	CELE_Y104H12D.2_C69	Q9N5A2_69	CELE_Y104H12D.2_C69	Uncharacterized protein OS=Caenorhabditis elegans OX=6239 GN=CELE_Y104H12D.2 PE=1 SV=2	NNC[IPM]NYQAK	NA	0.609756	0.609756	NA	NA	0.09	0.0103024
1108	H2KZ95	97	H2KZ95_97	CELE_Y48G9A.9_C97	H2KZ95_97 Q7YZG5_106	CELE_Y48G9A.9_C97 CELE_Y48G9A.9_C106	Tyrosine-protein phosphatase OS=Caenorhabditis elegans OX=6239 GN=CELE_Y48G9A.9 PE=1 SV=1	YSDVVC[IPM]R	NA	0.609756	0.609756	NA	NA	0.11	0.267125
1109	Q23494	101	Q23494_101	CELE_ZK430.7_C101	Q23494_101	CELE_ZK430.7_C101	Uncharacterized protein OS=Caenorhabditis elegans OX=6239 GN=CELE_ZK430.7 PE=1 SV=1	EC[IPM]QATLDAHR	NA	0.609756	0.609756	NA	NA	0.11	0.0156414
1110	Q18799	53	Q18799_53	col-119_C53	Q18799_53	col-119_C53	COLlagen OS=Caenorhabditis elegans OX=6239 GN=col-119 PE=1 SV=1	TMHHDIVEC[IPM]R	NA	0.609756	0.609756	NA	NA	0.09	0.0024656
1111	O62422	94	O62422_94	crp-1_C94	O62422_94	crp-1_C94	Cdc-42 Related Protein OS=Caenorhabditis elegans OX=6239 GN=crp-1 PE=1 SV=1	TLESC[IPM]R	NA	0.609756	0.609756	NA	NA	0.07	0.21674
1112	Q10024	706	Q10024_706	dgk-5_C706	Q10024_706	dgk-5_C706	Putative diacylglycerol kinase K06A1.6 OS=Caenorhabditis elegans OX=6239 GN=dgk-5 PE=3 SV=2	IAQC[IPM]SR	NA	0.609756	0.609756	NA	NA	0.09	0.357735
1113	P48727	61	P48727_61	gsp-2_C61	P48727_61	gsp-2_C61	Serine/threonine-protein phosphatase PP1-beta OS=Caenorhabditis elegans OX=6239 GN=gsp-2 PE=1 SV=1	IC[IPM]GDVHGQYYDLLR	0.609756	NA	0.609756	NA	NA	0.16	8.96e-06
1114	V6CLC2	942	V6CLC2_942	hgap-1_C942	V6CLC2_942 V6CLD4_603 Q9BL92_894 V6CJZ0_384 V6CIT8_245	hgap-1_C942 hgap-1_C603 hgap-1_C894 hgap-1_C384 hgap-1_C245	Heterodimeric GTPase Activating Protein subunit OS=Caenorhabditis elegans OX=6239 GN=hgap-1 PE=1 SV=1	SPC[IPM]EITSR	0.609756	NA	0.609756	NA	NA	0.12	0.00819765
1115	Q966P1	165	Q966P1_165	hosl-1_C165	Q966P1_165 E7FM69_130	hosl-1_C165 hosl-1_C130	Uncharacterized protein OS=Caenorhabditis elegans OX=6239 GN=hosl-1 PE=1 SV=1	ISHFC[IPM]K	0.609756	NA	0.609756	NA	NA	0.02	0.232826
1116	Q9N3T8	799	Q9N3T8_799	msh-6_C799	Q9N3T8_799	msh-6_C799	MSH (MutS Homolog) family OS=Caenorhabditis elegans OX=6239 GN=msh-6 PE=1 SV=2	YSC[IPM]SIK	NA	0.609756	0.609756	NA	NA	0.16	0.188311
1117	Q19157	70	Q19157_70	pin-2_C70	Q19157_70	pin-2_C70	LIM domain-containing protein pin-2 OS=Caenorhabditis elegans OX=6239 GN=pin-2 PE=2 SV=2	IYC[IPM]EHDFK	NA	0.609756	0.609756	NA	NA	0.07	0.0415548
1118	Q19317	1736	Q19317_1736	sel-2_C1736	Q19317_1736	sel-2_C1736	Putative neurobeachin homolog OS=Caenorhabditis elegans OX=6239 GN=sel-2 PE=2 SV=3	QC[IPM]AQVLR	0.609756	NA	0.609756	NA	NA	0.04	0.117614
1119	Q9XVI6	331	Q9XVI6_331	sptl-3_C331	Q9XVI6_331	sptl-3_C331	Serine palmitoyltransferase 3 OS=Caenorhabditis elegans OX=6239 GN=sptl-3 PE=3 SV=2	GVAEYWGC[IPM]NPR	NA	0.609756	0.609756	NA	NA	0.28	0.0377282
1120	Q17489	94	Q17489_94	unc-44_C94	Q17489_94	unc-44_C94	Uncharacterized protein OS=Caenorhabditis elegans OX=6239 GN=unc-44 PE=1 SV=2	DGSSPFDNQEEDEPIASC[IPM]K	0.609756	NA	0.609756	NA	NA	0.06	0.445357
1121	Q9N372	285	Q9N372_285	CELE_Y55F3AM.5_C285	Q9N372_285	CELE_Y55F3AM.5_C285	Uncharacterized protein OS=Caenorhabditis elegans OX=6239 GN=CELE_Y55F3AM.5 PE=1 SV=4	C[IPM]SVRPLK	0.613497	0.606061	0.609779	0.00525828	0.862325	0.065	0.071569
1122	Q19967	25	Q19967_25	emo-1_C25	Q19967_25	emo-1_C25	Protein transport protein Sec61 subunit gamma OS=Caenorhabditis elegans OX=6239 GN=emo-1 PE=2 SV=1	C[IPM]TKPDR	0.609801	NA	0.609801	NA	NA	0.0266667	0.332539
1123	Q9U2M1	1395	Q9U2M1_1395	dpy-28_C1395	Q9U2M1_1395 Q965E3_1351	dpy-28_C1395 dpy-28_C1351	Condensin complex subunit 1 OS=Caenorhabditis elegans OX=6239 GN=dpy-28 PE=1 SV=2	SQC[IPM]VELIDNINK	0.693381	0.526316	0.609848	0.118133	19.3708	0.0958333	0.110585
1124	Q27481	681	Q27481_681	uba-1_C681	Q27481_681 C1P636_680 Q3S1J5_596	uba-1_C681 uba-1_C680 uba-1_C596	UBA (Human ubiquitin) related OS=Caenorhabditis elegans OX=6239 GN=uba-1 PE=1 SV=1	EIPVC[IPM]TLK	0.618375	0.601348	0.609861	0.0120401	1.97424	0.0208333	0.0839061	Active site
1125	Q9GUC8	551	Q9GUC8_551	CELE_F14F9.4_C551	Q9GUC8_551	CELE_F14F9.4_C551	Uncharacterized protein OS=Caenorhabditis elegans OX=6239 GN=CELE_F14F9.4 PE=1 SV=1	CGVC[IPM]NQK	0.574713	0.645161	0.609937	0.0498147	8.16719	0.065	0.00651211
1126	Q21926	217	Q21926_217	iars-1_C217	Q21926_217	iars-1_C217	Isoleucine--tRNA ligase, cytoplasmic OS=Caenorhabditis elegans OX=6239 GN=iars-1 PE=3 SV=1	LLDC[IPM]PNR	NA	0.609963	0.609963	NA	NA	0.245	0.0679992
1127	O45110	222	O45110_222	mrpl-2_C222	O45110_222	mrpl-2_C222	Mitochondrial Ribosomal Protein, Large OS=Caenorhabditis elegans OX=6239 GN=mrpl-2 PE=1 SV=3	TC[IPM]MATVGR	0.401606	0.818837	0.610222	0.295026	48.3474	0.0883333	0.0142529
1128	Q18286	541	Q18286_541	sec-15_C541	Q18286_541	sec-15_C541	Exocyst complex component 6 OS=Caenorhabditis elegans OX=6239 GN=sec-15 PE=3 SV=4	C[IPM]ANVLLGR	0.549451	0.671141	0.610296	0.0860481	14.0994	0.06	0.0120985
1129	Q9U3H4	40	Q9U3H4_40	CELE_F31D4.9_C40	Q9U3H4_40	CELE_F31D4.9_C40	Uncharacterized protein OS=Caenorhabditis elegans OX=6239 GN=CELE_F31D4.9 PE=1 SV=2	NYC[IPM]TPQR	0.61039	NA	0.61039	NA	NA	0.17	0.0462591
1130	Q17761	412	Q17761_412	T25B9.9_C412	Q17761_412	T25B9.9_C412	6-phosphogluconate dehydrogenase, decarboxylating OS=Caenorhabditis elegans OX=6239 GN=T25B9.9 PE=3 SV=2	VVVC[IPM]AAVR	0.635122	0.585925	0.610524	0.0347879	5.69804	0.0553333	0.0828717
1131	Q22842	473	Q22842_473	CELE_T28B11.1_C473	Q22842_473 K8F7S4_436	CELE_T28B11.1_C473 CELE_T28B11.1_C436	Uncharacterized protein OS=Caenorhabditis elegans OX=6239 GN=CELE_T28B11.1 PE=1 SV=1	YC[IPM]KPSR	NA	0.610785	0.610785	NA	NA	0.14	0.417155
1132	Q9TYR0	46	Q9TYR0_46	CELE_H04M03.3_C46	Q9TYR0_46	CELE_H04M03.3_C46	Uncharacterized protein OS=Caenorhabditis elegans OX=6239 GN=CELE_H04M03.3 PE=1 SV=1	C[IPM]SAMSR	0.617284	0.605356	0.61132	0.00843421	1.37967	0.056	0.290997
1133	Q27481	493	Q27481_493	uba-1_C493	Q27481_493 C1P636_492 Q3S1J5_408	uba-1_C493 uba-1_C492 uba-1_C408	UBA (Human ubiquitin) related OS=Caenorhabditis elegans OX=6239 GN=uba-1 PE=1 SV=1	LSETDC[IPM]QPR	NA	0.611349	0.611349	NA	NA	0.03	0.0354965
1134	Q9U2H9	49	Q9U2H9_49	eef-1B.2_C49	Q9U2H9_49	eef-1B.2_C49	Probable elongation factor 1-beta/1-delta 2 OS=Caenorhabditis elegans OX=6239 GN=eef-1B.2 PE=1 SV=4	FSDVKPGTSSGGDHGC[IPM]K VFSDVKPGTSSGGDHGC[IPM]K GTSSGGDHGC[IPM]K PGTSSGGDHGC[IPM]K SDVKPGTSSGGDHGC[IPM]K DVKPGTSSGGDHGC[IPM]K	0.567504	0.655299	0.611402	0.062081	10.1539	0.0491193	0.0104529
1135	Q93379	58	Q93379_58	gsr-1_C58	Q93379_58	gsr-1_C58	Glutathione reductase, mitochondrial OS=Caenorhabditis elegans OX=6239 GN=gsr-1 PE=1 SV=2	GGTC[IPM]VNVGCVPK LGGTC[IPM]VNVGCVPK	0.609753	0.613157	0.611455	0.00240766	0.39376	0.0558036	0.0275748	Disulfide bond
1136	Q19103	839	Q19103_839	skih-2_C839	Q19103_839	skih-2_C839	SKI (Yeast SuperKIller) Helicase homolog OS=Caenorhabditis elegans OX=6239 GN=skih-2 PE=1 SV=3	LLC[IPM]SGR	0.611627	NA	0.611627	NA	NA	0.01	0.176585
1137	Q17558	438	Q17558_438	C01F1.1_C438	Q17558_438	C01F1.1_C438	Uncharacterized protein OS=Caenorhabditis elegans OX=6239 GN=C01F1.1 PE=1 SV=1	C[IPM]GNMSK	0.613497	0.609756	0.611627	0.00264517	0.432481	0.05	0.170525
1138	Q19520	1075	Q19520_1075	ctf-4_C1075	Q19520_1075	ctf-4_C1075	Chromosome Transmission Fidelity factor homolog OS=Caenorhabditis elegans OX=6239 GN=ctf-4 PE=1 SV=1	FC[IPM]IQTFR	0.680272	0.543478	0.611875	0.0967279	15.8084	0.065	0.12212
1139	Q20822	66	Q20822_66	srpa-68_C66	Q20822_66	srpa-68_C66	Probable signal recognition particle subunit SRP68 OS=Caenorhabditis elegans OX=6239 GN=srpa-68 PE=3 SV=2	FTNSHNC[IPM]QK	0.658473	0.565563	0.612018	0.0656976	10.7346	0.0913333	0.150145
1140	Q09541	585	Q09541_585	tpp-2_C585	Q09541_585	tpp-2_C585	Tripeptidyl-peptidase 2 OS=Caenorhabditis elegans OX=6239 GN=tpp-2 PE=2 SV=1	LTHFEINVSNHC[IPM]K	0.436681	0.787402	0.612041	0.247997	40.5196	0.135	0.01893
1141	Q10663	190	Q10663_190	icl-1_C190	Q10663_190	icl-1_C190	Bifunctional glyoxylate cycle protein OS=Caenorhabditis elegans OX=6239 GN=icl-1 PE=1 SV=2	C[IPM]GHMGGK	0.675655	0.548684	0.61217	0.0897818	14.6662	0.102667	0.0905099
1142	Q21154	97	Q21154_97	moma-1_C97	Q21154_97	moma-1_C97	MICOS complex subunit MIC27 OS=Caenorhabditis elegans OX=6239 GN=moma-1 PE=2 SV=1	VVDC[IPM]AMTQTK	0.636667	0.588235	0.612451	0.0342461	5.59165	0.0883333	0.00471778
1143	Q9TYX1	275	Q9TYX1_275	dpf-5_C275	Q9TYX1_275 U4PB38_120	dpf-5_C275 dpf-5_C120	Dipeptidyl Peptidase Four (IV) family OS=Caenorhabditis elegans OX=6239 GN=dpf-5 PE=1 SV=2	IYC[IPM]NNR	0.558659	0.666667	0.612663	0.0763728	12.4657	0.07	0.164182
1144	Q9XWS2	404	Q9XWS2_404	sec-8_C404	Q9XWS2_404	sec-8_C404	Exocyst complex component 4 OS=Caenorhabditis elegans OX=6239 GN=sec-8 PE=2 SV=2	FENTAC[IPM]ATPNANSSSHR	0.45045	0.775194	0.612822	0.229628	37.4706	0.095	8.4e-05
1145	P46502	345	P46502_345	rpt-3_C345	P46502_345	rpt-3_C345	Probable 26S proteasome regulatory subunit 6B OS=Caenorhabditis elegans OX=6239 GN=rpt-3 PE=3 SV=1	LVFSTVC[IPM]SR	0.613437	0.612374	0.612905	0.000751851	0.12267	0.0441667	0.0429457
1146	O62378	447	O62378_447	cyp-34a1_C447	O62378_447 Q9N5I1_441	cyp-34a1_C447 cyp-35a3_C441	CYtochrome P450 family OS=Caenorhabditis elegans OX=6239 GN=cyp-34a1 PE=3 SV=1	SC[IPM]LGESLAK	0.592988	0.632911	0.61295	0.0282301	4.60562	0.08125	0.0214541
1147	O17736	148	O17736_148	etc-1_C148	O17736_148	etc-1_C148	E3 ubiquitin-protein ligase etc-1 OS=Caenorhabditis elegans OX=6239 GN=etc-1 PE=1 SV=1	YLEDYVTC[IPM]HSK	0.581395	0.645161	0.613278	0.0450893	7.35218	0.07	0.00282667
1148	Q7JPQ6	248	Q7JPQ6_248	B0361.3_C248	Q7JPQ6_248	B0361.3_C248	Uncharacterized protein B0361.3 OS=Caenorhabditis elegans OX=6239 GN=B0361.3 PE=4 SV=1	THIGSLC[IPM]K	0.613497	NA	0.613497	NA	NA	0.04	0.0864407
1149	O62214	435	O62214_435	CELE_F33A8.4_C435	O62214_435	CELE_F33A8.4_C435	Uncharacterized protein OS=Caenorhabditis elegans OX=6239 GN=CELE_F33A8.4 PE=1 SV=1	WNHC[IPM]EK	NA	0.613497	0.613497	NA	NA	0.06	0.313421
1150	Q9XX35	35	Q9XX35_35	CELE_Y32B12B.2_C35	Q9XX35_35	CELE_Y32B12B.2_C35	Uncharacterized protein OS=Caenorhabditis elegans OX=6239 GN=CELE_Y32B12B.2 PE=1 SV=3	C[IPM]AIEQEIR	NA	0.613497	0.613497	NA	NA	0.06	0.00709341
1151	Q21301	260	Q21301_260	crml-1_C260	Q21301_260	crml-1_C260	CARMIL (Capping, ARp2/3, Myosin I Linker protein) homolog OS=Caenorhabditis elegans OX=6239 GN=crml-1 PE=1 SV=2	SC[IPM]SLPK	0.613497	NA	0.613497	NA	NA	0.02	0.138235
1152	S6F588	1386	S6F588_1386	daf-15_C1386	S6F588_1386 G5EF88_1383 Q68TI8_1407 G5EEV7_1389 S6FD39_1392	daf-15_C1386 daf-15_C1383 daf-15_C1407 daf-15_C1389 daf-15_C1392	Uncharacterized protein OS=Caenorhabditis elegans OX=6239 GN=daf-15 PE=1 SV=1	C[IPM]MYASDGR	0.613497	NA	0.613497	NA	NA	0.07	0.394902
1153	P50488	373	P50488_373	daf-4_C373	P50488_373 A0A131MBJ8_154 A0A131MB12_352 Q8ITX8_221 G8JY02_373	daf-4_C373 daf-4_C154 daf-4_C352 daf-4_C221 daf-4_C373	Cell surface receptor daf-4 OS=Caenorhabditis elegans OX=6239 GN=daf-4 PE=1 SV=2	SIVEFVC[IPM]AEK	NA	0.613497	0.613497	NA	NA	0.11	0.0783565
1154	Q9BKU3	162	Q9BKU3_162	eif-2alpha_C162	Q9BKU3_162	eif-2alpha_C162	Eukaryotic Initiation Factor OS=Caenorhabditis elegans OX=6239 GN=eif-2alpha PE=1 SV=2	AITEPTILDEC[IPM]DISADIK	0.613497	NA	0.613497	NA	NA	0.1	6.03e-06
1155	O17736	897	O17736_897	etc-1_C897	O17736_897	etc-1_C897	E3 ubiquitin-protein ligase etc-1 OS=Caenorhabditis elegans OX=6239 GN=etc-1 PE=1 SV=1	KFC[IPM]ELR	NA	0.613497	0.613497	NA	NA	0.08	0.41162
1156	Q21230	221	Q21230_221	K04G2.1_C221	Q21230_221	K04G2.1_C221	Eukaryotic translation initiation factor 2 subunit 2 OS=Caenorhabditis elegans OX=6239 GN=K04G2.1 PE=3 SV=4	C[IPM]SVTAIK	0.613497	NA	0.613497	NA	NA	0.03	0.016873
1157	Q8I113	345	Q8I113_345	mnk-1_C345	Q8I113_345	mnk-1_C345	MAP kinase-interacting serine/threonine-protein kinase mnk-1 OS=Caenorhabditis elegans OX=6239 GN=mnk-1 PE=2 SV=2	LC[IPM]DLDLASQRPPQHER	NA	0.613497	0.613497	NA	NA	0.18	0.00132416
1158	O45666	95	O45666_95	nhr-49_C95	O45666_95	nhr-49_C95	Nuclear hormone receptor family member nhr-49 OS=Caenorhabditis elegans OX=6239 GN=nhr-49 PE=1 SV=2	C[IPM]VQVGMK	0.613497	NA	0.613497	NA	NA	0.06	0.0476886
1159	Q9XW10	715	Q9XW10_715	pad-1_C715	Q9XW10_715	pad-1_C715	Protein pad-1 OS=Caenorhabditis elegans OX=6239 GN=pad-1 PE=2 SV=2	AGLC[IPM]ADVSAR	NA	0.613497	0.613497	NA	NA	0.12	0.00169619
1160	G5ED36	336	G5ED36_336	rme-8_C336	G5ED36_336 O62178_336	rme-8_C336 rme-8_C336	Endocytosis protein RME-8 OS=Caenorhabditis elegans OX=6239 GN=rme-8 PE=1 SV=1	ASGNNEVFVC[IPM]GHR	0.613497	NA	0.613497	NA	NA	0.06	6.75e-05
1161	P34619	826	P34619_826	sor-1_C826	P34619_826	sor-1_C826	Sop-2-related protein 1 OS=Caenorhabditis elegans OX=6239 GN=sor-1 PE=1 SV=1	LLC[IPM]NSR	0.613497	NA	0.613497	NA	NA	0.12	0.410355
1162	Q20375	516	Q20375_516	sptl-2_C516	Q20375_516	sptl-2_C516	Serine palmitoyltransferase 2 OS=Caenorhabditis elegans OX=6239 GN=sptl-2 PE=3 SV=1	FC[IPM]ISAAHTK	0.613497	NA	0.613497	NA	NA	0.02	0.0191036
1163	Q19655	478	Q19655_478	CELE_F20D6.11_C478	Q19655_478	CELE_F20D6.11_C478	Uncharacterized protein OS=Caenorhabditis elegans OX=6239 GN=CELE_F20D6.11 PE=1 SV=2	FSGC[IPM]NQGSTK	0.662252	0.564972	0.613612	0.0687873	11.2102	0.055	0.00331364
1164	Q10039	423	Q10039_423	gars-1_C423	Q10039_423 Q8I711_359	gars-1_C423 gars-1_C359	Glycine--tRNA ligase OS=Caenorhabditis elegans OX=6239 GN=gars-1 PE=1 SV=2	C[IPM]HQFLMK	0.595238	0.632911	0.614075	0.026639	4.33808	0.125	0.0796876
1165	P91871	1654	P91871_1654	fasn-1_C1654	P91871_1654	fasn-1_C1654	Fatty Acid SyNthase OS=Caenorhabditis elegans OX=6239 GN=fasn-1 PE=1 SV=2	ATQELC[IPM]SVYYAPINFR	0.552486	0.675676	0.614081	0.0871081	14.1851	0.145	0.181995
1166	Q95YA9	1156	Q95YA9_1156	cas-1_C1156	Q95YA9_1156 H2L023_395	cas-1_C1156 cas-1_C395	Adenylyl cyclase-associated protein OS=Caenorhabditis elegans OX=6239 GN=cas-1 PE=1 SV=1	ANSITLDGC[IPM]KK ANSITLDGC[IPM]K	0.614205	NA	0.614205	NA	NA	0.08	0.0334337
1167	Q0G840	208	Q0G840_208	CELE_M106.3_C208	Q0G840_208 Q0G839_200	CELE_M106.3_C208 CELE_M106.3_C200	Uncharacterized protein OS=Caenorhabditis elegans OX=6239 GN=CELE_M106.3 PE=1 SV=1	IEGC[IPM]SK	0.543478	0.684932	0.614205	0.100023	16.2849	0.065	0.211333
1168	Q21854	579	Q21854_579	ivns-1_C579	Q21854_579	ivns-1_C579	Influenza Virus NS1a (A) binding protein homolog OS=Caenorhabditis elegans OX=6239 GN=ivns-1 PE=1 SV=1	SC[IPM]EIYDPK	0.529123	0.699301	0.614212	0.120334	19.5916	0.12625	0.0458202
1169	Q09387	105	Q09387_105	CELE_R07G3.8_C105	Q09387_105	CELE_R07G3.8_C105	Uncharacterized protein OS=Caenorhabditis elegans OX=6239 GN=CELE_R07G3.8 PE=1 SV=1	TC[IPM]SYYEHVAK	0.543478	0.685031	0.614254	0.100093	16.295	0.148333	0.00644211
1170	Q09591	1183	Q09591_1183	mix-1_C1183	Q09591_1183	mix-1_C1183	Mitotic chromosome and X-chromosome-associated protein mix-1 OS=Caenorhabditis elegans OX=6239 GN=mix-1 PE=1 SV=2	FADGHSTC[IPM]TR	0.595615	0.632911	0.614263	0.0263728	4.29341	0.039	0.0199374
1171	Q22143	48	Q22143_48	clp-2_C48	Q22143_48	clp-2_C48	CaLPain family OS=Caenorhabditis elegans OX=6239 GN=clp-2 PE=1 SV=1	C[IPM]LPIFR	0.740741	0.487805	0.614273	0.178853	29.1162	0.125	0.217752
1172	Q9TXQ1	712	Q9TXQ1_712	tank-1_C712	Q9TXQ1_712	tank-1_C712	Tankyrase-like protein OS=Caenorhabditis elegans OX=6239 GN=tank-1 PE=2 SV=1	C[IPM]FNTLIK	0.591716	0.636943	0.614329	0.0319801	5.20569	0.03	0.0269019
1173	P50464	176	P50464_176	unc-97_C176	P50464_176	unc-97_C176	LIM domain-containing protein unc-97 OS=Caenorhabditis elegans OX=6239 GN=unc-97 PE=1 SV=1	C[IPM]NNELTTASR	0.636943	0.591716	0.614329	0.0319801	5.20569	0.06	0.00151181
1174	O17944	743	O17944_743	CELE_K10C3.5_C743	O17944_743	CELE_K10C3.5_C743	Uncharacterized protein OS=Caenorhabditis elegans OX=6239 GN=CELE_K10C3.5 PE=1 SV=2	ASC[IPM]SAAAK	0.620029	0.608761	0.614395	0.00796723	1.29676	0.0266667	0.0580796
1175	Q9Y1J3	559	Q9Y1J3_559	pdk-1_C559	Q9Y1J3_559	pdk-1_C559	3-phosphoinositide-dependent protein kinase 1 OS=Caenorhabditis elegans OX=6239 GN=pdk-1 PE=1 SV=1	KADEWC[IPM]K	0.637795	0.591241	0.614518	0.0329189	5.35687	0.17	0.163652
1176	Q23238	232	Q23238_232	ulp-2_C232	Q23238_232 A0A0S4XR45_232	ulp-2_C232 ulp-2_C232	Ubiquitin-like protease 2 OS=Caenorhabditis elegans OX=6239 GN=ulp-2 PE=1 SV=2	IVC[IPM]HNGSIQYAR	0.64807	0.581395	0.614733	0.0471464	7.66942	0.06	0.0572497
1177	Q9N359	160	Q9N359_160	csn-4_C160	Q9N359_160	csn-4_C160	COP9 signalosome complex subunit 4 OS=Caenorhabditis elegans OX=6239 GN=csn-4 PE=1 SV=1	AQLC[IPM]IR	0.598802	0.630971	0.614887	0.0227469	3.69936	0.03	0.22127
1178	Q9NAB7	276	Q9NAB7_276	CELE_Y53F4B.18_C276	Q9NAB7_276	CELE_Y53F4B.18_C276	Uncharacterized protein OS=Caenorhabditis elegans OX=6239 GN=CELE_Y53F4B.18 PE=1 SV=1	IGPMC[IPM]R	0.634823	0.594986	0.614905	0.0281694	4.5811	0.0508333	0.0377859
1179	Q17335	135	Q17335_135	H24K24.3_C135	Q17335_135	H24K24.3_C135	Alcohol dehydrogenase class-3 OS=Caenorhabditis elegans OX=6239 GN=H24K24.3 PE=2 SV=1	FTC[IPM]NGK	0.584795	0.645161	0.614978	0.0426852	6.94093	0.07	0.248647
1180	Q9XVR6	88	Q9XVR6_88	otub-1_C88	Q9XVR6_88	otub-1_C88	Ubiquitin thioesterase otubain-like OS=Caenorhabditis elegans OX=6239 GN=otub-1 PE=1 SV=1	GDGNC[IPM]FYR	0.611748	0.618321	0.615034	0.00464782	0.755701	0.0333333	0.0618579	Active site
1181	P34343	43	P34343_43	npp-15_C43	P34343_43	npp-15_C43	Nuclear pore complex protein 15 OS=Caenorhabditis elegans OX=6239 GN=npp-15 PE=3 SV=4	SEVTSNC[IPM]ASLNDR	0.662252	0.568182	0.615217	0.0665174	10.812	0.095	0.000616568
1182	Q20849	1910	Q20849_1910	rod-1_C1910	Q20849_1910	rod-1_C1910	Kinetochore-associated protein rod-1 OS=Caenorhabditis elegans OX=6239 GN=rod-1 PE=1 SV=1	VVVLC[IPM]QR	0.581415	0.649351	0.615383	0.0480378	7.80616	0.055	0.237704
1183	Q18486	574	Q18486_574	coq-8_C574	Q18486_574	coq-8_C574	Atypical kinase coq-8, mitochondrial OS=Caenorhabditis elegans OX=6239 GN=coq-8 PE=3 SV=2	FIELC[IPM]LK	NA	0.61539	0.61539	NA	NA	0.06	0.155625
1184	P53016	69	P53016_69	rfc-4_C69	P53016_69	rfc-4_C69	Replication factor C subunit 4 OS=Caenorhabditis elegans OX=6239 GN=rfc-4 PE=1 SV=1	TSAALAFC[IPM]R	NA	0.61539	0.61539	NA	NA	0.06	0.0767174
1185	Q23155	126	Q23155_126	mrps-11_C126	Q23155_126	mrps-11_C126	Mitochondrial Ribosomal Protein, Small OS=Caenorhabditis elegans OX=6239 GN=mrps-11 PE=1 SV=1	NEVITSTSC[IPM]R	0.621118	0.609756	0.615437	0.00803409	1.30543	0.055	0.0169961
1186	P91871	2134	P91871_2134	fasn-1_C2134	P91871_2134	fasn-1_C2134	Fatty Acid SyNthase OS=Caenorhabditis elegans OX=6239 GN=fasn-1 PE=1 SV=2	GNAGQTNYGWSNSC[IPM]MER	0.543385	0.687859	0.615622	0.102158	16.5943	0.0953333	0.0106067
1187	P34885	516	P34885_516	pkc-1_C516	P34885_516 H9G2Y7_572	pkc-1_C516 pkc-1_C572	Protein kinase C-like 1B OS=Caenorhabditis elegans OX=6239 GN=pkc-1 PE=2 SV=2	LDNILLDAEGHC[IPM]R	0.628931	0.60241	0.61567	0.0187533	3.046	0.0625	0.0061207
1188	Q09475	643	Q09475_643	C28H8.3_C643	Q09475_643	C28H8.3_C643	Uncharacterized helicase C28H8.3 OS=Caenorhabditis elegans OX=6239 GN=C28H8.3 PE=3 SV=2	YGC[IPM]QQGK	0.611188	0.620399	0.615793	0.00651296	1.05765	0.0585714	0.0476496
1189	Q17750	709	Q17750_709	ufl-1_C709	Q17750_709	ufl-1_C709	E3 UFM1-protein ligase 1 homolog OS=Caenorhabditis elegans OX=6239 GN=ufl-1 PE=3 SV=1	GVVTC[IPM]IK	0.595238	0.636943	0.61609	0.0294896	4.78657	0.025	0.143053
1190	Q21444	395	Q21444_395	cogc-2_C395	Q21444_395	cogc-2_C395	Conserved oligomeric Golgi complex subunit 2 OS=Caenorhabditis elegans OX=6239 GN=cogc-2 PE=2 SV=1	ENTPQLHC[IPM]GVSR	NA	0.616469	0.616469	NA	NA	0.165	0.00878995
1191	Q22100	108	Q22100_108	kat-1_C108	Q22100_108	kat-1_C108	Acetyl-CoA acetyltransferase homolog, mitochondrial OS=Caenorhabditis elegans OX=6239 GN=kat-1 PE=1 SV=2	VC[IPM]SSGLK	0.61631	0.6167	0.616505	0.000276063	0.0447787	0.0214286	0.079082	Active site
1192	Q9U9Y8	281	Q9U9Y8_281	lit-1_C281	Q9U9Y8_281	lit-1_C281	Serine/threonine kinase NLK OS=Caenorhabditis elegans OX=6239 GN=lit-1 PE=1 SV=1	MPNVFQNLASC[IPM]K	0.675676	0.558036	0.616856	0.083184	13.4852	0.105	0.148911
1193	U4PBG7	85	U4PBG7_85	CELE_Y104H12D.3_C85	U4PBG7_85 Q966E7_352	CELE_Y104H12D.3_C85 CELE_Y104H12D.3_C352	Uncharacterized protein OS=Caenorhabditis elegans OX=6239 GN=CELE_Y104H12D.3 PE=1 SV=1	YGQC[IPM]PGR	0.609756	0.624054	0.616905	0.01011	1.63882	0.0483333	0.0644595
1194	O45218	342	O45218_342	ads-1_C342	O45218_342	ads-1_C342	Alkyldihydroxyacetonephosphate synthase OS=Caenorhabditis elegans OX=6239 GN=ads-1 PE=2 SV=1	C[IPM]QPASLR	0.578382	0.656158	0.61727	0.0549963	8.90961	0.1175	0.18013
1195	Q09499	663	Q09499_663	ire-1_C663	Q09499_663 E5QCG0_321	ire-1_C663 ire-1_C321	Serine/threonine-protein kinase/endoribonuclease ire-1 OS=Caenorhabditis elegans OX=6239 GN=ire-1 PE=1 SV=2	AVISDFGLC[IPM]K	0.621945	0.612601	0.617273	0.0066069	1.07034	0.06	0.0499827
1196	Q09461	21	Q09461_21	C16C10.1_C21	Q09461_21	C16C10.1_C21	Uncharacterized mitochondrial carrier C16C10.1 OS=Caenorhabditis elegans OX=6239 GN=C16C10.1 PE=3 SV=2	TTNCSGAPSSSC[IPM]AK	NA	0.617284	0.617284	NA	NA	0.1	0.0628007
1197	Q18983	486	Q18983_486	CELE_D2045.2_C486	Q18983_486	CELE_D2045.2_C486	Uncharacterized protein OS=Caenorhabditis elegans OX=6239 GN=CELE_D2045.2 PE=1 SV=3	SDFPNC[IPM]R	NA	0.617284	0.617284	NA	NA	0.1	0.347002
1198	A5Z2S3	2812	A5Z2S3_2812	CELE_F54B3.1_C2812	A5Z2S3_2812 O62263_2812	CELE_F54B3.1_C2812 CELE_F54B3.1_C2812	Uncharacterized protein OS=Caenorhabditis elegans OX=6239 GN=CELE_F54B3.1 PE=1 SV=2	EPQC[IPM]SNIFFR	NA	0.617284	0.617284	NA	NA	0.11	0.00550735
1199	Q9N3Q8	318	Q9N3Q8_318	daf-25_C318	Q9N3Q8_318	daf-25_C318	Dauer abnormal formation protein 25 OS=Caenorhabditis elegans OX=6239 GN=daf-25 PE=2 SV=2	IAAVC[IPM]QFCSVCGHPGAK	NA	0.617284	0.617284	NA	NA	0.1	0.000282387
1200	G5EF84	263	G5EF84_263	gip-2_C263	G5EF84_263	gip-2_C263	Gamma-tubulin interacting protein 2 OS=Caenorhabditis elegans OX=6239 GN=gip-2 PE=4 SV=1	QMTDSQC[IPM]K	NA	0.617284	0.617284	NA	NA	0.09	0.0265968
1201	G5EC39	49	G5EC39_49	mca-1_C49	G5EC39_49 G5EC04_70 G5EFR6_73	mca-1_C49 mca-1_C70 mca-1_C73	Calcium-transporting ATPase OS=Caenorhabditis elegans OX=6239 GN=mca-1 PE=1 SV=1	LSTEHEGVEGLC[IPM]K	0.617284	NA	0.617284	NA	NA	0.14	0.000936822
1202	Q09582	505	Q09582_505	metr-1_C505	Q09582_505	metr-1_C505	Probable methionine synthase OS=Caenorhabditis elegans OX=6239 GN=metr-1 PE=3 SV=1	FEIC[IPM]ER	NA	0.617284	0.617284	NA	NA	0.06	0.182911
1203	P02567	192	P02567_192	myo-1_C192	P02567_192	myo-1_C192	Myosin-1 OS=Caenorhabditis elegans OX=6239 GN=myo-1 PE=1 SV=3	VIC[IPM]YFATVGASQK	NA	0.617284	0.617284	NA	NA	0.16	0.00935236
1204	G5EFX2	414	G5EFX2_414	pkn-1_C414	G5EFX2_414 G5EGE3_540	pkn-1_C414 pkn-1_C540	Protein Kinase N (PKN) homolog OS=Caenorhabditis elegans OX=6239 GN=pkn-1 PE=1 SV=1	GPNSSEEVFC[IPM]VLR	NA	0.617284	0.617284	NA	NA	0.15	0.398537
1205	Q9GZI3	283	Q9GZI3_283	pod-2_C283	Q9GZI3_283 H2L0M0_394 Q7KQ29_283	pod-2_C283 pod-2_C394 pod-2_C283	Uncharacterized protein OS=Caenorhabditis elegans OX=6239 GN=pod-2 PE=1 SV=1	C[IPM]VDGAR	NA	0.617284	0.617284	NA	NA	0.02	0.234292
1206	C7IVR4	77	C7IVR4_77	pqn-41_C77	C7IVR4_77	pqn-41_C77	Polyglutamine-repeat protein pqn-41 OS=Caenorhabditis elegans OX=6239 GN=pqn-41 PE=1 SV=2	LHNTNC[IPM]EHR	NA	0.617284	0.617284	NA	NA	0.1	0.00934016
1207	Q19727	761	Q19727_761	prpf-4_C761	Q19727_761	prpf-4_C761	Vertebrate Pre-mRNA Processing Factor OS=Caenorhabditis elegans OX=6239 GN=prpf-4 PE=1 SV=1	TTC[IPM]NEALK	NA	0.617284	0.617284	NA	NA	0.07	0.0115391
1208	O44175	244	O44175_244	rfc-2_C244	O44175_244	rfc-2_C244	RFC (DNA replication factor) family OS=Caenorhabditis elegans OX=6239 GN=rfc-2 PE=1 SV=1	MLHYC[IPM]TDR	0.617284	NA	0.617284	NA	NA	0.15	0.372296
1209	O76371	391	O76371_391	rpt-5_C391	O76371_391	rpt-5_C391	26S protease regulatory subunit 6A OS=Caenorhabditis elegans OX=6239 GN=rpt-5 PE=1 SV=1	AVC[IPM]VEAGMIALR	NA	0.617284	0.617284	NA	NA	0.14	0.000375416
1210	Q8MNV0	244	Q8MNV0_244	spas-1_C244	Q8MNV0_244 G5EEF8_244	spas-1_C244 spas-1_C244	Probable spastin homolog spas-1 OS=Caenorhabditis elegans OX=6239 GN=spas-1 PE=1 SV=2	MDDVAGC[IPM]HSAK	NA	0.617284	0.617284	NA	NA	0.13	0.0159261
1211	Q19493	910	Q19493_910	tbcd-1_C910	Q19493_910	tbcd-1_C910	Tubulin-specific chaperone D OS=Caenorhabditis elegans OX=6239 GN=tbcd-1 PE=3 SV=1	C[IPM]FETLYK	0.617284	NA	0.617284	NA	NA	0.15	0.0658991
1212	A0A0S4XR36	3556	A0A0S4XR36_3556	ubr-4_C3556	A0A0S4XR36_3556 Q7KQG4_150 O01808_3549	ubr-4_C3556 ubr-4_C150 ubr-4_C3549	UBR E3 ubiquitin ligase homolog OS=Caenorhabditis elegans OX=6239 GN=ubr-4 PE=1 SV=1	MTHCLMEC[IPM]GGIDK	0.617284	NA	0.617284	NA	NA	0.09	0.396347
1213	Q9N4J2	1330	Q9N4J2_1330	vit-3_C1330	Q9N4J2_1330 P18947_1330 P06125_1330	vit-3_C1330 vit-4_C1330 vit-5_C1330	Vitellogenin-3 OS=Caenorhabditis elegans OX=6239 GN=vit-3 PE=1 SV=1	APLTTC[IPM]YSLVAK	NA	0.617284	0.617284	NA	NA	0.03	4.05e-05
1214	G5EF02	242	G5EF02_242	spn-4_C242	G5EF02_242	spn-4_C242	PIP-1 OS=Caenorhabditis elegans OX=6239 GN=spn-4 PE=1 SV=1	QNSPC[IPM]SNK	NA	0.61747	0.61747	NA	NA	0.0733333	0.018902
1215	Q20720	392	Q20720_392	CELE_F53F4.11_C392	Q20720_392	CELE_F53F4.11_C392	Uncharacterized protein OS=Caenorhabditis elegans OX=6239 GN=CELE_F53F4.11 PE=1 SV=2	C[IPM]PGGFANIR	0.581395	0.653595	0.617495	0.0510527	8.26771	0.045	0.148656
1216	Q18596	120	Q18596_120	C44B7.7_C120	Q18596_120	C44B7.7_C120	Uncharacterized protein OS=Caenorhabditis elegans OX=6239 GN=C44B7.7 PE=1 SV=1	GVITC[IPM]R	0.628931	0.606061	0.617496	0.0161717	2.61891	0.05	0.327793
1217	Q22706	852	Q22706_852	sec-5_C852	Q22706_852	sec-5_C852	Exocyst complex component 2 OS=Caenorhabditis elegans OX=6239 GN=sec-5 PE=3 SV=1	LQQC[IPM]LK	0.606061	0.628931	0.617496	0.0161717	2.61891	0.075	0.16803
1218	Q9TZS5	156	Q9TZS5_156	cct-7_C156	Q9TZS5_156 Q86S29_156	cct-7_C156 cct-7_C156	Chaperonin Containing TCP-1 OS=Caenorhabditis elegans OX=6239 GN=cct-7 PE=1 SV=2	C[IPM]AATTLSSK	NA	0.617766	0.617766	NA	NA	0.17	0.044522
1219	Q7JL40	441	Q7JL40_441	pyk-1_C441	Q7JL40_441 O17836_472 O17835_510 Q3S1I8_468 B7WNA0_823	pyk-1_C441 pyk-1_C472 pyk-1_C510 pyk-1_C468 pyk-1_C823	Pyruvate kinase OS=Caenorhabditis elegans OX=6239 GN=pyk-1 PE=1 SV=1	SAIQC[IPM]SR	0.576333	0.659284	0.617808	0.0586554	9.49411	0.0366667	0.115543
1220	O02254	147	O02254_147	frm-10_C147	O02254_147	frm-10_C147	FERM domain (Protein4.1-ezrin-radixin-moesin) family OS=Caenorhabditis elegans OX=6239 GN=frm-10 PE=1 SV=1	SYHRPYEC[IPM]R	0.555556	0.680272	0.617914	0.0881879	14.2719	0.05	0.150584
1221	Q93571	291	Q93571_291	ubc-25_C291	Q93571_291	ubc-25_C291	Ubiquitin-conjugating enzyme E2 25 OS=Caenorhabditis elegans OX=6239 GN=ubc-25 PE=2 SV=2	FPC[IPM]DPPFVR	NA	0.618321	0.618321	NA	NA	0.16	0.0817923
1222	U4PRN6	4017	U4PRN6_4017	eel-1_C4017	U4PRN6_4017 U4PMD1_4019 Q9GUP2_4014 U4PBK1_4020 U4PBJ5_4016 U4PBY0_4022 U4PBX5_4017 U4PES6_4019	eel-1_C4017 eel-1_C4019 eel-1_C4014 eel-1_C4020 eel-1_C4016 eel-1_C4022 eel-1_C4017 eel-1_C4019	Enhancer of EfL-1 mutant phenotype OS=Caenorhabditis elegans OX=6239 GN=eel-1 PE=1 SV=1	LVC[IPM]QMK	0.636302	0.600358	0.61833	0.0254161	4.11044	0.0633333	0.039582
1223	Q19329	577	Q19329_577	tag-151_C577	Q19329_577	tag-151_C577	Pre-rRNA-processing protein TSR1 homolog OS=Caenorhabditis elegans OX=6239 GN=tag-151 PE=3 SV=1	KHPSC[IPM]TIPITSDQNQK HPSC[IPM]TIPITSDQNQK	0.68204	0.555556	0.618798	0.0894383	14.4535	0.16	0.00655739
1224	Q22494	299	Q22494_299	vha-15_C299	Q22494_299	vha-15_C299	Probable V-type proton ATPase subunit H 2 OS=Caenorhabditis elegans OX=6239 GN=vha-15 PE=3 SV=1	REAALQMVQC[IPM]K EAALQMVQC[IPM]K	0.674586	0.56385	0.619218	0.0783023	12.6454	0.11125	0.0169997
1225	Q6AHR3	210	Q6AHR3_210	CELE_R151.2_C210	Q6AHR3_210 Q95QB6_82 Q21994_141 Q9BI73_83	CELE_R151.2_C210 CELE_R151.2_C82 CELE_R151.2_C141 CELE_R151.2_C83	Uncharacterized protein OS=Caenorhabditis elegans OX=6239 GN=CELE_R151.2 PE=1 SV=2	IASSC[IPM]R	0.619248	NA	0.619248	NA	NA	0.025	0.221795
1226	Q966L5	577	Q966L5_577	E01A2.2_C577	Q966L5_577	E01A2.2_C577	Serrate RNA effector molecule homolog OS=Caenorhabditis elegans OX=6239 GN=E01A2.2 PE=3 SV=1	WLC[IPM]PLSGK	0.619248	NA	0.619248	NA	NA	0.07	0.0101855
1227	P32085	224	P32085_224	tbp-1_C224	P32085_224	tbp-1_C224	TATA-box-binding protein OS=Caenorhabditis elegans OX=6239 GN=tbp-1 PE=1 SV=1	MVC[IPM]TGAK	0.625049	0.613497	0.619273	0.00816821	1.319	0.0333333	0.0916572
1228	Q09600	266	Q09600_266	vps-11_C266	Q09600_266	vps-11_C266	Vacuolar protein sorting-associated protein 11 homolog OS=Caenorhabditis elegans OX=6239 GN=vps-11 PE=3 SV=2	C[IPM]LQLGR	0.619676	NA	0.619676	NA	NA	0.095	0.116035
1229	G5EF05	1167	G5EF05_1167	CELE_W07E11.1_C1167	G5EF05_1167 K8F7V7_1177	CELE_W07E11.1_C1167 CELE_W07E11.1_C1177	Uncharacterized protein OS=Caenorhabditis elegans OX=6239 GN=CELE_W07E11.1 PE=1 SV=1	C[IPM]HLNTCPVGVATQDPVLR	0.510204	0.729927	0.620066	0.155368	25.0566	0.115	7.86e-05	Metal binding
1230	Q20206	128	Q20206_128	rps-11_C128	Q20206_128	rps-11_C128	Ribosomal Protein, Small subunit OS=Caenorhabditis elegans OX=6239 GN=rps-11 PE=1 SV=1	DIHPGDLVTIGEC[IPM]RPLSK DIHPGDLVTIGEC[IPM]R	0.625999	0.61445	0.620224	0.00816608	1.31663	0.0430909	0.0222843
1231	O76365	292	O76365_292	tut-1_C292	O76365_292	tut-1_C292	Cytoplasmic tRNA 2-thiolation protein 1 OS=Caenorhabditis elegans OX=6239 GN=tut-1 PE=1 SV=1	C[IPM]GYMTSQK	0.591716	0.649351	0.620533	0.0407539	6.56756	0.06	0.0123461
1232	O18158	427	O18158_427	ogt-1_C427	O18158_427 Q2L6Y4_249	ogt-1_C427 ogt-1_C249	UDP-N-acetylglucosamine--peptide N-acetylglucosaminyltransferase OS=Caenorhabditis elegans OX=6239 GN=ogt-1 PE=1 SV=2	ALELC[IPM]PTHADSQNNLANIK	0.653595	0.588235	0.620915	0.0462161	7.44323	0.055	6.36e-07
1233	Q20012	203	Q20012_203	dhs-20_C203	Q20012_203	dhs-20_C203	DeHydrogenases, Short chain OS=Caenorhabditis elegans OX=6239 GN=dhs-20 PE=1 SV=3	FGAAAYMDC[IPM]IR	0.650468	0.591716	0.621092	0.0415439	6.68885	0.0875	0.00522009
1234	O01532	374	O01532_374	asp-5_C374	O01532_374	asp-5_C374	ASpartyl Protease OS=Caenorhabditis elegans OX=6239 GN=asp-5 PE=1 SV=1	QFC[IPM]NIYDIGGQR	0.621118	NA	0.621118	NA	NA	0.14	0.144187
1235	G5EFJ3	56	G5EFJ3_56	C08E8.4_C56	G5EFJ3_56	C08E8.4_C56	Uncharacterized protein OS=Caenorhabditis elegans OX=6239 GN=C08E8.4 PE=1 SV=1	FNC[IPM]SEQYFMYHK	0.621118	NA	0.621118	NA	NA	0.14	0.0940685
1236	P91154	57	P91154_57	C43E11.9_C57	P91154_57	C43E11.9_C57	60S ribosome subunit biogenesis protein NIP7 homolog OS=Caenorhabditis elegans OX=6239 GN=C43E11.9 PE=1 SV=1	QAAC[IPM]IAR	NA	0.621118	0.621118	NA	NA	0.06	0.142726
1237	G5EDZ7	189	G5EDZ7_189	cdr-4_C189	G5EDZ7_189	cdr-4_C189	CaDmium Responsive OS=Caenorhabditis elegans OX=6239 GN=cdr-4 PE=1 SV=1	C[IPM]VGAIGDFEPQELDELLHR	0.621118	NA	0.621118	NA	NA	0.12	5.17e-05
1238	Q19643	634	Q19643_634	CELE_F20D12.2_C634	Q19643_634	CELE_F20D12.2_C634	Uncharacterized protein OS=Caenorhabditis elegans OX=6239 GN=CELE_F20D12.2 PE=1 SV=1	C[IPM]DVSNSFNHR	NA	0.621118	0.621118	NA	NA	0.07	0.00455148
1239	O16928	20	O16928_20	CELE_F25G6.9_C20	O16928_20	CELE_F25G6.9_C20	Uncharacterized protein OS=Caenorhabditis elegans OX=6239 GN=CELE_F25G6.9 PE=1 SV=2	EQLHSGC[IPM]HIVQAK	0.621118	NA	0.621118	NA	NA	0.09	0.0341337
1240	Q20573	210	Q20573_210	CELE_F48F7.6_C210	Q20573_210	CELE_F48F7.6_C210	Uncharacterized protein OS=Caenorhabditis elegans OX=6239 GN=CELE_F48F7.6 PE=4 SV=1	FC[IPM]LAQR	NA	0.621118	0.621118	NA	NA	0.09	0.218159
1241	Q27GQ5	312	Q27GQ5_312	CELE_F49C12.7_C312	Q27GQ5_312 Q20584_342 Q27GQ6_342	CELE_F49C12.7_C312 CELE_F49C12.7_C342 CELE_F49C12.7_C342	Uncharacterized protein OS=Caenorhabditis elegans OX=6239 GN=CELE_F49C12.7 PE=1 SV=1	VMNTC[IPM]LSPEER	0.621118	NA	0.621118	NA	NA	0.1	0.0174115
1242	Q9TYZ4	312	Q9TYZ4_312	CELE_H35B03.1_C312	Q9TYZ4_312	CELE_H35B03.1_C312	Uncharacterized protein OS=Caenorhabditis elegans OX=6239 GN=CELE_H35B03.1 PE=1 SV=2	VFDATVFC[IPM]STALK	0.621118	NA	0.621118	NA	NA	0.13	0.001248
1243	Q95XK4	545	Q95XK4_545	CELE_Y54F10BM.1_C545	Q95XK4_545	CELE_Y54F10BM.1_C545	Uncharacterized protein OS=Caenorhabditis elegans OX=6239 GN=CELE_Y54F10BM.1 PE=1 SV=2	TSPGHC[IPM]TVR	NA	0.621118	0.621118	NA	NA	0.08	0.0217351
1244	Q95PZ3	279	Q95PZ3_279	CELE_Y67H2A.2_C279	Q95PZ3_279	CELE_Y67H2A.2_C279	Uncharacterized protein OS=Caenorhabditis elegans OX=6239 GN=CELE_Y67H2A.2 PE=1 SV=3	C[IPM]HTLVR	0.621118	NA	0.621118	NA	NA	0.06	0.104364
1245	W6RRX0	324	W6RRX0_324	CELE_Y92H12A.4_C324	W6RRX0_324 W6RY35_544 W6RQY9_708	CELE_Y92H12A.4_C324 CELE_Y92H12A.4_C544 CELE_Y92H12A.4_C708	Uncharacterized protein OS=Caenorhabditis elegans OX=6239 GN=CELE_Y92H12A.4 PE=1 SV=1	GTAGGRPTECIEC[IPM]YK	0.621118	NA	0.621118	NA	NA	0.1	0.0265435
1246	Q9XWQ1	88	Q9XWQ1_88	dsbn-1_C88	Q9XWQ1_88 A5HW99_57	dsbn-1_C88 dsbn-1_C57	Dysbindin protein homolog OS=Caenorhabditis elegans OX=6239 GN=dsbn-1 PE=1 SV=1	C[IPM]QQMCK	NA	0.621118	0.621118	NA	NA	0.05	0.102196
1247	Q564Q1	68	Q564Q1_68	gale-1_C68	Q564Q1_68	gale-1_C68	UDP-glucose 4-epimerase OS=Caenorhabditis elegans OX=6239 GN=gale-1 PE=1 SV=1	DVPFQNVDVC[IPM]DEAALEK	0.621118	NA	0.621118	NA	NA	0.04	7.63e-05
1248	G5EGS5	1414	G5EGS5_1414	gbf-1_C1414	G5EGS5_1414	gbf-1_C1414	Uncharacterized protein OS=Caenorhabditis elegans OX=6239 GN=gbf-1 PE=1 SV=1	DAVHVTPDNFESSLQC[IPM]LR	0.621118	NA	0.621118	NA	NA	0.05	0.0664869
1249	Q9XTQ5	146	Q9XTQ5_146	gob-1_C146	Q9XTQ5_146	gob-1_C146	Trehalose-phosphatase OS=Caenorhabditis elegans OX=6239 GN=gob-1 PE=1 SV=1	LC[IPM]DLPGLLSK	NA	0.621118	0.621118	NA	NA	0.07	0.000423946
1250	Q9TXJ8	318	Q9TXJ8_318	K02F3.12_C318	Q9TXJ8_318	K02F3.12_C318	Putative ATP-dependent DNA helicase Q1 OS=Caenorhabditis elegans OX=6239 GN=K02F3.12 PE=3 SV=3	VVQKPGSEDEC[IPM]TEEIAK	NA	0.621118	0.621118	NA	NA	0.08	0.000731567
1251	O17514	705	O17514_705	mes-2_C705	O17514_705	mes-2_C705	Histone-lysine N-methyltransferase mes-2 OS=Caenorhabditis elegans OX=6239 GN=mes-2 PE=1 SV=2	NPTC[IPM]YAR	0.621118	NA	0.621118	NA	NA	0.08	0.0387103
1252	O01583	331	O01583_331	mrck-1_C331	O01583_331 A0A0K3AUZ7_331 A0A0K3AVQ9_51 A0A0K3AS73_51	mrck-1_C331 mrck-1_C331 mrck-1_C51 mrck-1_C51	Serine/threonine-protein kinase mrck-1 OS=Caenorhabditis elegans OX=6239 GN=mrck-1 PE=2 SV=3	QLIC[IPM]SSDVR	0.621118	NA	0.621118	NA	NA	0.09	0.00667811
1253	Q9XX18	121	Q9XX18_121	mrpl-22_C121	Q9XX18_121	mrpl-22_C121	Mitochondrial Ribosomal Protein, Large OS=Caenorhabditis elegans OX=6239 GN=mrpl-22 PE=1 SV=1	EVFHC[IPM]K	NA	0.621118	0.621118	NA	NA	0.03	0.261998
1254	Q9TZQ3	448	Q9TZQ3_448	pgl-1_C448	Q9TZQ3_448 Q304E5_489	pgl-1_C448 pgl-1_C489	Guanyl-specific ribonuclease pgl-1 OS=Caenorhabditis elegans OX=6239 GN=pgl-1 PE=1 SV=1	C[IPM]CLSDTPSGR	0.621118	NA	0.621118	NA	NA	0.11	0.00176338
1255	Q17378	224	Q17378_224	sel-1_C224	Q17378_224 G5EFG0_224	sel-1_C224 sel-1_C224	Sel-1 protein OS=Caenorhabditis elegans OX=6239 GN=sel-1 PE=4 SV=1	YSHGVGVPQNC[IPM]ETALSYYQK	0.621118	NA	0.621118	NA	NA	0.12	0.00573042
1256	D9PTP6	291	D9PTP6_291	snx-6_C291	D9PTP6_291 D9PTP5_388 D9PTP8_43 D9PTP7_258	snx-6_C291 snx-6_C388 snx-6_C43 snx-6_C258	Sorting NeXin OS=Caenorhabditis elegans OX=6239 GN=snx-6 PE=1 SV=1	C[IPM]LANYEAANK	NA	0.621118	0.621118	NA	NA	0.34	0.288318
1257	Q1ZXS5	866	Q1ZXS5_866	vps-39_C866	Q1ZXS5_866	vps-39_C866	Vacuolar protein sorting-associated protein 39 homolog OS=Caenorhabditis elegans OX=6239 GN=vps-39 PE=1 SV=1	SVSQC[IPM]AMSK	NA	0.621118	0.621118	NA	NA	0.1	0.0304691
1258	P53596	173	P53596_173	sucl-1_C173	P53596_173 O02642_174	sucl-1_C173 sucl-2_C174	Succinate--CoA ligase [ADP/GDP-forming] subunit alpha, mitochondrial OS=Caenorhabditis elegans OX=6239 GN=sucl-1 PE=3 SV=1	GC[IPM]IGIVSR	0.576854	0.66548	0.621167	0.062668	10.0887	0.0425	0.0506326
1259	Q20129	1036	Q20129_1036	mus-101_C1036	Q20129_1036	mus-101_C1036	Uncharacterized protein OS=Caenorhabditis elegans OX=6239 GN=mus-101 PE=1 SV=3	LLAC[IPM]SK	0.571429	0.671141	0.621285	0.0705073	11.3486	0.06	0.197377
1260	P34343	185	P34343_185	npp-15_C185	P34343_185	npp-15_C185	Nuclear pore complex protein 15 OS=Caenorhabditis elegans OX=6239 GN=npp-15 PE=3 SV=4	TGALEC[IPM]NK	0.649351	0.593477	0.621414	0.0395086	6.35786	0.0475	0.0071316
1261	Q966G8	55	Q966G8_55	gst-41_C55	Q966G8_55	gst-41_C55	Glutathione S-Transferase OS=Caenorhabditis elegans OX=6239 GN=gst-41 PE=1 SV=1	FGQVPC[IPM]YK	0.458716	0.784832	0.621774	0.230599	37.0873	0.1225	0.103758
1262	Q95YA9	1137	Q95YA9_1137	cas-1_C1137	Q95YA9_1137 H2L023_376	cas-1_C1137 cas-1_C376	Adenylyl cyclase-associated protein OS=Caenorhabditis elegans OX=6239 GN=cas-1 PE=1 SV=1	C[IPM]ENSVIK	0.68816	0.555556	0.621858	0.0937654	15.0783	0.115	0.106825
1263	Q9TYY5	121	Q9TYY5_121	ugt-19_C121	Q9TYY5_121	ugt-19_C121	UDP-GlucuronosylTransferase OS=Caenorhabditis elegans OX=6239 GN=ugt-19 PE=1 SV=2	VGMMSNTFSSQC[IPM]K	0.671479	0.573071	0.622275	0.0695849	11.1824	0.09	0.0581351
1264	O45420	339	O45420_339	F31D4.5_C339	O45420_339	F31D4.5_C339	Pleckstrin homology domain-containing family D member 1 OS=Caenorhabditis elegans OX=6239 GN=F31D4.5 PE=3 SV=2	C[IPM]QLNNR	0.666667	0.578054	0.62236	0.0626586	10.0679	0.065	0.167721
1265	Q19317	656	Q19317_656	sel-2_C656	Q19317_656	sel-2_C656	Putative neurobeachin homolog OS=Caenorhabditis elegans OX=6239 GN=sel-2 PE=2 SV=3	C[IPM]PAGGPLLK	0.607908	0.636943	0.622426	0.0205304	3.29845	0.035	0.0109528
1266	Q21230	193	Q21230_193	K04G2.1_C193	Q21230_193	K04G2.1_C193	Eukaryotic translation initiation factor 2 subunit 2 OS=Caenorhabditis elegans OX=6239 GN=K04G2.1 PE=3 SV=4	EYVMC[IPM]HTCK	0.606061	0.638945	0.622503	0.0232529	3.73539	0.12	0.0508068
1267	Q17345	195	Q17345_195	ccf-1_C195	Q17345_195	ccf-1_C195	CCR4-NOT transcription complex subunit 7 OS=Caenorhabditis elegans OX=6239 GN=ccf-1 PE=2 SV=1	EESTFFMC[IPM]HK	0.740741	0.505086	0.622913	0.166633	26.7507	0.0875	0.0113783
1268	Q21217	147	Q21217_147	gta-1_C147	Q21217_147	gta-1_C147	Probable 4-aminobutyrate aminotransferase, mitochondrial OS=Caenorhabditis elegans OX=6239 GN=gta-1 PE=3 SV=1	AVQTMLC[IPM]GTSANENAIK	0.671141	0.574713	0.622927	0.0681851	10.9459	0.1	1.82e-06
1269	Q8MNT7	322	Q8MNT7_322	hach-1_C322	Q8MNT7_322 Q19278_345	hach-1_C322 hach-1_C345	3-hydroxyisobutyryl-CoA hydrolase, mitochondrial OS=Caenorhabditis elegans OX=6239 GN=hach-1 PE=1 SV=1	FLADKDFHEGC[IPM]R DFHEGC[IPM]R	NA	0.623059	0.623059	NA	NA	0.08	0.0177301
1270	Q9U1Q1	75	Q9U1Q1_75	ubc-14_C75	Q9U1Q1_75	ubc-14_C75	UBiquitin Conjugating enzyme OS=Caenorhabditis elegans OX=6239 GN=ubc-14 PE=1 SV=1	FTC[IPM]GIFHPNIYADGR	0.623077	NA	0.623077	NA	NA	0.14	0.000300699
1271	G5ECV9	713	G5ECV9_713	alh-3_C713	G5ECV9_713	alh-3_C713	10-formyltetrahydrofolate dehydrogenase OS=Caenorhabditis elegans OX=6239 GN=alh-3 PE=1 SV=1	GENC[IPM]IAAGR	0.623204	NA	0.623204	NA	NA	0.135	0.0091203	Active site
1272	P91494	568	P91494_568	CELE_T23H2.3_C568	P91494_568	CELE_T23H2.3_C568	Uncharacterized protein OS=Caenorhabditis elegans OX=6239 GN=CELE_T23H2.3 PE=1 SV=3	LSQC[IPM]SK	0.613497	0.632911	0.623204	0.0137281	2.20282	0.035	0.208756
1273	G5EFH7	950	G5EFH7_950	agef-1_C950	G5EFH7_950	agef-1_C950	Arf-1 Guanine nucleotide Exchange Factor homolog OS=Caenorhabditis elegans OX=6239 GN=agef-1 PE=1 SV=1	ALC[IPM]AVSR	0.613867	0.632911	0.623389	0.0134667	2.16024	0.0275	0.220775
1274	Q22792	80	Q22792_80	CELE_T25G3.3_C80	Q22792_80	CELE_T25G3.3_C80	60S ribosomal export protein NMD3 OS=Caenorhabditis elegans OX=6239 GN=CELE_T25G3.3 PE=1 SV=2	ELLSIC[IPM]LK	0.593461	0.653408	0.623434	0.0423894	6.79933	0.05	0.0930222
1275	Q18211	157	Q18211_157	ran-3_C157	Q18211_157	ran-3_C157	Regulator of chromosome condensation OS=Caenorhabditis elegans OX=6239 GN=ran-3 PE=4 SV=1	VLSC[IPM]GEGEALGHPGR	NA	0.623543	0.623543	NA	NA	0.11	3.91e-06
1276	O61201	4358	O61201_4358	CELE_F39C12.1_C4358	O61201_4358	CELE_F39C12.1_C4358	Uncharacterized protein OS=Caenorhabditis elegans OX=6239 GN=CELE_F39C12.1 PE=1 SV=1	QIPIC[IPM]IR	0.703968	0.543478	0.623723	0.113484	18.1945	0.0933333	0.150536
1277	Q9BIB8	55	Q9BIB8_55	imb-1_C55	Q9BIB8_55	imb-1_C55	IMportin Beta family OS=Caenorhabditis elegans OX=6239 GN=imb-1 PE=1 SV=3	TQQC[IPM]QSFVR	0.623838	NA	0.623838	NA	NA	0.145	0.0885819
1278	Q9BL43	327	Q9BL43_327	CELE_Y71H2AM.13_C327	Q9BL43_327	CELE_Y71H2AM.13_C327	Uncharacterized protein OS=Caenorhabditis elegans OX=6239 GN=CELE_Y71H2AM.13 PE=1 SV=1	LLGC[IPM]AK	0.634341	0.613497	0.623919	0.014739	2.36232	0.01	0.227671
1279	P34524	69	P34524_69	K12H4.3_C69	P34524_69	K12H4.3_C69	Ribosome biogenesis protein BRX1 homolog OS=Caenorhabditis elegans OX=6239 GN=K12H4.3 PE=3 SV=1	VLVLC[IPM]SR	0.581395	0.666667	0.624031	0.0602959	9.66233	0.095	0.112592
1280	Q21106	1191	Q21106_1191	dcaf-1_C1191	Q21106_1191	dcaf-1_C1191	DDB1- and CUL4-associated factor homolog 1 OS=Caenorhabditis elegans OX=6239 GN=dcaf-1 PE=3 SV=5	IVGTC[IPM]R	0.649351	0.598802	0.624077	0.035743	5.72734	0.075	0.16461
1281	Q9N4Y8	179	Q9N4Y8_179	nuo-5_C179	Q9N4Y8_179	nuo-5_C179	NADH Ubiquinone Oxidoreductase OS=Caenorhabditis elegans OX=6239 GN=nuo-5 PE=1 SV=1	C[IPM]IQCTR	0.634927	0.613497	0.624212	0.0151534	2.4276	0.0175	0.1904
1282	Q93573	81	Q93573_81	tct-1_C81	Q93573_81	tct-1_C81	Translationally-controlled tumor protein homolog OS=Caenorhabditis elegans OX=6239 GN=tct-1 PE=1 SV=1	LVEMNC[IPM]YEDASMFK	0.680272	0.568182	0.624227	0.0792598	12.6973	0.055	0.00026247
1283	O44549	272	O44549_272	acdh-3_C272	O44549_272 H2KZG6_280 Q8IAB6_187	acdh-3_C272 acdh-1_C280 acdh-1_C187	Acyl CoA DeHydrogenase OS=Caenorhabditis elegans OX=6239 GN=acdh-3 PE=1 SV=1	YAIEC[IPM]LNAGR	0.636943	0.611764	0.624353	0.0178041	2.85161	0.025	0.00586609
1284	O45218	278	O45218_278	ads-1_C278	O45218_278	ads-1_C278	Alkyldihydroxyacetonephosphate synthase OS=Caenorhabditis elegans OX=6239 GN=ads-1 PE=2 SV=1	QC[IPM]QVPR	0.574859	0.674049	0.624454	0.0701376	11.2318	0.057	0.100208
1285	Q17336	560	Q17336_560	let-858_C560	Q17336_560	let-858_C560	Pre-mRNA-splicing factor CWC22 homolog OS=Caenorhabditis elegans OX=6239 GN=let-858 PE=2 SV=1	LC[IPM]QDTYSTIHR	0.645662	0.603553	0.624608	0.0297753	4.76704	0.06	0.00754314
1286	E1B6Q7	27	E1B6Q7_27	CELE_F45F2.9_C27	E1B6Q7_27	CELE_F45F2.9_C27	Uncharacterized protein OS=Caenorhabditis elegans OX=6239 GN=CELE_F45F2.9 PE=1 SV=1	C[IPM]GVPEPETVACHMYR	0.625	NA	0.625	NA	NA	0.22	0.000595216
1287	Q9XUP2	318	Q9XUP2_318	CELE_T16G1.6_C318	Q9XUP2_318	CELE_T16G1.6_C318	Uncharacterized protein OS=Caenorhabditis elegans OX=6239 GN=CELE_T16G1.6 PE=1 SV=2	VFLC[IPM]TLSGADR	0.625	NA	0.625	NA	NA	0.05	0.000612095
1288	G5EG18	50	G5EG18_50	crn-2_C50	G5EG18_50	crn-2_C50	Cell death-related nuclease 2 OS=Caenorhabditis elegans OX=6239 GN=crn-2 PE=1 SV=1	ISHEC[IPM]ADLVEK	0.625	NA	0.625	NA	NA	0.19	0.000287687
1289	P91013	187	P91013_187	dhs-1_C187	P91013_187	dhs-1_C187	DeHydrogenases, Short chain OS=Caenorhabditis elegans OX=6239 GN=dhs-1 PE=1 SV=1	LANC[IPM]LYTGALSK	NA	0.625	0.625	NA	NA	0.04	0.0810139
1290	Q09527	89	Q09527_89	E02H1.6_C89	Q09527_89	E02H1.6_C89	Adenylate kinase isoenzyme 6 homolog OS=Caenorhabditis elegans OX=6239 GN=E02H1.6 PE=1 SV=2	LDSDEGGIVVDYHGC[IPM]DLFPER	0.625	NA	0.625	NA	NA	0.09	1.9e-07
1291	G5EBN5	203	G5EBN5_203	ego-2_C203	G5EBN5_203 Q9NA90_203 H8ESG1_203	ego-2_C203 ego-2_C203 ego-2_C203	Enhancer of Glp-One (Glp-1) OS=Caenorhabditis elegans OX=6239 GN=ego-2 PE=1 SV=1	VMIAQAQEC[IPM]LVQK	0.625	NA	0.625	NA	NA	0.15	0.00244596
1292	Q09990	217	Q09990_217	lin-23_C217	Q09990_217 A0A0K3AWY7_162 A0A0K3ARM6_162 A0A0K3AUM4_217	lin-23_C217 lin-23_C162 lin-23_C162 lin-23_C217	F-box/WD repeat-containing protein lin-23 OS=Caenorhabditis elegans OX=6239 GN=lin-23 PE=1 SV=2	INC[IPM]QSENSK	NA	0.625	0.625	NA	NA	0.04	0.0134696
1293	Q95XQ8	468	Q95XQ8_468	mcm-4_C468	Q95XQ8_468	mcm-4_C468	DNA replication licensing factor mcm-4 OS=Caenorhabditis elegans OX=6239 GN=mcm-4 PE=1 SV=1	SEINILLC[IPM]GDPGTSK	0.625	NA	0.625	NA	NA	0.14	3.79e-05
1294	G5EG43	119	G5EG43_119	PRL-1_C119	G5EG43_119	PRL-1_C119	Putative prenylated protein tyrosine phosphatase OS=Caenorhabditis elegans OX=6239 GN=PRL-1 PE=1 SV=1	SIAVHC[IPM]VAGLGR	NA	0.625	0.625	NA	NA	0.08	0.000533787
1295	Q18286	454	Q18286_454	sec-15_C454	Q18286_454	sec-15_C454	Exocyst complex component 6 OS=Caenorhabditis elegans OX=6239 GN=sec-15 PE=3 SV=4	EYC[IPM]AQFER	0.625	0.625	0.625	0	0	0.145	0.0159703
1296	G5EEK9	193	G5EEK9_193	vha-5_C193	G5EEK9_193	vha-5_C193	V-type proton ATPase subunit a OS=Caenorhabditis elegans OX=6239 GN=vha-5 PE=1 SV=1	AC[IPM]HHTAYIR	NA	0.625	0.625	NA	NA	0.08	0.211777
1297	Q9U2A9	298	Q9U2A9_298	Y48B6A.1_C298	Q9U2A9_298	Y48B6A.1_C298	Ribosome biogenesis protein BOP1 homolog OS=Caenorhabditis elegans OX=6239 GN=Y48B6A.1 PE=3 SV=1	C[IPM]LDLYLAPR	0.625	NA	0.625	NA	NA	0.08	0.453056
1298	Q9XUN8	442	Q9XUN8_442	CELE_T20B3.1_C442	Q9XUN8_442	CELE_T20B3.1_C442	Uncharacterized protein OS=Caenorhabditis elegans OX=6239 GN=CELE_T20B3.1 PE=1 SV=1	GC[IPM]TSQFVR	0.611814	0.639416	0.625615	0.0195179	3.1198	0.076	0.0558352
1299	Q17880	390	Q17880_390	nuo-1_C390	Q17880_390	nuo-1_C390	NADH dehydrogenase [ubiquinone] flavoprotein 1, mitochondrial OS=Caenorhabditis elegans OX=6239 GN=nuo-1 PE=1 SV=1	HESC[IPM]GQCTPCR	0.622375	0.628931	0.625653	0.00463547	0.740901	0.05125	0.0213345
1300	Q21746	149	Q21746_149	sgt-1_C149	Q21746_149	sgt-1_C149	Small Glutamine-rich Tetratrico repeat protein OS=Caenorhabditis elegans OX=6239 GN=sgt-1 PE=1 SV=1	AAAYC[IPM]R	0.689655	0.56181	0.625732	0.0904005	14.4471	0.101667	0.353684
1301	P51403	178	P51403_178	rps-2_C178	P51403_178	rps-2_C178	40S ribosomal protein S2 OS=Caenorhabditis elegans OX=6239 GN=rps-2 PE=3 SV=1	IGLPHTVPC[IPM]K	0.702372	0.549385	0.625878	0.108179	17.2843	0.0772078	0.0499312
1302	P41937	12	P41937_12	tbb-4_C12	P41937_12	tbb-4_C12	Tubulin beta-4 chain OS=Caenorhabditis elegans OX=6239 GN=tbb-4 PE=3 SV=1	EIVHIQAGQC[IPM]GNQIGAK	0.593639	0.658824	0.626231	0.0460923	7.36026	0.11625	0.0547889
1303	Q7JL40	382	Q7JL40_382	pyk-1_C382	Q7JL40_382 O17836_413 O17835_451 Q3S1I8_409 B7WNA0_764	pyk-1_C382 pyk-1_C413 pyk-1_C451 pyk-1_C409 pyk-1_C764	Pyruvate kinase OS=Caenorhabditis elegans OX=6239 GN=pyk-1 PE=1 SV=1	IMHYIC[IPM]K	0.540722	0.712308	0.626515	0.12133	19.3658	0.08875	0.0234057
1304	P91343	164	P91343_164	wdr-12_C164	P91343_164	wdr-12_C164	Ribosome biogenesis protein WDR12 homolog OS=Caenorhabditis elegans OX=6239 GN=wdr-12 PE=3 SV=1	C[IPM]ISIVK	0.62069	0.632911	0.626801	0.00864207	1.37876	0.0525	0.291876
1305	Q69Z12	75	Q69Z12_75	mlc-7_C75	Q69Z12_75	mlc-7_C75	Myosin Light Chain OS=Caenorhabditis elegans OX=6239 GN=mlc-7 PE=1 SV=1	KVEAAC[IPM]GR VEAAC[IPM]GR	0.558797	0.695049	0.626923	0.0963446	15.3678	0.123333	0.0632053
1306	Q9XWP0	92	Q9XWP0_92	mrps-28_C92	Q9XWP0_92	mrps-28_C92	Mitochondrial Ribosomal Protein, Small OS=Caenorhabditis elegans OX=6239 GN=mrps-28 PE=1 SV=1	FNAVC[IPM]K	0.662252	0.591716	0.626984	0.0498763	7.95495	0.13	0.217455
1307	Q8WQA4	237	Q8WQA4_237	exc-4_C237	Q8WQA4_237	exc-4_C237	Chloride intracellular channel exc-4 OS=Caenorhabditis elegans OX=6239 GN=exc-4 PE=1 SV=2	TAAFIESC[IPM]PADQDIIHHYK	0.627261	NA	0.627261	NA	NA	0.115	0.000398504
1308	I2HAJ2	66	I2HAJ2_66	rpl-30_C66	I2HAJ2_66 Q9XWS4_87	rpl-30_C66 rpl-30_C87	Ribosomal Protein, Large subunit OS=Caenorhabditis elegans OX=6239 GN=rpl-30 PE=1 SV=1	TGVHHYNGNNIELGTAC[IPM]GR	0.627313	NA	0.627313	NA	NA	0.11	1.66e-05
1309	Q17880	393	Q17880_393	nuo-1_C393	Q17880_393	nuo-1_C393	NADH dehydrogenase [ubiquinone] flavoprotein 1, mitochondrial OS=Caenorhabditis elegans OX=6239 GN=nuo-1 PE=1 SV=1	HESCGQC[IPM]TPCR	0.624404	0.630489	0.627446	0.00430272	0.685752	0.03875	0.0674574
1310	O61925	15	O61925_15	C18G1.1_C15	O61925_15	C18G1.1_C15	Uncharacterized protein OS=Caenorhabditis elegans OX=6239 GN=C18G1.1 PE=1 SV=2	INTRPVDENAQC[IPM]ER	0.588235	0.666667	0.627451	0.0554594	8.83883	0.075	0.00229632
1311	O44757	1133	O44757_1133	lin-59_C1133	O44757_1133	lin-59_C1133	Probable histone-lysine N-methyltransferase lin-59 OS=Caenorhabditis elegans OX=6239 GN=lin-59 PE=2 SV=1	LFVC[IPM]PGNNR	0.649351	0.606061	0.627706	0.0306107	4.8766	0.07	0.147975
1312	Q03577	100	Q03577_100	dars-1_C100	Q03577_100	dars-1_C100	Aspartate--tRNA ligase, cytoplasmic OS=Caenorhabditis elegans OX=6239 GN=dars-1 PE=3 SV=1	NC[IPM]FLVLR	0.628931	0.626612	0.627771	0.00163982	0.261213	0.01	0.0713762
1313	Q94125	746	Q94125_746	age-1_C746	Q94125_746	age-1_C746	Phosphatidylinositol 3-kinase age-1 OS=Caenorhabditis elegans OX=6239 GN=age-1 PE=1 SV=6	ALC[IPM]DYR	NA	0.627907	0.627907	NA	NA	0.06	0.146583
1314	Q9N5K1	347	Q9N5K1_347	sacy-1_C347	Q9N5K1_347	sacy-1_C347	Suppressor of ACY-4 sterility OS=Caenorhabditis elegans OX=6239 GN=sacy-1 PE=1 SV=1	IINLEVC[IPM]R	NA	0.627979	0.627979	NA	NA	0.0833333	0.0536768
1315	P34611	696	P34611_696	ncl-1_C696	P34611_696 A0A0K3ARS2_827 A0A0K3AUA6_815 A0A0K3AUY6_761 A0A0K3AXB1_758 A0A0K3ARF3_812 A0A0K3AX41_824 A0A0K3AS01_699	ncl-1_C696 ncl-1_C827 ncl-1_C815 ncl-1_C761 ncl-1_C758 ncl-1_C812 ncl-1_C824 ncl-1_C699	B-box type zinc finger protein ncl-1 OS=Caenorhabditis elegans OX=6239 GN=ncl-1 PE=2 SV=1	IIVVEC[IPM]K	0.653595	0.60241	0.628002	0.0361934	5.76325	0.075	0.0509524
1316	Q19973	158	Q19973_158	cec-5_C158	Q19973_158	cec-5_C158	C.Elegans Chromodomain protein OS=Caenorhabditis elegans OX=6239 GN=cec-5 PE=1 SV=1	GYPNPVSHSEMWENELSNC[IPM]K	0.67477	0.581395	0.628083	0.0660261	10.5123	0.0633333	3.5e-05
1317	P12844	1719	P12844_1719	myo-3_C1719	P12844_1719	myo-3_C1719	Myosin-3 OS=Caenorhabditis elegans OX=6239 GN=myo-3 PE=2 SV=1	RNAEAEC[IPM]IELR NAEAEC[IPM]IELR	0.702032	0.55551	0.628771	0.103607	16.4776	0.1045	0.0197064
1318	Q9N4J2	626	Q9N4J2_626	vit-3_C626	Q9N4J2_626 P18947_626 P06125_626	vit-3_C626 vit-4_C626 vit-5_C626	Vitellogenin-3 OS=Caenorhabditis elegans OX=6239 GN=vit-3 PE=1 SV=1	STNPC[IPM]YQQLAVR	0.627908	0.629846	0.628877	0.0013704	0.217912	0.0214286	0.00358686
1319	Q9NA76	160	Q9NA76_160	parn-2_C160	Q9NA76_160	parn-2_C160	PARN (Poly(A)-specific RiboNuclease) homolog OS=Caenorhabditis elegans OX=6239 GN=parn-2 PE=1 SV=1	FQGANC[IPM]PLK	0.800902	0.456883	0.628892	0.243258	38.6804	0.11375	0.0813978
1320	G5EFG4	584	G5EFG4_584	abcf-2_C584	G5EFG4_584	abcf-2_C584	ABC transporter, class F OS=Caenorhabditis elegans OX=6239 GN=abcf-2 PE=1 SV=1	LVSQVAEEVWVC[IPM]DNQGILK	0.628931	NA	0.628931	NA	NA	0.02	1.38e-05
1321	G5EBK4	523	G5EBK4_523	atg-7_C523	G5EBK4_523	atg-7_C523	AuTophaGy (Yeast Atg homolog) OS=Caenorhabditis elegans OX=6239 GN=atg-7 PE=1 SV=1	TLDQQC[IPM]TVAR	NA	0.628931	0.628931	NA	NA	0.1	0.272175
1322	N1NTN5	961	N1NTN5_961	C14C10.5_C961	N1NTN5_961 Q17971_977	C14C10.5_C961 C14C10.5_C977	Uncharacterized protein OS=Caenorhabditis elegans OX=6239 GN=C14C10.5 PE=1 SV=1	TMLC[IPM]DK	0.628931	NA	0.628931	NA	NA	0.05	0.237383
1323	Q19107	102	Q19107_102	CELE_F02C12.1_C102	Q19107_102	CELE_F02C12.1_C102	Uncharacterized protein OS=Caenorhabditis elegans OX=6239 GN=CELE_F02C12.1 PE=1 SV=5	LAFPVHDNPCASC[IPM]GSK	NA	0.628931	0.628931	NA	NA	0.09	5.39e-06
1324	U4PF86	340	U4PF86_340	CELE_Y67D8A.2_C340	U4PF86_340 U4PCD4_366 U4PF78_432 U4PC02_452 U4PS34_320 U4PMS5_386 U4PC07_112 H2L0I6_1073 U4PCE2_89 H2L0I5_1053	CELE_Y67D8A.2_C340 CELE_Y67D8A.2_C366 CELE_Y67D8A.2_C432 CELE_Y67D8A.2_C452 CELE_Y67D8A.2_C320 CELE_Y67D8A.2_C386 CELE_Y67D8A.2_C112 CELE_Y67D8A.2_C1073 CELE_Y67D8A.2_C89 CELE_Y67D8A.2_C1053	Phosphorylase b kinase regulatory subunit OS=Caenorhabditis elegans OX=6239 GN=CELE_Y67D8A.2 PE=1 SV=1	IDC[IPM]DSLIK	0.628931	NA	0.628931	NA	NA	0.22	0.380434
1325	Q95VX5	192	Q95VX5_192	cux-7_C192	Q95VX5_192 Q95YE8_192	cux-7_C192 cux-7_C192	CUX-7 (Fragment) OS=Caenorhabditis elegans OX=6239 GN=cux-7 PE=2 SV=1	VVDIPIC[IPM]DPLR	0.628931	NA	0.628931	NA	NA	0.14	0.00434117
1326	Q27513	360	Q27513_360	cyp-13A4_C360	Q27513_360 Q27519_360 Q27517_360	cyp-13A4_C360 cyp-13A7_C360 cyp-13A3_C360	Putative cytochrome P450 CYP13A4 OS=Caenorhabditis elegans OX=6239 GN=cyp-13A4 PE=3 SV=1	EC[IPM]PDPEVTFDQISK	0.628931	NA	0.628931	NA	NA	0.07	0.00135414
1327	Q21032	268	Q21032_268	idh-1_C268	Q21032_268 H9G2T4_291	idh-1_C268 idh-1_C291	Isocitrate dehydrogenase [NADP] OS=Caenorhabditis elegans OX=6239 GN=idh-1 PE=1 SV=1	SDGGFVWAC[IPM]K	0.628931	NA	0.628931	NA	NA	0.05	0.417258
1328	Q9N371	62	Q9N371_62	immp-2_C62	Q9N371_62 U4PRD7_28	immp-2_C62 immp-2_C28	Inner Mitochondrial Membrane Protease OS=Caenorhabditis elegans OX=6239 GN=immp-2 PE=1 SV=1	C[IPM]SPGTILTFVSPR	0.628931	NA	0.628931	NA	NA	0.1	0.0142452
1329	Q966M5	108	Q966M5_108	mdt-18_C108	Q966M5_108 A0A131MCJ5_47	mdt-18_C108 mdt-18_C47	Mediator of RNA polymerase II transcription subunit 18 OS=Caenorhabditis elegans OX=6239 GN=mdt-18 PE=3 SV=1	C[IPM]PTIVR	NA	0.628931	0.628931	NA	NA	0.03	0.194041
1330	O17005	195	O17005_195	mrpl-4_C195	O17005_195	mrpl-4_C195	Mitochondrial Ribosomal Protein, Large OS=Caenorhabditis elegans OX=6239 GN=mrpl-4 PE=1 SV=1	YWIDLC[IPM]EAR	0.628931	NA	0.628931	NA	NA	0.12	0.0184762
1331	O61199	906	O61199_906	ogdh-1_C906	O61199_906 U4PC51_679	ogdh-1_C906 ogdh-1_C679	2-oxoglutarate dehydrogenase, mitochondrial OS=Caenorhabditis elegans OX=6239 GN=ogdh-1 PE=1 SV=2	VVFC[IPM]TGK	NA	0.628931	0.628931	NA	NA	0.07	0.0532393
1332	Q9XX16	50	Q9XX16_50	orc-4_C50	Q9XX16_50	orc-4_C50	ORC (Origin Recognition Complex) subunit OS=Caenorhabditis elegans OX=6239 GN=orc-4 PE=1 SV=1	C[IPM]ALLEGER	0.628931	NA	0.628931	NA	NA	0.06	0.207318
1333	P91477	166	P91477_166	pbs-4_C166	P91477_166	pbs-4_C166	Proteasome subunit beta type-2 OS=Caenorhabditis elegans OX=6239 GN=pbs-4 PE=3 SV=2	C[IPM]IGEAK	NA	0.628931	0.628931	NA	NA	0.07	0.127978
1334	P90786	133	P90786_133	prg-1_C133	P90786_133	prg-1_C133	Piwi-like protein OS=Caenorhabditis elegans OX=6239 GN=prg-1 PE=1 SV=1	SLIC[IPM]IR	0.628931	NA	0.628931	NA	NA	0.08	0.429555
1335	Q21436	802	Q21436_802	npp-3_C802	Q21436_802	npp-3_C802	Nuclear Pore complex Protein OS=Caenorhabditis elegans OX=6239 GN=npp-3 PE=1 SV=1	VIMEDC[IPM]QAHNDPYVTR	0.62903	NA	0.62903	NA	NA	0.045	0.00358369
1336	O44959	322	O44959_322	riok-1_C322	O44959_322	riok-1_C322	Serine/threonine-protein kinase RIO1 OS=Caenorhabditis elegans OX=6239 GN=riok-1 PE=2 SV=5	MDC[IPM]NNVNK	0.641026	0.617284	0.629155	0.0167879	2.66833	0.05	0.0156075
1337	Q9U2G0	422	Q9U2G0_422	snrp-200_C422	Q9U2G0_422	snrp-200_C422	Putative U5 small nuclear ribonucleoprotein 200 kDa helicase OS=Caenorhabditis elegans OX=6239 GN=snrp-200 PE=3 SV=1	C[IPM]ELPDGSYR RC[IPM]ELPDGSYR	0.666667	0.591716	0.629191	0.0529981	8.42322	0.055	0.18368
1338	P48150	140	P48150_140	rps-14_C140	P48150_140	rps-14_C140	40S ribosomal protein S14 OS=Caenorhabditis elegans OX=6239 GN=rps-14 PE=3 SV=1	IEDVTPIPSDC[IPM]TR	0.617677	0.641026	0.629351	0.0165103	2.62339	0.067	0.0296639
1339	Q9XWD1	501	Q9XWD1_501	acs-5_C501	Q9XWD1_501	acs-5_C501	Fatty Acid CoA Synthetase family OS=Caenorhabditis elegans OX=6239 GN=acs-5 PE=1 SV=1	GPC[IPM]VTK IKGPC[IPM]VTK	0.5936	0.665186	0.629393	0.050619	8.0425	0.057381	0.0908295
1340	B1Q254	630	B1Q254_630	C14H10.3_C630	B1Q254_630 B1Q255_562	C14H10.3_C630 C14H10.3_C562	Uncharacterized protein OS=Caenorhabditis elegans OX=6239 GN=C14H10.3 PE=1 SV=1	SVDAAFSSGDC[IPM]TR	0.60241	0.656767	0.629588	0.0384363	6.10499	0.0783333	0.0837401
1341	Q20121	512	Q20121_512	acs-4_C512	Q20121_512	acs-4_C512	Fatty Acid CoA Synthetase family OS=Caenorhabditis elegans OX=6239 GN=acs-4 PE=1 SV=2	C[IPM]SDIALR	0.605921	0.653595	0.629758	0.0337105	5.35293	0.193333	0.0291569
1342	Q93759	392	Q93759_392	swan-2_C392	Q93759_392	swan-2_C392	Seven WD repeats, AN11 family OS=Caenorhabditis elegans OX=6239 GN=swan-2 PE=1 SV=2	LPC[IPM]TPVAR	0.546448	0.714286	0.630367	0.118679	18.827	0.055	0.130252
1343	G5EEN3	396	G5EEN3_396	ced-5_C396	G5EEN3_396	ced-5_C396	CED-5 OS=Caenorhabditis elegans OX=6239 GN=ced-5 PE=1 SV=1	C[IPM]PAAILR	0.630542	NA	0.630542	NA	NA	0.07	0.0223395
1344	Q93654	61	Q93654_61	gras-1_C61	Q93654_61	gras-1_C61	GRASP (General Receptor for phosphoinositides 1-Associated Scaffold Protein) homolog OS=Caenorhabditis elegans OX=6239 GN=gras-1 PE=1 SV=2	SLLLC[IPM]R	0.561798	0.699301	0.630549	0.0972293	15.4198	0.08	0.11634
1345	Q8IG67	95	Q8IG67_95	let-611_C95	Q8IG67_95	let-611_C95	Uncharacterized protein OS=Caenorhabditis elegans OX=6239 GN=let-611 PE=1 SV=1	AC[IPM]LIAK	0.632911	0.628931	0.630921	0.00281469	0.446124	0.08	0.116887
1346	G5EEG6	314	G5EEG6_314	CELE_T09F3.2_C314	G5EEG6_314	CELE_T09F3.2_C314	Carrier protein (C2) OS=Caenorhabditis elegans OX=6239 GN=CELE_T09F3.2 PE=1 SV=1	FIAC[IPM]VVAYPHEVVR	NA	0.630971	0.630971	NA	NA	0.065	0.0455365
1347	O44500	216	O44500_216	CELE_R02D3.4_C216	O44500_216	CELE_R02D3.4_C216	Uncharacterized protein OS=Caenorhabditis elegans OX=6239 GN=CELE_R02D3.4 PE=1 SV=1	TFC[IPM]PITSLR	NA	0.631063	0.631063	NA	NA	0.0875	0.0475732
1348	Q9BIB8	72	Q9BIB8_72	imb-1_C72	Q9BIB8_72	imb-1_C72	IMportin Beta family OS=Caenorhabditis elegans OX=6239 GN=imb-1 PE=1 SV=3	NVLC[IPM]AK	0.645161	0.617284	0.631223	0.0197123	3.12287	0.025	0.130184
1349	Q86FN3	158	Q86FN3_158	ulp-3_C158	Q86FN3_158	ulp-3_C158	Ubiquitin-Like Protease OS=Caenorhabditis elegans OX=6239 GN=ulp-3 PE=1 SV=1	NLEPELC[IPM]LQQK	0.645161	0.617284	0.631223	0.0197123	3.12287	0.095	0.0345687
1350	U4PRN6	2744	U4PRN6_2744	eel-1_C2744	U4PRN6_2744 U4PMD1_2749 Q9GUP2_2744 U4PBK1_2747 U4PBJ5_2746 U4PBY0_2749 U4PBX5_2747 U4PES6_2746	eel-1_C2744 eel-1_C2749 eel-1_C2744 eel-1_C2747 eel-1_C2746 eel-1_C2749 eel-1_C2747 eel-1_C2746	Enhancer of EfL-1 mutant phenotype OS=Caenorhabditis elegans OX=6239 GN=eel-1 PE=1 SV=1	ASQVPTC[IPM]LER	0.591716	0.671141	0.631428	0.0561619	8.89443	0.065	0.0217711
1351	Q09217	58	Q09217_58	B0495.8_C58	Q09217_58	B0495.8_C58	Uncharacterized protein B0495.8 OS=Caenorhabditis elegans OX=6239 GN=B0495.8 PE=3 SV=1	LQNVVSC[IPM]R	NA	0.631898	0.631898	NA	NA	0.0866667	0.0129898
1352	O17966	679	O17966_679	top-1_C679	O17966_679	top-1_C679	DNA topoisomerase 1 OS=Caenorhabditis elegans OX=6239 GN=top-1 PE=2 SV=1	QVAILC[IPM]NHQR	0.632099	NA	0.632099	NA	NA	0.0566667	0.0147577
1353	Q17941	285	Q17941_285	akt-1_C285	Q17941_285	akt-1_C285	Serine/threonine-protein kinase akt-1 OS=Caenorhabditis elegans OX=6239 GN=akt-1 PE=1 SV=2	C[IPM]GTFSEPR	0.735294	0.529101	0.632197	0.145801	23.0626	0.24	0.0171798
1354	G5EG62	505	G5EG62_505	unc-45_C505	G5EG62_505	unc-45_C505	UNC-45 OS=Caenorhabditis elegans OX=6239 GN=unc-45 PE=1 SV=1	ALVGLC[IPM]K	0.574854	0.689655	0.632255	0.0811765	12.8392	0.03	0.104272
1355	U4PCN0	109	U4PCN0_109	CELE_R02D3.4_C109	U4PCN0_109 O44500_371	CELE_R02D3.4_C109 CELE_R02D3.4_C371	Uncharacterized protein OS=Caenorhabditis elegans OX=6239 GN=CELE_R02D3.4 PE=1 SV=1	PSAC[IPM]LTQFVR	0.70922	0.555556	0.632388	0.108657	17.182	0.065	0.033255
1356	P48152	99	P48152_99	rps-3_C99	P48152_99	rps-3_C99	40S ribosomal protein S3 OS=Caenorhabditis elegans OX=6239 GN=rps-3 PE=3 SV=1	GLC[IPM]AVAQCESLR	0.603946	0.661245	0.632596	0.0405166	6.40481	0.0286508	0.0243169
1357	P90992	170	P90992_170	misc-1_C170	P90992_170	misc-1_C170	Mitochondrial 2-oxoglutarate/malate carrier protein OS=Caenorhabditis elegans OX=6239 GN=misc-1 PE=1 SV=2	GC[IPM]TPTVLR	0.651944	0.613543	0.632744	0.0271532	4.29134	0.098	0.061509
1358	G5EEH9	1307	G5EEH9_1307	npp-10_C1307	G5EEH9_1307	npp-10_C1307	Nuclear pore complex protein Nup98-Nup96 OS=Caenorhabditis elegans OX=6239 GN=npp-10 PE=1 SV=1	KC[IPM]ETLHLIPK C[IPM]ETLHLIPK	0.657328	0.608277	0.632802	0.034684	5.48102	0.0475	0.186755
1359	Q9XVN8	200	Q9XVN8_200	CELE_F36A2.2_C200	Q9XVN8_200	CELE_F36A2.2_C200	Uncharacterized protein OS=Caenorhabditis elegans OX=6239 GN=CELE_F36A2.2 PE=1 SV=1	LPISC[IPM]K	0.632911	0.632712	0.632811	0.000141273	0.0223246	0.0333333	0.230427
1360	P53993	413	P53993_413	algn-11_C413	P53993_413	algn-11_C413	GDP-Man:Man(3)GlcNAc(2)-PP-Dol alpha-1,2-mannosyltransferase OS=Caenorhabditis elegans OX=6239 GN=algn-11 PE=3 SV=3	DYEGHC[IPM]VGYLSITK	NA	0.632911	0.632911	NA	NA	0.13	0.00163066
1361	P34552	56	P34552_56	alx-1_C56	P34552_56	alx-1_C56	Apoptosis-linked gene 2-interacting protein X 1 OS=Caenorhabditis elegans OX=6239 GN=alx-1 PE=2 SV=3	AC[IPM]CQPLDK	0.632911	NA	0.632911	NA	NA	0.18	0.118832
1362	Q9GYR5	683	Q9GYR5_683	C23G10.8_C683	Q9GYR5_683	C23G10.8_C683	Uncharacterized protein OS=Caenorhabditis elegans OX=6239 GN=C23G10.8 PE=1 SV=1	DGNQEAMAQC[IPM]TR	0.632911	NA	0.632911	NA	NA	0.12	0.00142197
1363	Q22918	125	Q22918_125	C37C3.2_C125	Q22918_125	C37C3.2_C125	Eukaryotic translation initiation factor 5 OS=Caenorhabditis elegans OX=6239 GN=C37C3.2 PE=3 SV=2	ACGC[IPM]SFDIDLK	0.632911	NA	0.632911	NA	NA	0.26	0.202555
1364	P46550	370	P46550_370	cct-6_C370	P46550_370 G8JY43_370	cct-6_C370 cct-6_C370	T-complex protein 1 subunit zeta OS=Caenorhabditis elegans OX=6239 GN=cct-6 PE=1 SV=1	YTFIEEC[IPM]R	0.632911	NA	0.632911	NA	NA	0.05	0.224537
1365	A7LPJ5	240	A7LPJ5_240	CELE_F10A3.17_C240	A7LPJ5_240	CELE_F10A3.17_C240	Uncharacterized protein OS=Caenorhabditis elegans OX=6239 GN=CELE_F10A3.17 PE=1 SV=1	C[IPM]FIVEITER	0.632911	NA	0.632911	NA	NA	0.06	0.174491
1366	H2L0A7	111	H2L0A7_111	CELE_H05C05.2_C111	H2L0A7_111	CELE_H05C05.2_C111	Uncharacterized protein OS=Caenorhabditis elegans OX=6239 GN=CELE_H05C05.2 PE=1 SV=1	IASFC[IPM]SK	NA	0.632911	0.632911	NA	NA	0.07	0.047997
1367	Q9XWQ8	100	Q9XWQ8_100	CELE_Y11D7A.5_C100	Q9XWQ8_100	CELE_Y11D7A.5_C100	Uncharacterized protein OS=Caenorhabditis elegans OX=6239 GN=CELE_Y11D7A.5 PE=1 SV=1	MC[IPM]GQGHR	NA	0.632911	0.632911	NA	NA	0.19	0.129821
1368	B7WNB4	55	B7WNB4_55	CELE_Y53C12A.10_C55	B7WNB4_55	CELE_Y53C12A.10_C55	Uncharacterized protein OS=Caenorhabditis elegans OX=6239 GN=CELE_Y53C12A.10 PE=1 SV=1	LPC[IPM]AVDIVK	NA	0.632911	0.632911	NA	NA	0.12	0.00237067
1369	Q9BL29	147	Q9BL29_147	CELE_Y71H2AM.2_C147	Q9BL29_147	CELE_Y71H2AM.2_C147	Phosphatidylinositol-4,5-bisphosphate 4-phosphatase OS=Caenorhabditis elegans OX=6239 GN=CELE_Y71H2AM.2 PE=1 SV=3	APTGSC[IPM]R	0.632911	NA	0.632911	NA	NA	0.03	0.0583907
1370	O44502	454	O44502_454	cogc-8_C454	O44502_454	cogc-8_C454	Conserved oligomeric Golgi complex subunit 8 OS=Caenorhabditis elegans OX=6239 GN=cogc-8 PE=3 SV=1	IVC[IPM]TSVAPFFEK	NA	0.632911	0.632911	NA	NA	0.13	0.426797
1371	Q19864	397	Q19864_397	cpf-1_C397	Q19864_397	cpf-1_C397	Cleavage and Polyadenylation Factor OS=Caenorhabditis elegans OX=6239 GN=cpf-1 PE=1 SV=1	LLALGHTSAC[IPM]R	0.632911	NA	0.632911	NA	NA	0.11	0.14284
1372	Q19020	2034	Q19020_2034	dhc-1_C2034	Q19020_2034 A0A163VTS9_1102	dhc-1_C2034 dhc-1_C1102	Dynein heavy chain, cytoplasmic OS=Caenorhabditis elegans OX=6239 GN=dhc-1 PE=1 SV=1	EQLSDQC[IPM]HYDFGLR	0.632911	NA	0.632911	NA	NA	0.11	1.38e-05
1373	Q22557	66	Q22557_66	dvc-1_C66	Q22557_66	dvc-1_C66	SprT-like domain-containing protein Spartan OS=Caenorhabditis elegans OX=6239 GN=dvc-1 PE=1 SV=1	GGLC[IPM]SIR	0.632911	NA	0.632911	NA	NA	0.13	0.0730301
1374	Q9BL11	899	Q9BL11_899	herc-1_C899	Q9BL11_899 W6SBJ0_93 W6RTM2_384 W6RY72_568 W6RS03_523	herc-1_C899 herc-1_C93 herc-1_C384 herc-1_C568 herc-1_C523	HECT and RCC domain E3 ubiquitin ligase OS=Caenorhabditis elegans OX=6239 GN=herc-1 PE=1 SV=2	FFQPC[IPM]ELK	NA	0.632911	0.632911	NA	NA	0.14	0.0415066
1375	Q9GZE9	310	Q9GZE9_310	ldp-1_C310	Q9GZE9_310	ldp-1_C310	Lipid droplet localized protein OS=Caenorhabditis elegans OX=6239 GN=ldp-1 PE=1 SV=1	ILQQYPDQC[IPM]SFYMFK	NA	0.632911	0.632911	NA	NA	0.07	0.000462547
1376	P90980	80	P90980_80	pkc-2_C80	P90980_80 G8JY36_125	pkc-2_C80 pkc-2_C125	Protein kinase C-like 2 OS=Caenorhabditis elegans OX=6239 GN=pkc-2 PE=2 SV=2	C[IPM]HEFVNFACPGADK	0.632911	NA	0.632911	NA	NA	0.1	0.0147066
1377	Q95QH5	457	Q95QH5_457	skpo-3_C457	Q95QH5_457 H2KZ53_598	skpo-3_C457 skpo-3_C598	ShK domain and PerOxidase domain containing protein OS=Caenorhabditis elegans OX=6239 GN=skpo-3 PE=1 SV=1	SSPIC[IPM]GSGNLKPR	0.632911	NA	0.632911	NA	NA	0.08	0.452588
1378	O76388	167	O76388_167	syp-2_C167	O76388_167	syp-2_C167	Uncharacterized protein OS=Caenorhabditis elegans OX=6239 GN=syp-2 PE=1 SV=1	SHHSTC[IPM]LNDVQAAIK	NA	0.632911	0.632911	NA	NA	0.06	0.159384
1379	Q9XW78	114	Q9XW78_114	Y75B8A.31_C114	Q9XW78_114	Y75B8A.31_C114	UPF0528 protein Y75B8A.31 OS=Caenorhabditis elegans OX=6239 GN=Y75B8A.31 PE=3 SV=1	LIINDNLEC[IPM]GTQIPYIER	0.632911	NA	0.632911	NA	NA	0.08	0.000276294
1380	G5EFH7	284	G5EFH7_284	agef-1_C284	G5EFH7_284 Q7K783_284	agef-1_C284 agef-1_C284	Arf-1 Guanine nucleotide Exchange Factor homolog OS=Caenorhabditis elegans OX=6239 GN=agef-1 PE=1 SV=1	ALC[IPM]ILAQK	0.636943	0.62898	0.632961	0.00563027	0.889513	0.03	0.0804534
1381	Q9TXQ1	2065	Q9TXQ1_2065	tank-1_C2065	Q9TXQ1_2065	tank-1_C2065	Tankyrase-like protein OS=Caenorhabditis elegans OX=6239 GN=tank-1 PE=2 SV=1	SAIQC[IPM]EYR	0.625	0.641026	0.633013	0.0113318	1.79014	0.04	0.311208
1382	P34333	258	P34333_258	gei-8_C258	P34333_258	gei-8_C258	Nuclear receptor corepressor 1 OS=Caenorhabditis elegans OX=6239 GN=gei-8 PE=1 SV=4	VVC[IPM]SGCR	0.621118	0.645161	0.63314	0.0170012	2.68522	0.065	0.0782932
1383	Q20306	67	Q20306_67	abcf-3_C67	Q20306_67	abcf-3_C67	ABC transporter, class F OS=Caenorhabditis elegans OX=6239 GN=abcf-3 PE=1 SV=1	NAC[IPM]QQLLK	0.581395	0.684932	0.633163	0.0732111	11.5628	0.02	0.00596322
1384	O61742	84	O61742_84	rpn-10_C84	O61742_84	rpn-10_C84	26S proteasome non-ATPase regulatory subunit 4 OS=Caenorhabditis elegans OX=6239 GN=rpn-10 PE=2 SV=2	C[IPM]NFIAGIK	0.653846	0.612563	0.633205	0.0291915	4.61012	0.125	0.100931
1385	Q9TYL9	144	Q9TYL9_144	copb-1_C144	Q9TYL9_144	copb-1_C144	Coatomer subunit beta OS=Caenorhabditis elegans OX=6239 GN=copb-1 PE=1 SV=1	AC[IPM]LEHR	0.636967	0.629685	0.633326	0.00514893	0.812999	0.0547917	0.165996
1386	O17762	75	O17762_75	ech-9_C75	O17762_75 A0A061AKU6_63	ech-9_C75 ech-9_C63	Enoyl-CoA Hydratase OS=Caenorhabditis elegans OX=6239 GN=ech-9 PE=1 SV=2	C[IPM]KQELEVMYAR	NA	0.633777	0.633777	NA	NA	0.075	0.00195053
1387	Q22412	276	Q22412_276	rbm-22_C276	Q22412_276	rbm-22_C276	RNA Binding Motif protein homolog OS=Caenorhabditis elegans OX=6239 GN=rbm-22 PE=1 SV=2	GC[IPM]AFIEFTTR	0.63389	NA	0.63389	NA	NA	0.085	0.0222317
1388	Q9TYY4	118	Q9TYY4_118	ugt-20_C118	Q9TYY4_118	ugt-20_C118	UDP-GlucuronosylTransferase OS=Caenorhabditis elegans OX=6239 GN=ugt-20 PE=1 SV=1	IFSSQC[IPM]K	NA	0.633943	0.633943	NA	NA	0.173333	0.149488
1389	A0A078BPL2	81	A0A078BPL2_81	cpz-1_C81	A0A078BPL2_81 G5EGP8_217	cpz-1_C81 cpz-1_C217	CathePsin Z OS=Caenorhabditis elegans OX=6239 GN=cpz-1 PE=1 SV=1	GPIAC[IPM]GIAATK	0.634978	0.632911	0.633945	0.00146147	0.230537	0.06	0.0142641
1390	G4RYA5	357	G4RYA5_357	CELE_F38A1.8_C357	G4RYA5_357	CELE_F38A1.8_C357	Uncharacterized protein OS=Caenorhabditis elegans OX=6239 GN=CELE_F38A1.8 PE=1 SV=1	IC[IPM]QSVVSK	0.646457	0.621502	0.633979	0.0176459	2.78335	0.0475	0.0842766
1391	Q07085	447	Q07085_447	F13H6.3_C447	Q07085_447	F13H6.3_C447	Esterase CM06B1 OS=Caenorhabditis elegans OX=6239 GN=F13H6.3 PE=3 SV=3	AAVHC[IPM]TELR	0.652047	0.616141	0.634094	0.0253889	4.00396	0.0719643	0.0215375
1392	Q03604	244	Q03604_244	rnr-1_C244	Q03604_244	rnr-1_C244	Ribonucleoside-diphosphate reductase large subunit OS=Caenorhabditis elegans OX=6239 GN=rnr-1 PE=1 SV=1	QC[IPM]ALISK	0.631608	0.636943	0.634276	0.00377188	0.594675	0.152	0.107036
1393	Q9N583	1219	Q9N583_1219	hcp-6_C1219	Q9N583_1219 Q95Y84_1219	hcp-6_C1219 hcp-6_C1219	HoloCentric chromosome binding Protein OS=Caenorhabditis elegans OX=6239 GN=hcp-6 PE=1 SV=1	MSIC[IPM]QR	0.7122	0.556809	0.634505	0.109878	17.3171	0.0891667	0.223655
1394	Q9GUC8	548	Q9GUC8_548	CELE_F14F9.4_C548	Q9GUC8_548	CELE_F14F9.4_C548	Uncharacterized protein OS=Caenorhabditis elegans OX=6239 GN=CELE_F14F9.4 PE=1 SV=1	C[IPM]GVCNQK	0.574713	0.694444	0.634579	0.0846632	13.3416	0.02	0.00983161
1395	O61206	31	O61206_31	fbxc-52_C31	O61206_31	fbxc-52_C31	F-box C protein OS=Caenorhabditis elegans OX=6239 GN=fbxc-52 PE=1 SV=2	IQIHC[IPM]R	0.645161	0.624227	0.634694	0.0148028	2.33227	0.0475	0.267342
1396	Q17533	186	Q17533_186	exos-4.1_C186	Q17533_186	exos-4.1_C186	Putative exosome complex component RRP41 OS=Caenorhabditis elegans OX=6239 GN=exos-4.1 PE=3 SV=2	VTLATIC[IPM]GR	0.636854	0.632911	0.634883	0.00278778	0.439102	0.05	0.0274403
1397	Q9XX10	628	Q9XX10_628	CELE_Y39A1A.22_C628	Q9XX10_628	CELE_Y39A1A.22_C628	Uncharacterized protein OS=Caenorhabditis elegans OX=6239 GN=CELE_Y39A1A.22 PE=1 SV=3	LENEHVNNC[IPM]GQFR	0.641026	0.628931	0.634978	0.00855233	1.34687	0.075	3.85e-05
1398	Q18485	195	Q18485_195	C35D10.5_C195	Q18485_195	C35D10.5_C195	Uncharacterized protein OS=Caenorhabditis elegans OX=6239 GN=C35D10.5 PE=1 SV=2	C[IPM]LYMNR	0.735294	0.534759	0.635027	0.141799	22.3297	0.08	0.16016
1399	Q95PY4	106	Q95PY4_106	mrps-18a_C106	Q95PY4_106	mrps-18a_C106	Mitochondrial Ribosomal Protein, Small OS=Caenorhabditis elegans OX=6239 GN=mrps-18a PE=1 SV=1	QLTGLC[IPM]K	0.630258	0.640031	0.635144	0.00691078	1.08806	0.03375	0.134152
1400	Q22360	589	Q22360_589	him-17_C589	Q22360_589	him-17_C589	High Incidence of Males (Increased X chromosome loss) OS=Caenorhabditis elegans OX=6239 GN=him-17 PE=1 SV=1	IC[IPM]VYHFNR	0.649351	0.621118	0.635234	0.0199635	3.1427	0.135	0.195095
1401	Q23629	710	Q23629_710	ogdh-2_C710	Q23629_710 F5GUD7_586	ogdh-2_C710 ogdh-2_C586	Probable 2-oxoglutarate dehydrogenase E1 component DHKTD1 homolog, mitochondrial OS=Caenorhabditis elegans OX=6239 GN=ogdh-2 PE=3 SV=4	FLQLC[IPM]DSR	0.606061	0.664613	0.635337	0.0414026	6.51663	0.075	0.259572
1402	P34722	215	P34722_215	tpa-1_C215	P34722_215	tpa-1_C215	Protein kinase C-like 1 OS=Caenorhabditis elegans OX=6239 GN=tpa-1 PE=1 SV=2	VIMQC[IPM]PGSAK	0.653595	0.617284	0.635439	0.0256756	4.04061	0.06	0.00275748
1403	Q22342	1219	Q22342_1219	epg-7_C1219	Q22342_1219	epg-7_C1219	Ectopic P Granules OS=Caenorhabditis elegans OX=6239 GN=epg-7 PE=1 SV=2	SSQNTIC[IPM]TQTR	0.635466	NA	0.635466	NA	NA	0.0733333	0.0831201
1404	O18158	602	O18158_602	ogt-1_C602	O18158_602 Q2L6Y4_424	ogt-1_C602 ogt-1_C424	UDP-N-acetylglucosamine--peptide N-acetylglucosaminyltransferase OS=Caenorhabditis elegans OX=6239 GN=ogt-1 PE=1 SV=2	KLVQIVEDQLC[IPM]K LVQIVEDQLC[IPM]K	0.593957	0.677058	0.635507	0.0587613	9.24637	0.06875	0.0711783
1405	Q09622	718	Q09622_718	puf-12_C718	Q09622_718	puf-12_C718	Pumilio domain-containing protein 12 OS=Caenorhabditis elegans OX=6239 GN=puf-12 PE=4 SV=1	GC[IPM]HVLLK	0.672431	0.598802	0.635617	0.0520632	8.19098	0.268333	0.0310394
1406	Q9N303	537	Q9N303_537	deps-1_C537	Q9N303_537 V6CLC9_492	deps-1_C537 deps-1_C492	Uncharacterized protein OS=Caenorhabditis elegans OX=6239 GN=deps-1 PE=1 SV=1	ESITVNDC[IPM]R	0.635784	NA	0.635784	NA	NA	0.08	0.0071118
1407	Q20655	191	Q20655_191	ftt-2_C191	Q20655_191 Q95ZT1_191	ftt-2_C191 ftt-2_C191	14-3-3-like protein 2 OS=Caenorhabditis elegans OX=6239 GN=ftt-2 PE=1 SV=1	AC[IPM]QLAK	0.632911	0.639036	0.635974	0.00433099	0.681002	0.01	0.165887
1408	Q09531	99	Q09531_99	F07F6.4_C99	Q09531_99	F07F6.4_C99	Uncharacterized protein F07F6.4 OS=Caenorhabditis elegans OX=6239 GN=F07F6.4 PE=4 SV=2	AHGC[IPM]NTTEAQQK	0.662252	0.609756	0.636004	0.03712	5.83644	0.1	0.00100153
1409	G5EG62	372	G5EG62_372	unc-45_C372	G5EG62_372	unc-45_C372	UNC-45 OS=Caenorhabditis elegans OX=6239 GN=unc-45 PE=1 SV=1	QHVAIC[IPM]LQR	0.710866	0.561798	0.636332	0.105407	16.5648	0.1175	0.0752221
1410	P91408	99	P91408_99	T01B11.2_C99	P91408_99	T01B11.2_C99	Alanine--glyoxylate aminotransferase 2-like OS=Caenorhabditis elegans OX=6239 GN=T01B11.2 PE=3 SV=1	QLATSTC[IPM]NVR	0.676788	0.596653	0.63672	0.0566641	8.89938	0.149167	0.0842924
1411	Q19204	583	Q19204_583	adt-2_C583	Q19204_583 Q7Z291_583	adt-2_C583 adt-2_C583	A disintegrin and metalloproteinase with thrombospondin motifs adt-2 OS=Caenorhabditis elegans OX=6239 GN=adt-2 PE=1 SV=5	AVIC[IPM]SR	0.636943	NA	0.636943	NA	NA	0.09	0.287646
1412	G5EFH7	336	G5EFH7_336	agef-1_C336	G5EFH7_336 Q7K783_336	agef-1_C336 agef-1_C336	Arf-1 Guanine nucleotide Exchange Factor homolog OS=Caenorhabditis elegans OX=6239 GN=agef-1 PE=1 SV=1	TLC[IPM]MALTR	NA	0.636943	0.636943	NA	NA	0.1	0.0836092
1413	Q9N4L7	621	Q9N4L7_621	cec-10_C621	Q9N4L7_621	cec-10_C621	C.Elegans Chromodomain protein OS=Caenorhabditis elegans OX=6239 GN=cec-10 PE=1 SV=1	SDIIQTC[IPM]ER	0.636943	NA	0.636943	NA	NA	0.23	0.261888
1414	H2L086	540	H2L086_540	CELE_F56B3.4_C540	H2L086_540	CELE_F56B3.4_C540	Uncharacterized protein OS=Caenorhabditis elegans OX=6239 GN=CELE_F56B3.4 PE=1 SV=1	QMTLSTSSQSC[IPM]R	0.636943	NA	0.636943	NA	NA	0.11	0.000113173
1415	O76836	142	O76836_142	CELE_T19D12.4_C142	O76836_142 Q2V4T0_129	CELE_T19D12.4_C142 CELE_T19D12.4_C129	Uncharacterized protein OS=Caenorhabditis elegans OX=6239 GN=CELE_T19D12.4 PE=1 SV=1	ATAVC[IPM]R	NA	0.636943	0.636943	NA	NA	0.04	0.172792
1416	O01326	970	O01326_970	drsh-1_C970	O01326_970	drsh-1_C970	Ribonuclease 3 OS=Caenorhabditis elegans OX=6239 GN=drsh-1 PE=2 SV=2	IVFC[IPM]PR	0.636943	NA	0.636943	NA	NA	0.14	0.229206
1417	P91871	2582	P91871_2582	fasn-1_C2582	P91871_2582	fasn-1_C2582	Fatty Acid SyNthase OS=Caenorhabditis elegans OX=6239 GN=fasn-1 PE=1 SV=2	EEDVGEDYGVAAVSEDC[IPM]EVLK	0.636943	NA	0.636943	NA	NA	0.13	0.278311
1418	O76743	1055	O76743_1055	glh-4_C1055	O76743_1055	glh-4_C1055	ATP-dependent RNA helicase glh-4 OS=Caenorhabditis elegans OX=6239 GN=glh-4 PE=1 SV=2	YQC[IPM]MVASNVCAR	NA	0.636943	0.636943	NA	NA	0.09	0.0873039
1419	Q19013	446	Q19013_446	glna-2_C446	Q19013_446 A0A0S4XRH7_187 A0A0S4XRA9_31	glna-2_C446 glna-2_C187 glna-2_C31	Putative glutaminase 2 OS=Caenorhabditis elegans OX=6239 GN=glna-2 PE=3 SV=2	GVAFC[IPM]K	NA	0.636943	0.636943	NA	NA	0.04	0.370693
1420	Q9U2D9	154	Q9U2D9_154	gsy-1_C154	Q9U2D9_154	gsy-1_C154	Glycogen [starch] synthase OS=Caenorhabditis elegans OX=6239 GN=gsy-1 PE=1 SV=1	HELFEQC[IPM]K	0.636943	NA	0.636943	NA	NA	0.03	0.0351282
1421	G5EC23	592	G5EC23_592	hcf-1_C592	G5EC23_592	hcf-1_C592	HCF1 related OS=Caenorhabditis elegans OX=6239 GN=hcf-1 PE=1 SV=1	C[IPM]VNDSVFTTEDK	NA	0.636943	0.636943	NA	NA	0.1	0.000165829
1422	G5ED47	366	G5ED47_366	hizr-1_C366	G5ED47_366	hizr-1_C366	High zinc activated nuclear receptor protein OS=Caenorhabditis elegans OX=6239 GN=hizr-1 PE=1 SV=1	C[IPM]VIMLR	0.636943	NA	0.636943	NA	NA	0.03	0.40385
1423	P18334	146	P18334_146	kin-3_C146	P18334_146	kin-3_C146	Casein kinase II subunit alpha OS=Caenorhabditis elegans OX=6239 GN=kin-3 PE=1 SV=1	ALDFC[IPM]HSQGIMHR	0.636943	NA	0.636943	NA	NA	0.07	0.0626643
1424	U4PAP4	51	U4PAP4_51	ltah-1.2_C51	U4PAP4_51 O44183_142	ltah-1.2_C51 ltah-1.2_C142	LeukoTriene A4 Hydrolase homolog OS=Caenorhabditis elegans OX=6239 GN=ltah-1.2 PE=1 SV=1	SQC[IPM]QAIHAR	0.636943	NA	0.636943	NA	NA	0.07	0.221917
1425	Q17549	483	Q17549_483	magu-2_C483	Q17549_483	magu-2_C483	MAGUK family OS=Caenorhabditis elegans OX=6239 GN=magu-2 PE=1 SV=1	RPIVLCGAEGVGC[IPM]LK	0.636943	NA	0.636943	NA	NA	0.12	0.00344191
1426	G5ECR1	176	G5ECR1_176	mbd-2_C176	G5ECR1_176	mbd-2_C176	Methyl-CpG BinDing protein OS=Caenorhabditis elegans OX=6239 GN=mbd-2 PE=1 SV=1	DKLDVNFIGLALHDQPLC[IPM]ER	0.636943	NA	0.636943	NA	NA	0.13	2.82e-06
1427	O76840	1497	O76840_1497	mig-6_C1497	O76840_1497	mig-6_C1497	Papilin OS=Caenorhabditis elegans OX=6239 GN=mig-6 PE=1 SV=1	AAC[IPM]QNHK	NA	0.636943	0.636943	NA	NA	0.15	0.0720505	Disulfide bond
1428	Q19974	210	Q19974_210	nol-10_C210	Q19974_210	nol-10_C210	NucleOLar protein OS=Caenorhabditis elegans OX=6239 GN=nol-10 PE=1 SV=1	SLC[IPM]GTLDAGSSVNSHIGENQK	0.636943	NA	0.636943	NA	NA	0.09	2.16e-06
1429	Q9XTY6	107	Q9XTY6_107	num-1_C107	Q9XTY6_107 F1LIN5_49 B5BM46_196	num-1_C107 num-1_C49 num-1_C196	Numb-related protein 1 OS=Caenorhabditis elegans OX=6239 GN=num-1 PE=1 SV=1	TGTCC[IPM]FNVK	0.636943	NA	0.636943	NA	NA	0.14	0.0132546
1430	O44514	139	O44514_139	pmk-3_C139	O44514_139	pmk-3_C139	Mitogen-activated protein kinase pmk-3 OS=Caenorhabditis elegans OX=6239 GN=pmk-3 PE=1 SV=2	TSAVC[IPM]R	0.636943	NA	0.636943	NA	NA	0.05	0.0984382
1431	O45595	12	O45595_12	pot-2_C12	O45595_12	pot-2_C12	Protection Of Telomeres 1 (Pot1) homolog OS=Caenorhabditis elegans OX=6239 GN=pot-2 PE=1 SV=1	IEAAC[IPM]K	NA	0.636943	0.636943	NA	NA	0.08	0.359836
1432	Q9GRZ2	584	Q9GRZ2_584	prp-6_C584	Q9GRZ2_584	prp-6_C584	Yeast PRP (Splicing factor) related OS=Caenorhabditis elegans OX=6239 GN=prp-6 PE=1 SV=3	EEAFTC[IPM]VR	NA	0.636943	0.636943	NA	NA	0.34	0.113078
1433	Q5DX48	2767	Q5DX48_2767	sax-2_C2767	Q5DX48_2767 Q5UBX5_2795 H2KZU6_595	sax-2_C2767 sax-2_C2795 sax-2_C595	Sensory AXon guidance OS=Caenorhabditis elegans OX=6239 GN=sax-2 PE=1 SV=1	SQHSC[IPM]DSLVLLLANK	0.636943	NA	0.636943	NA	NA	0.09	0.000322444
1434	H2KYJ2	39	H2KYJ2_39	ttr-59_C39	H2KYJ2_39	ttr-59_C39	TransThyretin-Related family domain OS=Caenorhabditis elegans OX=6239 GN=ttr-59 PE=1 SV=1	LTC[IPM]NGEPAAHVR	NA	0.636943	0.636943	NA	NA	0.07	0.417786
1435	P18948	1132	P18948_1132	vit-6_C1132	P18948_1132	vit-6_C1132	Vitellogenin-6 OS=Caenorhabditis elegans OX=6239 GN=vit-6 PE=1 SV=5	MEVEAVC[IPM]NNDFHFCK	NA	0.636943	0.636943	NA	NA	0.09	0.00720956
1436	Q18964	349	Q18964_349	wdfy-2_C349	Q18964_349	wdfy-2_C349	WD repeat and FYVE domain-containing protein 2 OS=Caenorhabditis elegans OX=6239 GN=wdfy-2 PE=1 SV=1	IC[IPM]NDCNAR	NA	0.636943	0.636943	NA	NA	0.08	0.0378187
1437	Q19317	227	Q19317_227	sel-2_C227	Q19317_227	sel-2_C227	Putative neurobeachin homolog OS=Caenorhabditis elegans OX=6239 GN=sel-2 PE=2 SV=3	NLEAC[IPM]TR	0.632911	0.641131	0.637021	0.00581216	0.912396	0.165	0.0521337
1438	G5ECL1	96	G5ECL1_96	CELE_M05D6.2_C96	G5ECL1_96	CELE_M05D6.2_C96	Uncharacterized protein OS=Caenorhabditis elegans OX=6239 GN=CELE_M05D6.2 PE=1 SV=1	C[IPM]VQESMHK	NA	0.637356	0.637356	NA	NA	0.135	0.0694294
1439	P48152	121	P48152_121	rps-3_C121	P48152_121	rps-3_C121	40S ribosomal protein S3 OS=Caenorhabditis elegans OX=6239 GN=rps-3 PE=3 SV=1	RAC[IPM]YGVLR AC[IPM]YGVLR	0.671521	0.603398	0.63746	0.0481698	7.55653	0.02525	0.143972
1440	Q93968	252	Q93968_252	CELE_T01H8.2_C252	Q93968_252	CELE_T01H8.2_C252	Uncharacterized protein OS=Caenorhabditis elegans OX=6239 GN=CELE_T01H8.2 PE=1 SV=1	QYC[IPM]AQK	0.529101	0.746269	0.637685	0.153561	24.081	0.07	0.159408
1441	P34498	775	P34498_775	mog-1_C775	P34498_775	mog-1_C775	Probable pre-mRNA-splicing factor ATP-dependent RNA helicase mog-1 OS=Caenorhabditis elegans OX=6239 GN=mog-1 PE=1 SV=2	TGPGQC[IPM]YR	0.636943	0.639665	0.638304	0.00192473	0.301538	0.0766667	0.0195322
1442	Q9GRZ2	819	Q9GRZ2_819	prp-6_C819	Q9GRZ2_819	prp-6_C819	Yeast PRP (Splicing factor) related OS=Caenorhabditis elegans OX=6239 GN=prp-6 PE=1 SV=3	VGC[IPM]PEMAK	0.617378	0.659341	0.638359	0.029672	4.64817	0.0575	0.116759
1443	Q5DX48	1982	Q5DX48_1982	sax-2_C1982	Q5DX48_1982 Q5UBX5_2010	sax-2_C1982 sax-2_C2010	Sensory AXon guidance OS=Caenorhabditis elegans OX=6239 GN=sax-2 PE=1 SV=1	VQC[IPM]LAK	NA	0.638441	0.638441	NA	NA	0.07	0.202558
1444	U4PC34	69	U4PC34_69	CELE_F56A11.5_C69	U4PC34_69 O44517_69	CELE_F56A11.5_C69 CELE_F56A11.5_C69	Uncharacterized protein OS=Caenorhabditis elegans OX=6239 GN=CELE_F56A11.5 PE=1 SV=1	C[IPM]TPFGPR	0.636943	0.641026	0.638984	0.00288709	0.451825	0.015	0.0651855
1445	Q8I7N6	275	Q8I7N6_275	obr-4_C275	Q8I7N6_275 O01686_551	obr-4_C275 obr-4_C551	Oxysterol-binding protein OS=Caenorhabditis elegans OX=6239 GN=obr-4 PE=1 SV=1	IQGSIC[IPM]R	0.641026	0.636943	0.638984	0.00288709	0.451825	0.015	0.0555215
1446	Q8WQB6	708	Q8WQB6_708	CELE_Y105E8A.3_C708	Q8WQB6_708	CELE_Y105E8A.3_C708	Uncharacterized protein OS=Caenorhabditis elegans OX=6239 GN=CELE_Y105E8A.3 PE=1 SV=2	IQQVC[IPM]PGYK	NA	0.639036	0.639036	NA	NA	0.07	0.0224521
1447	P91350	1021	P91350_1021	npp-6_C1021	P91350_1021	npp-6_C1021	Nuclear Pore complex Protein OS=Caenorhabditis elegans OX=6239 GN=npp-6 PE=1 SV=1	FLQEHNHAEEVC[IPM]SVAVK	0.649351	0.628931	0.639141	0.014439	2.25913	0.065	1.57e-05
1448	V6CJX7	209	V6CJX7_209	hecd-1_C209	V6CJX7_209 V6CL75_209 V6CIS8_209 V6CLA7_209 V6CLC0_209 V6CL74_209 V6CIS4_209 V6CLA2_209	hecd-1_C209 hecd-1_C209 hecd-1_C209 hecd-1_C209 hecd-1_C209 hecd-1_C209 hecd-1_C209 hecd-1_C209	HECtD1 ubiquitin ligase homolog OS=Caenorhabditis elegans OX=6239 GN=hecd-1 PE=1 SV=1	C[IPM]FAALTDR	0.653595	0.625	0.639297	0.0202196	3.16278	0.09	0.170679
1449	P91430	313	P91430_313	uba-5_C313	P91430_313	uba-5_C313	Ubiquitin-like modifier-activating enzyme 5 OS=Caenorhabditis elegans OX=6239 GN=uba-5 PE=1 SV=1	DSIKPNPYC[IPM]DDSHCLQR	0.399015	0.880435	0.639725	0.340415	53.2128	0.115	0.000375542	Metal binding
1450	Q86DC6	371	Q86DC6_371	ifd-1_C371	Q86DC6_371	ifd-1_C371	Intermediate filament protein ifd-1 OS=Caenorhabditis elegans OX=6239 GN=ifd-1 PE=3 SV=2	MRDEC[IPM]AK	0.649351	0.630152	0.639751	0.0135754	2.12197	0.0225	0.201221
1451	O02328	709	O02328_709	eif-3.C_C709	O02328_709	eif-3.C_C709	Eukaryotic translation initiation factor 3 subunit C OS=Caenorhabditis elegans OX=6239 GN=eif-3.C PE=3 SV=2	KC[IPM]QDYIVNDK C[IPM]QDYIVNDK	NA	0.640199	0.640199	NA	NA	0.09	0.00801103
1452	P53013	152	P53013_152	eft-3_C152	P53013_152	eft-3_C152	Elongation factor 1-alpha OS=Caenorhabditis elegans OX=6239 GN=eft-3 PE=3 SV=1	QLIVAC[IPM]NK	0.652043	0.628955	0.640499	0.0163261	2.54897	0.0665	0.0677402
1453	Q19493	1068	Q19493_1068	tbcd-1_C1068	Q19493_1068	tbcd-1_C1068	Tubulin-specific chaperone D OS=Caenorhabditis elegans OX=6239 GN=tbcd-1 PE=3 SV=1	EIC[IPM]ENKPR	0.666667	0.614882	0.640774	0.0366174	5.71455	0.1	0.0718368
1454	O16481	127	O16481_127	acs-21_C127	O16481_127	acs-21_C127	Fatty Acid CoA Synthetase family OS=Caenorhabditis elegans OX=6239 GN=acs-21 PE=1 SV=1	PSLWITC[IPM]K	0.641026	NA	0.641026	NA	NA	0.06	0.00801677
1455	Q19132	742	Q19132_742	CELE_F07A11.4_C742	Q19132_742 I2HA92_555	CELE_F07A11.4_C742 CELE_F07A11.4_C555	Ubiquitin carboxyl-terminal hydrolase OS=Caenorhabditis elegans OX=6239 GN=CELE_F07A11.4 PE=1 SV=1	EC[IPM]QVANWSTGGHR	NA	0.641026	0.641026	NA	NA	0.09	0.000658775
1456	Q9U5C0	17	Q9U5C0_17	CELE_F43C11.9_C17	Q9U5C0_17	CELE_F43C11.9_C17	Uncharacterized protein OS=Caenorhabditis elegans OX=6239 GN=CELE_F43C11.9 PE=1 SV=1	INAHQVQNC[IPM]NNEK	NA	0.641026	0.641026	NA	NA	0.13	0.000117896
1457	Q27257	130	Q27257_130	dif-1_C130	Q27257_130	dif-1_C130	Protein dif-1 OS=Caenorhabditis elegans OX=6239 GN=dif-1 PE=2 SV=1	C[IPM]LLQVQQAGSAGSGVHYDGPLDVVK	NA	0.641026	0.641026	NA	NA	0.08	3.31e-06
1458	Q9GRZ0	78	Q9GRZ0_78	ebp-3_C78	Q9GRZ0_78 Q9GRZ1_207	ebp-3_C78 ebp-1_C207	Microtubule End Binding Protein OS=Caenorhabditis elegans OX=6239 GN=ebp-3 PE=4 SV=1	TC[IPM]APPVR	NA	0.641026	0.641026	NA	NA	0.26	0.439398
1459	Q9N584	641	Q9N584_641	let-630_C641	Q9N584_641	let-630_C641	Uncharacterized protein OS=Caenorhabditis elegans OX=6239 GN=let-630 PE=1 SV=1	C[IPM]NVNQEQVR	0.641026	NA	0.641026	NA	NA	0.08	0.00838712
1460	Q7JKC3	192	Q7JKC3_192	math-33_C192	Q7JKC3_192 G3MU83_192 G3MU81_192 O45624_192 N1NTD8_195 N1NVB4_195 N1NSE3_195 G3MU82_192 N1NSD8_195 N1NV07_195 N1NTD2_195 N1NTI7_195 G3MU79_192 G3MU80_192 O45623_192 N1NTJ2_195	math-33_C192 math-33_C192 math-33_C192 math-33_C192 math-33_C195 math-33_C195 math-33_C195 math-33_C192 math-33_C195 math-33_C195 math-33_C195 math-33_C195 math-33_C192 math-33_C192 math-33_C192 math-33_C195	Ubiquitin carboxyl-terminal hydrolase 7 OS=Caenorhabditis elegans OX=6239 GN=math-33 PE=3 SV=1	HTGC[IPM]IGLR	0.641026	NA	0.641026	NA	NA	0.01	0.0225494
1461	Q21154	81	Q21154_81	moma-1_C81	Q21154_81	moma-1_C81	MICOS complex subunit MIC27 OS=Caenorhabditis elegans OX=6239 GN=moma-1 PE=2 SV=1	IAC[IPM]EQEYDR	NA	0.641026	0.641026	NA	NA	0.07	0.111464
1462	Q19338	76	Q19338_76	mon-2_C76	Q19338_76	mon-2_C76	Monensin-resistant homolog 2 OS=Caenorhabditis elegans OX=6239 GN=mon-2 PE=3 SV=2	AACTELLHPLVLSC[IPM]ETR	NA	0.641026	0.641026	NA	NA	0.07	0.000391122
1463	Q20757	197	Q20757_197	puf-5_C197	Q20757_197	puf-5_C197	Pumilio domain-containing protein 5 OS=Caenorhabditis elegans OX=6239 GN=puf-5 PE=2 SV=1	LTEQGAVFTSLC[IPM]R	NA	0.641026	0.641026	NA	NA	0.04	0.0627566
1464	Q09408	139	Q09408_139	pup-2_C139	Q09408_139	pup-2_C139	Poly(U) Polymerase OS=Caenorhabditis elegans OX=6239 GN=pup-2 PE=1 SV=2	NC[IPM]LEAEQSDLFHR	0.641026	NA	0.641026	NA	NA	0.14	0.00125862
1465	O62471	385	O62471_385	qui-1_C385	O62471_385 N1NTL8_120	qui-1_C385 qui-1_C120	QUInine non-avoider OS=Caenorhabditis elegans OX=6239 GN=qui-1 PE=1 SV=2	TQALC[IPM]R	0.641026	NA	0.641026	NA	NA	0.03	0.147556
1466	Q23023	753	Q23023_753	unc-51_C753	Q23023_753	unc-51_C753	Serine/threonine-protein kinase unc-51 OS=Caenorhabditis elegans OX=6239 GN=unc-51 PE=1 SV=1	YHQC[IPM]LVR	NA	0.641026	0.641026	NA	NA	0.05	0.0458669
1467	Q95QC4	662	Q95QC4_662	zyg-8_C662	Q95QC4_662 A0A1I6CM54_509	zyg-8_C662 zyg-8_C509	Serine/threonine-protein kinase zyg-8 OS=Caenorhabditis elegans OX=6239 GN=zyg-8 PE=1 SV=1	TGYGC[IPM]K	0.636943	0.645161	0.641052	0.00581144	0.906547	0.03	0.211687
1468	Q9XTI0	45	Q9XTI0_45	B0250.5_C45	Q9XTI0_45	B0250.5_C45	Probable 3-hydroxyisobutyrate dehydrogenase, mitochondrial OS=Caenorhabditis elegans OX=6239 GN=B0250.5 PE=3 SV=1	KAEGC[IPM]EVAAHPADIAAASK AEGC[IPM]EVAAHPADIAAASK	0.683375	0.598802	0.641089	0.0598018	9.32816	0.04625	0.065446
1469	Q23483	35	Q23483_35	CELE_ZK418.5_C35	Q23483_35	CELE_ZK418.5_C35	Uncharacterized protein OS=Caenorhabditis elegans OX=6239 GN=CELE_ZK418.5 PE=1 SV=2	C[IPM]ATASGGYLLTQLAK	0.684932	0.597659	0.641295	0.0617108	9.62283	0.06	0.000215943
1470	P91871	2531	P91871_2531	fasn-1_C2531	P91871_2531	fasn-1_C2531	Fatty Acid SyNthase OS=Caenorhabditis elegans OX=6239 GN=fasn-1 PE=1 SV=2	SPETVAFAC[IPM]EAMHSK	0.584059	0.698682	0.641371	0.0810502	12.637	0.0996667	0.0118483
1471	Q19753	194	Q19753_194	F23B12.7_C194	Q19753_194	F23B12.7_C194	Uncharacterized protein F23B12.7 OS=Caenorhabditis elegans OX=6239 GN=F23B12.7 PE=3 SV=1	LIASC[IPM]K	0.621118	0.662252	0.641685	0.0290859	4.53274	0.02	0.304707
1472	Q4TT88	689	Q4TT88_689	pam-1_C689	Q4TT88_689	pam-1_C689	Puromycin-sensitive aminopeptidase OS=Caenorhabditis elegans OX=6239 GN=pam-1 PE=1 SV=1	LLAC[IPM]AR	0.643253	0.640211	0.641732	0.00215077	0.335151	0.0425	0.256743
1473	Q21215	188	Q21215_188	rack-1_C188	Q21215_188	rack-1_C188	Guanine nucleotide-binding protein subunit beta-2-like 1 OS=Caenorhabditis elegans OX=6239 GN=rack-1 PE=1 SV=3	VWNLGNC[IPM]R	0.642493	0.641047	0.64177	0.00102294	0.159394	0.01	0.0310013
1474	Q9NEU2	243	Q9NEU2_243	pro-3_C243	Q9NEU2_243	pro-3_C243	Protein SDA1 homolog OS=Caenorhabditis elegans OX=6239 GN=pro-3 PE=1 SV=4	TANVIAQAC[IPM]FHK	0.699301	0.584795	0.642048	0.0809675	12.6108	0.105	0.00236386
1475	P34574	1104	P34574_1104	chc-1_C1104	P34574_1104	chc-1_C1104	Probable clathrin heavy chain 1 OS=Caenorhabditis elegans OX=6239 GN=chc-1 PE=1 SV=1	C[IPM]NQSDVWASLAK	NA	0.642069	0.642069	NA	NA	0.0266667	0.109569
1476	Q9XVA6	453	Q9XVA6_453	cyp-37a1_C453	Q9XVA6_453 O17851_452 Q9N4Q5_460 O45219_448 Q27472_468 G5EC97_449 Q9N525_449	cyp-37a1_C453 cyp-37b1_C452 cyp-32b1_C460 cyp-29a4_C448 cyp-32a1_C468 cyp-29a2_C449 cyp-29a3_C449	CYtochrome P450 family OS=Caenorhabditis elegans OX=6239 GN=cyp-37a1 PE=1 SV=2	NC[IPM]IGQK	0.64731	0.636943	0.642126	0.00733095	1.14167	0.045	0.136492
1477	G5ECV9	563	G5ECV9_563	alh-3_C563	G5ECV9_563	alh-3_C563	10-formyltetrahydrofolate dehydrogenase OS=Caenorhabditis elegans OX=6239 GN=alh-3 PE=1 SV=1	NLC[IPM]LTLR	0.655481	0.628931	0.642206	0.0187739	2.92335	0.09125	0.189217
1478	Q03604	217	Q03604_217	rnr-1_C217	Q03604_217	rnr-1_C217	Ribonucleoside-diphosphate reductase large subunit OS=Caenorhabditis elegans OX=6239 GN=rnr-1 PE=1 SV=1	YMTHASPTLFNSGTC[IPM]R	0.590104	0.694444	0.642274	0.0737801	11.4873	0.06375	0.0591859
1479	A0A2K5ATR9	847	A0A2K5ATR9_847	C25H3.11_C847	A0A2K5ATR9_847 A0A2K5ATQ3_847 A0A2K5ATQ8_847 A0A2K5ATR5_847	C25H3.11_C847 C25H3.11_C847 C25H3.11_C847 C25H3.11_C847	Uncharacterized protein OS=Caenorhabditis elegans OX=6239 GN=C25H3.11 PE=4 SV=1	SISNSC[IPM]PDLHK	0.735294	0.549451	0.642372	0.131411	20.4572	0.085	0.0452179
1480	G5ECG7	555	G5ECG7_555	dsc-4_C555	G5ECG7_555	dsc-4_C555	Defecation Suppressor of Clk-1 OS=Caenorhabditis elegans OX=6239 GN=dsc-4 PE=1 SV=1	C[IPM]VPDHQNVATLILR	0.570106	0.71515	0.642628	0.102562	15.9597	0.075	0.00027459
1481	H2KY85	992	H2KY85_992	camt-1_C992	H2KY85_992 H2KY84_992 Q629J3_69	camt-1_C992 camt-1_C992 camt-1_C69	CAMTA (CAlModulin-binding Transcriptional activator) OS=Caenorhabditis elegans OX=6239 GN=camt-1 PE=1 SV=1	IQGC[IPM]YR	0.649351	0.636943	0.643147	0.00877376	1.36419	0.06	0.355043
1482	Q9TXN6	249	Q9TXN6_249	atg-9_C249	Q9TXN6_249	atg-9_C249	Autophagy-related protein 9 OS=Caenorhabditis elegans OX=6239 GN=atg-9 PE=1 SV=2	IC[IPM]EAQK	0.653595	0.632911	0.643253	0.0146254	2.27366	0.03	0.121544
1483	O76832	665	O76832_665	mca-3_C665	O76832_665 Q95XP5_665 Q95XP6_665 Q8MXS0_665 B7CED8_698 U4PMD6_458	mca-3_C665 mca-3_C665 mca-3_C665 mca-3_C665 mca-3_C698 mca-3_C458	Calcium-transporting ATPase OS=Caenorhabditis elegans OX=6239 GN=mca-3 PE=3 SV=1	C[IPM]QEAGITVR	NA	0.64327	0.64327	NA	NA	0.1025	0.0342435
1484	Q18968	835	Q18968_835	scp-1_C835	Q18968_835 Q5FC80_173	scp-1_C835 scp-1_C173	SREBP Cleavage activating Protein (SCAP) homolog OS=Caenorhabditis elegans OX=6239 GN=scp-1 PE=1 SV=3	STIGASHVVC[IPM]R	0.662252	0.625	0.643626	0.0263409	4.09258	0.045	0.0441003
1485	O61931	806	O61931_806	ergo-1_C806	O61931_806 A0A0K3ASS5_118 A0A0K3AY23_399	ergo-1_C806 ergo-1_C118 ergo-1_C399	Piwi-like protein ergo-1 OS=Caenorhabditis elegans OX=6239 GN=ergo-1 PE=1 SV=2	NC[IPM]ALTR	0.692249	0.595238	0.643743	0.0685969	10.6559	0.0225	0.205072
1486	O17762	217	O17762_217	ech-9_C217	O17762_217 A0A061AKU6_205	ech-9_C217 ech-9_C205	Enoyl-CoA Hydratase OS=Caenorhabditis elegans OX=6239 GN=ech-9 PE=1 SV=2	KLPVLVGNC[IPM]K LPVLVGNC[IPM]K	0.712781	0.574713	0.643747	0.0976289	15.1657	0.122143	0.0676991
1487	O45218	470	O45218_470	ads-1_C470	O45218_470	ads-1_C470	Alkyldihydroxyacetonephosphate synthase OS=Caenorhabditis elegans OX=6239 GN=ads-1 PE=2 SV=1	VLSLC[IPM]R	0.586515	0.701329	0.643922	0.0811857	12.608	0.06	0.254991
1488	Q9N3S7	641	Q9N3S7_641	pcaf-1_C641	Q9N3S7_641	pcaf-1_C641	P300/CBP Associated Factor homolog OS=Caenorhabditis elegans OX=6239 GN=pcaf-1 PE=1 SV=1	SC[IPM]YHLDER	0.617284	0.671141	0.644212	0.0380826	5.9115	0.085	0.0493606
1489	P91871	1687	P91871_1687	fasn-1_C1687	P91871_1687	fasn-1_C1687	Fatty Acid SyNthase OS=Caenorhabditis elegans OX=6239 GN=fasn-1 PE=1 SV=2	EC[IPM]LLGMEFSGR	0.742386	0.546448	0.644417	0.138549	21.4999	0.07	0.0203105
1490	P91871	2020	P91871_2020	fasn-1_C2020	P91871_2020	fasn-1_C2020	Fatty Acid SyNthase OS=Caenorhabditis elegans OX=6239 GN=fasn-1 PE=1 SV=2	C[IPM]VHFWR	0.65648	0.632911	0.644696	0.0166658	2.58506	0.14	0.0693814
1491	Q22794	104	Q22794_104	CELE_T26A5.6_C104	Q22794_104	CELE_T26A5.6_C104	Uncharacterized protein OS=Caenorhabditis elegans OX=6239 GN=CELE_T26A5.6 PE=1 SV=3	AVC[IPM]VLSR	0.520833	0.768922	0.644878	0.175425	27.2028	0.0725	0.0863302
1492	P29355	89	P29355_89	sem-5_C89	P29355_89	sem-5_C89	Sex muscle abnormal protein 5 OS=Caenorhabditis elegans OX=6239 GN=sem-5 PE=1 SV=1	QC[IPM]ESSPGEFSISVR	0.699301	0.590466	0.644883	0.0769578	11.9336	0.0733333	0.0404798
1493	Q9XVI6	169	Q9XVI6_169	sptl-3_C169	Q9XVI6_169	sptl-3_C169	Serine palmitoyltransferase 3 OS=Caenorhabditis elegans OX=6239 GN=sptl-3 PE=3 SV=2	YGINC[IPM]GGSR	0.653595	0.636204	0.644899	0.0122974	1.90688	0.095	0.0331614
1494	O45499	26	O45499_26	rps-26_C26	O45499_26	rps-26_C26	40S ribosomal protein S26 OS=Caenorhabditis elegans OX=6239 GN=rps-26 PE=3 SV=1	CTNC[IPM]GR	0.634473	0.655779	0.645126	0.0150652	2.33523	0.02625	0.186498
1495	Q23315	355	Q23315_355	ears-1_C355	Q23315_355	ears-1_C355	Glutamyl(E) Amino-acyl tRNA Synthetase OS=Caenorhabditis elegans OX=6239 GN=ears-1 PE=1 SV=1	C[IPM]KPEEHVR	0.746702	0.543611	0.645157	0.143607	22.2593	0.0547143	0.141343
1496	O45782	132	O45782_132	arrd-17_C132	O45782_132	arrd-17_C132	Arrestin domain-containing protein 17 OS=Caenorhabditis elegans OX=6239 GN=arrd-17 PE=1 SV=2	AIC[IPM]ERPWDFDIVSR	0.645161	NA	0.645161	NA	NA	0.17	6.06e-05
1497	Q9NA30	260	Q9NA30_260	atg-4.1_C260	Q9NA30_260 K8ESC5_287	atg-4.1_C260 atg-4.1_C287	Cysteine protease OS=Caenorhabditis elegans OX=6239 GN=atg-4.1 PE=1 SV=2	IPQC[IPM]VGIIGGR	NA	0.645161	0.645161	NA	NA	0.11	0.000165777
1498	Q17636	324	Q17636_324	C04G6.4_C324	Q17636_324	C04G6.4_C324	Uncharacterized protein OS=Caenorhabditis elegans OX=6239 GN=C04G6.4 PE=1 SV=2	YYSTC[IPM]K	NA	0.645161	0.645161	NA	NA	0.13	0.298906
1499	Q8STE5	475	Q8STE5_475	ced-12_C475	Q8STE5_475 V5Z1T2_482	ced-12_C475 ced-12_C482	Cell death abnormality protein 12 OS=Caenorhabditis elegans OX=6239 GN=ced-12 PE=1 SV=1	VAC[IPM]VVLEQLR	0.645161	NA	0.645161	NA	NA	0.07	0.00157224
1500	O45398	154	O45398_154	CELE_F22G12.4_C154	O45398_154	CELE_F22G12.4_C154	Uncharacterized protein OS=Caenorhabditis elegans OX=6239 GN=CELE_F22G12.4 PE=1 SV=3	NVC[IPM]VQQLGAR	NA	0.645161	0.645161	NA	NA	0.05	0.00672764
1501	Q21117	84	Q21117_84	CELE_K02B12.5_C84	Q21117_84	CELE_K02B12.5_C84	Uncharacterized protein OS=Caenorhabditis elegans OX=6239 GN=CELE_K02B12.5 PE=1 SV=4	ESC[IPM]LQHIVSFR	0.645161	NA	0.645161	NA	NA	0.09	0.126601
1502	Q8ITV7	719	Q8ITV7_719	CELE_Y44E3A.6_C719	Q8ITV7_719 Q8ITV6_719	CELE_Y44E3A.6_C719 CELE_Y44E3A.6_C719	Uncharacterized protein OS=Caenorhabditis elegans OX=6239 GN=CELE_Y44E3A.6 PE=1 SV=1	ADMSILEFVC[IPM]SK	0.645161	NA	0.645161	NA	NA	0.1	0.0107768
1503	Q9N4F1	725	Q9N4F1_725	CELE_Y71H2B.5_C725	Q9N4F1_725	CELE_Y71H2B.5_C725	Uncharacterized protein OS=Caenorhabditis elegans OX=6239 GN=CELE_Y71H2B.5 PE=1 SV=4	VLVC[IPM]LSGGK	NA	0.645161	0.645161	NA	NA	0.06	0.0156172
1504	Q23591	541	Q23591_541	CELE_ZK792.5_C541	Q23591_541	CELE_ZK792.5_C541	Uncharacterized protein OS=Caenorhabditis elegans OX=6239 GN=CELE_ZK792.5 PE=1 SV=2	TLATGFEQLSEQQIQEMSC[IPM]NK	0.645161	NA	0.645161	NA	NA	0.05	6.23e-05
1505	Q20432	157	Q20432_157	cnep-1_C157	Q20432_157	cnep-1_C157	CTD nuclear envelope phosphatase 1 homolog OS=Caenorhabditis elegans OX=6239 GN=cnep-1 PE=3 SV=1	QHC[IPM]TMEVGGYTK	NA	0.645161	0.645161	NA	NA	0.15	0.0199835
1506	Q93413	348	Q93413_348	drh-3_C348	Q93413_348	drh-3_C348	Dicer Related Helicase OS=Caenorhabditis elegans OX=6239 GN=drh-3 PE=1 SV=3	TNEEAVGEDVC[IPM]TTIRPQPK	0.645161	NA	0.645161	NA	NA	0.07	1.72e-06
1507	Q22528	609	Q22528_609	ekl-6_C609	Q22528_609	ekl-6_C609	Uncharacterized protein OS=Caenorhabditis elegans OX=6239 GN=ekl-6 PE=1 SV=3	KEFEC[IPM]SR	0.645161	NA	0.645161	NA	NA	0.035	0.0489629
1508	G5ECH0	283	G5ECH0_283	hda-3_C283	G5ECH0_283	hda-3_C283	Histone deacetylase OS=Caenorhabditis elegans OX=6239 GN=hda-3 PE=1 SV=1	C[IPM]VEYMK	NA	0.645161	0.645161	NA	NA	0.04	0.224859
1509	V6CJB8	1549	V6CJB8_1549	ketn-1_C1549	V6CJB8_1549 A0A0M7RDU5_57 V6CKH1_910 V6CLU5_910 Q8MXD8_910 Q9NL87_827 Q5PY59_910 V6CLT3_1549 V6CLU0_1549 H2L075_910 V6CLP5_1549	ketn-1_C1549 ketn-1_C57 ketn-1_C910 ketn-1_C910 ketn-1_C910 ketn-1_C827 ketn-1_C910 ketn-1_C1549 ketn-1_C1549 ketn-1_C910 ketn-1_C1549	KETtiN (Drosophila actin-binding) homolog OS=Caenorhabditis elegans OX=6239 GN=ketn-1 PE=1 SV=1	QC[IPM]VITVTPAGQILSDTQHQESLGK	0.645161	NA	0.645161	NA	NA	0.05	8.73e-07
1510	Q95Q95	848	Q95Q95_848	let-363_C848	Q95Q95_848	let-363_C848	Target of rapamycin homolog OS=Caenorhabditis elegans OX=6239 GN=let-363 PE=2 SV=3	AIGGIC[IPM]R	0.645161	0.645161	0.645161	0	0	0.045	0.106884
1511	Q9U489	537	Q9U489_537	lin-41_C537	Q9U489_537	lin-41_C537	Protein lin-41 OS=Caenorhabditis elegans OX=6239 GN=lin-41 PE=1 SV=1	VAVGEVVNESQLLQWQC[IPM]EK	0.645161	NA	0.645161	NA	NA	0.06	0.214197
1512	Q07292	725	Q07292_725	lin-45_C725	Q07292_725 V6CJK3_710 V6CM34_681 V6CM38_693 V6CKR7_750	lin-45_C725 lin-45_C710 lin-45_C681 lin-45_C693 lin-45_C750	Raf homolog serine/threonine-protein kinase OS=Caenorhabditis elegans OX=6239 GN=lin-45 PE=1 SV=2	LYDNC[IPM]IMFDR	0.645161	NA	0.645161	NA	NA	0.02	0.00276678
1513	G5EFP3	1480	G5EFP3_1480	mrp-4_C1480	G5EFP3_1480	mrp-4_C1480	Uncharacterized protein OS=Caenorhabditis elegans OX=6239 GN=mrp-4 PE=1 SV=1	QLVC[IPM]LAR	0.645161	NA	0.645161	NA	NA	0.0366667	0.0450287
1514	G5EG51	382	G5EG51_382	nrde-2_C382	G5EG51_382	nrde-2_C382	Nuclear RNAi defective-2 protein OS=Caenorhabditis elegans OX=6239 GN=nrde-2 PE=1 SV=1	VISMEEEMC[IPM]R	NA	0.645161	0.645161	NA	NA	0.2	0.0662892
1515	O18216	251	O18216_251	pno-1_C251	O18216_251	pno-1_C251	RNA-binding protein pno-1 OS=Caenorhabditis elegans OX=6239 GN=pno-1 PE=3 SV=1	NAVC[IPM]SLILGSNPSK	NA	0.645161	0.645161	NA	NA	0.05	0.217738
1516	Q9U2G4	363	Q9U2G4_363	puf-3_C363	Q9U2G4_363	puf-3_C363	PUF (Pumilio/FBF) domain-containing OS=Caenorhabditis elegans OX=6239 GN=puf-3 PE=1 SV=1	C[IPM]GDALAVYR	0.645161	NA	0.645161	NA	NA	0.11	0.00391909
1517	Q09417	405	Q09417_405	R06F6.8_C405	Q09417_405	R06F6.8_C405	Guanine nucleotide exchange factor subunit R06F6.8 OS=Caenorhabditis elegans OX=6239 GN=R06F6.8 PE=3 SV=2	SASCSSPAMEHC[IPM]DR	NA	0.645161	0.645161	NA	NA	0.07	8.05e-05
1518	Q7JLB1	471	Q7JLB1_471	ret-1_C471	Q7JLB1_471 Q7JLB0_105 Q23188_123 G5EDI2_3204 G5ECZ2_3200 B5U8N2_395 Q23187_153	ret-1_C471 ret-1_C105 ret-1_C123 ret-1_C3204 ret-1_C3200 ret-1_C395 ret-1_C153	Reticulon-like protein OS=Caenorhabditis elegans OX=6239 GN=ret-1 PE=1 SV=1	VHAQADVFVEHATC[IPM]IANK	NA	0.645161	0.645161	NA	NA	0.1	0.217025
1519	Q20585	366	Q20585_366	rpn-7_C366	Q20585_366	rpn-7_C366	26S proteasome non-ATPase regulatory subunit 6 OS=Caenorhabditis elegans OX=6239 GN=rpn-7 PE=2 SV=1	LIATGQLQC[IPM]R	NA	0.645161	0.645161	NA	NA	0.12	0.000797804
1520	Q966L5	491	Q966L5_491	E01A2.2_C491	Q966L5_491	E01A2.2_C491	Serrate RNA effector molecule homolog OS=Caenorhabditis elegans OX=6239 GN=E01A2.2 PE=3 SV=1	C[IPM]GLIHVR	0.698334	0.592135	0.645234	0.0750941	11.6383	0.08625	0.0367412
1521	A3QMB3	692	A3QMB3_692	vps-8_C692	A3QMB3_692 A0A061AD29_555	vps-8_C692 vps-8_C555	Related to yeast Vacuolar Protein Sorting factor OS=Caenorhabditis elegans OX=6239 GN=vps-8 PE=1 SV=1	C[IPM]ISSLK	0.645269	NA	0.645269	NA	NA	0.03	0.0863947
1522	Q86NC9	143	Q86NC9_143	pnk-1_C143	Q86NC9_143 H2KYP8_189 H2KYP7_189	pnk-1_C143 pnk-1_C189 pnk-1_C189	PaNtothenate Kinase OS=Caenorhabditis elegans OX=6239 GN=pnk-1 PE=1 SV=1	GDVIHC[IPM]TGGGSYK	0.657895	0.632911	0.645403	0.0176659	2.73719	0.05	0.00610837
1523	Q10578	167	Q10578_167	rpb-2_C167	Q10578_167	rpb-2_C167	DNA-directed RNA polymerase II subunit RPB2 OS=Caenorhabditis elegans OX=6239 GN=rpb-2 PE=2 SV=2	SSYC[IPM]MLSNMTDR	0.571429	0.719424	0.645427	0.104649	16.2139	0.14	0.000904594
1524	Q9BKQ6	194	Q9BKQ6_194	CELE_Y67D2.2_C194	Q9BKQ6_194	CELE_Y67D2.2_C194	Ubiquitin carboxyl-terminal hydrolase OS=Caenorhabditis elegans OX=6239 GN=CELE_Y67D2.2 PE=1 SV=3	C[IPM]ASMAR	0.606061	0.684932	0.645496	0.0557701	8.63989	0.035	0.213246
1525	P39055	445	P39055_445	dyn-1_C445	P39055_445 Q9U9I9_445	dyn-1_C445 dyn-1_C445	Dynamin OS=Caenorhabditis elegans OX=6239 GN=dyn-1 PE=1 SV=3	QC[IPM]ADTMAR	0.628931	0.662252	0.645591	0.0235614	3.64958	0.04	0.0687991
1526	Q9GZI3	446	Q9GZI3_446	pod-2_C446	Q9GZI3_446 H2L0M0_557 Q7KQ29_446	pod-2_C446 pod-2_C557 pod-2_C446	Uncharacterized protein OS=Caenorhabditis elegans OX=6239 GN=pod-2 PE=1 SV=1	ITC[IPM]ENPDDSFRPSTGK	0.645161	0.646358	0.64576	0.000846465	0.13108	0.105	7.52e-05
1527	O45012	105	O45012_105	nol-58_C105	O45012_105	nol-58_C105	NucleOLar protein OS=Caenorhabditis elegans OX=6239 GN=nol-58 PE=1 SV=1	LSLNC[IPM]VHDSSINELMR	0.635342	0.656222	0.645782	0.0147646	2.28631	0.0933333	0.0461171
1528	Q9GSX9	372	Q9GSX9_372	ric-8_C372	Q9GSX9_372 U4PF95_87	ric-8_C372 ric-8_C87	Synembryn OS=Caenorhabditis elegans OX=6239 GN=ric-8 PE=1 SV=1	LC[IPM]TDSK	0.666667	0.625	0.645833	0.0294628	4.56198	0.065	0.228873
1529	G5EDD4	293	G5EDD4_293	tba-4_C293	G5EDD4_293 Q17409_293 H2L2E8_298 O18688_293	tba-4_C293 tba-1_C293 tba-1_C298 tba-1_C293	Tubulin alpha chain OS=Caenorhabditis elegans OX=6239 GN=tba-4 PE=1 SV=1	AYHEALSVNDITNSC[IPM]FEPANQMVK	0.625	0.666667	0.645833	0.0294628	4.56198	0.07	9.28e-09
1530	Q19048	814	Q19048_814	mrp-3_C814	Q19048_814	mrp-3_C814	Uncharacterized protein OS=Caenorhabditis elegans OX=6239 GN=mrp-3 PE=1 SV=2	ILVTNC[IPM]TSFLQESGK	0.70922	0.582542	0.645881	0.0895749	13.8686	0.113333	0.00498321
1531	G5EDB9	781	G5EDB9_781	pxf-1_C781	G5EDB9_781 G5ECE2_658 G5EEE0_616 G5ECB8_616	pxf-1_C781 pxf-1_C658 pxf-1_C616 pxf-1_C616	Rap guanine nucleotide exchange factor OS=Caenorhabditis elegans OX=6239 GN=pxf-1 PE=1 SV=1	SEC[IPM]PEHVLK	0.64648	NA	0.64648	NA	NA	0.11	0.0127705
1532	H2KYN6	429	H2KYN6_429	smk-1_C429	H2KYN6_429 H2KYN7_193	smk-1_C429 smk-1_C193	SMEK (Dictyostelium Suppressor of MEK null) homolog OS=Caenorhabditis elegans OX=6239 GN=smk-1 PE=1 SV=1	EVLNISC[IPM]DELR	0.632911	0.660094	0.646503	0.019221	2.97308	0.0666667	0.0145438
1533	P34339	199	P34339_199	egl-45_C199	P34339_199	egl-45_C199	Eukaryotic translation initiation factor 3 subunit A OS=Caenorhabditis elegans OX=6239 GN=egl-45 PE=3 SV=1	KLC[IPM]DLLR LC[IPM]DLLR	0.64448	0.649143	0.646812	0.00329697	0.509727	0.0736667	0.110054
1534	P34284	133	P34284_133	C02F5.7_C133	P34284_133	C02F5.7_C133	Uncharacterized F-box/LRR-repeat protein C02F5.7 OS=Caenorhabditis elegans OX=6239 GN=C02F5.7 PE=4 SV=3	GC[IPM]ENVHDSALR	0.666667	0.626965	0.646816	0.028073	4.34019	0.12	0.00595681
1535	P50093	136	P50093_136	phb-2_C136	P50093_136	phb-2_C136	Mitochondrial prohibitin complex protein 2 OS=Caenorhabditis elegans OX=6239 GN=phb-2 PE=1 SV=2	VLPSIC[IPM]NEVLK	0.624843	0.669307	0.647075	0.0314409	4.85893	0.02	0.00152701
1536	P91871	1403	P91871_1403	fasn-1_C1403	P91871_1403	fasn-1_C1403	Fatty Acid SyNthase OS=Caenorhabditis elegans OX=6239 GN=fasn-1 PE=1 SV=2	KADPIAFIEAC[IPM]K	0.623059	0.671141	0.6471	0.0339991	5.25407	0.0625	0.000315539
1537	U4PC14	419	U4PC14_419	CELE_Y77E11A.7_C419	U4PC14_419 U4PEX3_434 H2L0E0_417 U4PRS4_432	CELE_Y77E11A.7_C419 CELE_Y77E11A.7_C434 CELE_Y77E11A.7_C417 CELE_Y77E11A.7_C432	Uncharacterized protein OS=Caenorhabditis elegans OX=6239 GN=CELE_Y77E11A.7 PE=1 SV=1	VAQMVC[IPM]R	0.671141	0.62327	0.647205	0.0338499	5.23016	0.04125	0.0182447
1538	Q22038	16	Q22038_16	rho-1_C16	Q22038_16	rho-1_C16	Ras-like GTP-binding protein rhoA OS=Caenorhabditis elegans OX=6239 GN=rho-1 PE=1 SV=1	KLVIVGDGAC[IPM]GK LVIVGDGAC[IPM]GK VIVGDGAC[IPM]GK	0.658333	0.636119	0.647226	0.015707	2.42683	0.06625	0.0388302
1539	G5EDB9	478	G5EDB9_478	pxf-1_C478	G5EDB9_478 G5ECE2_355 G5EEE0_313 G5ECB8_313	pxf-1_C478 pxf-1_C355 pxf-1_C313 pxf-1_C313	Rap guanine nucleotide exchange factor OS=Caenorhabditis elegans OX=6239 GN=pxf-1 PE=1 SV=1	TVGTHC[IPM]GQVLIK	0.647256	NA	0.647256	NA	NA	0.115	0.187152
1540	P34284	121	P34284_121	C02F5.7_C121	P34284_121	C02F5.7_C121	Uncharacterized F-box/LRR-repeat protein C02F5.7 OS=Caenorhabditis elegans OX=6239 GN=C02F5.7 PE=4 SV=3	C[IPM]GGFLK	NA	0.64731	0.64731	NA	NA	0.095	0.228727
1541	O45870	269	O45870_269	T27F6.6_C269	O45870_269	T27F6.6_C269	Putative neutral sphingomyelinase OS=Caenorhabditis elegans OX=6239 GN=T27F6.6 PE=3 SV=2	GGTCDRPDNC[IPM]YTK	NA	0.64731	0.64731	NA	NA	0.105	0.10783
1542	Q8WQA8	35	Q8WQA8_35	rps-20_C35	Q8WQA8_35	rps-20_C35	Ribosomal Protein, Small subunit OS=Caenorhabditis elegans OX=6239 GN=rps-20 PE=1 SV=1	VC[IPM]AQLIDGAK	0.649597	0.645161	0.647379	0.00313664	0.484513	0.055	0.00310276
1543	Q95X81	298	Q95X81_298	C24H12.4_C298	Q95X81_298 A0A0K3AQY8_93 O17157_365	C24H12.4_C298 C24H12.4_C93 C24H12.4_C365	Uncharacterized protein OS=Caenorhabditis elegans OX=6239 GN=C24H12.4 PE=1 SV=1	SC[IPM]ILNSAMPANSR	0.623795	0.671141	0.647468	0.0334787	5.17071	0.0516667	0.00381312
1544	Q93454	223	Q93454_223	rae-1_C223	Q93454_223	rae-1_C223	mRNA export factor rae-1 OS=Caenorhabditis elegans OX=6239 GN=rae-1 PE=1 SV=1	C[IPM]ISIFK	0.653595	0.641447	0.647521	0.00858951	1.32652	0.0275	0.154892
1545	I2HAI8	156	I2HAI8_156	CELE_Y106G6H.6_C156	I2HAI8_156 I2HAI9_120 I2HAJ3_91 I2HAJ5_119 I2HAJ1_157 I2HAJ4_185 Q9U2Z4_222 I2HAJ0_54	CELE_Y106G6H.6_C156 CELE_Y106G6H.6_C120 CELE_Y106G6H.6_C91 CELE_Y106G6H.6_C119 CELE_Y106G6H.6_C157 CELE_Y106G6H.6_C185 CELE_Y106G6H.6_C222 CELE_Y106G6H.6_C54	Uncharacterized protein OS=Caenorhabditis elegans OX=6239 GN=CELE_Y106G6H.6 PE=4 SV=1	C[IPM]NEMRPR	0.697079	0.598802	0.647941	0.0694922	10.7251	0.0833333	0.15658
1546	Q10454	341	Q10454_341	F46H5.3_C341	Q10454_341	F46H5.3_C341	Probable arginine kinase F46H5.3 OS=Caenorhabditis elegans OX=6239 GN=F46H5.3 PE=3 SV=2	SIC[IPM]DGLK	0.644618	0.651473	0.648045	0.0048472	0.747972	0.01125	0.0778265
1547	B3CJ34	717	B3CJ34_717	gcn-1_C717	B3CJ34_717	gcn-1_C717	GCN (Yeast General Control Nondrepressible) homolog OS=Caenorhabditis elegans OX=6239 GN=gcn-1 PE=1 SV=2	ETAIQNVLQC[IPM]K	0.618321	0.678043	0.648182	0.0422304	6.5152	0.035	0.014396
1548	Q1W0R6	1841	Q1W0R6_1841	CELE_F10G7.10_C1841	Q1W0R6_1841 Q1W0R7_1982	CELE_F10G7.10_C1841 CELE_F10G7.10_C1982	Uncharacterized protein OS=Caenorhabditis elegans OX=6239 GN=CELE_F10G7.10 PE=1 SV=1	GKPLFLC[IPM]ESR	0.694444	0.60241	0.648427	0.0650784	10.0364	0.165	0.00553383
1549	Q93934	333	Q93934_333	CELE_R07H5.8_C333	Q93934_333	CELE_R07H5.8_C333	Uncharacterized protein OS=Caenorhabditis elegans OX=6239 GN=CELE_R07H5.8 PE=1 SV=1	HGC[IPM]TVPSVCK	0.670271	0.626686	0.648479	0.0308192	4.75254	0.114167	0.0276357
1550	G5ED27	113	G5ED27_113	him-4_C113	G5ED27_113 G5EG33_113 G5EDG4_113	him-4_C113 him-4_C113 him-4_C113	High Incidence of Males (Increased X chromosome loss) OS=Caenorhabditis elegans OX=6239 GN=him-4 PE=1 SV=1	VYVHGGGDC[IPM]PEK	0.619486	0.677651	0.648568	0.0411286	6.34145	0.055	0.0652471
1551	P50140	417	P50140_417	hsp-60_C417	P50140_417 V6CLG8_111 G8JYF5_231	hsp-60_C417 hsp-60_C111 hsp-60_C231	Chaperonin homolog Hsp-60, mitochondrial OS=Caenorhabditis elegans OX=6239 GN=hsp-60 PE=2 SV=2	VTDALC[IPM]ATR DRVTDALC[IPM]ATR	0.662636	0.634652	0.648644	0.019788	3.05066	0.0613889	0.0261009
1552	Q17389	756	Q17389_756	cul-1_C756	Q17389_756	cul-1_C756	Cullin-1 OS=Caenorhabditis elegans OX=6239 GN=cul-1 PE=1 SV=1	C[IPM]IGSLIEK	0.70922	0.588235	0.648728	0.085549	13.1872	0.0825	0.00961711
1553	G5EEQ8	983	G5EEQ8_983	sftb-1_C983	G5EEQ8_983	sftb-1_C983	Splicing Factor ThreeB (3b) Subunit homolog OS=Caenorhabditis elegans OX=6239 GN=sftb-1 PE=1 SV=1	IAPVMHMC[IPM]EEEK	0.545947	0.75188	0.648913	0.145616	22.4401	0.11	0.00777725
1554	P46769	107	P46769_107	rps-0_C107	P46769_107	rps-0_C107	40S ribosomal protein SA OS=Caenorhabditis elegans OX=6239 GN=rps-0 PE=1 SV=3	FSPGC[IPM]LTNQIQK	0.653275	0.644585	0.64893	0.00614489	0.946926	0.0557143	0.0370315
1555	Q9XVI6	154	Q9XVI6_154	sptl-3_C154	Q9XVI6_154	sptl-3_C154	Serine palmitoyltransferase 3 OS=Caenorhabditis elegans OX=6239 GN=sptl-3 PE=3 SV=2	SGVC[IPM]AEAAAAHIDK	0.629178	0.669192	0.649185	0.0282944	4.35845	0.0716667	0.032814
1556	Q20264	156	Q20264_156	acs-11_C156	Q20264_156	acs-11_C156	Fatty Acid CoA Synthetase family OS=Caenorhabditis elegans OX=6239 GN=acs-11 PE=1 SV=3	LASEAGSLNAC[IPM]TMIEHVEK	NA	0.649351	0.649351	NA	NA	0.04	7.21e-07
1557	G5EE33	271	G5EE33_271	acy-3_C271	G5EE33_271	acy-3_C271	Adenylyl CYclase OS=Caenorhabditis elegans OX=6239 GN=acy-3 PE=1 SV=2	LAASNGC[IPM]TR	NA	0.649351	0.649351	NA	NA	0.12	0.00617458
1558	Q8IG01	8	Q8IG01_8	asns-2_C8	Q8IG01_8 Q21463_8 Q65ZI9_8	asns-2_C8 asns-2_C8 asns-2_C8	ASparagiNe Synthetase OS=Caenorhabditis elegans OX=6239 GN=asns-2 PE=1 SV=1	SIC[IPM]QQTCK	NA	0.649351	0.649351	NA	NA	0.07	0.13327
1559	Q18910	244	Q18910_244	CELE_D1005.2_C244	Q18910_244	CELE_D1005.2_C244	UTP--glucose-1-phosphate uridylyltransferase OS=Caenorhabditis elegans OX=6239 GN=CELE_D1005.2 PE=1 SV=2	NVDYIMEC[IPM]TPK	0.649351	NA	0.649351	NA	NA	0.07	0.00642486
1560	Q966L2	64	Q966L2_64	CELE_E01A2.1_C64	Q966L2_64 A9CZN9_78	CELE_E01A2.1_C64 CELE_E01A2.1_C78	Uncharacterized protein OS=Caenorhabditis elegans OX=6239 GN=CELE_E01A2.1 PE=1 SV=1	ENSC[IPM]LLLCDNDHIDNYER	0.649351	NA	0.649351	NA	NA	0.05	7.33e-05
1561	G5ED63	212	G5ED63_212	CELE_K12D12.5_C212	G5ED63_212	CELE_K12D12.5_C212	Uncharacterized protein OS=Caenorhabditis elegans OX=6239 GN=CELE_K12D12.5 PE=1 SV=1	AIMC[IPM]AVR	0.649351	NA	0.649351	NA	NA	0.07	0.184425
1562	Q21910	230	Q21910_230	CELE_R10E9.2_C230	Q21910_230	CELE_R10E9.2_C230	Uncharacterized protein OS=Caenorhabditis elegans OX=6239 GN=CELE_R10E9.2 PE=1 SV=1	SAGSSSC[IPM]R	0.649351	NA	0.649351	NA	NA	0.15	0.014772
1563	O17166	282	O17166_282	clec-2_C282	O17166_282 O17155_280	clec-2_C282 clec-3_C280	C-type LECtin OS=Caenorhabditis elegans OX=6239 GN=clec-2 PE=4 SV=1	RPAGVPC[IPM]STDQPK	NA	0.649351	0.649351	NA	NA	0.11	0.0150733
1564	Q19791	1044	Q19791_1044	gon-1_C1044	Q19791_1044 H2L2A7_1059	gon-1_C1044 gon-1_C1059	A disintegrin and metalloproteinase with thrombospondin motifs gon-1 OS=Caenorhabditis elegans OX=6239 GN=gon-1 PE=1 SV=3	VDESLC[IPM]GR	NA	0.649351	0.649351	NA	NA	0.08	0.392764
1565	Q19294	497	Q19294_497	mat-3_C497	Q19294_497	mat-3_C497	Cell division cycle protein 23 homolog OS=Caenorhabditis elegans OX=6239 GN=mat-3 PE=1 SV=2	C[IPM]KPHDSR	NA	0.649351	0.649351	NA	NA	0.01	0.160828
1566	Q18040	234	Q18040_234	oatr-1_C234	Q18040_234	oatr-1_C234	Probable ornithine aminotransferase, mitochondrial OS=Caenorhabditis elegans OX=6239 GN=oatr-1 PE=3 SV=3	GVSDLC[IPM]K	0.649351	NA	0.649351	NA	NA	0.1	0.207035
1567	O62102	240	O62102_240	pbs-2_C240	O62102_240	pbs-2_C240	Proteasome subunit beta type OS=Caenorhabditis elegans OX=6239 GN=pbs-2 PE=1 SV=1	GPIVPEFC[IPM]K	0.649351	NA	0.649351	NA	NA	0.12	0.178402
1568	P34713	1219	P34713_1219	pgp-3_C1219	P34713_1219 D3KFS6_1217 Q20331_1231	pgp-3_C1219 pgp-4_C1217 pgp-4_C1231	Multidrug resistance protein pgp-3 OS=Caenorhabditis elegans OX=6239 GN=pgp-3 PE=2 SV=2	TC[IPM]VVIAHR	0.649351	NA	0.649351	NA	NA	0.12	0.0344569
1569	Q9XW79	42	Q9XW79_42	pph-4.1_C42	Q9XW79_42	pph-4.1_C42	Serine/threonine-protein phosphatase 4 catalytic subunit 1 OS=Caenorhabditis elegans OX=6239 GN=pph-4.1 PE=1 SV=1	C[IPM]ELIAEQDVK	NA	0.649351	0.649351	NA	NA	0.08	0.387255
1570	Q18969	212	Q18969_212	rab-39_C212	Q18969_212	rab-39_C212	RAB family OS=Caenorhabditis elegans OX=6239 GN=rab-39 PE=1 SV=2	SQSVC[IPM]LSER	0.649351	NA	0.649351	NA	NA	0.06	0.0904856
1571	Q93538	43	Q93538_43	rbg-1_C43	Q93538_43	rbg-1_C43	Rab3 GTPase-activating protein catalytic subunit OS=Caenorhabditis elegans OX=6239 GN=rbg-1 PE=3 SV=1	RPC[IPM]LSNDVK	0.649351	NA	0.649351	NA	NA	0.05	0.00701086
1572	Q09508	449	Q09508_449	sdha-1_C449	Q09508_449	sdha-1_C449	Succinate dehydrogenase [ubiquinone] flavoprotein subunit, mitochondrial OS=Caenorhabditis elegans OX=6239 GN=sdha-1 PE=2 SV=3	AC[IPM]AIDILK	NA	0.649351	0.649351	NA	NA	0.03	0.0144732
1573	G5EBY5	382	G5EBY5_382	sipa-1_C382	G5EBY5_382 G5EBQ9_373 H2L2C1_382 L8E7Y6_382 H2L2C2_382 H2L2C3_382	sipa-1_C382 sipa-1_C373 sipa-1_C382 sipa-1_C382 sipa-1_C382 sipa-1_C382	SIPA (Vertebrate Signal-Induced Proliferation-Associated) homolog OS=Caenorhabditis elegans OX=6239 GN=sipa-1 PE=1 SV=1	VGIMLC[IPM]K	NA	0.649351	0.649351	NA	NA	0.06	0.174243
1574	Q18167	72	Q18167_72	smz-1_C72	Q18167_72 O02063_72	smz-1_C72 smz-2_C72	Sperm Meiosis PDZ domain containing proteins OS=Caenorhabditis elegans OX=6239 GN=smz-1 PE=1 SV=1	FAAPC[IPM]AK	NA	0.649351	0.649351	NA	NA	0.09	0.1005
1575	Q9GYJ9	304	Q9GYJ9_304	snx-1_C304	Q9GYJ9_304	snx-1_C304	Sorting NeXin OS=Caenorhabditis elegans OX=6239 GN=snx-1 PE=1 SV=1	ALSMLAAC[IPM]EESTSLSR	NA	0.649351	0.649351	NA	NA	0.06	8.89e-05
1576	Q21038	1145	Q21038_1145	ver-3_C1145	Q21038_1145	ver-3_C1145	Tyrosine-protein kinase receptor ver-3 OS=Caenorhabditis elegans OX=6239 GN=ver-3 PE=2 SV=1	VC[IPM]WQFNPK	0.649351	NA	0.649351	NA	NA	0.04	0.0346441
1577	H2KYR1	7	H2KYR1_7	vig-1_C7	H2KYR1_7 Q8MNX8_7	vig-1_C7 vig-1_C7	VIG (Drosophila Vasa Intronic Gene) ortholog OS=Caenorhabditis elegans OX=6239 GN=vig-1 PE=1 SV=1	C[IPM]QVTNK	NA	0.649351	0.649351	NA	NA	0.02	0.309348
1578	G5EDY2	341	G5EDY2_341	wars-1_C341	G5EDY2_341	wars-1_C341	Tryptophanyl(W) Amino-acyl tRNA Synthetase OS=Caenorhabditis elegans OX=6239 GN=wars-1 PE=1 SV=1	GGNC[IPM]DVDISYQFLR	0.649351	NA	0.649351	NA	NA	0.08	0.000152419
1579	Q8MNT7	70	Q8MNT7_70	hach-1_C70	Q8MNT7_70 Q19278_93	hach-1_C70 hach-1_C93	3-hydroxyisobutyryl-CoA hydrolase, mitochondrial OS=Caenorhabditis elegans OX=6239 GN=hach-1 PE=1 SV=1	AFC[IPM]AGGDVLAVVR	0.64946	NA	0.64946	NA	NA	0.1	0.192524
1580	Q18990	900	Q18990_900	pyr-1_C900	Q18990_900	pyr-1_C900	CAD protein OS=Caenorhabditis elegans OX=6239 GN=pyr-1 PE=1 SV=2	GITPC[IPM]VK	0.595238	0.704225	0.649732	0.0770656	11.8611	0.075	0.197622
1581	P48154	109	P48154_109	rps-1_C109	P48154_109	rps-1_C109	40S ribosomal protein S3a OS=Caenorhabditis elegans OX=6239 GN=rps-1 PE=3 SV=2	LC[IPM]SIVK LC[IPM]SIVKK	0.645508	0.654477	0.649992	0.00634224	0.975741	0.03	0.122674
1582	Q20970	703	Q20970_703	mars-1_C703	Q20970_703 D3YT56_80	mars-1_C703 mars-1_C80	Methionine--tRNA ligase, cytoplasmic OS=Caenorhabditis elegans OX=6239 GN=mars-1 PE=3 SV=1	QVPKPVVSC[IPM]TPTPTSTPASGIITEAPK	0.536845	0.763359	0.650102	0.160169	24.6376	0.1125	0.000214191
1583	O16850	433	O16850_433	daf-16_C433	O16850_433 A0A0K3AR95_299 A0A0K3AR63_377 A0A0K3ATP5_297 A0A0K3AWG6_407	daf-16_C433 daf-16_C299 daf-16_C377 daf-16_C297 daf-16_C407	Forkhead box protein O OS=Caenorhabditis elegans OX=6239 GN=daf-16 PE=1 SV=3	GSC[IPM]AQNPLLR	0.68198	0.618321	0.65015	0.0450141	6.92365	0.1	0.167397
1584	K8ERU3	703	K8ERU3_703	hpo-27_C703	K8ERU3_703	hpo-27_C703	Uncharacterized protein OS=Caenorhabditis elegans OX=6239 GN=hpo-27 PE=1 SV=1	C[IPM]LGVTLAR	NA	0.650253	0.650253	NA	NA	0.07	0.0198767
1585	G5ECM1	571	G5ECM1_571	rrf-1_C571	G5ECM1_571 G3MU40_490	rrf-1_C571 rrf-1_C490	RNA-dependent RNA polymerase Family OS=Caenorhabditis elegans OX=6239 GN=rrf-1 PE=1 SV=1	C[IPM]NPTASNINFKPK	0.675676	0.625	0.650338	0.0358331	5.50992	0.095	0.000385279
1586	Q9U2Z1	557	Q9U2Z1_557	sec-23_C557	Q9U2Z1_557	sec-23_C557	Yeast SEC homolog OS=Caenorhabditis elegans OX=6239 GN=sec-23 PE=1 SV=2	VTTTC[IPM]R	0.634536	0.666323	0.65043	0.0224763	3.45561	0.0408333	0.284872
1587	Q95NU5	287	Q95NU5_287	ooc-5_C287	Q95NU5_287	ooc-5_C287	Torsin-like protein OS=Caenorhabditis elegans OX=6239 GN=ooc-5 PE=1 SV=1	SC[IPM]VGAYLR	0.591716	0.70922	0.650468	0.0830878	12.7735	0.065	0.123721
1588	Q9XXF9	98	Q9XXF9_98	CELE_Y37A1B.5_C98	Q9XXF9_98	CELE_Y37A1B.5_C98	Uncharacterized protein OS=Caenorhabditis elegans OX=6239 GN=CELE_Y37A1B.5 PE=1 SV=1	SHLIVPC[IPM]LNSDR	0.627147	0.674326	0.650736	0.0333605	5.12657	0.08	0.00885395
1589	Q21166	600	Q21166_600	sur-5_C600	Q21166_600	sur-5_C600	Acetoacetyl-CoA synthetase OS=Caenorhabditis elegans OX=6239 GN=sur-5 PE=2 SV=1	IPHIADC[IPM]IVAGR	0.675676	0.626199	0.650937	0.0349856	5.37465	0.02	0.000303529
1590	G5ECZ0	593	G5ECZ0_593	hum-5_C593	G5ECZ0_593	hum-5_C593	Heavy chain, Unconventional Myosin OS=Caenorhabditis elegans OX=6239 GN=hum-5 PE=1 SV=1	C[IPM]IKPNEEK	0.640532	0.662252	0.651392	0.0153584	2.35778	0.078	0.0498009
1591	Q9U1R7	76	Q9U1R7_76	arx-3_C76	Q9U1R7_76	arx-3_C76	Actin-related protein 2/3 complex subunit OS=Caenorhabditis elegans OX=6239 GN=arx-3 PE=1 SV=1	IVSC[IPM]SQDK	0.653595	0.649351	0.651473	0.00300105	0.460656	0.065	0.0432285
1592	P91309	793	P91309_793	F46F11.1_C793	P91309_793	F46F11.1_C793	Inositol hexakisphosphate and diphosphoinositol-pentakisphosphate kinase OS=Caenorhabditis elegans OX=6239 GN=F46F11.1 PE=3 SV=3	VC[IPM]TPLLR	0.649351	0.653595	0.651473	0.00300105	0.460656	0.03	0.0392142
1593	P11141	616	P11141_616	hsp-6_C616	P11141_616	hsp-6_C616	Heat shock 70 kDa protein F, mitochondrial OS=Caenorhabditis elegans OX=6239 GN=hsp-6 PE=1 SV=2	EAC[IPM]NTLQQQSLK	0.641026	0.662252	0.651639	0.0150091	2.30328	0.14	0.00633561
1594	Q20053	65	Q20053_65	asb-1_C65	Q20053_65	asb-1_C65	ATP Synthase B homolog OS=Caenorhabditis elegans OX=6239 GN=asb-1 PE=1 SV=1	SMFDAC[IPM]NK	0.588235	0.715302	0.651769	0.0898495	13.7855	0.145	0.065725
1595	O01761	5998	O01761_5998	unc-89_C5998	O01761_5998 A0A2C9C2V5_5503 A0A2C9C332_4885 A0A2C9C3B7_5278 A0A2C9C365_5278 A0A2C9C330_5976 A0A2C9C2V3_4952 A0A2C9C2W9_5425 A0A2C9C2S8_5976 A0A2C9C2G8_4805	unc-89_C5998 unc-89_C5503 unc-89_C4885 unc-89_C5278 unc-89_C5278 unc-89_C5976 unc-89_C4952 unc-89_C5425 unc-89_C5976 unc-89_C4805	Muscle M-line assembly protein unc-89 OS=Caenorhabditis elegans OX=6239 GN=unc-89 PE=1 SV=3	C[IPM]VATNEHGTASTK	0.632911	0.671141	0.652026	0.0270324	4.1459	0.055	0.177986	Disulfide bond
1596	Q9N4J2	222	Q9N4J2_222	vit-3_C222	Q9N4J2_222 P18947_222 P06125_222	vit-3_C222 vit-4_C222 vit-5_C222	Vitellogenin-3 OS=Caenorhabditis elegans OX=6239 GN=vit-3 PE=1 SV=1	FGSEC[IPM]K	0.641906	0.662252	0.652079	0.0143866	2.20627	0.015	0.203301
1597	O01862	93	O01862_93	CELE_T05E7.1_C93	O01862_93	CELE_T05E7.1_C93	Uncharacterized protein OS=Caenorhabditis elegans OX=6239 GN=CELE_T05E7.1 PE=1 SV=1	SDSLGC[IPM]IDLSR	0.628931	0.675676	0.652303	0.0330536	5.06721	0.09	0.00239846
1598	G5EDB6	615	G5EDB6_615	ppgn-1_C615	G5EDB6_615	ppgn-1_C615	ParaPleGiN AAA protease family OS=Caenorhabditis elegans OX=6239 GN=ppgn-1 PE=1 SV=1	C[IPM]AENLK	0.675676	0.628931	0.652303	0.0330536	5.06721	0.04	0.0940101
1599	Q23238	598	Q23238_598	ulp-2_C598	Q23238_598 A0A0S4XRS7_39 A0A0S4XR45_416	ulp-2_C598 ulp-2_C39 ulp-2_C416	Ubiquitin-like protease 2 OS=Caenorhabditis elegans OX=6239 GN=ulp-2 PE=1 SV=2	LLPPLC[IPM]FSK	0.680272	0.625	0.652636	0.0390833	5.98853	0.075	0.0238877
1600	Q9U1Y6	195	Q9U1Y6_195	dhs-24_C195	Q9U1Y6_195	dhs-24_C195	DeHydrogenases, Short chain OS=Caenorhabditis elegans OX=6239 GN=dhs-24 PE=1 SV=3	KC[IPM]DLNLADFNSENAGK C[IPM]DLNLADFNSENAGK	0.636886	0.668512	0.652699	0.0223632	3.42627	0.0958333	0.0336439
1601	G5ECR7	80	G5ECR7_80	elb-1_C80	G5ECR7_80	elb-1_C80	ELongin B OS=Caenorhabditis elegans OX=6239 GN=elb-1 PE=1 SV=1	AQC[IPM]PAALGLR	0.671141	0.63439	0.652765	0.025987	3.98106	0.035	0.0165606
1602	Q20086	273	Q20086_273	ugt-58_C273	Q20086_273	ugt-58_C273	Putative UDP-glucuronosyltransferase ugt-58 OS=Caenorhabditis elegans OX=6239 GN=ugt-58 PE=3 SV=2	VNFIGAIQC[IPM]R	0.776499	0.529101	0.6528	0.174937	26.798	0.0283333	0.0484999
1603	Q9XVI6	236	Q9XVI6_236	sptl-3_C236	Q9XVI6_236	sptl-3_C236	Serine palmitoyltransferase 3 OS=Caenorhabditis elegans OX=6239 GN=sptl-3 PE=3 SV=2	LNHASLVTGC[IPM]R	0.658351	0.647324	0.652837	0.00779691	1.19431	0.11375	0.0123217
1604	Q9NEL2	799	Q9NEL2_799	ssl-1_C799	Q9NEL2_799	ssl-1_C799	Helicase ssl-1 OS=Caenorhabditis elegans OX=6239 GN=ssl-1 PE=2 SV=4	TEHIVNC[IPM]SLSK	0.724638	0.581395	0.653017	0.101288	15.5107	0.085	0.000427437
1605	L8E6W9	1360	L8E6W9_1360	CELE_F55F10.1_C1360	L8E6W9_1360	CELE_F55F10.1_C1360	Uncharacterized protein OS=Caenorhabditis elegans OX=6239 GN=CELE_F55F10.1 PE=1 SV=1	APTC[IPM]AENFYR	0.684932	0.621118	0.653025	0.045123	6.90984	0.08	0.00118969
1606	P91038	64	P91038_64	ugt-28_C64	P91038_64 H2L0C9_64	ugt-28_C64 ugt-29_C64	UDP-GlucuronosylTransferase OS=Caenorhabditis elegans OX=6239 GN=ugt-28 PE=1 SV=1	RDEC[IPM]IGVK	0.632911	0.674265	0.653588	0.0292416	4.47401	0.065	0.107582
1607	O02266	458	O02266_458	alh-7_C458	O02266_458 G3MU66_170	alh-7_C458 alh-7_C170	ALdehyde deHydrogenase OS=Caenorhabditis elegans OX=6239 GN=alh-7 PE=1 SV=2	KLEVGMVGVNEGLISC[IPM]AEAAFGGVK	0.653595	NA	0.653595	NA	NA	0.12	1.64e-08
1608	O01918	81	O01918_81	bra-2_C81	O01918_81	bra-2_C81	BMP Receptor Associated protein family OS=Caenorhabditis elegans OX=6239 GN=bra-2 PE=1 SV=1	C[IPM]LVELTEK	NA	0.653595	0.653595	NA	NA	0.02	0.00907755
1609	Q94287	84	Q94287_84	bris-1_C84	Q94287_84	bris-1_C84	BRag/Iqsec/Schizo related Arf GEF family member OS=Caenorhabditis elegans OX=6239 GN=bris-1 PE=1 SV=3	C[IPM]GVSNSQR	NA	0.653595	0.653595	NA	NA	0.06	0.382647
1610	P34274	100	P34274_100	C02C2.6_C100	P34274_100	C02C2.6_C100	TIP41-like protein OS=Caenorhabditis elegans OX=6239 GN=C02C2.6 PE=3 SV=3	MVC[IPM]ADR	NA	0.653595	0.653595	NA	NA	0.08	0.218835
1611	G5EDW9	139	G5EDW9_139	CELE_D1043.1_C139	G5EDW9_139	CELE_D1043.1_C139	Uncharacterized protein OS=Caenorhabditis elegans OX=6239 GN=CELE_D1043.1 PE=1 SV=1	ATC[IPM]NALK	NA	0.653595	0.653595	NA	NA	0.06	0.0340991
1612	O44505	284	O44505_284	CELE_R02D3.7_C284	O44505_284	CELE_R02D3.7_C284	Uncharacterized protein OS=Caenorhabditis elegans OX=6239 GN=CELE_R02D3.7 PE=4 SV=1	KIDQTC[IPM]TAYLK	NA	0.653595	0.653595	NA	NA	0.09	0.0271865
1613	Q21270	209	Q21270_209	cogc-6_C209	Q21270_209	cogc-6_C209	Conserved oligomeric Golgi complex subunit 6 OS=Caenorhabditis elegans OX=6239 GN=cogc-6 PE=3 SV=1	SHAIIC[IPM]NNLK	NA	0.653595	0.653595	NA	NA	0.06	0.0444713
1614	U4PRN6	1249	U4PRN6_1249	eel-1_C1249	U4PRN6_1249 U4PMD1_1251 Q9GUP2_1249 U4PBK1_1249 U4PBJ5_1251 U4PBY0_1251 U4PBX5_1249 U4PES6_1251	eel-1_C1249 eel-1_C1251 eel-1_C1249 eel-1_C1249 eel-1_C1251 eel-1_C1251 eel-1_C1249 eel-1_C1251	Enhancer of EfL-1 mutant phenotype OS=Caenorhabditis elegans OX=6239 GN=eel-1 PE=1 SV=1	C[IPM]SNPALPQNFYTSGCHK	0.653595	NA	0.653595	NA	NA	0.05	0.0664721
1615	O45418	157	O45418_157	fkb-6_C157	O45418_157	fkb-6_C157	Peptidylprolyl isomerase OS=Caenorhabditis elegans OX=6239 GN=fkb-6 PE=1 SV=1	VLAHC[IPM]VGTYQGTEFYNR	0.653595	NA	0.653595	NA	NA	0.1	0.00473386
1616	G5EFZ1	303	G5EFZ1_303	ipgm-1_C303	G5EFZ1_303	ipgm-1_C303	2,3-bisphosphoglycerate-independent phosphoglycerate mutase OS=Caenorhabditis elegans OX=6239 GN=ipgm-1 PE=1 SV=1	YKDC[IPM]NSK	NA	0.653595	0.653595	NA	NA	0.24	0.365061
1617	O18147	239	O18147_239	kel-3_C239	O18147_239 Q8WQC4_241	kel-3_C239 kel-3_C241	KELch-repeat containing protein OS=Caenorhabditis elegans OX=6239 GN=kel-3 PE=1 SV=2	ILPC[IPM]VR	NA	0.653595	0.653595	NA	NA	0.08	0.229791
1618	G5ECF1	500	G5ECF1_500	smg-5_C500	G5ECF1_500	smg-5_C500	Nonsense-mediated mRNA decay protein OS=Caenorhabditis elegans OX=6239 GN=smg-5 PE=1 SV=1	SC[IPM]AEQLVQSAR	0.653595	NA	0.653595	NA	NA	0.04	0.421191
1619	O01485	1108	O01485_1108	soap-1_C1108	O01485_1108	soap-1_C1108	Sorting Of Apical Proteins OS=Caenorhabditis elegans OX=6239 GN=soap-1 PE=1 SV=1	QSVSC[IPM]LR	NA	0.653595	0.653595	NA	NA	0.03	0.0643111
1620	G5EE80	133	G5EE80_133	SRP54_C133	G5EE80_133	SRP54_C133	Signal recognition particle 54 kDa protein OS=Caenorhabditis elegans OX=6239 GN=SRP54 PE=1 SV=1	TC[IPM]LICADTFR	NA	0.653595	0.653595	NA	NA	0.12	0.0165043
1621	O61794	167	O61794_167	suco-1_C167	O61794_167	suco-1_C167	SUn (SUN) domain Containing Ossification factor homolog OS=Caenorhabditis elegans OX=6239 GN=suco-1 PE=1 SV=2	NPC[IPM]QSAK	0.653595	NA	0.653595	NA	NA	0.03	0.157882
1622	G5EF53	777	G5EF53_777	swsn-4_C777	G5EF53_777	swsn-4_C777	SWI/SNF nucleosome remodeling complex component OS=Caenorhabditis elegans OX=6239 GN=swsn-4 PE=1 SV=1	C[IPM]DQSALQK	NA	0.653595	0.653595	NA	NA	0.03	0.00409034
1623	H2KZ54	508	H2KZ54_508	tbc-7_C508	H2KZ54_508 Q8MQB0_451	tbc-7_C508 tbc-7_C451	TBC (Tre-2/Bub2/Cdc16) domain family OS=Caenorhabditis elegans OX=6239 GN=tbc-7 PE=1 SV=1	TIFC[IPM]EAFK	0.653595	NA	0.653595	NA	NA	0.04	0.0542795
1624	N1NTN5	1388	N1NTN5_1388	C14C10.5_C1388	N1NTN5_1388 Q17971_1404	C14C10.5_C1388 C14C10.5_C1404	Uncharacterized protein OS=Caenorhabditis elegans OX=6239 GN=C14C10.5 PE=1 SV=1	C[IPM]YGDVLTHAFR	0.649351	0.657895	0.653623	0.00604158	0.924323	0.085	0.000802764
1625	Q9GSX9	255	Q9GSX9_255	ric-8_C255	Q9GSX9_255	ric-8_C255	Synembryn OS=Caenorhabditis elegans OX=6239 GN=ric-8 PE=1 SV=1	TC[IPM]QILR	NA	0.653669	0.653669	NA	NA	0.03	0.113813
1626	Q22240	365	Q22240_365	CELE_T05H10.1_C365	Q22240_365	CELE_T05H10.1_C365	Ubiquitin carboxyl-terminal hydrolase OS=Caenorhabditis elegans OX=6239 GN=CELE_T05H10.1 PE=1 SV=2	C[IPM]TPGVQSPNR	0.645161	0.662252	0.653706	0.0120847	1.84865	0.09	0.058526
1627	U4PBT1	929	U4PBT1_929	tftc-1_C929	U4PBT1_929 U4PC56_929	tftc-1_C929 tftc-1_C929	Transcription Factor ThreeC subunit (GTF3C homolog) OS=Caenorhabditis elegans OX=6239 GN=tftc-1 PE=1 SV=1	TVQSLMAC[IPM]GVR	0.662364	0.645161	0.653763	0.0121642	1.86065	0.0775	0.0861963
1628	Q9XVZ2	79	Q9XVZ2_79	CELE_Y7A5A.1_C79	Q9XVZ2_79	CELE_Y7A5A.1_C79	Uncharacterized protein OS=Caenorhabditis elegans OX=6239 GN=CELE_Y7A5A.1 PE=1 SV=1	LPDSEQKPLC[IPM]TAR	0.636943	0.670741	0.653842	0.0238987	3.65512	0.0583333	0.0473416
1629	D7SFN6	331	D7SFN6_331	C56A3.6_C331	D7SFN6_331 D9N138_350 Q18874_410 D9N139_391	C56A3.6_C331 C56A3.6_C350 C56A3.6_C410 C56A3.6_C391	Uncharacterized protein OS=Caenorhabditis elegans OX=6239 GN=C56A3.6 PE=1 SV=1	AVGC[IPM]TIGK	NA	0.653846	0.653846	NA	NA	0.08	0.0120836
1630	Q9XU13	502	Q9XU13_502	sca-1_C502	Q9XU13_502 A8WI68_375 G5EEK8_502	sca-1_C502 sca-1_C375 sca-1_C502	Calcium-transporting ATPase OS=Caenorhabditis elegans OX=6239 GN=sca-1 PE=1 SV=1	SMSAYC[IPM]FPASGGSGAK	0.73664	0.57129	0.653965	0.11692	17.8787	0.0744444	0.00443765
1631	Q8I7N4	239	Q8I7N4_239	C27A12.7_C239	Q8I7N4_239 O01964_303	C27A12.7_C239 C27A12.7_C303	RING-type E3 ubiquitin transferase OS=Caenorhabditis elegans OX=6239 GN=C27A12.7 PE=1 SV=1	NGGCNQITC[IPM]K	0.729927	0.578035	0.653981	0.107404	16.4231	0.085	0.0560812
1632	Q95Q36	874	Q95Q36_874	CELE_W09G3.6_C874	Q95Q36_874	CELE_W09G3.6_C874	Uncharacterized protein OS=Caenorhabditis elegans OX=6239 GN=CELE_W09G3.6 PE=1 SV=1	C[IPM]ISNSSR	0.520833	0.787402	0.654117	0.188492	28.8163	0.07	0.261005
1633	Q17335	243	Q17335_243	H24K24.3_C243	Q17335_243	H24K24.3_C243	Alcohol dehydrogenase class-3 OS=Caenorhabditis elegans OX=6239 GN=H24K24.3 PE=2 SV=1	FFGATEC[IPM]INPK	0.678036	0.630274	0.654155	0.0337728	5.16281	0.0716667	0.0163876
1634	Q04908	225	Q04908_225	rpn-3_C225	Q04908_225	rpn-3_C225	26S proteasome non-ATPase regulatory subunit 3 OS=Caenorhabditis elegans OX=6239 GN=rpn-3 PE=1 SV=1	C[IPM]YLINR	0.654294	NA	0.654294	NA	NA	0.12	0.0784851
1635	B3CJ34	363	B3CJ34_363	gcn-1_C363	B3CJ34_363	gcn-1_C363	GCN (Yeast General Control Nondrepressible) homolog OS=Caenorhabditis elegans OX=6239 GN=gcn-1 PE=1 SV=2	C[IPM]SLMEGVGAIAK	0.690622	0.618321	0.654471	0.0511248	7.81162	0.0533333	0.104153
1636	P34271	369	P34271_369	cup-4_C369	P34271_369	cup-4_C369	Acetylcholine receptor-like protein cup-4 OS=Caenorhabditis elegans OX=6239 GN=cup-4 PE=1 SV=2	C[IPM]PVPQQLNK	0.628931	0.680272	0.654601	0.0363038	5.54594	0.055	0.00140839
1637	Q966L5	266	Q966L5_266	E01A2.2_C266	Q966L5_266	E01A2.2_C266	Serrate RNA effector molecule homolog OS=Caenorhabditis elegans OX=6239 GN=E01A2.2 PE=3 SV=1	TC[IPM]SVFLR	0.699301	0.60994	0.65462	0.0631877	9.65258	0.11	0.156412
1638	K8FE00	548	K8FE00_548	pod-1_C548	K8FE00_548 G5EDS2_548 K8ESK9_592 K8F7Z0_592	pod-1_C548 pod-1_C548 pod-1_C592 pod-1_C592	Uncharacterized protein OS=Caenorhabditis elegans OX=6239 GN=pod-1 PE=1 SV=1	SC[IPM]VVGQITSK	0.724638	0.584795	0.654717	0.0988835	15.1033	0.06	0.00176362
1639	Q18115	228	Q18115_228	rpn-2_C228	Q18115_228	rpn-2_C228	26S proteasome non-ATPase regulatory subunit 1 OS=Caenorhabditis elegans OX=6239 GN=rpn-2 PE=3 SV=4	C[IPM]PSPDMSK	0.765981	0.543542	0.654761	0.157287	24.0221	0.07625	0.0506279
1640	Q93545	185	Q93545_185	CELE_F20G2.2_C185	Q93545_185	CELE_F20G2.2_C185	Uncharacterized protein OS=Caenorhabditis elegans OX=6239 GN=CELE_F20G2.2 PE=1 SV=1	SC[IPM]SIDLAK	0.703574	0.606061	0.654817	0.0689523	10.53	0.0725	0.0996585
1641	P34305	821	P34305_821	rha-2_C821	P34305_821	rha-2_C821	Putative ATP-dependent RNA helicase rha-2 OS=Caenorhabditis elegans OX=6239 GN=rha-2 PE=3 SV=2	WC[IPM]SHTGAR	0.918464	0.391294	0.654879	0.372765	56.9212	0.0641667	0.136363
1642	Q9GYM9	166	Q9GYM9_166	endu-2_C166	Q9GYM9_166	endu-2_C166	ENDonuclease, poly(U) specific OS=Caenorhabditis elegans OX=6239 GN=endu-2 PE=1 SV=2	NQALGSC[IPM]GFK	0.655175	NA	0.655175	NA	NA	0.165	0.0299469
1643	Q19554	225	Q19554_225	abcf-1_C225	Q19554_225	abcf-1_C225	ABC transporter, class F OS=Caenorhabditis elegans OX=6239 GN=abcf-1 PE=1 SV=1	EMQEKPC[IPM]TDFSGGWR PC[IPM]TDFSGGWR	0.473015	0.837569	0.655292	0.257778	39.3379	0.09875	0.0255787
1644	Q9N4I4	65	Q9N4I4_65	rpl-1_C65	Q9N4I4_65 Q95Y46_4	rpl-1_C65 rpl-1_C4	60S ribosomal protein L10a OS=Caenorhabditis elegans OX=6239 GN=rpl-1 PE=3 SV=1	VC[IPM]VFGDQHHLDEAAAGDIPSMSADDLKK VC[IPM]VFGDQHHLDEAAAGDIPSMSADDLK	0.456956	0.854701	0.655829	0.281248	42.8844	0.1475	0.0138154
1645	H2KYN6	273	H2KYN6_273	smk-1_C273	H2KYN6_273 H2KYN7_37	smk-1_C273 smk-1_C37	SMEK (Dictyostelium Suppressor of MEK null) homolog OS=Caenorhabditis elegans OX=6239 GN=smk-1 PE=1 SV=1	IC[IPM]EVQGR	0.645161	0.666667	0.655914	0.0152066	2.31838	0.0966667	0.117381
1646	Q21436	1054	Q21436_1054	npp-3_C1054	Q21436_1054	npp-3_C1054	Nuclear Pore complex Protein OS=Caenorhabditis elegans OX=6239 GN=npp-3 PE=1 SV=1	LVSITC[IPM]PFSK	0.656371	NA	0.656371	NA	NA	0.1	0.0935374
1647	Q10576	521	Q10576_521	dpy-18_C521	Q10576_521	dpy-18_C521	Prolyl 4-hydroxylase subunit alpha-1 OS=Caenorhabditis elegans OX=6239 GN=dpy-18 PE=1 SV=2	RPC[IPM]GLK	0.566395	0.746471	0.656433	0.127333	19.3977	0.0438095	0.125463
1648	Q9XW17	78	Q9XW17_78	car-1_C78	Q9XW17_78	car-1_C78	Cytokinesis, Apoptosis, RNA-associated OS=Caenorhabditis elegans OX=6239 GN=car-1 PE=1 SV=1	DLIVC[IPM]DTPK	0.632911	0.680272	0.656592	0.0334891	5.10044	0.125	0.0827004
1649	O17244	546	O17244_546	tsr-1_C546	O17244_546	tsr-1_C546	Transporter of SR proteins OS=Caenorhabditis elegans OX=6239 GN=tsr-1 PE=1 SV=3	VEEAIC[IPM]SLTR	0.67229	0.641026	0.656658	0.0221076	3.36668	0.105	0.00156552
1650	D6R8W9	663	D6R8W9_663	rbc-1_C663	D6R8W9_663 J7S122_663	rbc-1_C663 rbc-1_C663	RaBConnectin related OS=Caenorhabditis elegans OX=6239 GN=rbc-1 PE=1 SV=4	ITPVGPLC[IPM]K	0.669503	0.643889	0.656696	0.0181117	2.758	0.0308333	0.0310144
1651	G5EEY5	215	G5EEY5_215	pbrm-1_C215	G5EEY5_215	pbrm-1_C215	PolyBRoMo domain containing OS=Caenorhabditis elegans OX=6239 GN=pbrm-1 PE=1 SV=1	LLC[IPM]PPFR	0.625	0.689495	0.657247	0.0456047	6.93874	0.0491667	0.24648
1652	Q93235	165	Q93235_165	nkb-1_C165	Q93235_165	nkb-1_C165	Sodium/potassium-transporting ATPase subunit beta-1 OS=Caenorhabditis elegans OX=6239 GN=nkb-1 PE=1 SV=1	NPDALPC[IPM]R ECGAGDSNDDLEKNPDALPC[IPM]R	0.780312	0.534759	0.657536	0.173632	26.4065	0.0783333	0.048244
1653	Q09373	273	Q09373_273	fzy-1_C273	Q09373_273	fzy-1_C273	WD repeat-containing protein fzy-1 OS=Caenorhabditis elegans OX=6239 GN=fzy-1 PE=1 SV=2	C[IPM]ASIAWR	0.620915	0.694444	0.65768	0.0519931	7.90554	0.0975	0.102986
1654	G5EBK4	35	G5EBK4_35	atg-7_C35	G5EBK4_35	atg-7_C35	AuTophaGy (Yeast Atg homolog) OS=Caenorhabditis elegans OX=6239 GN=atg-7 PE=1 SV=1	C[IPM]ISSQLSLHQTEGFK	NA	0.657895	0.657895	NA	NA	0.11	0.000110053
1655	P47207	529	P47207_529	cct-2_C529	P47207_529	cct-2_C529	T-complex protein 1 subunit beta OS=Caenorhabditis elegans OX=6239 GN=cct-2 PE=1 SV=2	AQDNRPC[IPM]	0.657895	NA	0.657895	NA	NA	0.08	0.110429
1656	O61217	98	O61217_98	CELE_K02D7.1_C98	O61217_98 U4PSA1_115	CELE_K02D7.1_C98 CELE_K02D7.1_C115	Purine nucleoside phosphorylase OS=Caenorhabditis elegans OX=6239 GN=CELE_K02D7.1 PE=1 SV=1	VVC[IPM]LQGR	0.657895	NA	0.657895	NA	NA	0.07	0.051399
1657	G5EGQ8	246	G5EGQ8_246	CELE_T11G6.5_C246	G5EGQ8_246 G5EDY1_303	CELE_T11G6.5_C246 CELE_T11G6.5_C303	Uncharacterized protein OS=Caenorhabditis elegans OX=6239 GN=CELE_T11G6.5 PE=1 SV=1	TVPSILNC[IPM]TK	0.657895	NA	0.657895	NA	NA	0.03	0.055958
1658	O61936	120	O61936_120	CELE_T24A6.7_C120	O61936_120	CELE_T24A6.7_C120	Uncharacterized protein OS=Caenorhabditis elegans OX=6239 GN=CELE_T24A6.7 PE=1 SV=1	FSQNNVC[IPM]R	NA	0.657895	0.657895	NA	NA	0.04	0.0414065
1659	Q9N534	494	Q9N534_494	CELE_Y32H12A.7_C494	Q9N534_494	CELE_Y32H12A.7_C494	Uncharacterized protein OS=Caenorhabditis elegans OX=6239 GN=CELE_Y32H12A.7 PE=1 SV=2	LLLHQSPFQQC[IPM]NDPER	0.657895	NA	0.657895	NA	NA	0.09	0.0864857
1660	Q9BL64	58	Q9BL64_58	CELE_Y54H5A.2_C58	Q9BL64_58	CELE_Y54H5A.2_C58	Uncharacterized protein OS=Caenorhabditis elegans OX=6239 GN=CELE_Y54H5A.2 PE=1 SV=2	AIC[IPM]QLCEATSSDR	0.657895	NA	0.657895	NA	NA	0.33	0.000351194
1661	P34574	928	P34574_928	chc-1_C928	P34574_928	chc-1_C928	Probable clathrin heavy chain 1 OS=Caenorhabditis elegans OX=6239 GN=chc-1 PE=1 SV=1	GQC[IPM]DAELINVCNENSLFK	0.657895	NA	0.657895	NA	NA	0.13	7.43e-06
1662	P39055	729	P39055_729	dyn-1_C729	P39055_729 Q9U9I9_729	dyn-1_C729 dyn-1_C729	Dynamin OS=Caenorhabditis elegans OX=6239 GN=dyn-1 PE=1 SV=3	MYHAC[IPM]K	NA	0.657895	0.657895	NA	NA	0.06	0.271028
1663	Q09580	250	Q09580_250	gmps-1_C250	Q09580_250	gmps-1_C250	Probable GMP synthase [glutamine-hydrolyzing] OS=Caenorhabditis elegans OX=6239 GN=gmps-1 PE=3 SV=3	VVGCC[IPM]GNFTIQNR	NA	0.657895	0.657895	NA	NA	0.06	0.42361
1664	V6CJX7	1227	V6CJX7_1227	hecd-1_C1227	V6CJX7_1227 V6CL75_1196 V6CIS8_1192 V6CLA7_1233 V6CLC0_1229 V6CL74_1194 V6CIS4_1190 V6CLA2_1231	hecd-1_C1227 hecd-1_C1196 hecd-1_C1192 hecd-1_C1233 hecd-1_C1229 hecd-1_C1194 hecd-1_C1190 hecd-1_C1231	HECtD1 ubiquitin ligase homolog OS=Caenorhabditis elegans OX=6239 GN=hecd-1 PE=1 SV=1	ITC[IPM]SDTR	NA	0.657895	0.657895	NA	NA	0.03	0.0695739
1665	Q9N4D9	163	Q9N4D9_163	homt-1_C163	Q9N4D9_163	homt-1_C163	Alpha N-terminal protein methyltransferase 1 OS=Caenorhabditis elegans OX=6239 GN=homt-1 PE=2 SV=2	GLKPGGC[IPM]IVLK	0.657895	NA	0.657895	NA	NA	0.05	0.0178538
1666	Q9XWW1	100	Q9XWW1_100	hpo-21_C100	Q9XWW1_100	hpo-21_C100	Probable signal peptidase complex subunit 2 OS=Caenorhabditis elegans OX=6239 GN=hpo-21 PE=3 SV=1	DC[IPM]IYEATEVDGK	0.657895	NA	0.657895	NA	NA	0.08	0.000603552
1667	Q93795	191	Q93795_191	hpo-31_C191	Q93795_191	hpo-31_C191	Uncharacterized protein OS=Caenorhabditis elegans OX=6239 GN=hpo-31 PE=1 SV=2	ISDC[IPM]TEHEHDTIQAIVENK	NA	0.657895	0.657895	NA	NA	0.04	4.73e-06
1668	Q23092	135	Q23092_135	lbp-4_C135	Q23092_135	lbp-4_C135	Fatty acid-binding protein homolog 4 OS=Caenorhabditis elegans OX=6239 GN=lbp-4 PE=3 SV=1	MENNGIVC[IPM]R	NA	0.657895	0.657895	NA	NA	0.13	0.0105577
1669	G5EFP3	415	G5EFP3_415	mrp-4_C415	G5EFP3_415	mrp-4_C415	Uncharacterized protein OS=Caenorhabditis elegans OX=6239 GN=mrp-4 PE=1 SV=1	VQTC[IPM]LTAAVYR	0.657895	NA	0.657895	NA	NA	0.14	0.00232546
1670	O18000	205	O18000_205	pes-9_C205	O18000_205	pes-9_C205	Patterned Expression Site OS=Caenorhabditis elegans OX=6239 GN=pes-9 PE=1 SV=1	KPC[IPM]LTYGLR	0.657895	NA	0.657895	NA	NA	0.12	0.0664906
1671	G5EFN0	326	G5EFN0_326	ppfr-1_C326	G5EFN0_326 G5EFI6_326 G5ECH5_398 G5ED93_326	ppfr-1_C326 ppfr-1_C326 ppfr-1_C398 ppfr-1_C326	Protein Phosphatase Four Regulatory subunit OS=Caenorhabditis elegans OX=6239 GN=ppfr-1 PE=1 SV=1	VAEC[IPM]ASNQVR	NA	0.657895	0.657895	NA	NA	0.05	0.000875963
1672	Q18990	1306	Q18990_1306	pyr-1_C1306	Q18990_1306	pyr-1_C1306	CAD protein OS=Caenorhabditis elegans OX=6239 GN=pyr-1 PE=1 SV=2	C[IPM]DAYLK	0.657895	NA	0.657895	NA	NA	0.04	0.13205
1673	Q9XU13	351	Q9XU13_351	sca-1_C351	Q9XU13_351 A8WI68_224 G5EEK8_351	sca-1_C351 sca-1_C224 sca-1_C351	Calcium-transporting ATPase OS=Caenorhabditis elegans OX=6239 GN=sca-1 PE=1 SV=1	SLPSVETLGCTSVIC[IPM]SDK	NA	0.657895	0.657895	NA	NA	0.06	2.34e-07
1674	G5EBY5	537	G5EBY5_537	sipa-1_C537	G5EBY5_537 G5EBQ9_528 H2L2C1_537 L8E7Y6_537 H2L2C2_537 H2L2C3_537	sipa-1_C537 sipa-1_C528 sipa-1_C537 sipa-1_C537 sipa-1_C537 sipa-1_C537	SIPA (Vertebrate Signal-Induced Proliferation-Associated) homolog OS=Caenorhabditis elegans OX=6239 GN=sipa-1 PE=1 SV=1	GAC[IPM]FSK	NA	0.657895	0.657895	NA	NA	0.02	0.151131
1675	Q23652	240	Q23652_240	usip-1_C240	Q23652_240	usip-1_C240	U Six snRNA Interacting Protein OS=Caenorhabditis elegans OX=6239 GN=usip-1 PE=1 SV=2	C[IPM]FNENSAFK	0.657895	NA	0.657895	NA	NA	0.11	0.0113769
1676	Q19545	2543	Q19545_2543	utp-20_C2543	Q19545_2543	utp-20_C2543	UTP small subunit (SSU) processome component homolog OS=Caenorhabditis elegans OX=6239 GN=utp-20 PE=1 SV=2	VATC[IPM]QK	0.657895	NA	0.657895	NA	NA	0.03	0.269421
1677	Q9U367	86	Q9U367_86	CELE_T16G1.9_C86	Q9U367_86	CELE_T16G1.9_C86	Uncharacterized protein OS=Caenorhabditis elegans OX=6239 GN=CELE_T16G1.9 PE=1 SV=1	TAYQC[IPM]CK	0.687293	0.628956	0.658125	0.0412509	6.26795	0.0675	0.0613802
1678	P27639	63	P27639_63	inf-1_C63	P27639_63	inf-1_C63	Eukaryotic initiation factor 4A OS=Caenorhabditis elegans OX=6239 GN=inf-1 PE=2 SV=1	AIVPC[IPM]TTGK IVPC[IPM]TTGK	0.673996	0.642299	0.658147	0.0224134	3.40553	0.016	0.097136
1679	P53016	308	P53016_308	rfc-4_C308	P53016_308	rfc-4_C308	Replication factor C subunit 4 OS=Caenorhabditis elegans OX=6239 GN=rfc-4 PE=1 SV=1	LVATC[IPM]EK	0.671141	0.645161	0.658151	0.0183704	2.79121	0.1	0.317773
1680	O16521	36	O16521_36	hpo-19_C36	O16521_36	hpo-19_C36	NADH-cytochrome b5 reductase OS=Caenorhabditis elegans OX=6239 GN=hpo-19 PE=1 SV=1	ATNTCPFSLC[IPM]K	0.658328	NA	0.658328	NA	NA	0.14	0.0608238
1681	Q9GRZ2	864	Q9GRZ2_864	prp-6_C864	Q9GRZ2_864	prp-6_C864	Yeast PRP (Splicing factor) related OS=Caenorhabditis elegans OX=6239 GN=prp-6 PE=1 SV=3	C[IPM]EHNPHVLIAAAR	0.647508	0.669583	0.658545	0.0156095	2.3703	0.10125	0.00319294
1682	Q21219	50	Q21219_50	pept-1_C50	Q21219_50	pept-1_C50	Peptide transporter family 1 OS=Caenorhabditis elegans OX=6239 GN=pept-1 PE=2 SV=2	C[IPM]IVSNEFCER TTLC[IPM]IVSNEFCER	0.658574	NA	0.658574	NA	NA	0.0466667	0.013956
1683	G5EE72	522	G5EE72_522	mrp-5_C522	G5EE72_522	mrp-5_C522	Uncharacterized protein OS=Caenorhabditis elegans OX=6239 GN=mrp-5 PE=1 SV=1	GEHIAVIGAVGC[IPM]GK RGEHIAVIGAVGC[IPM]GK	0.713338	0.604013	0.658676	0.0773043	11.7363	0.113333	0.0442896
1684	Q93169	254	Q93169_254	C01G10.9_C254	Q93169_254	C01G10.9_C254	Methylthioribose-1-phosphate isomerase OS=Caenorhabditis elegans OX=6239 GN=C01G10.9 PE=3 SV=1	NHQVDC[IPM]VLTGADNVAR	NA	0.658824	0.658824	NA	NA	0.06	0.026783
1685	Q6BER5	726	Q6BER5_726	nurf-1_C726	Q6BER5_726 A0A0K3AR10_726 A0A0K3ATY3_605 A0A0K3ARK1_605 B6VQ92_726 H2FLJ6_726	nurf-1_C726 nurf-1_C726 nurf-1_C605 nurf-1_C605 nurf-1_C726 nurf-1_C726	Nucleosome-remodeling factor subunit NURF301-like OS=Caenorhabditis elegans OX=6239 GN=nurf-1 PE=1 SV=2	LVTC[IPM]LLK	0.578035	0.740741	0.659388	0.115051	17.4481	0.06	0.0383125
1686	Q18967	164	Q18967_164	eif-3.F_C164	Q18967_164	eif-3.F_C164	Eukaryotic translation initiation factor 3 subunit F OS=Caenorhabditis elegans OX=6239 GN=eif-3.F PE=3 SV=1	AGIPGAAGPHC[IPM]AIFNPLR	0.840336	0.478469	0.659403	0.255879	38.8046	0.1	0.0551247
1687	Q9N4J8	457	Q9N4J8_457	cct-3_C457	Q9N4J8_457	cct-3_C457	T-complex protein 1 subunit gamma OS=Caenorhabditis elegans OX=6239 GN=cct-3 PE=3 SV=3	TLIQNC[IPM]GGSTIR	0.66965	0.649351	0.6595	0.0143535	2.17642	0.03	0.00291574
1688	A5JYW9	1007	A5JYW9_1007	sin-3_C1007	A5JYW9_1007	sin-3_C1007	Paired amphipathic helix protein sin-3 OS=Caenorhabditis elegans OX=6239 GN=sin-3 PE=2 SV=1	SKPLVNQIEQIC[IPM]EER	0.669643	0.649378	0.65951	0.0143294	2.17273	0.0975	0.152919
1689	Q18038	342	Q18038_342	let-716_C342	Q18038_342	let-716_C342	Uncharacterized protein OS=Caenorhabditis elegans OX=6239 GN=let-716 PE=1 SV=3	C[IPM]TVIDVLPTK	0.659676	NA	0.659676	NA	NA	0.113333	0.00310626
1690	Q17693	523	Q17693_523	mthf-1_C523	Q17693_523	mthf-1_C523	Probable methylenetetrahydrofolate reductase OS=Caenorhabditis elegans OX=6239 GN=mthf-1 PE=3 SV=2	PGGYC[IPM]YQK	0.634671	0.684932	0.659801	0.0355396	5.38641	0.1	0.00925851
1691	Q9N3L2	483	Q9N3L2_483	xpd-1_C483	Q9N3L2_483	xpd-1_C483	XPD (Xeroderma Pigmentosum complementation group D) related OS=Caenorhabditis elegans OX=6239 GN=xpd-1 PE=1 SV=5	PC[IPM]LSPLVVAR	0.673077	0.646558	0.659817	0.0187519	2.84198	0.0416667	0.0206438
[truncated: 3,762 more rows]
