# Supplementary material for: Global profiling of distinct cysteine redox forms reveals wide-ranging redox regulation in C. elegans
Source: Nat Commun. 2021 Mar 3;12:1415. doi: 10.1038/s41467-021-21686-3 (PMC7930113; doi:10.1038/s41467-021-21686-3)
Supplement: Supplementary file 6 — Supplementary Data 3 [file 41467_2021_21686_MOESM6_ESM.xlsx]

## Sheet: Legend
Supplementary Data 3. Quantitative S-sulfenylome analysis of C. elegans. Protein lysates obtained from C. elegans were treated with or without H2O2 (5 mM, 5 min) and labeled with 5 mM of BTD. The BTD-labeled proteome was then processed into tryptic peptides. The resulting probe-labeled peptides were conjugated with both light and heavy azido-UV-cleavable-biotin (Az-UV-biotin) reagents (1:1) via C…

## Sheet: SOH
Rank	Leading Uniprot Accession #	Site	Leading Accession_Site	Leading GN_site	Accession_site All	GN_site All	Description	Modified sequence	Ratio L/H Rep1	Ratio L/H Rep2	Ave. Ratio L/H	SD Ratio	CV(%)	Interference score	Indentification score	Functional annotation
204	O01541	240	O01541_240	aars-2_C240	O01541_240	aars-2_C240	Alanine--tRNA ligase, cytoplasmic OS=Caenorhabditis elegans OX=6239 GN=aars-2 PE=2 SV=1	HIDC[BTD]GLGLER	1.47059	2.27273	1.87166	0.567198	30.3046	0.055	0.019819
1240	O01541	75	O01541_75	aars-2_C75	O01541_75	aars-2_C75	Alanine--tRNA ligase, cytoplasmic OS=Caenorhabditis elegans OX=6239 GN=aars-2 PE=2 SV=1	AVNTQKC[BTD]IR	1.01732	NA	1.01732	NA	NA	0.0633333	0.0234358
56	O44503	146	O44503_146	aass-1_C146	O44503_146 U4PFH6_146	aass-1_C146 aass-1_C146	AminoAdipate-Semialdehyde Synthase homolog OS=Caenorhabditis elegans OX=6239 GN=aass-1 PE=1 SV=1	IC[BTD]DDKGK	1.66667	3.33333	2.5	1.17851	47.1405	0.065	0.148751
747	O44503	576	O44503_576	aass-1_C576	O44503_576 U4PFH6_594	aass-1_C576 aass-1_C594	AminoAdipate-Semialdehyde Synthase homolog OS=Caenorhabditis elegans OX=6239 GN=aass-1 PE=1 SV=1	MC[BTD]ISNQR	NA	1.2987	1.2987	NA	NA	0.08	0.28974
1508	Q9U2K8	177	Q9U2K8_177	abce-1_C177	Q9U2K8_177	abce-1_C177	ABC transporter, class E OS=Caenorhabditis elegans OX=6239 GN=abce-1 PE=1 SV=1	C[BTD]VIKPQYVDQIPR	0.595238	NA	0.595238	NA	NA	0.09	0.000309519
276	Q9U2K8	76	Q9U2K8_76	abce-1_C76	Q9U2K8_76	abce-1_C76	ABC transporter, class E OS=Caenorhabditis elegans OX=6239 GN=abce-1 PE=1 SV=1	KC[BTD]PYDAIK	1.29167	2.17391	1.73279	0.623842	36.0022	0.065	0.106631
1135	Q20306	67	Q20306_67	abcf-3_C67	Q20306_67	abcf-3_C67	ABC transporter, class F OS=Caenorhabditis elegans OX=6239 GN=abcf-3 PE=1 SV=1	NAC[BTD]QQLLK	1.07527	NA	1.07527	NA	NA	0.03	0.0227987
788	H2KZG6	252	H2KZG6_252	acdh-1_C252	H2KZG6_252 Q8IAB6_159	acdh-1_C252 acdh-1_C159	Acyl CoA DeHydrogenase OS=Caenorhabditis elegans OX=6239 GN=acdh-1 PE=1 SV=1	ASSTC[BTD]QVHFDNVR	1.05945	1.4881	1.27377	0.303095	23.795	0.114167	0.00585284
491	Q19057	316	Q19057_316	acdh-12_C316	Q19057_316	acdh-12_C316	Acyl CoA DeHydrogenase OS=Caenorhabditis elegans OX=6239 GN=acdh-12 PE=1 SV=1	FGIPAAC[BTD]TGAMK	1.12374	1.85759	1.49066	0.518909	34.8106	0.135	0.000634464
912	O44549	244	O44549_244	acdh-3_C244	O44549_244	acdh-3_C244	Acyl CoA DeHydrogenase OS=Caenorhabditis elegans OX=6239 GN=acdh-3 PE=1 SV=1	ASSTC[BTD]SVHFDNVR	1.24613	1.15403	1.20008	0.0651231	5.42655	0.03125	0.00116038
877	O44549	272	O44549_272	acdh-3_C272	O44549_272 H2KZG6_280 Q8IAB6_187	acdh-3_C272 acdh-1_C280 acdh-1_C187	Acyl CoA DeHydrogenase OS=Caenorhabditis elegans OX=6239 GN=acdh-3 PE=1 SV=1	YAIEC[BTD]LNAGR	1.21951	NA	1.21951	NA	NA	0.06	0.0754052
74	Q95YB2	20	Q95YB2_20	acdh-9_C20	Q95YB2_20	acdh-9_C20	Acyl CoA DeHydrogenase OS=Caenorhabditis elegans OX=6239 GN=acdh-9 PE=1 SV=1	SSSYC[BTD]LRPGVGLER	NA	2.38095	2.38095	NA	NA	0.42	0.15193
158	Q95YB2	239	Q95YB2_239	acdh-9_C239	Q95YB2_239	acdh-9_C239	Acyl CoA DeHydrogenase OS=Caenorhabditis elegans OX=6239 GN=acdh-9 PE=1 SV=1	ILTFEDC[BTD]KVPITNQIGK	NA	1.96078	1.96078	NA	NA	0.04	0.0196888
1362	Q95YB2	271	Q95YB2_271	acdh-9_C271	Q95YB2_271	acdh-9_C271	Acyl CoA DeHydrogenase OS=Caenorhabditis elegans OX=6239 GN=acdh-9 PE=1 SV=1	INIASC[BTD]SLGAAQR	0.934579	NA	0.934579	NA	NA	0.07	0.000520739
899	Q95YB2	339	Q95YB2_339	acdh-9_C339	Q95YB2_339	acdh-9_C339	Acyl CoA DeHydrogenase OS=Caenorhabditis elegans OX=6239 GN=acdh-9 PE=1 SV=1	VALC[BTD]AMAK	1.20482	NA	1.20482	NA	NA	0.17	0.228278
1044	Q95R12	214	Q95R12_214	acl-11_C214	Q95R12_214	acl-11_C214	ACyLtransferase-like OS=Caenorhabditis elegans OX=6239 GN=acl-11 PE=1 SV=2	QPMQNVLC[BTD]PR	1.1236	NA	1.1236	NA	NA	0.14	0.0306112
235	O01882	318	O01882_318	acl-14_C318	O01882_318	acl-14_C318	ACyLtransferase-like OS=Caenorhabditis elegans OX=6239 GN=acl-14 PE=1 SV=3	EKC[BTD]DIAVNYK	NA	1.81818	1.81818	NA	NA	0.12	0.113018
108	P53585	633	P53585_633	acly-1_C633	P53585_633	acly-1_C633	Probable ATP-citrate synthase OS=Caenorhabditis elegans OX=6239 GN=acly-1 PE=3 SV=1	GVTLVGPATVGGIKPGC[BTD]FK	NA	2.12766	2.12766	NA	NA	0.06	2.57e-05
970	P90731	629	P90731_629	acly-2_C629	P90731_629	acly-2_C629	ATP-citrate synthase OS=Caenorhabditis elegans OX=6239 GN=acly-2 PE=1 SV=1	GVTLIGPATVGGIKPGC[BTD]FK	1.16279	NA	1.16279	NA	NA	0.1	0.00170201
696	Q23500	48	Q23500_48	aco-1_C48	Q23500_48	aco-1_C48	Probable cytoplasmic aconitate hydratase OS=Caenorhabditis elegans OX=6239 GN=aco-1 PE=1 SV=1	HC[BTD]DEFHVLK	1.31579	1.33765	1.32672	0.0154603	1.1653	0.055	0.0131654
790	P34455	123	P34455_123	aco-2_C123	P34455_123	aco-2_C123	Probable aconitate hydratase, mitochondrial OS=Caenorhabditis elegans OX=6239 GN=aco-2 PE=3 SV=2	TAVPSTIHC[BTD]DHLIEAQK	1.31083	1.23457	1.2727	0.0539253	4.23708	0.075	4.42e-05
998	P34355	367	P34355_367	acox-1.5_C367	P34355_367	acox-1.5_C367	Probable peroxisomal acyl-coenzyme A oxidase 1.5 OS=Caenorhabditis elegans OX=6239 GN=acox-1.5 PE=3 SV=1	QMTENC[BTD]IK	0.944742	1.35135	1.14805	0.287517	25.044	0.105	0.0718393
503	Q20264	341	Q20264_341	acs-11_C341	Q20264_341	acs-11_C341	Fatty Acid CoA Synthetase family OS=Caenorhabditis elegans OX=6239 GN=acs-11 PE=1 SV=3	AGTVGPAVQGVGC[BTD]R	1.25	1.69492	1.47246	0.314603	21.3658	0.115	0.00310906
1454	V6CLI5	364	V6CLI5_364	acs-13_C364	V6CLI5_364 Q9N302_357 V6CK48_314	acs-13_C364 acs-13_C357 acs-13_C314	Fatty Acid CoA Synthetase family OS=Caenorhabditis elegans OX=6239 GN=acs-13 PE=1 SV=1	VIESVCFC[BTD]VGAK	0.793651	0.78125	0.78745	0.00876869	1.11355	0.12	0.0113518
1423	Q19339	469	Q19339_469	acs-14_C469	Q19339_469	acs-14_C469	Fatty Acid CoA Synthetase family OS=Caenorhabditis elegans OX=6239 GN=acs-14 PE=1 SV=1	IRDC[BTD]AVIGIPDAK	0.847458	NA	0.847458	NA	NA	0.22	0.00242155
564	Q20121	235	Q20121_235	acs-4_C235	Q20121_235	acs-4_C235	Fatty Acid CoA Synthetase family OS=Caenorhabditis elegans OX=6239 GN=acs-4 PE=1 SV=2	KC[BTD]PTLK	1.04466	1.81818	1.43142	0.546966	38.2114	0.047	0.27228
325	Q20121	657	Q20121_657	acs-4_C657	Q20121_657	acs-4_C657	Fatty Acid CoA Synthetase family OS=Caenorhabditis elegans OX=6239 GN=acs-4 PE=1 SV=2	TMC[BTD]EDKK	1.31579	2	1.65789	0.48381	29.1822	0.065	0.0856361
1515	Q9XWD1	613	Q9XWD1_613	acs-5_C613	Q9XWD1_613	acs-5_C613	Fatty Acid CoA Synthetase family OS=Caenorhabditis elegans OX=6239 GN=acs-5 PE=1 SV=1	KIEEIC[BTD]NDEK	0.505051	NA	0.505051	NA	NA	0.07	0.0193706
1471	Q8T8B9	282	Q8T8B9_282	acsd-1_C282	Q8T8B9_282 Q95Y54_233	acsd-1_C282 acsd-1_C233	2-amino-3-carboxymuconate-6-semialdehyde decarboxylase OS=Caenorhabditis elegans OX=6239 GN=acsd-1 PE=2 SV=1	LC[BTD]FAHGGGAYPQIR	0.757576	NA	0.757576	NA	NA	0.24	0.00175967
1409	P10984	286	P10984_286	act-2_C286	P10984_286 P10986_286 P0DM41_286 P0DM42_286 Q6A8K1_272 Q95ZL1_242	act-2_C286 act-4_C286 act-1_C286 act-3_C286 act-4_C272 act-4_C242	Actin-2 OS=Caenorhabditis elegans OX=6239 GN=act-2 PE=3 SV=3	C[BTD]DIDIR	0.836952	0.911765	0.874358	0.0529006	6.05022	0.1225	0.139844
275	Q9U3D6	230	Q9U3D6_230	adr-1_C230	Q9U3D6_230	adr-1_C230	A-to-I RNA editing regulator adr-1 OS=Caenorhabditis elegans OX=6239 GN=adr-1 PE=1 SV=2	QKC[BTD]SELVVR	1.39544	2.08333	1.73938	0.486417	27.9649	0.13375	0.0977077
834	Q9U3D6	628	Q9U3D6_628	adr-1_C628	Q9U3D6_628	adr-1_C628	A-to-I RNA editing regulator adr-1 OS=Caenorhabditis elegans OX=6239 GN=adr-1 PE=1 SV=2	VSPLC[BTD]R	1.06383	1.42857	1.2462	0.257911	20.6958	0.045	0.123956
393	O45218	205	O45218_205	ads-1_C205	O45218_205	ads-1_C205	Alkyldihydroxyacetonephosphate synthase OS=Caenorhabditis elegans OX=6239 GN=ads-1 PE=2 SV=1	ENLTC[BTD]R	1.11111	2.06207	1.58659	0.672433	42.3822	0.055	0.248793
882	O45218	278	O45218_278	ads-1_C278	O45218_278	ads-1_C278	Alkyldihydroxyacetonephosphate synthase OS=Caenorhabditis elegans OX=6239 GN=ads-1 PE=2 SV=1	QC[BTD]QVPR	1.11835	1.31579	1.21707	0.139612	11.4712	0.065	0.20649
801	O45218	470	O45218_470	ads-1_C470	O45218_470	ads-1_C470	Alkyldihydroxyacetonephosphate synthase OS=Caenorhabditis elegans OX=6239 GN=ads-1 PE=2 SV=1	VLSLC[BTD]R	1.26582	NA	1.26582	NA	NA	0.04	0.0637256
862	O45218	494	O45218_494	ads-1_C494	O45218_494	ads-1_C494	Alkyldihydroxyacetonephosphate synthase OS=Caenorhabditis elegans OX=6239 GN=ads-1 PE=2 SV=1	AQGVTHPVLANC[BTD]R	1.06383	1.38889	1.22636	0.229851	18.7426	0.05	0.00015157
1241	O45218	538	O45218_538	ads-1_C538	O45218_538	ads-1_C538	Alkyldihydroxyacetonephosphate synthase OS=Caenorhabditis elegans OX=6239 GN=ads-1 PE=2 SV=1	DEIIAC[BTD]GGSISHHHGVGK	1.23457	0.8	1.01728	0.307286	30.2065	0.1	0.00208084
261	Q21774	262	Q21774_262	adsl-1_C262	Q21774_262	adsl-1_C262	Adenylosuccinate lyase OS=Caenorhabditis elegans OX=6239 GN=adsl-1 PE=1 SV=1	KVC[BTD]TDIR	1.75439	NA	1.75439	NA	NA	0.04	0.100072
1404	P91134	63	P91134_63	adss-1_C63	P91134_63	adss-1_C63	Adenylosuccinate synthetase OS=Caenorhabditis elegans OX=6239 GN=adss-1 PE=3 SV=3	C[BTD]QGGNNAGHTVVANGR	0.877193	NA	0.877193	NA	NA	0.08	0.000310341
10	O62334	361	O62334_361	agl-1_C361	O62334_361	agl-1_C361	AGL (Amylo-1,6-GLucosidase, 4-alpha-glucanotransferase) glycogen debranching enzyme OS=Caenorhabditis elegans OX=6239 GN=agl-1 PE=1 SV=1	VEKC[BTD]VR	2.22222	4.54545	3.38384	1.64277	48.5476	0.06	0.231815
281	Q94055	337	Q94055_337	agxt-1_C337	Q94055_337	agxt-1_C337	Serine--pyruvate aminotransferase OS=Caenorhabditis elegans OX=6239 GN=agxt-1 PE=1 SV=2	LPC[BTD]LTTVK	1.72414	NA	1.72414	NA	NA	0.16	0.0545251
7	P27604	280	P27604_280	ahcy-1_C280	P27604_280	ahcy-1_C280	Adenosylhomocysteinase OS=Caenorhabditis elegans OX=6239 GN=ahcy-1 PE=3 SV=1	ANIIVTTTGC[BTD]K	NA	3.57143	3.57143	NA	NA	0.05	0.00559985
716	Q09285	579	Q09285_579	akap-1_C579	Q09285_579 A0A2K5ATU1_559 A0A2K5ATU5_479 A0A2K5ATV3_573	akap-1_C579 akap-1_C559 akap-1_C479 akap-1_C573	KH domain-containing protein akap-1 OS=Caenorhabditis elegans OX=6239 GN=akap-1 PE=3 SV=2	THQIC[BTD]QVR	1.06383	1.5625	1.31316	0.352613	26.8522	0.08	0.15875
323	Q09285	780	Q09285_780	akap-1_C780	Q09285_780 A0A2K5ATU1_760 A0A2K5ATU5_680 A0A2K5ATV3_774	akap-1_C780 akap-1_C760 akap-1_C680 akap-1_C774	KH domain-containing protein akap-1 OS=Caenorhabditis elegans OX=6239 GN=akap-1 PE=3 SV=2	AMC[BTD]IGK	1.19048	2.12766	1.65907	0.662689	39.9434	0.07	0.248421
1299	Q17941	285	Q17941_285	akt-1_C285	Q17941_285	akt-1_C285	Serine/threonine-protein kinase akt-1 OS=Caenorhabditis elegans OX=6239 GN=akt-1 PE=1 SV=2	KC[BTD]GTFSEPR	0.980392	NA	0.980392	NA	NA	0.08	0.10523
1109	P54216	150	P54216_150	aldo-1_C150	P54216_150	aldo-1_C150	Fructose-bisphosphate aldolase 1 OS=Caenorhabditis elegans OX=6239 GN=aldo-1 PE=1 SV=1	WRC[BTD]VHK	1.08696	NA	1.08696	NA	NA	0.05	0.323845
306	P54216	312	P54216_312	aldo-1_C312	P54216_312	aldo-1_C312	Fructose-bisphosphate aldolase 1 OS=Caenorhabditis elegans OX=6239 GN=aldo-1 PE=1 SV=1	ALQASC[BTD]LAK	1.23457	2.12766	1.68111	0.631511	37.565	0.17	0.0238706
242	P46563	146	P46563_146	aldo-2_C146	P46563_146 G8JY45_146	aldo-2_C146 aldo-2_C146	Fructose-bisphosphate aldolase 2 OS=Caenorhabditis elegans OX=6239 GN=aldo-2 PE=2 SV=1	KGGC[BTD]GFAK GGC[BTD]GFAK	1.27608	2.32558	1.80083	0.742107	41.2091	0.0575	0.103519
1453	P46563	153	P46563_153	aldo-2_C153	P46563_153 G8JY45_153	aldo-2_C153 aldo-2_C153	Fructose-bisphosphate aldolase 2 OS=Caenorhabditis elegans OX=6239 GN=aldo-2 PE=2 SV=1	C[BTD]VLNIGTHTPSHLGMLENANVLAR	0.791095	NA	0.791095	NA	NA	0.088	0.0147198
841	G5EGR6	707	G5EGR6_707	alg-1_C707	G5EGR6_707 Q86B39_594 O16720_613 Q3LTR7_715 G5EES3_728	alg-1_C707 alg-2_C594 alg-2_C613 alg-1_C715 alg-1_C728	Protein argonaute OS=Caenorhabditis elegans OX=6239 GN=alg-1 PE=1 SV=1	TTPQTLSNLC[BTD]LK	1.1236	1.35135	1.23747	0.161048	13.0142	0.08	0.0994778
1096	Q86B39	301	Q86B39_301	alg-2_C301	Q86B39_301 O16720_320	alg-2_C301 alg-2_C320	Protein argonaute OS=Caenorhabditis elegans OX=6239 GN=alg-2 PE=1 SV=1	IEITHC[BTD]GAVR	NA	1.0989	1.0989	NA	NA	0.18	0.0331548
258	Q7Z1Q3	474	Q7Z1Q3_474	alh-12_C474	Q7Z1Q3_474	alh-12_C474	ALdehyde deHydrogenase OS=Caenorhabditis elegans OX=6239 GN=alh-12 PE=1 SV=1	ENC[BTD]IDTLR	1.36986	2.17391	1.77189	0.568549	32.0872	0.09	0.222657
487	P54889	346	P54889_346	alh-13_C346	P54889_346	alh-13_C346	Probable delta-1-pyrroline-5-carboxylate synthase OS=Caenorhabditis elegans OX=6239 GN=alh-13 PE=3 SV=2	IGTMFC[BTD]NTK	NA	1.49254	1.49254	NA	NA	0.14	0.0297987
957	P54889	714	P54889_714	alh-13_C714	P54889_714	alh-13_C714	Probable delta-1-pyrroline-5-carboxylate synthase OS=Caenorhabditis elegans OX=6239 GN=alh-13 PE=3 SV=2	HVDSAC[BTD]AFHNASTR	1.17003	NA	1.17003	NA	NA	0.0533333	0.0773969
119	G5ECV9	713	G5ECV9_713	alh-3_C713	G5ECV9_713	alh-3_C713	10-formyltetrahydrofolate dehydrogenase OS=Caenorhabditis elegans OX=6239 GN=alh-3 PE=1 SV=1	GENC[BTD]IAAGR	NA	2.08333	2.08333	NA	NA	0.04	0.0219138	Active site
766	O16518	188	O16518_188	alh-4_C188	O16518_188 Q86S57_188 O44555_189 Q8MXJ7_188	alh-4_C188 alh-4_C188 alh-5_C189 alh-4_C188	Aldehyde dehydrogenase OS=Caenorhabditis elegans OX=6239 GN=alh-4 PE=1 SV=2	FDHIIYTGC[BTD]PPVAK	1.23162	1.338	1.28481	0.0752198	5.85454	0.0526667	0.00222391
1381	Q6A593	315	Q6A593_315	alh-6_C315	Q6A593_315 Q86N72_315 G4RZC3_175 G5EC31_315	alh-6_C315 alh-6_C315 alh-6_C175 alh-6_C315	ALdehyde deHydrogenase OS=Caenorhabditis elegans OX=6239 GN=alh-6 PE=1 SV=1	LIGEC[BTD]GGK	0.917431	NA	0.917431	NA	NA	0.05	0.086834
941	Q6A593	351	Q6A593_351	alh-6_C351	Q6A593_351 Q86N72_351 G4RZC3_211 G5EC31_351	alh-6_C351 alh-6_C351 alh-6_C211 alh-6_C351	ALdehyde deHydrogenase OS=Caenorhabditis elegans OX=6239 GN=alh-6 PE=1 SV=1	CSAC[BTD]SR	1.20762	1.14943	1.17852	0.0411527	3.49189	0.165	0.168711
311	Q86N72	421	Q86N72_421	alh-6_C421	Q86N72_421 G4RZC3_281 G5EC31_421	alh-6_C421 alh-6_C281 alh-6_C421	ALdehyde deHydrogenase OS=Caenorhabditis elegans OX=6239 GN=alh-6 PE=1 SV=1	TGADGANVVLGGKC[BTD]DDK	1.39233	1.94135	1.66684	0.388213	23.2904	0.105	0.00606511
1012	O02266	52	O02266_52	alh-7_C52	O02266_52	alh-7_C52	ALdehyde deHydrogenase OS=Caenorhabditis elegans OX=6239 GN=alh-7 PE=1 SV=2	ATNC[BTD]TVK	1.13636	NA	1.13636	NA	NA	0.05	0.133101
987	P52713	403	P52713_403	alh-8_C403	P52713_403	alh-8_C403	Probable methylmalonate-semialdehyde dehydrogenase [acylating], mitochondrial OS=Caenorhabditis elegans OX=6239 GN=alh-8 PE=3 SV=1	PNMTC[BTD]YR	1.14943	NA	1.14943	NA	NA	0.1	0.0251193
310	P52713	94	P52713_94	alh-8_C94	P52713_94	alh-8_C94	Probable methylmalonate-semialdehyde dehydrogenase [acylating], mitochondrial OS=Caenorhabditis elegans OX=6239 GN=alh-8 PE=3 SV=1	QQC[BTD]MFK	1.29081	2.04594	1.66837	0.533957	32.0047	0.0983333	0.266384
857	P46562	353	P46562_353	alh-9_C353	P46562_353	alh-9_C353	Putative aldehyde dehydrogenase family 7 member A1 homolog OS=Caenorhabditis elegans OX=6239 GN=alh-9 PE=3 SV=2	IGC[BTD]PLDSNTIIGPLHNQQAVGK	1.05476	1.40845	1.2316	0.2501	20.3068	0.0383333	0.00312219
740	P46562	514	P46562_514	alh-9_C514	P46562_514	alh-9_C514	Putative aldehyde dehydrogenase family 7 member A1 homolog OS=Caenorhabditis elegans OX=6239 GN=alh-9 PE=3 SV=2	STC[BTD]TINYSK	1.2987	NA	1.2987	NA	NA	0.08	0.0253253
1216	G5EEL1	641	G5EEL1_641	alp-1_C641	G5EEL1_641 G5EFL5_1420 G5EFG1_680 G5EEF6_767	alp-1_C641 alp-1_C1420 alp-1_C680 alp-1_C767	ALP/Enigma encoding OS=Caenorhabditis elegans OX=6239 GN=alp-1 PE=1 SV=1	NGQPFC[BTD]R	1.03093	NA	1.03093	NA	NA	0.13	0.412757
147	G4S185	47	G4S185_47	anat-1_C47	G4S185_47 G5EDH7_102	anat-1_C47 anat-1_C102	AANAT (Arylalkylamine N-AcetylTransferase) homolog OS=Caenorhabditis elegans OX=6239 GN=anat-1 PE=1 SV=2	IDDDKIC[BTD]LK	1.20482	2.77778	1.9913	1.11225	55.8555	0.1	0.00519402
79	Q9N4M4	1632	Q9N4M4_1632	anc-1_C1632	Q9N4M4_1632 A0A2C9C3A7_1625 A0A2C9C2Z1_627	anc-1_C1632 anc-1_C1625 anc-1_C627	Nuclear anchorage protein 1 OS=Caenorhabditis elegans OX=6239 GN=anc-1 PE=1 SV=3	VMC[BTD]NKPR	2.32558	NA	2.32558	NA	NA	0.29	0.0971491
488	O45865	163	O45865_163	ant-1.1_C163	O45865_163 G3MU69_105	ant-1.1_C163 ant-1.1_C105	Adenine Nucleotide Translocator OS=Caenorhabditis elegans OX=6239 GN=ant-1.1 PE=1 SV=1	GLADC[BTD]LIK	NA	1.49254	1.49254	NA	NA	0.24	0.0983901
256	O45865	259	O45865_259	ant-1.1_C259	O45865_259 G3MU69_201	ant-1.1_C259 ant-1.1_C201	Adenine Nucleotide Translocator OS=Caenorhabditis elegans OX=6239 GN=ant-1.1 PE=1 SV=1	NTLDC[BTD]AKK NTLDC[BTD]AK	1.00938	2.53789	1.77364	1.08082	60.938	0.0418561	0.0797843
1288	Q22601	330	Q22601_330	apa-2_C330	Q22601_330	apa-2_C330	AP-2 complex subunit alpha OS=Caenorhabditis elegans OX=6239 GN=apa-2 PE=1 SV=2	AC[BTD]NQLGTFLSHR	0.990099	NA	0.990099	NA	NA	0.06	0.00397523
1108	Q22601	491	Q22601_491	apa-2_C491	Q22601_491	apa-2_C491	AP-2 complex subunit alpha OS=Caenorhabditis elegans OX=6239 GN=apa-2 PE=1 SV=2	PAC[BTD]HENMVK	1.08696	NA	1.08696	NA	NA	0.16	0.0988505
1457	Q7YZG8	112	Q7YZG8_112	apb-1_C112	Q7YZG8_112 Q9N4F3_112	apb-1_C112 apb-1_C112	AP complex subunit beta OS=Caenorhabditis elegans OX=6239 GN=apb-1 PE=1 SV=1	TMGC[BTD]IR	0.787402	NA	0.787402	NA	NA	0.22	0.0900963
1094	Q7JL16	91	Q7JL16_91	aqp-9_C91	Q7JL16_91	aqp-9_C91	Aquaporin OS=Caenorhabditis elegans OX=6239 GN=aqp-9 PE=1 SV=2	DAVAHPC[BTD]PLVTNCYR	1.0989	NA	1.0989	NA	NA	0.1	0.0377138
175	Q9GYR2	280	Q9GYR2_280	arp-11_C280	Q9GYR2_280	arp-11_C280	Actin-Related Proteins OS=Caenorhabditis elegans OX=6239 GN=arp-11 PE=1 SV=2	LVSKC[BTD]PIDLR	NA	1.92308	1.92308	NA	NA	0.08	0.0482889
1441	O17983	257	O17983_257	arrd-14_C257	O17983_257	arrd-14_C257	ARRestin Domain protein OS=Caenorhabditis elegans OX=6239 GN=arrd-14 PE=1 SV=1	IERC[BTD]NVPAR	0.806452	NA	0.806452	NA	NA	0.12	0.084539
731	Q9N4I0	415	Q9N4I0_415	arx-1_C415	Q9N4I0_415	arx-1_C415	Actin-related protein 3 OS=Caenorhabditis elegans OX=6239 GN=arx-1 PE=3 SV=1	GPSIC[BTD]R	1.06383	1.53846	1.30115	0.335615	25.7938	0.055	0.276212
1168	Q8WTM6	121	Q8WTM6_121	arx-4_C121	Q8WTM6_121	arx-4_C121	Probable actin-related protein 2/3 complex subunit 2 OS=Caenorhabditis elegans OX=6239 GN=arx-4 PE=3 SV=1	NC[BTD]FASVFEK	1.05263	NA	1.05263	NA	NA	0.19	0.0674083
1139	Q9XWV3	148	Q9XWV3_148	arx-5_C148	Q9XWV3_148	arx-5_C148	Probable actin-related protein 2/3 complex subunit 3 OS=Caenorhabditis elegans OX=6239 GN=arx-5 PE=3 SV=1	LC[BTD]DLAFPDPQDRPSK	1.07527	NA	1.07527	NA	NA	0.21	0.0104895
925	O45686	29	O45686_29	asah-1_C29	O45686_29	asah-1_C29	Acid ceramidase OS=Caenorhabditis elegans OX=6239 GN=asah-1 PE=3 SV=1	DHC[BTD]ILDDK	1.19048	NA	1.19048	NA	NA	0.31	0.0106701
293	O45686	290	O45686_290	asah-1_C290	O45686_290	asah-1_C290	Acid ceramidase OS=Caenorhabditis elegans OX=6239 GN=asah-1 PE=3 SV=1	KDEGC[BTD]IIAR	1.51826	1.90559	1.71193	0.273883	15.9985	0.0725	0.0628192
1455	Q20053	65	Q20053_65	asb-1_C65	Q20053_65	asb-1_C65	ATP Synthase B homolog OS=Caenorhabditis elegans OX=6239 GN=asb-1 PE=1 SV=1	SMFDAC[BTD]NK	0.787402	NA	0.787402	NA	NA	0.25	0.122821
359	Q19126	67	Q19126_67	asb-2_C67	Q19126_67	asb-2_C67	ATP Synthase B homolog OS=Caenorhabditis elegans OX=6239 GN=asb-2 PE=1 SV=1	SMFEDC[BTD]NK SMFEDC[BTD]NKEWSAPEPLPAIPK	1.61392	NA	1.61392	NA	NA	0.1225	0.0728698
131	Q21463	425	Q21463_425	asns-2_C425	Q21463_425 Q65ZI9_425	asns-2_C425 asns-2_C425	Asparagine synthetase OS=Caenorhabditis elegans OX=6239 GN=asns-2 PE=1 SV=1	LEDGRNC[BTD]EK	NA	2.04082	2.04082	NA	NA	0.08	0.414054
539	G5EEI4	104	G5EEI4_104	asp-1_C104	G5EEI4_104	asp-1_C104	ASpartyl Protease OS=Caenorhabditis elegans OX=6239 GN=asp-1 PE=1 SV=1	TQAC[BTD]NGYPDSGYTK	1.28205	1.61669	1.44937	0.236624	16.326	0.0625	0.0072206
596	G5EEI4	141	G5EEI4_141	asp-1_C141	G5EEI4_141	asp-1_C141	ASpartyl Protease OS=Caenorhabditis elegans OX=6239 GN=asp-1 PE=1 SV=1	FSIQYGSGSC[BTD]NGYLGK	1.40845	NA	1.40845	NA	NA	0.08	0.000298228
969	G5EEI4	376	G5EEI4_376	asp-1_C376	G5EEI4_376	asp-1_C376	ASpartyl Protease OS=Caenorhabditis elegans OX=6239 GN=asp-1 PE=1 SV=1	QYC[BTD]NVYDIGNGQIGFATAVHK	1.16279	NA	1.16279	NA	NA	0.14	2.59e-05
936	Q22972	372	Q22972_372	asp-13_C372	Q22972_372	asp-13_C372	ASpartyl Protease OS=Caenorhabditis elegans OX=6239 GN=asp-13 PE=1 SV=1	QYC[BTD]NVHDIGQK	1.01674	1.35135	1.18405	0.236606	19.9828	0.0475	0.205293
357	Q94271	81	Q94271_81	asp-14_C81	Q94271_81	asp-14_C81	ASpartyl Protease OS=Caenorhabditis elegans OX=6239 GN=asp-14 PE=1 SV=2	TANNC[BTD]YNK	1.14943	2.08333	1.61638	0.660373	40.8551	0.06	0.218943
1410	P55956	147	P55956_147	asp-3_C147	P55956_147	asp-3_C147	Aspartic protease 3 OS=Caenorhabditis elegans OX=6239 GN=asp-3 PE=1 SV=3	GTVDNDVVC[BTD]FGHDTTYCTDK	0.826446	0.917431	0.871939	0.064336	7.37851	0.11	8.08e-05
953	P55956	164	P55956_164	asp-3_C164	P55956_164	asp-3_C164	Aspartic protease 3 OS=Caenorhabditis elegans OX=6239 GN=asp-3 PE=1 SV=3	NQGLAC[BTD]ATSEPGITFVAAK	NA	1.17647	1.17647	NA	NA	0.25	0.00936228
991	O01532	374	O01532_374	asp-5_C374	O01532_374	asp-5_C374	ASpartyl Protease OS=Caenorhabditis elegans OX=6239 GN=asp-5 PE=1 SV=1	QFC[BTD]NIYDIGGQR	1.14943	NA	1.14943	NA	NA	0.19	0.00908666
1483	H2KYN5	26	H2KYN5_26	atg-18_C26	H2KYN5_26 O16466_26	atg-18_C26 atg-18_C26	AuTophaGy (Yeast Atg homolog) OS=Caenorhabditis elegans OX=6239 GN=atg-18 PE=1 SV=1	VIC[BTD]VGHK	0.714286	NA	0.714286	NA	NA	0.15	0.263678
921	Q9XVU3	362	Q9XVU3_362	atgp-1_C362	Q9XVU3_362	atgp-1_C362	Amino acid Transporter GlycoProtein subunit OS=Caenorhabditis elegans OX=6239 GN=atgp-1 PE=1 SV=2	KC[BTD]QPHVAK	1.19048	NA	1.19048	NA	NA	0.06	0.0779372
318	Q9BMU4	271	Q9BMU4_271	atln-1_C271	Q9BMU4_271 Q688Z6_271	atln-1_C271 atln-1_C271	ATLastiN (Endoplasmic reticulum GTPase) related OS=Caenorhabditis elegans OX=6239 GN=atln-1 PE=1 SV=1	SC[BTD]FEDIR	NA	1.66667	1.66667	NA	NA	0.09	0.292577
1247	Q9XVU8	408	Q9XVU8_408	atn-1_C408	Q9XVU8_408 H2L2C9_363 H2L2C8_337 Q23158_434	atn-1_C408 atn-1_C363 atn-1_C337 atn-1_C434	AcTiniN OS=Caenorhabditis elegans OX=6239 GN=atn-1 PE=1 SV=1	C[BTD]ALHEEWAHGK	0.884956	1.13636	1.01066	0.177772	17.5897	0.085	0.000838833
1243	P46561	119	P46561_119	atp-2_C119	P46561_119	atp-2_C119	ATP synthase subunit beta, mitochondrial OS=Caenorhabditis elegans OX=6239 GN=atp-2 PE=1 SV=2	C[BTD]IAMDGTEGLVR	0.990099	1.04167	1.01588	0.0364638	3.58937	0.075	0.00112121
1477	Q09438	151	Q09438_151	B0228.7_C151	Q09438_151	B0228.7_C151	S-methyl-5'-thioadenosine phosphorylase OS=Caenorhabditis elegans OX=6239 GN=B0228.7 PE=3 SV=2	C[BTD]QLVHHR	0.724638	NA	0.724638	NA	NA	0.06	0.272102
698	Q9XTI0	45	Q9XTI0_45	B0250.5_C45	Q9XTI0_45	B0250.5_C45	Probable 3-hydroxyisobutyrate dehydrogenase, mitochondrial OS=Caenorhabditis elegans OX=6239 GN=B0250.5 PE=3 SV=1	AEGC[BTD]EVAAHPADIAAASK	1.2987	1.35135	1.32503	0.0372292	2.8097	0.1	2.59e-06
1393	P42000	182	P42000_182	B0280.9_C182	P42000_182	B0280.9_C182	U3 small nucleolar RNA-associated protein 18 homolog OS=Caenorhabditis elegans OX=6239 GN=B0280.9 PE=3 SV=1	GHSVIC[BTD]SSSR	1.07527	0.724638	0.899953	0.247934	27.5496	0.2	0.0593712
612	Q17475	295	Q17475_295	B0334.3_C295	Q17475_295 Q17474_366	B0334.3_C295 B0334.3_C366	Uncharacterized protein OS=Caenorhabditis elegans OX=6239 GN=B0334.3 PE=1 SV=2	VVQIDIC[BTD]PEEFHQNVK	1.38889	NA	1.38889	NA	NA	0.04	0.000142491
512	Q17475	507	Q17475_507	B0334.3_C507	Q17475_507 Q17474_578	B0334.3_C507 B0334.3_C578	Uncharacterized protein OS=Caenorhabditis elegans OX=6239 GN=B0334.3 PE=1 SV=2	YEEMC[BTD]K	1.47059	NA	1.47059	NA	NA	0.15	0.323334
1172	Q38G53	13	Q38G53_13	B0393.9_C13	Q38G53_13 A7LPF5_52	B0393.9_C13 B0393.9_C52	Uncharacterized protein OS=Caenorhabditis elegans OX=6239 GN=B0393.9 PE=1 SV=1	FC[BTD]YTSDHK	NA	1.05263	1.05263	NA	NA	0.18	0.118091
869	Q09214	485	Q09214_485	B0495.5_C485	Q09214_485	B0495.5_C485	Uncharacterized protein B0495.5 OS=Caenorhabditis elegans OX=6239 GN=B0495.5 PE=4 SV=2	AEKC[BTD]AEFIGK	1.21951	NA	1.21951	NA	NA	0.07	0.234709
1212	Q09214	712	Q09214_712	B0495.5_C712	Q09214_712	B0495.5_C712	Uncharacterized protein B0495.5 OS=Caenorhabditis elegans OX=6239 GN=B0495.5 PE=4 SV=2	GFVC[BTD]DRPVK	1.03093	NA	1.03093	NA	NA	0.07	0.0715009
1113	Q17532	10	Q17532_10	B0564.7_C10	Q17532_10	B0564.7_C10	Uncharacterized protein OS=Caenorhabditis elegans OX=6239 GN=B0564.7 PE=1 SV=2	GLPTLC[BTD]R	1.08696	NA	1.08696	NA	NA	0.1	0.164973
556	Q18817	12	Q18817_12	ben-1_C12	Q18817_12	ben-1_C12	Tubulin beta chain OS=Caenorhabditis elegans OX=6239 GN=ben-1 PE=1 SV=3	EIVHVQAGQC[BTD]GNQIGAK	1.44297	NA	1.44297	NA	NA	0.12	0.0758266
1170	Q17542	259	Q17542_259	C01B10.10_C259	Q17542_259	C01B10.10_C259	Uncharacterized protein OS=Caenorhabditis elegans OX=6239 GN=C01B10.10 PE=1 SV=4	HAGC[BTD]SVPTNLAR	NA	1.05263	1.05263	NA	NA	0.18	0.0489126
1487	Q17554	223	Q17554_223	C01F1.5_C223	Q17554_223	C01F1.5_C223	Uncharacterized protein OS=Caenorhabditis elegans OX=6239 GN=C01F1.5 PE=1 SV=1	LTPYC[BTD]PAR	0.699301	NA	0.699301	NA	NA	0.09	0.415744
651	Q93169	254	Q93169_254	C01G10.9_C254	Q93169_254	C01G10.9_C254	Methylthioribose-1-phosphate isomerase OS=Caenorhabditis elegans OX=6239 GN=C01G10.9 PE=3 SV=1	NHQVDC[BTD]VLTGADNVAR	1.26582	1.44928	1.35755	0.129721	9.5555	0.105	1.17e-05
929	Q17568	220	Q17568_220	C01G5.5_C220	Q17568_220	C01G5.5_C220	Uncharacterized protein OS=Caenorhabditis elegans OX=6239 GN=C01G5.5 PE=1 SV=1	IALC[BTD]HK	NA	1.19048	1.19048	NA	NA	0.08	0.275844
1007	D7SFI3	35	D7SFI3_35	C02D5.4_C35	D7SFI3_35	C02D5.4_C35	Uncharacterized protein OS=Caenorhabditis elegans OX=6239 GN=C02D5.4 PE=1 SV=1	FC[BTD]PWAQR	1.13751	NA	1.13751	NA	NA	0.0266667	0.143371
1022	Q17636	263	Q17636_263	C04G6.4_C263	Q17636_263	C04G6.4_C263	Uncharacterized protein OS=Caenorhabditis elegans OX=6239 GN=C04G6.4 PE=1 SV=2	SGAMAIC[BTD]R	NA	1.13636	1.13636	NA	NA	0.2	0.206543
1182	Q09450	234	Q09450_234	C05C10.3_C234	Q09450_234	C05C10.3_C234	Probable succinyl-CoA:3-ketoacid coenzyme A transferase, mitochondrial OS=Caenorhabditis elegans OX=6239 GN=C05C10.3 PE=3 SV=1	HAAGNFNNPMC[BTD]K	1.04679	NA	1.04679	NA	NA	0.14	0.00200928
1383	Q09450	454	Q09450_454	C05C10.3_C454	Q09450_454	C05C10.3_C454	Probable succinyl-CoA:3-ketoacid coenzyme A transferase, mitochondrial OS=Caenorhabditis elegans OX=6239 GN=C05C10.3 PE=3 SV=1	ILEHC[BTD]ELPLTGK	NA	0.917431	0.917431	NA	NA	0.11	0.000207955
1518	P48053	475	P48053_475	C05D11.1_C475	P48053_475	C05D11.1_C475	Uncharacterized protein C05D11.1 OS=Caenorhabditis elegans OX=6239 GN=C05D11.1 PE=4 SV=2	IAAQC[BTD]EK	NA	0.204082	0.204082	NA	NA	0.2	0.152441
104	P48053	661	P48053_661	C05D11.1_C661	P48053_661	C05D11.1_C661	Uncharacterized protein C05D11.1 OS=Caenorhabditis elegans OX=6239 GN=C05D11.1 PE=4 SV=2	IHQC[BTD]AQK	NA	2.12766	2.12766	NA	NA	0.04	0.0435166
130	P48053	961	P48053_961	C05D11.1_C961	P48053_961	C05D11.1_C961	Uncharacterized protein C05D11.1 OS=Caenorhabditis elegans OX=6239 GN=C05D11.1 PE=4 SV=2	LFDEKC[BTD]FVR	NA	2.04082	2.04082	NA	NA	0.19	0.39548
70	Q17686	28	Q17686_28	C06A6.4_C28	Q17686_28 Q5WRS4_28	C06A6.4_C28 C06A6.4_C28	Aminoacylase OS=Caenorhabditis elegans OX=6239 GN=C06A6.4 PE=1 SV=3	VNTEQPKPDYEAC[BTD]R	NA	2.43902	2.43902	NA	NA	0.13	0.210275
234	Q86NI2	143	Q86NI2_143	C06G3.5_C143	Q86NI2_143 H2KYI5_185	C06G3.5_C143 C06G3.5_C185	Uncharacterized protein OS=Caenorhabditis elegans OX=6239 GN=C06G3.5 PE=1 SV=1	SILC[BTD]CIR	1.81818	NA	1.81818	NA	NA	0.14	0.211471
266	Q86NI2	144	Q86NI2_144	C06G3.5_C144	Q86NI2_144 H2KYI5_186	C06G3.5_C144 C06G3.5_C186	Uncharacterized protein OS=Caenorhabditis elegans OX=6239 GN=C06G3.5 PE=1 SV=1	SILCC[BTD]IR	NA	1.75439	1.75439	NA	NA	0.08	0.226866
687	Q86NI2	327	Q86NI2_327	C06G3.5_C327	Q86NI2_327 H2KYI5_369	C06G3.5_C327 C06G3.5_C369	Uncharacterized protein OS=Caenorhabditis elegans OX=6239 GN=C06G3.5 PE=1 SV=1	SC[BTD]FLPEDEKAELVK	1	1.66667	1.33333	0.471405	35.3553	0.09	0.00375405
1407	P91020	258	P91020_258	C07D8.6_C258	P91020_258	C07D8.6_C258	Uncharacterized protein OS=Caenorhabditis elegans OX=6239 GN=C07D8.6 PE=1 SV=1	GC[BTD]AILPK	NA	0.877193	0.877193	NA	NA	0.17	0.189735
146	Q17819	162	Q17819_162	C08B6.8_C162	Q17819_162 G3MU09_45	C08B6.8_C162 C08B6.8_C45	Probable oligoribonuclease OS=Caenorhabditis elegans OX=6239 GN=C08B6.8 PE=3 SV=1	KQC[BTD]THR	NA	2	2	NA	NA	0.05	0.380455
132	Q5WRP1	135	Q5WRP1_135	C11H1.9_C135	Q5WRP1_135 Q5WRP2_135	C11H1.9_C135 C11H1.9_C135	Uncharacterized protein OS=Caenorhabditis elegans OX=6239 GN=C11H1.9 PE=1 SV=1	SSEAC[BTD]K	NA	2.04082	2.04082	NA	NA	0.06	0.441178
280	N1NTN5	1213	N1NTN5_1213	C14C10.5_C1213	N1NTN5_1213 Q17971_1229	C14C10.5_C1213 C14C10.5_C1229	Uncharacterized protein OS=Caenorhabditis elegans OX=6239 GN=C14C10.5 PE=1 SV=1	RDC[BTD]PLPDNVVK	0.955616	2.5	1.72781	1.09204	63.204	0.105	0.00550218
1202	N1NTN5	455	N1NTN5_455	C14C10.5_C455	N1NTN5_455 Q17971_471	C14C10.5_C455 C14C10.5_C471	Uncharacterized protein OS=Caenorhabditis elegans OX=6239 GN=C14C10.5 PE=1 SV=1	SACLLC[BTD]PK	1.03763	NA	1.03763	NA	NA	0.09	0.0206768
577	Q18032	48	Q18032_48	C15H9.9_C48	Q18032_48	C15H9.9_C48	Uncharacterized protein OS=Caenorhabditis elegans OX=6239 GN=C15H9.9 PE=1 SV=1	TC[BTD]TPLTEGTFK	0.892857	1.96078	1.42682	0.755139	52.9246	0.155	0.00611306
1446	Q18032	64	Q18032_64	C15H9.9_C64	Q18032_64	C15H9.9_C64	Uncharacterized protein OS=Caenorhabditis elegans OX=6239 GN=C15H9.9 PE=1 SV=1	GNAAVGC[BTD]R	NA	0.8	0.8	NA	NA	0.2	0.0215625
600	Q18036	45	Q18036_45	C16A3.5_C45	Q18036_45	C16A3.5_C45	Uncharacterized protein OS=Caenorhabditis elegans OX=6239 GN=C16A3.5 PE=1 SV=1	FQKC[BTD]IIR	1.02041	1.78571	1.40306	0.541153	38.5695	0.085	0.245371
391	Q18036	71	Q18036_71	C16A3.5_C71	Q18036_71	C16A3.5_C71	Uncharacterized protein OS=Caenorhabditis elegans OX=6239 GN=C16A3.5 PE=1 SV=1	SQILLADGC[BTD]R	NA	1.5873	1.5873	NA	NA	0.04	0.00683195
313	Q09250	24	Q09250_24	C16C10.4_C24	Q09250_24	C16C10.4_C24	Probable histone deacetylase complex subunit SAP18 OS=Caenorhabditis elegans OX=6239 GN=C16C10.4 PE=3 SV=1	EKVC[BTD]PMLLR	1.66667	NA	1.66667	NA	NA	0.24	0.0318636
1387	Q18200	120	Q18200_120	C26B9.3_C120	Q18200_120	C26B9.3_C120	Uncharacterized protein OS=Caenorhabditis elegans OX=6239 GN=C26B9.3 PE=1 SV=2	VNQCPC[BTD]AK	0.909091	NA	0.909091	NA	NA	0.06	0.088881
1512	Q7YTR9	39	Q7YTR9_39	C27B7.9_C39	Q7YTR9_39	C27B7.9_C39	Uncharacterized protein OS=Caenorhabditis elegans OX=6239 GN=C27B7.9 PE=1 SV=1	GQAC[BTD]MK	NA	0.549451	0.549451	NA	NA	0.09	0.284137
2	Q95QU1	37	Q95QU1_37	C27F2.9_C37	Q95QU1_37	C27F2.9_C37	Uncharacterized protein OS=Caenorhabditis elegans OX=6239 GN=C27F2.9 PE=1 SV=3	SKC[BTD]NIER	NA	5	5	NA	NA	0.29	0.287944
1275	A8WFJ8	125	A8WFJ8_125	C28G1.5_C125	A8WFJ8_125	C28G1.5_C125	Uncharacterized protein OS=Caenorhabditis elegans OX=6239 GN=C28G1.5 PE=1 SV=1	TC[BTD]EEFGNHK	NA	1	1	NA	NA	0.26	0.0506009
437	Q09475	1059	Q09475_1059	C28H8.3_C1059	Q09475_1059	C28H8.3_C1059	Uncharacterized helicase C28H8.3 OS=Caenorhabditis elegans OX=6239 GN=C28H8.3 PE=3 SV=2	KEFEPC[BTD]K	1.53846	NA	1.53846	NA	NA	0.23	0.0468677
607	Q09475	1496	Q09475_1496	C28H8.3_C1496	Q09475_1496	C28H8.3_C1496	Uncharacterized helicase C28H8.3 OS=Caenorhabditis elegans OX=6239 GN=C28H8.3 PE=3 SV=2	KC[BTD]FHQLIK	1.38889	NA	1.38889	NA	NA	0.04	0.213246
1035	Q09475	99	Q09475_99	C28H8.3_C99	Q09475_99	C28H8.3_C99	Uncharacterized helicase C28H8.3 OS=Caenorhabditis elegans OX=6239 GN=C28H8.3 PE=3 SV=2	NLAQFPC[BTD]SYK	1.04738	1.20482	1.1261	0.111327	9.88609	0.11	0.147528
632	Q09473	29	Q09473_29	C28H8.4_C29	Q09473_29	C28H8.4_C29	Putative ER lumen protein-retaining receptor C28H8.4 OS=Caenorhabditis elegans OX=6239 GN=C28H8.4 PE=3 SV=1	SC[BTD]SGISAR	1.2987	1.44928	1.37399	0.106472	7.74912	0.05	0.0649863
826	Q18310	317	Q18310_317	C29F5.1_C317	Q18310_317	C29F5.1_C317	Uncharacterized protein OS=Caenorhabditis elegans OX=6239 GN=C29F5.1 PE=1 SV=1	PLPLVSLC[BTD]K	1.25	NA	1.25	NA	NA	0.05	0.0181287
484	Q18310	322	Q18310_322	C29F5.1_C322	Q18310_322	C29F5.1_C322	Uncharacterized protein OS=Caenorhabditis elegans OX=6239 GN=C29F5.1 PE=1 SV=1	VHDC[BTD]LDK	NA	1.49254	1.49254	NA	NA	0.03	0.0354876
67	O17621	75	O17621_75	C29F7.2_C75	O17621_75	C29F7.2_C75	Uncharacterized protein OS=Caenorhabditis elegans OX=6239 GN=C29F7.2 PE=1 SV=2	IAC[BTD]SSK	NA	2.43902	2.43902	NA	NA	0.11	0.238286
345	Q86GU3	238	Q86GU3_238	C32F10.8_C238	Q86GU3_238 O01685_238	C32F10.8_C238 C32F10.8_C238	Uncharacterized protein OS=Caenorhabditis elegans OX=6239 GN=C32F10.8 PE=1 SV=1	SFNDHC[BTD]K	1.31602	1.96078	1.6384	0.455919	27.8271	0.1	0.106134
1403	Q5FC61	101	Q5FC61_101	C35A5.11_C101	Q5FC61_101	C35A5.11_C101	Uncharacterized protein OS=Caenorhabditis elegans OX=6239 GN=C35A5.11 PE=1 SV=1	TC[BTD]FTHTTYR	NA	0.884956	0.884956	NA	NA	0.25	0.0721843
1017	Q18529	439	Q18529_439	C39D10.7_C439	Q18529_439	C39D10.7_C439	Uncharacterized protein OS=Caenorhabditis elegans OX=6239 GN=C39D10.7 PE=1 SV=3	SFFTC[BTD]HDGR	1.13636	NA	1.13636	NA	NA	0.19	0.0570411
1008	Q18529	675	Q18529_675	C39D10.7_C675	Q18529_675	C39D10.7_C675	Uncharacterized protein OS=Caenorhabditis elegans OX=6239 GN=C39D10.7 PE=1 SV=3	YAAMC[BTD]AK	1.38889	0.884956	1.13692	0.356335	31.342	0.125	0.123486
1368	Q18529	79	Q18529_79	C39D10.7_C79	Q18529_79	C39D10.7_C79	Uncharacterized protein OS=Caenorhabditis elegans OX=6239 GN=C39D10.7 PE=1 SV=3	SSNHLC[BTD]ATGDR	1.07527	0.78125	0.928259	0.207903	22.397	0.195	0.041669
1077	B3GWC9	112	B3GWC9_112	C39E9.8_C112	B3GWC9_112 D3YT45_51 Q18541_112 Q7JLS6_112 D3YT46_51	C39E9.8_C112 C39E9.8_C51 C39E9.8_C112 C39E9.8_C112 C39E9.8_C51	Uncharacterized protein OS=Caenorhabditis elegans OX=6239 GN=C39E9.8 PE=1 SV=1	VEAC[BTD]VNDQHGPQIQK	NA	1.11111	1.11111	NA	NA	0.055	0.322032
140	Q18577	99	Q18577_99	C42D4.1_C99	Q18577_99	C42D4.1_C99	Uncharacterized protein OS=Caenorhabditis elegans OX=6239 GN=C42D4.1 PE=1 SV=1	KADC[BTD]DK ADC[BTD]DKK	1.16279	2.86378	2.01328	1.20278	59.7421	0.03	0.12262
1460	Q18594	31	Q18594_31	C44B7.5_C31	Q18594_31	C44B7.5_C31	Uncharacterized protein C44B7.5 OS=Caenorhabditis elegans OX=6239 GN=C44B7.5 PE=1 SV=1	THLTDC[BTD]LDDHK	0.862133	0.704225	0.783179	0.111658	14.257	0.085	0.1089
1131	Q18596	120	Q18596_120	C44B7.7_C120	Q18596_120	C44B7.7_C120	Uncharacterized protein OS=Caenorhabditis elegans OX=6239 GN=C44B7.7 PE=1 SV=1	GVITC[BTD]R	1.07527	NA	1.07527	NA	NA	0.08	0.321945
1115	Q18674	126	Q18674_126	C47E12.7_C126	Q18674_126	C47E12.7_C126	Ribosomal RNA processing protein 1 homolog OS=Caenorhabditis elegans OX=6239 GN=C47E12.7 PE=3 SV=2	AC[BTD]FTHLAELK	1.08696	NA	1.08696	NA	NA	0.15	0.00215186
684	O01513	74	O01513_74	C48B6.2_C74	O01513_74	C48B6.2_C74	Putative 40S ribosomal protein S4-like OS=Caenorhabditis elegans OX=6239 GN=C48B6.2 PE=3 SV=1	SKC[BTD]TEDMLTK	1.33333	NA	1.33333	NA	NA	0.11	0.331764
664	Q8MQ99	209	Q8MQ99_209	C51E3.9_C209	Q8MQ99_209 G3MU39_180	C51E3.9_C209 C51E3.9_C180	Uncharacterized protein OS=Caenorhabditis elegans OX=6239 GN=C51E3.9 PE=1 SV=1	NTPKC[BTD]DER	1.35135	NA	1.35135	NA	NA	0.11	0.046048
3	Q18788	456	Q18788_456	C52E4.5_C456	Q18788_456	C52E4.5_C456	Mannosyl-oligosaccharide 1,2-alpha-mannosidase C52E4.5 OS=Caenorhabditis elegans OX=6239 GN=C52E4.5 PE=1 SV=1	TC[BTD]HESYIR	4.54545	NA	4.54545	NA	NA	0.11	0.109978	Disulfide bond
945	Q27504	155	Q27504_155	cah-3_C155	Q27504_155	cah-3_C155	Putative carbonic anhydrase 3 OS=Caenorhabditis elegans OX=6239 GN=cah-3 PE=3 SV=1	LC[BTD]NPETVTR	1.17647	NA	1.17647	NA	NA	0.17	0.0596619
1223	Q10462	43	Q10462_43	cah-5_C43	Q10462_43	cah-5_C43	Putative carbonic anhydrase 5 OS=Caenorhabditis elegans OX=6239 GN=cah-5 PE=3 SV=3	C[BTD]QNHLK	0.787402	1.26582	1.02661	0.338295	32.9525	0.165	0.274446
911	G5ED41	1187	G5ED41_1187	cand-1_C1187	G5ED41_1187	cand-1_C1187	Cullin-associated NEDD8-dissociated protein 1 OS=Caenorhabditis elegans OX=6239 GN=cand-1 PE=1 SV=1	IDRVC[BTD]EPLK	1.24228	1.15975	1.20101	0.0583634	4.85951	0.130833	0.0978723
1513	G5ED41	574	G5ED41_574	cand-1_C574	G5ED41_574	cand-1_C574	Cullin-associated NEDD8-dissociated protein 1 OS=Caenorhabditis elegans OX=6239 GN=cand-1 PE=1 SV=1	VSAEGLAVCC[BTD]K	0.534759	NA	0.534759	NA	NA	0.19	0.0338369
891	G5ED41	696	G5ED41_696	cand-1_C696	G5ED41_696	cand-1_C696	Cullin-associated NEDD8-dissociated protein 1 OS=Caenorhabditis elegans OX=6239 GN=cand-1 PE=1 SV=1	MTC[BTD]LNFVEK	0.925926	1.49254	1.20923	0.400655	33.133	0.165	0.0561478
1191	G5ED41	994	G5ED41_994	cand-1_C994	G5ED41_994	cand-1_C994	Cullin-associated NEDD8-dissociated protein 1 OS=Caenorhabditis elegans OX=6239 GN=cand-1 PE=1 SV=1	SVVAEC[BTD]LGR	1.04167	NA	1.04167	NA	NA	0.07	0.00851951
485	P34685	163	P34685_163	cap-1_C163	P34685_163	cap-1_C163	F-actin-capping protein subunit alpha OS=Caenorhabditis elegans OX=6239 GN=cap-1 PE=2 SV=1	NFC[BTD]NGR	NA	1.49254	1.49254	NA	NA	0.1	0.247528
1003	P34686	21	P34686_21	cap-2_C21	P34686_21	cap-2_C21	F-actin-capping protein subunit beta OS=Caenorhabditis elegans OX=6239 GN=cap-2 PE=2 SV=1	LPPQHC[BTD]DK	1.11673	1.16403	1.14038	0.0334475	2.93301	0.175	0.221501
238	Q9XW17	78	Q9XW17_78	car-1_C78	Q9XW17_78	car-1_C78	Cytokinesis, Apoptosis, RNA-associated OS=Caenorhabditis elegans OX=6239 GN=car-1 PE=1 SV=1	DLIVC[BTD]DTPK	1.66667	1.96078	1.81373	0.207973	11.4666	0.08	0.0205306
367	A0A061ACL3	515	A0A061ACL3_515	cars-1_C515	A0A061ACL3_515 O76618_670 Q965I6_669	cars-1_C515 cars-1_C670 cars-1_C669	Cysteinyl Amino-acyl tRNA Synthetase OS=Caenorhabditis elegans OX=6239 GN=cars-1 PE=1 SV=1	SEVHEALC[BTD]DSVDTR	1.6129	NA	1.6129	NA	NA	0.06	0.000102241
816	A0A061ACL3	550	A0A061ACL3_550	cars-1_C550	A0A061ACL3_550 O76618_705 Q965I6_704	cars-1_C550 cars-1_C705 cars-1_C704	Cysteinyl Amino-acyl tRNA Synthetase OS=Caenorhabditis elegans OX=6239 GN=cars-1 PE=1 SV=1	EGHVPNC[BTD]LLLR	1.13636	1.36986	1.25311	0.165109	13.1759	0.118333	0.024075
674	G5EE12	634	G5EE12_634	cash-1_C634	G5EE12_634	cash-1_C634	CKA And Striatin Homolog OS=Caenorhabditis elegans OX=6239 GN=cash-1 PE=1 SV=1	SC[BTD]LQEISAHR	1.34211	NA	1.34211	NA	NA	0.163333	0.0084593
879	P34545	1083	P34545_1083	cbp-1_C1083	P34545_1083	cbp-1_C1083	Protein cbp-1 OS=Caenorhabditis elegans OX=6239 GN=cbp-1 PE=1 SV=6	IC[BTD]ALHDK	NA	1.21951	1.21951	NA	NA	0.08	0.0430421
1491	H9G2P9	224	H9G2P9_224	cbs-1_C224	H9G2P9_224 G5EFH8_224	cbs-1_C224 cbs-1_C224	Cystathionine Beta-Synthase OS=Caenorhabditis elegans OX=6239 GN=cbs-1 PE=1 SV=1	VVGVTC[BTD]K	NA	0.662252	0.662252	NA	NA	0.42	0.033738
151	Q17345	215	Q17345_215	ccf-1_C215	Q17345_215	ccf-1_C215	CCR4-NOT transcription complex subunit 7 OS=Caenorhabditis elegans OX=6239 GN=ccf-1 PE=2 SV=1	TPNC[BTD]ASAK	NA	1.96078	1.96078	NA	NA	0.06	0.398592
1468	Q9NA39	259	Q9NA39_259	ccg-1_C259	Q9NA39_259	ccg-1_C259	Conserved Cysteine/Glycine domain protein OS=Caenorhabditis elegans OX=6239 GN=ccg-1 PE=1 SV=1	GCLC[BTD]VIGK	0.724638	0.805138	0.764888	0.0569222	7.4419	0.11	0.110867
1345	P41988	400	P41988_400	cct-1_C400	P41988_400	cct-1_C400	T-complex protein 1 subunit alpha OS=Caenorhabditis elegans OX=6239 GN=cct-1 PE=3 SV=2	SVHDSLC[BTD]VVR	0.970874	0.930501	0.950687	0.0285481	3.00289	0.3325	0.0133243
793	P47207	281	P47207_281	cct-2_C281	P47207_281	cct-2_C281	T-complex protein 1 subunit beta OS=Caenorhabditis elegans OX=6239 GN=cct-2 PE=1 SV=2	ILAHNC[BTD]NVFINR	1.14943	1.38889	1.26916	0.169326	13.3416	0.1	0.00142197
286	P47207	529	P47207_529	cct-2_C529	P47207_529	cct-2_C529	T-complex protein 1 subunit beta OS=Caenorhabditis elegans OX=6239 GN=cct-2 PE=1 SV=2	AQDNRPC[BTD]	0.947889	2.5	1.72394	1.09751	63.6626	0.0625	0.127747
798	Q9N4J8	162	Q9N4J8_162	cct-3_C162	Q9N4J8_162	cct-3_C162	T-complex protein 1 subunit gamma OS=Caenorhabditis elegans OX=6239 GN=cct-3 PE=3 SV=3	SC[BTD]LGTK	1.26582	NA	1.26582	NA	NA	0.06	0.28062
209	Q9N4J8	32	Q9N4J8_32	cct-3_C32	Q9N4J8_32	cct-3_C32	T-complex protein 1 subunit gamma OS=Caenorhabditis elegans OX=6239 GN=cct-3 PE=3 SV=3	ESGHQVQIGNINAC[BTD]K	1.85941	NA	1.85941	NA	NA	0.12	0.01081
44	Q9N4J8	457	Q9N4J8_457	cct-3_C457	Q9N4J8_457	cct-3_C457	T-complex protein 1 subunit gamma OS=Caenorhabditis elegans OX=6239 GN=cct-3 PE=3 SV=3	TLIQNC[BTD]GGSTIR	NA	2.63158	2.63158	NA	NA	0.05	0.00304398
285	P47208	295	P47208_295	cct-4_C295	P47208_295	cct-4_C295	T-complex protein 1 subunit delta OS=Caenorhabditis elegans OX=6239 GN=cct-4 PE=2 SV=1	AAGC[BTD]NVLLIQK	NA	1.72414	1.72414	NA	NA	0.03	0.0114468
863	P47208	410	P47208_410	cct-4_C410	P47208_410	cct-4_C410	T-complex protein 1 subunit delta OS=Caenorhabditis elegans OX=6239 GN=cct-4 PE=2 SV=1	SIHDALC[BTD]VIR	1.35135	1.0989	1.22513	0.178509	14.5707	0.18	0.0181352
886	P47208	450	P47208_450	cct-4_C450	P47208_450	cct-4_C450	T-complex protein 1 subunit delta OS=Caenorhabditis elegans OX=6239 GN=cct-4 PE=2 SV=1	NLAQTQHGATQYC[BTD]WR	1.21345	NA	1.21345	NA	NA	0.115	0.00382783
1197	P47208	525	P47208_525	cct-4_C525	P47208_525	cct-4_C525	T-complex protein 1 subunit delta OS=Caenorhabditis elegans OX=6239 GN=cct-4 PE=2 SV=1	QASEC[BTD]VR	NA	1.04167	1.04167	NA	NA	0.16	0.0441562
918	P47209	252	P47209_252	cct-5_C252	P47209_252 Q8WQG4_46	cct-5_C252 cct-5_C46	T-complex protein 1 subunit epsilon OS=Caenorhabditis elegans OX=6239 GN=cct-5 PE=2 SV=1	VAILTC[BTD]PFEPPKPK	1.05543	1.33677	1.1961	0.198941	16.6325	0.105286	0.0384724
1072	P47209	376	P47209_376	cct-5_C376	P47209_376 Q8WQG4_170	cct-5_C376 cct-5_C170	T-complex protein 1 subunit epsilon OS=Caenorhabditis elegans OX=6239 GN=cct-5 PE=2 SV=1	MLSIEQC[BTD]PNNK	1.11111	NA	1.11111	NA	NA	0.11	0.00249908
1078	Q9TZS5	156	Q9TZS5_156	cct-7_C156	Q9TZS5_156 Q86S29_156	cct-7_C156 cct-7_C156	Chaperonin Containing TCP-1 OS=Caenorhabditis elegans OX=6239 GN=cct-7 PE=1 SV=2	C[BTD]AATTLSSK	NA	1.11111	1.11111	NA	NA	0.1	0.30423
1348	Q9TZS5	368	Q9TZS5_368	cct-7_C368	Q9TZS5_368 Q86S29_368	cct-7_C368 cct-7_C368	Chaperonin Containing TCP-1 OS=Caenorhabditis elegans OX=6239 GN=cct-7 PE=1 SV=2	AQAC[BTD]TLLLR	1.06383	0.826446	0.945138	0.167855	17.7599	0.12	0.0473959
39	O02108	311	O02108_311	cdc-37_C311	O02108_311 Q336L8_344	cdc-37_C311 cdc-37_C344	Probable Hsp90 co-chaperone cdc37 OS=Caenorhabditis elegans OX=6239 GN=cdc-37 PE=1 SV=1	KC[BTD]FEAHDIEALK	2.7027	NA	2.7027	NA	NA	0.28	0.000633289
1183	Q05062	105	Q05062_105	cdc-42_C105	Q05062_105	cdc-42_C105	Cell division control protein 42 homolog OS=Caenorhabditis elegans OX=6239 GN=cdc-42 PE=1 SV=2	WVPEISHHC[BTD]SK	1.04515	NA	1.04515	NA	NA	0.0633333	0.0349053
417	Q05062	157	Q05062_157	cdc-42_C157	Q05062_157	cdc-42_C157	Cell division control protein 42 homolog OS=Caenorhabditis elegans OX=6239 GN=cdc-42 PE=1 SV=2	YVEC[BTD]SALTQK	NA	1.5625	1.5625	NA	NA	0.12	0.0250796
53	P54811	299	P54811_299	cdc-48.1_C299	P54811_299	cdc-48.1_C299	Transitional endoplasmic reticulum ATPase homolog 1 OS=Caenorhabditis elegans OX=6239 GN=cdc-48.1 PE=1 SV=1	KAFEEC[BTD]EK	NA	2.5641	2.5641	NA	NA	0.19	0.215853
624	P54811	528	P54811_528	cdc-48.1_C528	P54811_528 P54812_527	cdc-48.1_C528 cdc-48.2_C527	Transitional endoplasmic reticulum ATPase homolog 1 OS=Caenorhabditis elegans OX=6239 GN=cdc-48.1 PE=1 SV=1	GVLFYGPPGC[BTD]GK	1.19858	1.5625	1.38054	0.257329	18.6397	0.1025	0.00381387
464	G5ECX9	71	G5ECX9_71	cdr-2_C71	G5ECX9_71	cdr-2_C71	CaDmium Responsive OS=Caenorhabditis elegans OX=6239 GN=cdr-2 PE=1 SV=1	VEILC[BTD]R	NA	1.51515	1.51515	NA	NA	0.16	0.413104
595	O17725	35	O17725_35	CELE_D1086.3_C35	O17725_35	CELE_D1086.3_C35	Uncharacterized protein OS=Caenorhabditis elegans OX=6239 GN=CELE_D1086.3 PE=1 SV=1	SC[BTD]GVITSLK	1.40845	NA	1.40845	NA	NA	0.02	0.00314168
202	Q18983	1376	Q18983_1376	CELE_D2045.2_C1376	Q18983_1376	CELE_D2045.2_C1376	Uncharacterized protein OS=Caenorhabditis elegans OX=6239 GN=CELE_D2045.2 PE=1 SV=3	APQLLVDHTPQC[BTD]DK	1.71604	2.04082	1.87843	0.229652	12.2258	0.105	0.000337611
1162	G5EDV0	857	G5EDV0_857	CELE_E01G4.6_C857	G5EDV0_857	CELE_E01G4.6_C857	Uncharacterized protein OS=Caenorhabditis elegans OX=6239 GN=CELE_E01G4.6 PE=1 SV=1	KQNDC[BTD]ETK	1.05263	NA	1.05263	NA	NA	0.11	0.268881
586	Q8MXD9	161	Q8MXD9_161	CELE_E02D9.1_C161	Q8MXD9_161 Q4W4Y5_161	CELE_E02D9.1_C161 CELE_E02D9.1_C161	Uncharacterized protein OS=Caenorhabditis elegans OX=6239 GN=CELE_E02D9.1 PE=1 SV=1	GATLQTLC[BTD]K	1.07527	1.75439	1.41483	0.480208	33.9411	0.125	0.116354
290	O01300	191	O01300_191	CELE_F09C8.1_C191	O01300_191	CELE_F09C8.1_C191	Uncharacterized protein OS=Caenorhabditis elegans OX=6239 GN=CELE_F09C8.1 PE=1 SV=2	KPVEDSPYNC[BTD]AQDIK	1.2987	2.12766	1.71318	0.586162	34.2148	0.07	0.159856
1203	G4S1A4	198	G4S1A4_198	CELE_F10C1.9_C198	G4S1A4_198 A0A078BPH9_204	CELE_F10C1.9_C198 CELE_F10C1.9_C204	Uncharacterized protein OS=Caenorhabditis elegans OX=6239 GN=CELE_F10C1.9 PE=1 SV=1	SC[BTD]ILHR	0.970874	1.10103	1.03595	0.0920332	8.88394	0.13	0.289649
1313	Q95QL1	250	Q95QL1_250	CELE_F13H8.11_C250	Q95QL1_250	CELE_F13H8.11_C250	Uncharacterized protein OS=Caenorhabditis elegans OX=6239 GN=CELE_F13H8.11 PE=1 SV=1	FC[BTD]EFSHR	0.970874	NA	0.970874	NA	NA	0.1	0.197672
637	Q19433	65	Q19433_65	CELE_F13H8.2_C65	Q19433_65	CELE_F13H8.2_C65	Uncharacterized protein OS=Caenorhabditis elegans OX=6239 GN=CELE_F13H8.2 PE=1 SV=2	VNEIIESTKPISC[BTD]VR	1.36986	NA	1.36986	NA	NA	0.06	0.00142974
1186	Q9XVU5	131	Q9XVU5_131	CELE_F15B9.8_C131	Q9XVU5_131	CELE_F15B9.8_C131	Uncharacterized protein OS=Caenorhabditis elegans OX=6239 GN=CELE_F15B9.8 PE=1 SV=1	VVC[BTD]HGDAIEIEK	0.961538	1.1236	1.04257	0.114592	10.9913	0.14	0.0125174
1499	Q19531	63	Q19531_63	CELE_F17H10.2_C63	Q19531_63 Q2XN01_21	CELE_F17H10.2_C63 CELE_F17H10.2_C21	Uncharacterized protein OS=Caenorhabditis elegans OX=6239 GN=CELE_F17H10.2 PE=1 SV=1	YKC[BTD]LCNK	0.621118	NA	0.621118	NA	NA	0.07	0.0801619
236	H2L2A8	442	H2L2A8_442	CELE_F19B6.1_C442	H2L2A8_442 Q9U3I7_428 Q19583_388 D3YT38_18	CELE_F19B6.1_C442 CELE_F19B6.1_C428 CELE_F19B6.1_C388 CELE_F19B6.1_C18	Uridine kinase OS=Caenorhabditis elegans OX=6239 GN=CELE_F19B6.1 PE=1 SV=1	SIVKDC[BTD]VIGK	NA	1.81818	1.81818	NA	NA	0.03	0.0490889
1246	Q93535	76	Q93535_76	CELE_F20D1.3_C76	Q93535_76	CELE_F20D1.3_C76	Uncharacterized protein OS=Caenorhabditis elegans OX=6239 GN=CELE_F20D1.3 PE=1 SV=2	C[BTD]FAGEIPVHSPGK	0.846748	1.17687	1.01181	0.233432	23.0707	0.103333	0.0242561
1342	Q93545	185	Q93545_185	CELE_F20G2.2_C185	Q93545_185	CELE_F20G2.2_C185	Uncharacterized protein OS=Caenorhabditis elegans OX=6239 GN=CELE_F20G2.2 PE=1 SV=1	SC[BTD]SIDLAK	NA	0.952381	0.952381	NA	NA	0.1	0.0758659
1322	Q22961	233	Q22961_233	CELE_F25B4.5_C233	Q22961_233	CELE_F25B4.5_C233	Uncharacterized protein OS=Caenorhabditis elegans OX=6239 GN=CELE_F25B4.5 PE=1 SV=2	GNTNASC[BTD]K	0.962919	NA	0.962919	NA	NA	0.19	0.128961
726	G4SF79	495	G4SF79_495	CELE_F25E2.2_C495	G4SF79_495	CELE_F25E2.2_C495	Uncharacterized protein OS=Caenorhabditis elegans OX=6239 GN=CELE_F25E2.2 PE=1 SV=2	IYC[BTD]HTEAENAK	1.31579	1.2987	1.30725	0.0120832	0.924323	0.1	0.00344552
1041	O16928	1027	O16928_1027	CELE_F25G6.9_C1027	O16928_1027	CELE_F25G6.9_C1027	Uncharacterized protein OS=Caenorhabditis elegans OX=6239 GN=CELE_F25G6.9 PE=1 SV=2	C[BTD]LVNHR	1.1236	NA	1.1236	NA	NA	0.1	0.194439
1384	Q93568	19	Q93568_19	CELE_F25H2.4_C19	Q93568_19	CELE_F25H2.4_C19	Uncharacterized protein OS=Caenorhabditis elegans OX=6239 GN=CELE_F25H2.4 PE=1 SV=1	STIILHC[BTD]LK	0.914534	NA	0.914534	NA	NA	0.23	0.0354884
419	Q93622	85	Q93622_85	CELE_F28C6.8_C85	Q93622_85 I2HA91_124	CELE_F28C6.8_C85 CELE_F28C6.8_C124	Uncharacterized protein OS=Caenorhabditis elegans OX=6239 GN=CELE_F28C6.8 PE=1 SV=1	TVYVHC[BTD]K	NA	1.5625	1.5625	NA	NA	0.08	0.203534
1463	Q19891	51	Q19891_51	CELE_F28H7.3_C51	Q19891_51	CELE_F28H7.3_C51	Uncharacterized protein OS=Caenorhabditis elegans OX=6239 GN=CELE_F28H7.3 PE=1 SV=1	SSNPQHC[BTD]LDSK ASAAYSSNPQHC[BTD]LDSK	0.713439	0.846312	0.779876	0.0939556	12.0475	0.1075	0.0859958
1040	Q9U3H4	40	Q9U3H4_40	CELE_F31D4.9_C40	Q9U3H4_40	CELE_F31D4.9_C40	Uncharacterized protein OS=Caenorhabditis elegans OX=6239 GN=CELE_F31D4.9 PE=1 SV=2	NYC[BTD]TPQR	1.1236	NA	1.1236	NA	NA	0.05	0.15084
932	W6RRY4	620	W6RRY4_620	CELE_F33D4.6_C620	W6RRY4_620 O44189_596	CELE_F33D4.6_C620 CELE_F33D4.6_C596	Uncharacterized protein OS=Caenorhabditis elegans OX=6239 GN=CELE_F33D4.6 PE=1 SV=1	HQC[BTD]LNLR	NA	1.19048	1.19048	NA	NA	0.27	0.121223
1122	O62216	143	O62216_143	CELE_F33H2.6_C143	O62216_143	CELE_F33H2.6_C143	Uncharacterized protein OS=Caenorhabditis elegans OX=6239 GN=CELE_F33H2.6 PE=1 SV=2	NGC[BTD]FGAHK	0.70922	1.46368	1.08645	0.53348	49.1032	0.1425	0.212675
631	Q20057	100	Q20057_100	CELE_F35G12.11_C100	Q20057_100	CELE_F35G12.11_C100	Enhancer of rudimentary homolog OS=Caenorhabditis elegans OX=6239 GN=CELE_F35G12.11 PE=1 SV=2	GRC[BTD]QHPEGGEK	1.37443	NA	1.37443	NA	NA	0.215	0.0377886
1361	P90862	130	P90862_130	CELE_F36A2.9_C130	P90862_130 Q8I4J6_130	CELE_F36A2.9_C130 CELE_F36A2.9_C130	Uncharacterized protein OS=Caenorhabditis elegans OX=6239 GN=CELE_F36A2.9 PE=1 SV=3	TFSC[BTD]PR	0.938988	NA	0.938988	NA	NA	0.135	0.303332
273	Q95Q55	265	Q95Q55_265	CELE_F38A5.2_C265	Q95Q55_265 H2KZA2_267	CELE_F38A5.2_C265 CELE_F38A5.2_C267	Uncharacterized protein OS=Caenorhabditis elegans OX=6239 GN=CELE_F38A5.2 PE=1 SV=2	AAVATENC[BTD]R	1.31579	2.17391	1.74485	0.606785	34.7757	0.05	0.0431198
570	Q95Q55	313	Q95Q55_313	CELE_F38A5.2_C313	Q95Q55_313 H2KZA2_315	CELE_F38A5.2_C313 CELE_F38A5.2_C315	Uncharacterized protein OS=Caenorhabditis elegans OX=6239 GN=CELE_F38A5.2 PE=1 SV=2	ITAEEVERC[BTD]K	1.42857	NA	1.42857	NA	NA	0.12	0.0013135
1321	O16265	25	O16265_25	CELE_F40A3.2_C25	O16265_25	CELE_F40A3.2_C25	Uncharacterized protein OS=Caenorhabditis elegans OX=6239 GN=CELE_F40A3.2 PE=1 SV=1	KPC[BTD]INGTPEGDR	NA	0.962949	0.962949	NA	NA	0.08	0.182278
914	H2L297	260	H2L297_260	CELE_F40F8.11_C260	H2L297_260 Q0G828_406	CELE_F40F8.11_C260 CELE_F40F8.11_C406	Uncharacterized protein OS=Caenorhabditis elegans OX=6239 GN=CELE_F40F8.11 PE=1 SV=1	TTVQHC[BTD]PVFAQGR	1.21352	1.18421	1.19886	0.0207241	1.72865	0.07875	0.0728596
732	O16465	264	O16465_264	CELE_F41E6.12_C264	O16465_264	CELE_F41E6.12_C264	Uncharacterized protein OS=Caenorhabditis elegans OX=6239 GN=CELE_F41E6.12 PE=1 SV=2	KC[BTD]EDVLPEAR	1.29924	NA	1.29924	NA	NA	0.0733333	0.0167133
1199	Q20329	435	Q20329_435	CELE_F42C5.9_C435	Q20329_435	CELE_F42C5.9_C435	Uncharacterized protein OS=Caenorhabditis elegans OX=6239 GN=CELE_F42C5.9 PE=1 SV=1	FLC[BTD]TEGLFKPK	1.08696	0.990099	1.03853	0.0684886	6.59478	0.12	0.0223879
574	Q8MQ42	523	Q8MQ42_523	CELE_F46H5.7_C523	Q8MQ42_523 H2L048_520	CELE_F46H5.7_C523 CELE_F46H5.7_C520	Uncharacterized protein OS=Caenorhabditis elegans OX=6239 GN=CELE_F46H5.7 PE=1 SV=1	CTLKC[BTD]EK	NA	1.42857	1.42857	NA	NA	0.11	0.158471
1520	Q9GYN8	214	Q9GYN8_214	CELE_F47G3.3_C214	Q9GYN8_214	CELE_F47G3.3_C214	Uncharacterized protein OS=Caenorhabditis elegans OX=6239 GN=CELE_F47G3.3 PE=1 SV=1	AADKC[BTD]TNNR	0.150602	NA	0.150602	NA	NA	0.14	0.145003
1434	Q20546	28	Q20546_28	CELE_F47G9.1_C28	Q20546_28	CELE_F47G9.1_C28	Uncharacterized protein OS=Caenorhabditis elegans OX=6239 GN=CELE_F47G9.1 PE=1 SV=1	C[BTD]LKEEIHK	0.699301	0.961538	0.83042	0.18543	22.3297	0.05	0.0724299
724	Q20720	364	Q20720_364	CELE_F53F4.11_C364	Q20720_364	CELE_F53F4.11_C364	Uncharacterized protein OS=Caenorhabditis elegans OX=6239 GN=CELE_F53F4.11 PE=1 SV=2	SC[BTD]VNVGHLGQSSADLK	1.16279	1.45638	1.30959	0.207599	15.8523	0.07	3.35e-05
337	O45075	520	O45075_520	CELE_F53H1.4_C520	O45075_520 Q86MG4_484	CELE_F53H1.4_C520 CELE_F53H1.4_C484	Uncharacterized protein OS=Caenorhabditis elegans OX=6239 GN=CELE_F53H1.4 PE=1 SV=3	AAHC[BTD]NAR	1.63934	NA	1.63934	NA	NA	0.14	0.197446
1112	Q9N4J7	200	Q9N4J7_200	CELE_F54A3.2_C200	Q9N4J7_200	CELE_F54A3.2_C200	Uncharacterized protein OS=Caenorhabditis elegans OX=6239 GN=CELE_F54A3.2 PE=1 SV=5	DKAC[BTD]QALGSIK	1.08696	NA	1.08696	NA	NA	0.05	0.000273387
543	Q20770	106	Q20770_106	CELE_F54D5.4_C106	Q20770_106	CELE_F54D5.4_C106	Uncharacterized protein OS=Caenorhabditis elegans OX=6239 GN=CELE_F54D5.4 PE=1 SV=1	SC[BTD]VDPVLR	1.44928	NA	1.44928	NA	NA	0.08	0.09386
830	Q20790	42	Q20790_42	CELE_F54F7.3_C42	Q20790_42	CELE_F54F7.3_C42	Uncharacterized protein OS=Caenorhabditis elegans OX=6239 GN=CELE_F54F7.3 PE=1 SV=1	SLC[BTD]ITHLK	NA	1.25	1.25	NA	NA	0.06	0.0514137
195	Q3HKD2	137	Q3HKD2_137	CELE_F54H12.7_C137	Q3HKD2_137	CELE_F54H12.7_C137	Uncharacterized protein OS=Caenorhabditis elegans OX=6239 GN=CELE_F54H12.7 PE=4 SV=1	AGAKC[BTD]PFTGK	NA	1.88679	1.88679	NA	NA	0.16	0.363252
935	O17891	35	O17891_35	CELE_F55B11.2_C35	O17891_35	CELE_F55B11.2_C35	Uncharacterized protein OS=Caenorhabditis elegans OX=6239 GN=CELE_F55B11.2 PE=1 SV=2	HASDNPSC[BTD]SEEFKK	0.900901	1.47059	1.18574	0.40283	33.9727	0.07	0.00681743
1426	O17893	133	O17893_133	CELE_F55B11.3_C133	O17893_133	CELE_F55B11.3_C133	Uncharacterized protein OS=Caenorhabditis elegans OX=6239 GN=CELE_F55B11.3 PE=1 SV=3	ASEHC[BTD]EK	0.757576	0.925926	0.841751	0.119042	14.1421	0.12	0.236049
1226	Q7YX00	91	Q7YX00_91	CELE_F55C10.5_C91	Q7YX00_91	CELE_F55C10.5_C91	Uncharacterized protein OS=Caenorhabditis elegans OX=6239 GN=CELE_F55C10.5 PE=1 SV=1	AHC[BTD]PCSMDK	1.02041	NA	1.02041	NA	NA	0.15	0.110397
737	Q7YX00	93	Q7YX00_93	CELE_F55C10.5_C93	Q7YX00_93	CELE_F55C10.5_C93	Uncharacterized protein OS=Caenorhabditis elegans OX=6239 GN=CELE_F55C10.5 PE=1 SV=1	AHCPC[BTD]SMDK	1.2987	NA	1.2987	NA	NA	0.09	0.0188202
979	L8E6W9	763	L8E6W9_763	CELE_F55F10.1_C763	L8E6W9_763	CELE_F55F10.1_C763	Uncharacterized protein OS=Caenorhabditis elegans OX=6239 GN=CELE_F55F10.1 PE=1 SV=1	TSIVC[BTD]HLSK	1.11111	1.20482	1.15797	0.0662617	5.72225	0.15	0.178412
1445	P90889	136	P90889_136	CELE_F55H12.4_C136	P90889_136	CELE_F55H12.4_C136	Uncharacterized protein OS=Caenorhabditis elegans OX=6239 GN=CELE_F55H12.4 PE=1 SV=1	FATC[BTD]VMK	0.8	NA	0.8	NA	NA	0.05	0.0935144
1447	P90889	189	P90889_189	CELE_F55H12.4_C189	P90889_189	CELE_F55H12.4_C189	Uncharacterized protein OS=Caenorhabditis elegans OX=6239 GN=CELE_F55H12.4 PE=1 SV=1	QLCNC[BTD]VAGTGVR	0.609756	0.990099	0.799928	0.268943	33.6209	0.08	0.000849397
1057	P90889	202	P90889_202	CELE_F55H12.4_C202	P90889_202	CELE_F55H12.4_C202	Uncharacterized protein OS=Caenorhabditis elegans OX=6239 GN=CELE_F55H12.4 PE=1 SV=1	NLAPLC[BTD]NR	1.20482	1.03093	1.11787	0.12296	10.9994	0.095	0.0595776
1394	O44738	92	O44738_92	CELE_F57B10.5_C92	O44738_92	CELE_F57B10.5_C92	Uncharacterized protein OS=Caenorhabditis elegans OX=6239 GN=CELE_F57B10.5 PE=1 SV=1	AC[BTD]FSNEFSTFSHK	0.970874	0.826446	0.89866	0.102126	11.3642	0.115	0.00370772
666	Q20950	110	Q20950_110	CELE_F57F5.1_C110	Q20950_110	CELE_F57F5.1_C110	Uncharacterized protein OS=Caenorhabditis elegans OX=6239 GN=CELE_F57F5.1 PE=1 SV=2	TAWPNC[BTD]PSISK	NA	1.35135	1.35135	NA	NA	0.05	0.0281353
506	Q20950	338	Q20950_338	CELE_F57F5.1_C338	Q20950_338	CELE_F57F5.1_C338	Uncharacterized protein OS=Caenorhabditis elegans OX=6239 GN=CELE_F57F5.1 PE=1 SV=2	GVNEC[BTD]GIEGGVVGGIPK	1.35399	1.5873	1.47064	0.164978	11.2181	0.0833333	0.062856
581	O45628	401	O45628_401	CELE_H40L08.1_C401	O45628_401	CELE_H40L08.1_C401	Uncharacterized protein OS=Caenorhabditis elegans OX=6239 GN=CELE_H40L08.1 PE=1 SV=1	AVPC[BTD]LPK	1.06383	1.78571	1.42477	0.510449	35.8267	0.07	0.243852
1052	Q21089	34	Q21089_34	CELE_K01D12.9_C34	Q21089_34	CELE_K01D12.9_C34	Uncharacterized protein OS=Caenorhabditis elegans OX=6239 GN=CELE_K01D12.9 PE=4 SV=1	EVQHGYC[BTD]K	0.993464	1.2502	1.12183	0.181536	16.1822	0.154167	0.126668
338	O61217	239	O61217_239	CELE_K02D7.1_C239	O61217_239 U4PSA1_256	CELE_K02D7.1_C239 CELE_K02D7.1_C256	Purine nucleoside phosphorylase OS=Caenorhabditis elegans OX=6239 GN=CELE_K02D7.1 PE=1 SV=1	TVGADALGMSTC[BTD]HEVTVAR	1.63934	NA	1.63934	NA	NA	0.1	0.0825897
1079	O61217	98	O61217_98	CELE_K02D7.1_C98	O61217_98 U4PSA1_115	CELE_K02D7.1_C98 CELE_K02D7.1_C115	Purine nucleoside phosphorylase OS=Caenorhabditis elegans OX=6239 GN=CELE_K02D7.1 PE=1 SV=1	VVC[BTD]LQGR	NA	1.11111	1.11111	NA	NA	0.22	0.0674258
785	Q21210	967	Q21210_967	CELE_K04C2.2_C967	Q21210_967	CELE_K04C2.2_C967	Uncharacterized protein OS=Caenorhabditis elegans OX=6239 GN=CELE_K04C2.2 PE=1 SV=1	INPTC[BTD]HHIIGK	1.08696	1.47059	1.27877	0.271269	21.2132	0.065	0.0184629
894	Q9XUU5	20	Q9XUU5_20	CELE_K05C4.7_C20	Q9XUU5_20	CELE_K05C4.7_C20	Armadillo repeat-containing protein 1 OS=Caenorhabditis elegans OX=6239 GN=CELE_K05C4.7 PE=1 SV=1	LC[BTD]QKPENR	1.20482	NA	1.20482	NA	NA	0.11	0.147833
51	P90911	38	P90911_38	CELE_K07A1.6_C38	P90911_38	CELE_K07A1.6_C38	Uncharacterized protein OS=Caenorhabditis elegans OX=6239 GN=CELE_K07A1.6 PE=1 SV=2	LGFC[BTD]PR	2.5641	NA	2.5641	NA	NA	0.09	0.342202
691	Q21284	109	Q21284_109	CELE_K07E3.4_C109	Q21284_109	CELE_K07E3.4_C109	Uncharacterized protein OS=Caenorhabditis elegans OX=6239 GN=CELE_K07E3.4 PE=1 SV=2	VFAC[BTD]VR	1.25	1.40845	1.32923	0.112042	8.42909	0.085	0.0951185
1306	Q21284	568	Q21284_568	CELE_K07E3.4_C568	Q21284_568	CELE_K07E3.4_C568	Uncharacterized protein OS=Caenorhabditis elegans OX=6239 GN=CELE_K07E3.4 PE=1 SV=2	LPIC[BTD]MAK	1.38889	0.564972	0.97693	0.582597	59.6355	0.15	0.327709
1267	Q966I7	112	Q966I7_112	CELE_K08D12.3_C112	Q966I7_112	CELE_K08D12.3_C112	Uncharacterized protein OS=Caenorhabditis elegans OX=6239 GN=CELE_K08D12.3 PE=1 SV=1	CYNC[BTD]GR	1	NA	1	NA	NA	0.08	0.406107
552	Q966I7	133	Q966I7_133	CELE_K08D12.3_C133	Q966I7_133	CELE_K08D12.3_C133	Uncharacterized protein OS=Caenorhabditis elegans OX=6239 GN=CELE_K08D12.3 PE=1 SV=1	C[BTD]YQCQETGHISR RC[BTD]YQCQETGHISR	1.20776	1.68112	1.44444	0.334718	23.1728	0.08125	0.00236333
683	Q966I7	136	Q966I7_136	CELE_K08D12.3_C136	Q966I7_136	CELE_K08D12.3_C136	Uncharacterized protein OS=Caenorhabditis elegans OX=6239 GN=CELE_K08D12.3 PE=1 SV=1	CYQC[BTD]QETGHISR	1.14235	1.5258	1.33407	0.27114	20.3242	0.0783333	0.0387688
457	Q966I7	37	Q966I7_37	CELE_K08D12.3_C37	Q966I7_37	CELE_K08D12.3_C37	Uncharacterized protein OS=Caenorhabditis elegans OX=6239 GN=CELE_K08D12.3 PE=1 SV=1	GGGGGSTC[BTD]YNCQETGHFSR	0.862069	2.17391	1.51799	0.927614	61.108	0.13	0.000266961
138	Q966I7	40	Q966I7_40	CELE_K08D12.3_C40	Q966I7_40	CELE_K08D12.3_C40	Uncharacterized protein OS=Caenorhabditis elegans OX=6239 GN=CELE_K08D12.3 PE=1 SV=1	GGGGGSTCYNC[BTD]QETGHFSR	1.96078	2.08333	2.02206	0.0866552	4.2855	0.07	0.000218975
1029	Q966I7	9	Q966I7_9	CELE_K08D12.3_C9	Q966I7_9 Q8MXU9_9	CELE_K08D12.3_C9 CELE_K08D12.3_C9	Uncharacterized protein OS=Caenorhabditis elegans OX=6239 GN=CELE_K08D12.3 PE=1 SV=1	C[BTD]QQPGHISR NCYKC[BTD]QQPGHISR	0.993026	1.26905	1.13104	0.19518	17.2567	0.034375	0.0261462
978	Q9XUS4	127	Q9XUS4_127	CELE_K08E3.5_C127	Q9XUS4_127 Q69Z13_109 Q9XUS6_125 Q9XUS5_138 Q86D12_112	CELE_K08E3.5_C127 CELE_K08E3.5_C109 CELE_K08E3.5_C125 CELE_K08E3.5_C138 CELE_K08E3.5_C112	UTP--glucose-1-phosphate uridylyltransferase OS=Caenorhabditis elegans OX=6239 GN=CELE_K08E3.5 PE=1 SV=1	LNGGLGTSMGC[BTD]K	1.01103	1.31025	1.16064	0.211578	18.2294	0.0908333	0.109403
32	O61887	121	O61887_121	CELE_K10C9.3_C121	O61887_121	CELE_K10C9.3_C121	Uncharacterized protein OS=Caenorhabditis elegans OX=6239 GN=CELE_K10C9.3 PE=1 SV=2	HGTC[BTD]AQSEK	1.44928	4.16667	2.80797	1.92149	68.4297	0.095	0.00734779
298	O61887	183	O61887_183	CELE_K10C9.3_C183	O61887_183	CELE_K10C9.3_C183	Uncharacterized protein OS=Caenorhabditis elegans OX=6239 GN=CELE_K10C9.3 PE=1 SV=2	TFQFHC[BTD]LR	NA	1.6954	1.6954	NA	NA	0.075	0.101229
1421	O44622	101	O44622_101	CELE_K11D12.7_C101	O44622_101	CELE_K11D12.7_C101	Uncharacterized protein OS=Caenorhabditis elegans OX=6239 GN=CELE_K11D12.7 PE=1 SV=2	SHC[BTD]GGMEQLK	0.819672	0.893142	0.856407	0.051951	6.06616	0.13	0.0455643
514	P91372	57	P91372_57	CELE_K11H12.7_C57	P91372_57	CELE_K11H12.7_C57	Uncharacterized protein OS=Caenorhabditis elegans OX=6239 GN=CELE_K11H12.7 PE=1 SV=1	SVKPLGC[BTD]R	NA	1.47059	1.47059	NA	NA	0.05	0.156383
315	A9D4S6	410	A9D4S6_410	CELE_M03F8.3_C410	A9D4S6_410 O16376_407	CELE_M03F8.3_C410 CELE_M03F8.3_C407	Uncharacterized protein OS=Caenorhabditis elegans OX=6239 GN=CELE_M03F8.3 PE=1 SV=1	AC[BTD]IDIIPHK	1.66667	NA	1.66667	NA	NA	0.09	0.112137
1242	G5ECL1	477	G5ECL1_477	CELE_M05D6.2_C477	G5ECL1_477	CELE_M05D6.2_C477	Uncharacterized protein OS=Caenorhabditis elegans OX=6239 GN=CELE_M05D6.2 PE=1 SV=1	LC[BTD]VHNR	1.01622	NA	1.01622	NA	NA	0.0533333	0.175402
1256	Q7Z2A6	43	Q7Z2A6_43	CELE_M60.4_C43	Q7Z2A6_43 H2KZR1_66	CELE_M60.4_C43 CELE_M60.4_C66	Uncharacterized protein OS=Caenorhabditis elegans OX=6239 GN=CELE_M60.4 PE=1 SV=1	SC[BTD]FGEGR	1.0101	NA	1.0101	NA	NA	0.12	0.195916
901	Q95QC2	106	Q95QC2_106	CELE_R02F2.9_C106	Q95QC2_106	CELE_R02F2.9_C106	Uncharacterized protein OS=Caenorhabditis elegans OX=6239 GN=CELE_R02F2.9 PE=1 SV=1	HLNVADC[BTD]FDK	1.20482	NA	1.20482	NA	NA	0.24	0.0379948
582	Q21742	380	Q21742_380	CELE_R05F9.6_C380	Q21742_380	CELE_R05F9.6_C380	Uncharacterized protein OS=Caenorhabditis elegans OX=6239 GN=CELE_R05F9.6 PE=1 SV=1	IAIC[BTD]GEESFGTGSDHIR	1.69492	1.14943	1.42217	0.38572	27.1219	0.12	0.000617478
778	Q21810	340	Q21810_340	CELE_R07E3.1_C340	Q21810_340 Q2L6U9_286	CELE_R07E3.1_C340 CELE_R07E3.1_C286	Uncharacterized protein OS=Caenorhabditis elegans OX=6239 GN=CELE_R07E3.1 PE=1 SV=1	GGVFTPSEYAC[BTD]K	1.28205	NA	1.28205	NA	NA	0.18	0.0888191
165	Q93934	122	Q93934_122	CELE_R07H5.8_C122	Q93934_122	CELE_R07H5.8_C122	Uncharacterized protein OS=Caenorhabditis elegans OX=6239 GN=CELE_R07H5.8 PE=1 SV=1	TGTC[BTD]AALINGTHR	1.5252	2.33062	1.92791	0.569522	29.5409	0.023	0.0203552
885	Q93934	134	Q93934_134	CELE_R07H5.8_C134	Q93934_134	CELE_R07H5.8_C134	Uncharacterized protein OS=Caenorhabditis elegans OX=6239 GN=CELE_R07H5.8 PE=1 SV=1	SLC[BTD]AHLAAANTFTQDHLQK	1.21461	NA	1.21461	NA	NA	0.07	0.000277624
440	Q93934	238	Q93934_238	CELE_R07H5.8_C238	Q93934_238	CELE_R07H5.8_C238	Uncharacterized protein OS=Caenorhabditis elegans OX=6239 GN=CELE_R07H5.8 PE=1 SV=1	ANGWETTC[BTD]VK	NA	1.53846	1.53846	NA	NA	0.1	0.0297028
109	Q93934	319	Q93934_319	CELE_R07H5.8_C319	Q93934_319	CELE_R07H5.8_C319	Uncharacterized protein OS=Caenorhabditis elegans OX=6239 GN=CELE_R07H5.8 PE=1 SV=1	GVEASVTC[BTD]GSYAAQEIIK	NA	2.12766	2.12766	NA	NA	0.11	0.029494
40	Q93934	333	Q93934_333	CELE_R07H5.8_C333	Q93934_333	CELE_R07H5.8_C333	Uncharacterized protein OS=Caenorhabditis elegans OX=6239 GN=CELE_R07H5.8 PE=1 SV=1	HGC[BTD]TVPSVCK	NA	2.7027	2.7027	NA	NA	0.03	0.0693763
399	Q93934	339	Q93934_339	CELE_R07H5.8_C339	Q93934_339	CELE_R07H5.8_C339	Uncharacterized protein OS=Caenorhabditis elegans OX=6239 GN=CELE_R07H5.8 PE=1 SV=1	HGCTVPSVC[BTD]K	1.27674	1.88679	1.58177	0.43137	27.2714	0.075	0.0240268
874	O01593	184	O01593_184	CELE_R08E5.3_C184	O01593_184	CELE_R08E5.3_C184	Uncharacterized protein OS=Caenorhabditis elegans OX=6239 GN=CELE_R08E5.3 PE=1 SV=1	VLDVGC[BTD]GGGFHSSLLAEQYPK	1.21951	NA	1.21951	NA	NA	0.23	0.00668627
628	O01593	265	O01593_265	CELE_R08E5.3_C265	O01593_265	CELE_R08E5.3_C265	Uncharacterized protein OS=Caenorhabditis elegans OX=6239 GN=CELE_R08E5.3 PE=1 SV=1	RPDLC[BTD]VQEIHR	1.26221	1.49097	1.37659	0.161759	11.7507	0.0895	0.066912
1148	O01593	341	O01593_341	CELE_R08E5.3_C341	O01593_341	CELE_R08E5.3_C341	Uncharacterized protein OS=Caenorhabditis elegans OX=6239 GN=CELE_R08E5.3 PE=1 SV=1	KC[BTD]GFPDVK	1.25	0.892857	1.07143	0.252538	23.5702	0.185	0.0763809
949	O01593	61	O01593_61	CELE_R08E5.3_C61	O01593_61	CELE_R08E5.3_C61	Uncharacterized protein OS=Caenorhabditis elegans OX=6239 GN=CELE_R08E5.3 PE=1 SV=1	GPVLPEQLAEAAGC[BTD]K	1.17647	NA	1.17647	NA	NA	0.15	0.000138308
319	Q21888	116	Q21888_116	CELE_R102.2_C116	Q21888_116	CELE_R102.2_C116	Uncharacterized protein OS=Caenorhabditis elegans OX=6239 GN=CELE_R102.2 PE=1 SV=2	NSC[BTD]ITFK	NA	1.66576	1.66576	NA	NA	0.115	0.344687
1431	Q21888	84	Q21888_84	CELE_R102.2_C84	Q21888_84	CELE_R102.2_C84	Uncharacterized protein OS=Caenorhabditis elegans OX=6239 GN=CELE_R102.2 PE=1 SV=2	C[BTD]SISAK	0.719424	0.952381	0.835903	0.164725	19.7063	0.065	0.283161
827	A0A0K3AVU3	94	A0A0K3AVU3_94	CELE_R13D11.4_C94	A0A0K3AVU3_94 A0A0K3AY35_15 F0IWS9_170	CELE_R13D11.4_C94 CELE_R13D11.4_C15 CELE_R13D11.4_C170	Uncharacterized protein OS=Caenorhabditis elegans OX=6239 GN=CELE_R13D11.4 PE=1 SV=1	EFKC[BTD]SK	1.25	NA	1.25	NA	NA	0.04	0.286796
499	Q6AHR3	210	Q6AHR3_210	CELE_R151.2_C210	Q6AHR3_210 Q95QB6_82 Q21994_141 Q9BI73_83	CELE_R151.2_C210 CELE_R151.2_C82 CELE_R151.2_C141 CELE_R151.2_C83	Uncharacterized protein OS=Caenorhabditis elegans OX=6239 GN=CELE_R151.2 PE=1 SV=2	IASSC[BTD]R	1.17647	1.78571	1.48109	0.4308	29.0867	0.02	0.127513
982	Q22013	154	Q22013_154	CELE_R186.3_C154	Q22013_154	CELE_R186.3_C154	Uncharacterized protein OS=Caenorhabditis elegans OX=6239 GN=CELE_R186.3 PE=1 SV=1	VPILIAC[BTD]HK	1.21951	1.08696	1.15323	0.093731	8.12766	0.15	0.00389761
429	Q7YTL0	45	Q7YTL0_45	CELE_R186.8_C45	Q7YTL0_45	CELE_R186.8_C45	Uncharacterized protein OS=Caenorhabditis elegans OX=6239 GN=CELE_R186.8 PE=1 SV=2	SC[BTD]LFEEVKR	1.55048	NA	1.55048	NA	NA	0.1	0.16444
962	Q22020	82	Q22020_82	CELE_R53.5_C82	Q22020_82	CELE_R53.5_C82	Uncharacterized protein OS=Caenorhabditis elegans OX=6239 GN=CELE_R53.5 PE=1 SV=1	RPGC[BTD]MLCR	1.16279	NA	1.16279	NA	NA	0.09	0.176002
408	Q22137	114	Q22137_114	CELE_T04A8.7_C114	Q22137_114 Q86G92_39	CELE_T04A8.7_C114 CELE_T04A8.7_C39	Uncharacterized protein OS=Caenorhabditis elegans OX=6239 GN=CELE_T04A8.7 PE=1 SV=1	EDGSC[BTD]PIPHNSVIK	1.37908	1.75439	1.56674	0.265378	16.9383	0.05	0.135528
1225	Q22171	239	Q22171_239	CELE_T04G9.4_C239	Q22171_239	CELE_T04G9.4_C239	Uncharacterized protein OS=Caenorhabditis elegans OX=6239 GN=CELE_T04G9.4 PE=1 SV=1	HSAAVC[BTD]K	1.02041	NA	1.02041	NA	NA	0.07	0.0363824
287	Q22240	141	Q22240_141	CELE_T05H10.1_C141	Q22240_141	CELE_T05H10.1_C141	Ubiquitin carboxyl-terminal hydrolase OS=Caenorhabditis elegans OX=6239 GN=CELE_T05H10.1 PE=1 SV=2	KAEQSIPC[BTD]QLQK	1.03093	2.40999	1.72046	0.975143	56.6793	0.08	0.030024
837	Q22240	365	Q22240_365	CELE_T05H10.1_C365	Q22240_365	CELE_T05H10.1_C365	Ubiquitin carboxyl-terminal hydrolase OS=Caenorhabditis elegans OX=6239 GN=CELE_T05H10.1 PE=1 SV=2	RC[BTD]TPGVQSPNR	1.24228	NA	1.24228	NA	NA	0.185	0.0191609
1444	O45757	249	O45757_249	CELE_T06E6.1_C249	O45757_249	CELE_T06E6.1_C249	Uncharacterized protein OS=Caenorhabditis elegans OX=6239 GN=CELE_T06E6.1 PE=1 SV=1	VHPMC[BTD]K	0.8	NA	0.8	NA	NA	0.07	0.398223
754	Q22352	94	Q22352_94	CELE_T08H10.1_C94	Q22352_94	CELE_T08H10.1_C94	Uncharacterized protein OS=Caenorhabditis elegans OX=6239 GN=CELE_T08H10.1 PE=1 SV=2	LPFTAHAPEDVPKC[BTD]VESQLK C[BTD]VESQLK	1.69931	0.892857	1.29608	0.570247	43.9978	0.0775	0.225586
1093	O02155	194	O02155_194	CELE_T09B4.5_C194	O02155_194	CELE_T09B4.5_C194	Uncharacterized protein OS=Caenorhabditis elegans OX=6239 GN=CELE_T09B4.5 PE=1 SV=1	SQCC[BTD]AFLTNAK	1.0989	NA	1.0989	NA	NA	0.05	0.0159407
1479	O02158	192	O02158_192	CELE_T09B4.8_C192	O02158_192	CELE_T09B4.8_C192	Uncharacterized protein OS=Caenorhabditis elegans OX=6239 GN=CELE_T09B4.8 PE=1 SV=3	CDC[BTD]KPGSCQASDK	0.719424	NA	0.719424	NA	NA	0.11	0.0840923
411	O02158	423	O02158_423	CELE_T09B4.8_C423	O02158_423	CELE_T09B4.8_C423	Uncharacterized protein OS=Caenorhabditis elegans OX=6239 GN=CELE_T09B4.8 PE=1 SV=3	IKPPMC[BTD]ITK	1.5625	NA	1.5625	NA	NA	0.16	0.385612
1412	O01603	516	O01603_516	CELE_T10E9.3_C516	O01603_516	CELE_T10E9.3_C516	Uncharacterized protein OS=Caenorhabditis elegans OX=6239 GN=CELE_T10E9.3 PE=1 SV=2	NGC[BTD]GAEHEDLK	0.869565	NA	0.869565	NA	NA	0.09	0.298412
1514	Q69ZI6	48	Q69ZI6_48	CELE_T12D8.10_C48	Q69ZI6_48	CELE_T12D8.10_C48	Uncharacterized protein OS=Caenorhabditis elegans OX=6239 GN=CELE_T12D8.10 PE=1 SV=1	C[BTD]TLQSHR	0.528002	NA	0.528002	NA	NA	0.11	0.140225
476	Q22562	100	Q22562_100	CELE_T19B10.2_C100	Q22562_100	CELE_T19B10.2_C100	Uncharacterized protein OS=Caenorhabditis elegans OX=6239 GN=CELE_T19B10.2 PE=1 SV=2	ECSIC[BTD]R	1.42857	1.5625	1.49554	0.0947018	6.3323	0.09	0.342775
1015	Q22562	137	Q22562_137	CELE_T19B10.2_C137	Q22562_137	CELE_T19B10.2_C137	Uncharacterized protein OS=Caenorhabditis elegans OX=6239 GN=CELE_T19B10.2 PE=1 SV=2	EANYC[BTD]LQK	1.13636	NA	1.13636	NA	NA	0.14	0.303674
1281	Q22562	237	Q22562_237	CELE_T19B10.2_C237	Q22562_237	CELE_T19B10.2_C237	Uncharacterized protein OS=Caenorhabditis elegans OX=6239 GN=CELE_T19B10.2 PE=1 SV=2	ATCEC[BTD]ITEAR	0.990099	1	0.99505	0.00700106	0.703589	0.135	0.0314408
640	Q22562	62	Q22562_62	CELE_T19B10.2_C62	Q22562_62	CELE_T19B10.2_C62	Uncharacterized protein OS=Caenorhabditis elegans OX=6239 GN=CELE_T19B10.2 PE=1 SV=2	AAATC[BTD]FASTIEEGNQK	NA	1.36986	1.36986	NA	NA	0.12	0.00085345
1376	O76836	142	O76836_142	CELE_T19D12.4_C142	O76836_142 Q2V4T0_129	CELE_T19D12.4_C142 CELE_T19D12.4_C129	Uncharacterized protein OS=Caenorhabditis elegans OX=6239 GN=CELE_T19D12.4 PE=1 SV=1	ATAVC[BTD]R	NA	0.917508	0.917508	NA	NA	0.11	0.213688
1427	Q22631	529	Q22631_529	CELE_T21B6.3_C529	Q22631_529	CELE_T21B6.3_C529	Uncharacterized protein OS=Caenorhabditis elegans OX=6239 GN=CELE_T21B6.3 PE=1 SV=2	FC[BTD]HLGTNR	0.840336	NA	0.840336	NA	NA	0.07	0.22288
171	A0A1X7RC97	75	A0A1X7RC97_75	CELE_T21F4.1_C75	A0A1X7RC97_75	CELE_T21F4.1_C75	Uncharacterized protein OS=Caenorhabditis elegans OX=6239 GN=CELE_T21F4.1 PE=1 SV=1	HASAMSGVTQTC[BTD]R	NA	1.92308	1.92308	NA	NA	0.18	0.232241
450	H2KZS4	51	H2KZS4_51	CELE_T23E7.2_C51	H2KZS4_51 H2KZS2_907 H2KZS3_857	CELE_T23E7.2_C51 CELE_T23E7.2_C907 CELE_T23E7.2_C857	Uncharacterized protein OS=Caenorhabditis elegans OX=6239 GN=CELE_T23E7.2 PE=1 SV=2	LDQAC[BTD]R	1.23457	1.81818	1.52637	0.412677	27.0364	0.05	0.20339
1166	O45812	150	O45812_150	CELE_T23G11.7_C150	O45812_150	CELE_T23G11.7_C150	Uncharacterized protein OS=Caenorhabditis elegans OX=6239 GN=CELE_T23G11.7 PE=1 SV=4	STQIFTC[BTD]LR	1.05263	NA	1.05263	NA	NA	0.24	0.0107515
144	Q22768	108	Q22768_108	CELE_T25B9.1_C108	Q22768_108	CELE_T25B9.1_C108	Uncharacterized protein OS=Caenorhabditis elegans OX=6239 GN=CELE_T25B9.1 PE=1 SV=2	FIC[BTD]GTQDIHK	NA	2	2	NA	NA	0.06	0.0713271
806	G5EDW8	107	G5EDW8_107	CELE_VF13D12L.3_C107	G5EDW8_107	CELE_VF13D12L.3_C107	Uncharacterized protein OS=Caenorhabditis elegans OX=6239 GN=CELE_VF13D12L.3 PE=1 SV=1	DIEQNVC[BTD]K	NA	1.26582	1.26582	NA	NA	0.19	0.335917
160	A0A0K3AVX4	172	A0A0K3AVX4_172	CELE_W01A11.1_C172	A0A0K3AVX4_172 Q23068_384	CELE_W01A11.1_C172 CELE_W01A11.1_C384	Uncharacterized protein OS=Caenorhabditis elegans OX=6239 GN=CELE_W01A11.1 PE=1 SV=1	RC[BTD]EALGK	1.31579	2.5817	1.94874	0.895133	45.9339	0.0525	0.102539
1344	O62388	34	O62388_34	CELE_W01D2.1_C34	O62388_34	CELE_W01D2.1_C34	Ribosomal protein L37 OS=Caenorhabditis elegans OX=6239 GN=CELE_W01D2.1 PE=1 SV=1	RC[BTD]ASCGYPDAK	0.838159	1.06395	0.951055	0.159658	16.7875	0.0475	0.043425
1161	O62390	121	O62390_121	CELE_W01F3.2_C121	O62390_121	CELE_W01F3.2_C121	Uncharacterized protein OS=Caenorhabditis elegans OX=6239 GN=CELE_W01F3.2 PE=1 SV=1	HSSSGC[BTD]PNR	1.05263	NA	1.05263	NA	NA	0.05	0.10966
871	Q9XUM3	20	Q9XUM3_20	CELE_W04A8.2_C20	Q9XUM3_20	CELE_W04A8.2_C20	Uncharacterized protein OS=Caenorhabditis elegans OX=6239 GN=CELE_W04A8.2 PE=4 SV=3	GTIIC[BTD]K	1.21951	NA	1.21951	NA	NA	0.02	0.229148
561	G5EF05	1167	G5EF05_1167	CELE_W07E11.1_C1167	G5EF05_1167 K8F7V7_1177	CELE_W07E11.1_C1167 CELE_W07E11.1_C1177	Uncharacterized protein OS=Caenorhabditis elegans OX=6239 GN=CELE_W07E11.1 PE=1 SV=1	KC[BTD]HLNTCPVGVATQDPVLR	0.952381	1.92308	1.43773	0.686386	47.741	0.165	0.000105935	Metal binding
188	Q9N5B3	307	Q9N5B3_307	CELE_W08E12.7_C307	Q9N5B3_307	CELE_W08E12.7_C307	Uncharacterized protein OS=Caenorhabditis elegans OX=6239 GN=CELE_W08E12.7 PE=1 SV=1	MGVVEC[BTD]EK	1.40845	2.38095	1.8947	0.687663	36.294	0.05	0.0922428
623	O45011	94	O45011_94	CELE_W10C8.5_C94	O45011_94	CELE_W10C8.5_C94	Uncharacterized protein OS=Caenorhabditis elegans OX=6239 GN=CELE_W10C8.5 PE=1 SV=1	LGATLYDC[BTD]IR	1.33333	1.42857	1.38095	0.0673435	4.8766	0.055	0.0329034
913	Q8WQB6	708	Q8WQB6_708	CELE_Y105E8A.3_C708	Q8WQB6_708	CELE_Y105E8A.3_C708	Uncharacterized protein OS=Caenorhabditis elegans OX=6239 GN=CELE_Y105E8A.3 PE=1 SV=2	IQQVC[BTD]PGYK	0.884956	1.51515	1.20005	0.445616	37.133	0.095	0.078787
1498	Q9U2Z5	162	Q9U2Z5_162	CELE_Y106G6H.14_C162	Q9U2Z5_162	CELE_Y106G6H.14_C162	Uncharacterized protein OS=Caenorhabditis elegans OX=6239 GN=CELE_Y106G6H.14 PE=1 SV=1	GHVEC[BTD]VR	NA	0.625	0.625	NA	NA	0.22	0.212828
1132	Q9XXI3	209	Q9XXI3_209	CELE_Y17G7B.12_C209	Q9XXI3_209	CELE_Y17G7B.12_C209	Uncharacterized protein OS=Caenorhabditis elegans OX=6239 GN=CELE_Y17G7B.12 PE=1 SV=1	DTAKC[BTD]TILK	1.07527	NA	1.07527	NA	NA	0.05	0.199202
347	Q9XXJ1	188	Q9XXJ1_188	CELE_Y17G7B.3_C188	Q9XXJ1_188	CELE_Y17G7B.3_C188	Uncharacterized protein OS=Caenorhabditis elegans OX=6239 GN=CELE_Y17G7B.3 PE=1 SV=1	FAC[BTD]HVEPGNEK	1.38889	1.88679	1.63784	0.352071	21.496	0.065	0.00110246
814	O76616	160	O76616_160	CELE_Y23H5A.3_C160	O76616_160	CELE_Y23H5A.3_C160	Uncharacterized protein OS=Caenorhabditis elegans OX=6239 GN=CELE_Y23H5A.3 PE=1 SV=1	NEGNAC[BTD]GILHGK	1.11763	1.38889	1.25326	0.191807	15.3047	0.0575	0.0494126
1	Q9N475	73	Q9N475_73	CELE_Y23H5B.3_C73	Q9N475_73	CELE_Y23H5B.3_C73	Uncharacterized protein OS=Caenorhabditis elegans OX=6239 GN=CELE_Y23H5B.3 PE=4 SV=1	SLNC[BTD]DKK	NA	5.55556	5.55556	NA	NA	0.04	0.346711
360	Q9XXF9	98	Q9XXF9_98	CELE_Y37A1B.5_C98	Q9XXF9_98	CELE_Y37A1B.5_C98	Uncharacterized protein OS=Caenorhabditis elegans OX=6239 GN=CELE_Y37A1B.5 PE=1 SV=1	SHLIVPC[BTD]LNSDR	1.81818	1.40845	1.61332	0.289724	17.9583	0.25	0.158561
378	Q9TYN2	307	Q9TYN2_307	CELE_Y37E11B.5_C307	Q9TYN2_307	CELE_Y37E11B.5_C307	tRNA-dihydrouridine(47) synthase [NAD(P)(+)] OS=Caenorhabditis elegans OX=6239 GN=CELE_Y37E11B.5 PE=1 SV=1	GGGC[BTD]ALPSRPQK	1.26582	1.92308	1.59445	0.464749	29.1479	0.09	0.0307072
611	H2L0N9	641	H2L0N9_641	CELE_Y37E3.17_C641	H2L0N9_641 Q6AW03_648	CELE_Y37E3.17_C641 CELE_Y37E3.17_C648	Uncharacterized protein OS=Caenorhabditis elegans OX=6239 GN=CELE_Y37E3.17 PE=1 SV=1	LGPVGVVC[BTD]AR	1.38889	NA	1.38889	NA	NA	0.31	0.00167708
200	Q9BKU6	13	Q9BKU6_13	CELE_Y37E3.8_C13	Q9BKU6_13 Q9BKU5_70	CELE_Y37E3.8_C13 CELE_Y37E3.8_C70	Uncharacterized protein OS=Caenorhabditis elegans OX=6239 GN=CELE_Y37E3.8 PE=1 SV=1	NQHYC[BTD]PTVNVER	1.86001	1.90256	1.88129	0.0300896	1.59941	0.0626786	0.021213
349	Q9BKU6	43	Q9BKU6_43	CELE_Y37E3.8_C43	Q9BKU6_43 Q9BKU5_100	CELE_Y37E3.8_C43 CELE_Y37E3.8_C100	Uncharacterized protein OS=Caenorhabditis elegans OX=6239 GN=CELE_Y37E3.8 PE=1 SV=1	SPVIDC[BTD]TK	1.31042	1.96078	1.6356	0.459877	28.1166	0.075	0.0694386
1238	Q9BKU6	84	Q9BKU6_84	CELE_Y37E3.8_C84	Q9BKU6_84 Q9BKU5_141	CELE_Y37E3.8_C84 CELE_Y37E3.8_C141	Uncharacterized protein OS=Caenorhabditis elegans OX=6239 GN=CELE_Y37E3.8 PE=1 SV=1	KAGGAC[BTD]VLVA	1.02041	NA	1.02041	NA	NA	0.05	0.423072
314	U4PMK1	324	U4PMK1_324	CELE_Y38F2AR.12_C324	U4PMK1_324 A0A9S2_638	CELE_Y38F2AR.12_C324 CELE_Y38F2AR.12_C638	Uncharacterized protein OS=Caenorhabditis elegans OX=6239 GN=CELE_Y38F2AR.12 PE=1 SV=1	SGC[BTD]HVEK	1.66667	NA	1.66667	NA	NA	0.06	0.115662
1154	Q9XX11	161	Q9XX11_161	CELE_Y39A1A.21_C161	Q9XX11_161 A0A0K3ARX5_44	CELE_Y39A1A.21_C161 CELE_Y39A1A.21_C44	Uncharacterized protein OS=Caenorhabditis elegans OX=6239 GN=CELE_Y39A1A.21 PE=1 SV=2	SNTNLLAC[BTD]R	1.06383	NA	1.06383	NA	NA	0.16	0.153479
530	Q9NAI5	45	Q9NAI5_45	CELE_Y39G8B.1_C45	Q9NAI5_45 Q9U2J6_45	CELE_Y39G8B.1_C45 CELE_Y39G8B.1_C45	Uncharacterized protein OS=Caenorhabditis elegans OX=6239 GN=CELE_Y39G8B.1 PE=1 SV=1	HIDC[BTD]AHVYQNQK	1.16209	1.75439	1.45824	0.41882	28.721	0.05	0.004733
1380	U4PRX8	419	U4PRX8_419	CELE_Y41D4A.4_C419	U4PRX8_419 Q95Y24_419 U4PBU4_422 U4PC73_351	CELE_Y41D4A.4_C419 CELE_Y41D4A.4_C419 CELE_Y41D4A.4_C422 CELE_Y41D4A.4_C351	Transmembrane 9 superfamily member OS=Caenorhabditis elegans OX=6239 GN=CELE_Y41D4A.4 PE=1 SV=1	NMAGSADYPC[BTD]R	0.917431	NA	0.917431	NA	NA	0.11	0.00175097
407	Q95Y26	120	Q95Y26_120	CELE_Y41D4A.5_C120	Q95Y26_120	CELE_Y41D4A.5_C120	Tyrosine-protein phosphatase OS=Caenorhabditis elegans OX=6239 GN=CELE_Y41D4A.5 PE=1 SV=2	SEC[BTD]AVAPQHYAR	1.6129	1.52313	1.56802	0.0634769	4.04823	0.1725	0.00509174
193	O62436	109	O62436_109	CELE_Y41E3.1_C109	O62436_109	CELE_Y41E3.1_C109	Uncharacterized protein OS=Caenorhabditis elegans OX=6239 GN=CELE_Y41E3.1 PE=1 SV=2	THAPLEC[BTD]QK	NA	1.88679	1.88679	NA	NA	0.18	0.119013
115	Q86DA0	142	Q86DA0_142	CELE_Y43F4B.5_C142	Q86DA0_142 O45934_142	CELE_Y43F4B.5_C142 CELE_Y43F4B.5_C142	Uncharacterized protein OS=Caenorhabditis elegans OX=6239 GN=CELE_Y43F4B.5 PE=1 SV=1	LGC[BTD]DAGLIITASHNPK	2.08333	NA	2.08333	NA	NA	0.18	0.000790985
719	Q8ITV7	315	Q8ITV7_315	CELE_Y44E3A.6_C315	Q8ITV7_315 Q8ITV6_315	CELE_Y44E3A.6_C315 CELE_Y44E3A.6_C315	Uncharacterized protein OS=Caenorhabditis elegans OX=6239 GN=CELE_Y44E3A.6 PE=1 SV=1	SC[BTD]VVVSNDGHK	1.47059	1.15492	1.31275	0.223212	17.0034	0.1225	0.0169368
967	Q9BL81	182	Q9BL81_182	CELE_Y47G6A.21_C182	Q9BL81_182	CELE_Y47G6A.21_C182	Uncharacterized protein OS=Caenorhabditis elegans OX=6239 GN=CELE_Y47G6A.21 PE=1 SV=4	VNAVC[BTD]PGVIVTNIHR	1.16279	NA	1.16279	NA	NA	0.05	0.00293646
473	Q8MXS8	181	Q8MXS8_181	CELE_Y47G6A.22_C181	Q8MXS8_181	CELE_Y47G6A.22_C181	Uncharacterized protein OS=Caenorhabditis elegans OX=6239 GN=CELE_Y47G6A.22 PE=1 SV=1	VNAVC[BTD]PGVTVTNLHR	1.27567	1.72414	1.4999	0.317117	21.1425	0.055	0.0433448
1067	Q9BL15	80	Q9BL15_80	CELE_Y48G8AL.5_C80	Q9BL15_80	CELE_Y48G8AL.5_C80	Uncharacterized protein OS=Caenorhabditis elegans OX=6239 GN=CELE_Y48G8AL.5 PE=1 SV=4	FQGC[BTD]HK	1.11111	NA	1.11111	NA	NA	0.02	0.121039
48	H2KZ95	244	H2KZ95_244	CELE_Y48G9A.9_C244	H2KZ95_244 Q7YZG5_253	CELE_Y48G9A.9_C244 CELE_Y48G9A.9_C253	Tyrosine-protein phosphatase OS=Caenorhabditis elegans OX=6239 GN=CELE_Y48G9A.9 PE=1 SV=1	GVPDEKC[BTD]HTVPQR	1.88679	3.33333	2.61006	1.02286	39.1891	0.155	0.0997188
288	Q8IAA5	115	Q8IAA5_115	CELE_Y50D7A.10_C115	Q8IAA5_115	CELE_Y50D7A.10_C115	Uncharacterized protein OS=Caenorhabditis elegans OX=6239 GN=CELE_Y50D7A.10 PE=1 SV=2	NFIVNEC[BTD]HVSK	1.26582	2.17391	1.71987	0.642117	37.3352	0.085	0.0785369
961	Q9N3I1	224	Q9N3I1_224	CELE_Y51H7C.13_C224	Q9N3I1_224	CELE_Y51H7C.13_C224	Uncharacterized protein OS=Caenorhabditis elegans OX=6239 GN=CELE_Y51H7C.13 PE=1 SV=2	C[BTD]CHQSCSGTSQR	1.16279	NA	1.16279	NA	NA	0.15	0.0681323
47	Q9NAB7	156	Q9NAB7_156	CELE_Y53F4B.18_C156	Q9NAB7_156	CELE_Y53F4B.18_C156	Uncharacterized protein OS=Caenorhabditis elegans OX=6239 GN=CELE_Y53F4B.18 PE=1 SV=1	STKC[BTD]DR	1.23457	4	2.61728	1.95546	74.7132	0.09	0.292915
958	Q9NAB7	276	Q9NAB7_276	CELE_Y53F4B.18_C276	Q9NAB7_276	CELE_Y53F4B.18_C276	Uncharacterized protein OS=Caenorhabditis elegans OX=6239 GN=CELE_Y53F4B.18 PE=1 SV=1	IGPMC[BTD]R	1.13015	1.20482	1.16748	0.0527987	4.52243	0.0525	0.127422
800	Q9NA99	969	Q9NA99_969	CELE_Y53F4B.21_C969	Q9NA99_969	CELE_Y53F4B.21_C969	Uncharacterized protein OS=Caenorhabditis elegans OX=6239 GN=CELE_Y53F4B.21 PE=1 SV=4	SLIFTNRPDC[BTD]PINSTK	1.26582	NA	1.26582	NA	NA	0.08	0.0427548
1219	Q9N3H3	302	Q9N3H3_302	CELE_Y53G8AL.2_C302	Q9N3H3_302	CELE_Y53G8AL.2_C302	Uncharacterized protein OS=Caenorhabditis elegans OX=6239 GN=CELE_Y53G8AL.2 PE=1 SV=2	AHC[BTD]LSDFGFR	1.03089	NA	1.03089	NA	NA	0.0425	0.0035413
781	Q9N3F7	147	Q9N3F7_147	CELE_Y53G8AR.9_C147	Q9N3F7_147	CELE_Y53G8AR.9_C147	Uncharacterized protein OS=Caenorhabditis elegans OX=6239 GN=CELE_Y53G8AR.9 PE=1 SV=1	AIAAVGHGDTIGGIPIC[BTD]K	NA	1.28205	1.28205	NA	NA	0.06	0.00186768
1249	Q9XWK4	119	Q9XWK4_119	CELE_Y54E5A.7_C119	Q9XWK4_119	CELE_Y54E5A.7_C119	Uncharacterized protein OS=Caenorhabditis elegans OX=6239 GN=CELE_Y54E5A.7 PE=1 SV=1	KDC[BTD]DLNR	1.0101	NA	1.0101	NA	NA	0.22	0.0871588
1316	Q9BL03	81	Q9BL03_81	CELE_Y54F10AM.5_C81	Q9BL03_81	CELE_Y54F10AM.5_C81	NADH dehydrogenase [ubiquinone] 1 alpha subcomplex subunit 8 OS=Caenorhabditis elegans OX=6239 GN=CELE_Y54F10AM.5 PE=1 SV=2	SC[BTD]LPQTQK	0.95696	0.980392	0.968676	0.0165692	1.7105	0.07	0.101208
848	Q9N3C2	228	Q9N3C2_228	CELE_Y54F10AR.2_C228	Q9N3C2_228	CELE_Y54F10AR.2_C228	Uncharacterized protein OS=Caenorhabditis elegans OX=6239 GN=CELE_Y54F10AR.2 PE=1 SV=3	VVLGGC[BTD]YK	1.23457	NA	1.23457	NA	NA	0.09	0.413541
1204	Q9N3C2	71	Q9N3C2_71	CELE_Y54F10AR.2_C71	Q9N3C2_71	CELE_Y54F10AR.2_C71	Uncharacterized protein OS=Caenorhabditis elegans OX=6239 GN=CELE_Y54F10AR.2 PE=1 SV=3	ISLHQGC[BTD]PR	0.983628	1.08696	1.03529	0.0730645	7.05738	0.0883333	0.200257
1482	Q9XVZ6	479	Q9XVZ6_479	CELE_Y54G11A.3_C479	Q9XVZ6_479	CELE_Y54G11A.3_C479	Uncharacterized protein OS=Caenorhabditis elegans OX=6239 GN=CELE_Y54G11A.3 PE=1 SV=1	LKC[BTD]QSGR	0.714286	NA	0.714286	NA	NA	0.18	0.164852
164	Q9NA69	304	Q9NA69_304	CELE_Y57A10A.13_C304	Q9NA69_304	CELE_Y57A10A.13_C304	Uncharacterized protein OS=Caenorhabditis elegans OX=6239 GN=CELE_Y57A10A.13 PE=1 SV=1	NHPDRC[BTD]SYR	1.07976	2.77778	1.92877	1.20068	62.2509	0.13	0.136416
190	Q9XWG2	18	Q9XWG2_18	CELE_Y63D3A.7_C18	Q9XWG2_18	CELE_Y63D3A.7_C18	Uncharacterized protein OS=Caenorhabditis elegans OX=6239 GN=CELE_Y63D3A.7 PE=1 SV=2	IHVC[BTD]QK	1.44928	2.32558	1.88743	0.619642	32.83	0.06	0.109102
1114	Q9BL56	59	Q9BL56_59	CELE_Y65B4A.8_C59	Q9BL56_59	CELE_Y65B4A.8_C59	Uncharacterized protein OS=Caenorhabditis elegans OX=6239 GN=CELE_Y65B4A.8 PE=1 SV=3	IYLTSASSC[BTD]PK	1.08696	NA	1.08696	NA	NA	0.11	0.00447341
567	Q95XJ0	107	Q95XJ0_107	CELE_Y69A2AR.18_C107	Q95XJ0_107 Q95XI9_107	CELE_Y69A2AR.18_C107 CELE_Y69A2AR.18_C107	Uncharacterized protein OS=Caenorhabditis elegans OX=6239 GN=CELE_Y69A2AR.18 PE=1 SV=1	GLC[BTD]GGVHSSIVK	1.46017	1.3986	1.42939	0.0435369	3.04585	0.08875	0.0184912
1075	Q95XN1	253	Q95XN1_253	CELE_Y71G12B.10_C253	Q95XN1_253	CELE_Y71G12B.10_C253	Uncharacterized protein OS=Caenorhabditis elegans OX=6239 GN=CELE_Y71G12B.10 PE=1 SV=1	SADSSIAGLGGC[BTD]PYAK	NA	1.11111	1.11111	NA	NA	0.18	0.00179792
526	Q9BL46	204	Q9BL46_204	CELE_Y71H2AM.11_C204	Q9BL46_204	CELE_Y71H2AM.11_C204	Uncharacterized protein OS=Caenorhabditis elegans OX=6239 GN=CELE_Y71H2AM.11 PE=1 SV=4	NKPC[BTD]LTYGLR	0.925271	1.9989	1.46209	0.759172	51.9239	0.1	0.0712771
26	Q9BL46	41	Q9BL46_41	CELE_Y71H2AM.11_C41	Q9BL46_41	CELE_Y71H2AM.11_C41	Uncharacterized protein OS=Caenorhabditis elegans OX=6239 GN=CELE_Y71H2AM.11 PE=1 SV=4	RGDC[BTD]VR	2.85714	NA	2.85714	NA	NA	0.16	0.16685
692	Q9BL43	249	Q9BL43_249	CELE_Y71H2AM.13_C249	Q9BL43_249	CELE_Y71H2AM.13_C249	Uncharacterized protein OS=Caenorhabditis elegans OX=6239 GN=CELE_Y71H2AM.13 PE=1 SV=1	PLNAC[BTD]R	1.09524	1.5625	1.32887	0.330404	24.8636	0.0325	0.114911
317	A0A1C3NSM7	65	A0A1C3NSM7_65	CELE_Y72A10A.1_C65	A0A1C3NSM7_65 Q3V5K9_22	CELE_Y72A10A.1_C65 CELE_Y72A10A.1_C22	Uncharacterized protein OS=Caenorhabditis elegans OX=6239 GN=CELE_Y72A10A.1 PE=1 SV=1	NHC[BTD]SGHEK	1.66667	NA	1.66667	NA	NA	0.15	0.0490025
400	Q9XVZ2	508	Q9XVZ2_508	CELE_Y7A5A.1_C508	Q9XVZ2_508	CELE_Y7A5A.1_C508	Uncharacterized protein OS=Caenorhabditis elegans OX=6239 GN=CELE_Y7A5A.1 PE=1 SV=1	YHC[BTD]DGAFPR	1.23626	1.92308	1.57967	0.48565	30.7438	0.0925	0.111085
125	Q9XVZ2	79	Q9XVZ2_79	CELE_Y7A5A.1_C79	Q9XVZ2_79	CELE_Y7A5A.1_C79	Uncharacterized protein OS=Caenorhabditis elegans OX=6239 GN=CELE_Y7A5A.1 PE=1 SV=1	LPDSEQKPLC[BTD]TAR	1.41103	2.67818	2.0446	0.89601	43.8232	0.06375	0.030715
1386	Q9BKR9	92	Q9BKR9_92	CELE_Y82E9BR.16_C92	Q9BKR9_92	CELE_Y82E9BR.16_C92	Uncharacterized protein OS=Caenorhabditis elegans OX=6239 GN=CELE_Y82E9BR.16 PE=1 SV=1	PGVTC[BTD]HYDR	0.812714	1.01059	0.91165	0.139917	15.3477	0.124	0.036941
1405	Q965R9	265	Q965R9_265	CELE_Y97E10AR.6_C265	Q965R9_265	CELE_Y97E10AR.6_C265	Uncharacterized protein OS=Caenorhabditis elegans OX=6239 GN=CELE_Y97E10AR.6 PE=1 SV=1	KTC[BTD]LSK	0.877193	NA	0.877193	NA	NA	0.1	0.224252
1422	G5EEZ0	270	G5EEZ0_270	CELE_ZK1010.2_C270	G5EEZ0_270	CELE_ZK1010.2_C270	Uncharacterized protein OS=Caenorhabditis elegans OX=6239 GN=CELE_ZK1010.2 PE=1 SV=1	HSINLDC[BTD]TLLNK	0.854701	NA	0.854701	NA	NA	0.16	0.0556976
1147	Q09657	116	Q09657_116	CELE_ZK1320.9_C116	Q09657_116	CELE_ZK1320.9_C116	Uncharacterized protein OS=Caenorhabditis elegans OX=6239 GN=CELE_ZK1320.9 PE=1 SV=1	IQNNSLFIC[BTD]PGNR	0.909091	1.23457	1.07183	0.230147	21.4724	0.12	0.0471838
708	Q09657	97	Q09657_97	CELE_ZK1320.9_C97	Q09657_97	CELE_ZK1320.9_C97	Uncharacterized protein OS=Caenorhabditis elegans OX=6239 GN=CELE_ZK1320.9 PE=1 SV=1	MSHLILSGNC[BTD]PQFDPK	1.31579	NA	1.31579	NA	NA	0.11	0.0016102
1110	Q94312	54	Q94312_54	CELE_ZK154.1_C54	Q94312_54	CELE_ZK154.1_C54	Uncharacterized protein OS=Caenorhabditis elegans OX=6239 GN=CELE_ZK154.1 PE=1 SV=2	QC[BTD]NEHTSFSTFR	1.08696	NA	1.08696	NA	NA	0.13	0.136281
736	Q7YWM2	58	Q7YWM2_58	CELE_ZK285.2_C58	Q7YWM2_58	CELE_ZK285.2_C58	Uncharacterized protein OS=Caenorhabditis elegans OX=6239 GN=CELE_ZK285.2 PE=4 SV=1	QDHGYC[BTD]K	1.2987	NA	1.2987	NA	NA	0.05	0.261872
1416	Q23642	17	Q23642_17	CELE_ZK856.7_C17	Q23642_17	CELE_ZK856.7_C17	Uncharacterized protein OS=Caenorhabditis elegans OX=6239 GN=CELE_ZK856.7 PE=1 SV=1	C[BTD]DIIVHLK	0.819672	0.917431	0.868552	0.0691261	7.95878	0.0933333	0.101009
410	O18307	141	O18307_141	CELE_ZK909.3_C141	O18307_141	CELE_ZK909.3_C141	Uncharacterized protein OS=Caenorhabditis elegans OX=6239 GN=CELE_ZK909.3 PE=1 SV=2	EC[BTD]TDDKNLAK	1.5625	NA	1.5625	NA	NA	0.05	0.0283142
1352	Q93716	183	Q93716_183	cfim-1_C183	Q93716_183	cfim-1_C183	Cleavage Factor IM (CFIm) homolog OS=Caenorhabditis elegans OX=6239 GN=cfim-1 PE=1 SV=1	STFC[BTD]VPK	0.943396	NA	0.943396	NA	NA	0.12	0.143913
685	Q95YF3	270	Q95YF3_270	cgh-1_C270	Q95YF3_270	cgh-1_C270	ATP-dependent RNA helicase cgh-1 OS=Caenorhabditis elegans OX=6239 GN=cgh-1 PE=1 SV=1	VHC[BTD]LNTLFR	1.33333	NA	1.33333	NA	NA	0.11	0.00841024
1254	Q95YF3	336	Q95YF3_336	cgh-1_C336	Q95YF3_336	cgh-1_C336	ATP-dependent RNA helicase cgh-1 OS=Caenorhabditis elegans OX=6239 GN=cgh-1 PE=1 SV=1	NLVC[BTD]SDLLTR	1.0101	NA	1.0101	NA	NA	0.06	0.0142262
849	P34574	1530	P34574_1530	chc-1_C1530	P34574_1530	chc-1_C1530	Probable clathrin heavy chain 1 OS=Caenorhabditis elegans OX=6239 GN=chc-1 PE=1 SV=1	QSIELC[BTD]K	1.23457	NA	1.23457	NA	NA	0.04	0.0909087
94	P34574	619	P34574_619	chc-1_C619	P34574_619	chc-1_C619	Probable clathrin heavy chain 1 OS=Caenorhabditis elegans OX=6239 GN=chc-1 PE=1 SV=1	AAIGQLC[BTD]EK	NA	2.22332	2.22332	NA	NA	0.105	0.00996564
1174	O61845	1334	O61845_1334	chd-7_C1334	O61845_1334	chd-7_C1334	Chromodomain and Helicase Domain protein OS=Caenorhabditis elegans OX=6239 GN=chd-7 PE=1 SV=3	VC[BTD]VIDEAHR	1.14943	0.952381	1.0509	0.139331	13.2583	0.09	0.0327912
974	Q94261	139	Q94261_139	cif-1_C139	Q94261_139	cif-1_C139	COP9/Signalosome and eIF3 complex-shared subunit 1 OS=Caenorhabditis elegans OX=6239 GN=cif-1 PE=1 SV=1	ALVDMC[BTD]AEAR	NA	1.16279	1.16279	NA	NA	0.23	0.0145978
745	Q5FC71	3	Q5FC71_3	cisd-1_C3	Q5FC71_3	cisd-1_C3	CDGSH Iron Sulfur Domain protein homolog OS=Caenorhabditis elegans OX=6239 GN=cisd-1 PE=1 SV=1	PC[BTD]PTQVSGR	NA	1.2987	1.2987	NA	NA	0.05	0.0390012
321	Q9BKQ9	111	Q9BKQ9_111	cisd-3.2_C111	Q9BKQ9_111	cisd-3.2_C111	CDGSH Iron Sulfur Domain protein homolog OS=Caenorhabditis elegans OX=6239 GN=cisd-3.2 PE=1 SV=1	QTGTRPIC[BTD]DGK	1	2.32558	1.66279	0.937328	56.3708	0.12	0.101793
220	A0A061AIW1	170	A0A061AIW1_170	cka-1_C170	A0A061AIW1_170 O17610_196 B3GWD5_170	cka-1_C170 cka-1_C196 cka-1_C170	Choline Kinase A OS=Caenorhabditis elegans OX=6239 GN=cka-1 PE=1 SV=1	ALQC[BTD]LEISKPGLSK	NA	1.85185	1.85185	NA	NA	0.05	0.00590901
855	Q9XXS0	253	Q9XXS0_253	clec-163_C253	Q9XXS0_253 O45444_275	clec-163_C253 clec-63_C275	C-type LECtin OS=Caenorhabditis elegans OX=6239 GN=clec-163 PE=4 SV=1	YGVC[BTD]IR	0.925926	1.53846	1.23219	0.433128	35.151	0.11	0.137425
1037	P34308	649	P34308_649	clp-1_C649	P34308_649	clp-1_C649	Calpain clp-1 OS=Caenorhabditis elegans OX=6239 GN=clp-1 PE=3 SV=4	NQTAGGC[BTD]R	1.1236	NA	1.1236	NA	NA	0.025	0.10312
597	Q8IAA8	57	Q8IAA8_57	clp-4_C57	Q8IAA8_57 Q8IAA9_57	clp-4_C57 clp-4_C57	CaLPain family OS=Caenorhabditis elegans OX=6239 GN=clp-4 PE=1 SV=1	GSNHGLGC[BTD]R	1.40845	NA	1.40845	NA	NA	0.16	0.390811
1517	P34466	190	P34466_190	clu-1_C190	P34466_190 Q9TYW0_190	clu-1_C190 clu-1_C190	Clustered mitochondria protein homolog OS=Caenorhabditis elegans OX=6239 GN=clu-1 PE=3 SV=1	PSDILPPDHALPGC[BTD]K	0.431034	NA	0.431034	NA	NA	0.09	0.336223
1175	P34466	247	P34466_247	clu-1_C247	P34466_247 Q9TYW0_247	clu-1_C247 clu-1_C247	Clustered mitochondria protein homolog OS=Caenorhabditis elegans OX=6239 GN=clu-1 PE=3 SV=1	IYHVTC[BTD]CTR	0.952381	1.14943	1.0509	0.139331	13.2583	0.09	0.0197159
1333	P34466	248	P34466_248	clu-1_C248	P34466_248 Q9TYW0_248	clu-1_C248 clu-1_C248	Clustered mitochondria protein homolog OS=Caenorhabditis elegans OX=6239 GN=clu-1 PE=3 SV=1	IYHVTCC[BTD]TR	NA	0.96137	0.96137	NA	NA	0.18	0.261948
617	P34466	86	P34466_86	clu-1_C86	P34466_86 Q9TYW0_86	clu-1_C86 clu-1_C86	Clustered mitochondria protein homolog OS=Caenorhabditis elegans OX=6239 GN=clu-1 PE=3 SV=1	EATC[BTD]HR	1.16279	1.6129	1.38785	0.318278	22.9332	0.03	0.171672
805	Q9XXH8	741	Q9XXH8_741	cnt-1_C741	Q9XXH8_741 A0A1N7SYT2_490 A0A1N7SYR6_238	cnt-1_C741 cnt-1_C490 cnt-1_C238	Arf-GAP with ANK repeat and PH domain-containing protein cnt-1 OS=Caenorhabditis elegans OX=6239 GN=cnt-1 PE=1 SV=2	EGHTLPVC[BTD]QLLK	1.26582	NA	1.26582	NA	NA	0.15	0.117843
1220	C6KRJ5	48	C6KRJ5_48	coa-4_C48	C6KRJ5_48	coa-4_C48	Cytochrome Oxidase Assembly subunits OS=Caenorhabditis elegans OX=6239 GN=coa-4 PE=1 SV=1	VSDC[BTD]MGEHR	0.854701	1.20482	1.02976	0.247571	24.0416	0.085	0.101894
1320	G5EE66	304	G5EE66_304	cogc-1_C304	G5EE66_304	cogc-1_C304	COGC-1 OS=Caenorhabditis elegans OX=6239 GN=cogc-1 PE=1 SV=1	TC[BTD]AVTHK	0.963189	NA	0.963189	NA	NA	0.06	0.195358
780	Q21444	395	Q21444_395	cogc-2_C395	Q21444_395	cogc-2_C395	Conserved oligomeric Golgi complex subunit 2 OS=Caenorhabditis elegans OX=6239 GN=cogc-2 PE=2 SV=1	ENTPQLHC[BTD]GVSR	NA	1.28205	1.28205	NA	NA	0.12	0.100607
796	O44502	60	O44502_60	cogc-8_C60	O44502_60	cogc-8_C60	Conserved oligomeric Golgi complex subunit 8 OS=Caenorhabditis elegans OX=6239 GN=cogc-8 PE=3 SV=1	ATHDC[BTD]SK	1.26582	NA	1.26582	NA	NA	0.1	0.031426
1264	Q8MXT6	85	Q8MXT6_85	col-106_C85	Q8MXT6_85	col-106_C85	COLlagen OS=Caenorhabditis elegans OX=6239 GN=col-106 PE=1 SV=1	NAQCNC[BTD]GAK	1	NA	1	NA	NA	0.08	0.0853665
565	G5EDG6	53	G5EDG6_53	col-117_C53	G5EDG6_53 Q18302_53	col-117_C53 col-125_C53	COLlagen OS=Caenorhabditis elegans OX=6239 GN=col-117 PE=1 SV=1	TMHSEINFC[BTD]K HSEINFC[BTD]K	1.36624	1.49556	1.4309	0.0914475	6.39091	0.101	0.00961767
382	Q18799	53	Q18799_53	col-119_C53	Q18799_53	col-119_C53	COLlagen OS=Caenorhabditis elegans OX=6239 GN=col-119 PE=1 SV=1	TMHHDIVEC[BTD]R	1.59795	1.5873	1.59262	0.00752722	0.47263	0.0866667	0.00669852
493	Q9NAR3	53	Q9NAR3_53	col-124_C53	Q9NAR3_53	col-124_C53	COLlagen OS=Caenorhabditis elegans OX=6239 GN=col-124 PE=1 SV=1	VMHSDIVEC[BTD]K	1.34964	1.62871	1.48917	0.197332	13.2511	0.08	0.0115298
219	P17656	53	P17656_53	col-2_C53	P17656_53	col-2_C53	Cuticle collagen 2 OS=Caenorhabditis elegans OX=6239 GN=col-2 PE=2 SV=1	QIHTDVNFC[BTD]K	NA	1.85185	1.85185	NA	NA	0.1	0.381785
1149	G5ED38	54	G5ED38_54	col-43_C54	G5ED38_54	col-43_C54	Collagen OS=Caenorhabditis elegans OX=6239 GN=col-43 PE=1 SV=1	QQMNHELSFC[BTD]K	1.06883	NA	1.06883	NA	NA	0.126667	0.207295
199	Q9U349	53	Q9U349_53	col-94_C53	Q9U349_53 Q9XVG3_53 Q9U348_53 Q9XUE9_53	col-94_C53 col-92_C53 col-93_C53 col-133_C53	COLlagen OS=Caenorhabditis elegans OX=6239 GN=col-94 PE=4 SV=1	TQINHEIKFC[BTD]K	1.547	2.22564	1.88632	0.479871	25.4395	0.061	0.00186834
41	Q965W4	113	Q965W4_113	comt-4_C113	Q965W4_113 A0A0K3AT05_71 Q8WTM3_113 Q965W3_112	comt-4_C113 comt-3_C71 comt-5_C113 comt-3_C112	Catechol-O-MethylTransferase family OS=Caenorhabditis elegans OX=6239 GN=comt-4 PE=1 SV=1	FGVPIISKC[BTD]EK	NA	2.7027	2.7027	NA	NA	0.18	0.00567203
155	Q9N4H7	1134	Q9N4H7_1134	copa-1_C1134	Q9N4H7_1134	copa-1_C1134	Coatomer subunit alpha OS=Caenorhabditis elegans OX=6239 GN=copa-1 PE=1 SV=2	TCASLC[BTD]K	NA	1.96078	1.96078	NA	NA	0.23	0.0488555
375	Q9N4H7	1192	Q9N4H7_1192	copa-1_C1192	Q9N4H7_1192	copa-1_C1192	Coatomer subunit alpha OS=Caenorhabditis elegans OX=6239 GN=copa-1 PE=1 SV=2	GRPLC[BTD]K	1.08696	2.12766	1.60731	0.735888	45.7839	0.04	0.280894
1372	Q9N4H7	357	Q9N4H7_357	copa-1_C357	Q9N4H7_357	copa-1_C357	Coatomer subunit alpha OS=Caenorhabditis elegans OX=6239 GN=copa-1 PE=1 SV=2	DVALC[BTD]K	NA	0.925926	0.925926	NA	NA	0.23	0.321792
1502	Q9N4H7	43	Q9N4H7_43	copa-1_C43	Q9N4H7_43	copa-1_C43	Coatomer subunit alpha OS=Caenorhabditis elegans OX=6239 GN=copa-1 PE=1 SV=2	MC[BTD]VLLEK	0.613497	NA	0.613497	NA	NA	0.12	0.190998
1000	Q9TYL9	144	Q9TYL9_144	copb-1_C144	Q9TYL9_144	copb-1_C144	Coatomer subunit beta OS=Caenorhabditis elegans OX=6239 GN=copb-1 PE=1 SV=1	AC[BTD]LEHR	1.07416	1.21909	1.14662	0.102482	8.93775	0.0865	0.206191
590	Q9TYL9	236	Q9TYL9_236	copb-1_C236	Q9TYL9_236	copb-1_C236	Coatomer subunit beta OS=Caenorhabditis elegans OX=6239 GN=copb-1 PE=1 SV=1	VC[BTD]HNNPNEASR	1.622	1.20482	1.41341	0.294989	20.8708	0.163333	0.0415332
983	Q9TYL9	602	Q9TYL9_602	copb-1_C602	Q9TYL9_602	copb-1_C602	Coatomer subunit beta OS=Caenorhabditis elegans OX=6239 GN=copb-1 PE=1 SV=1	SGLC[BTD]IVHQQVNEDDLDR	1.27137	1.03093	1.15115	0.170017	14.7693	0.12	0.0032517
566	Q9TYL9	638	Q9TYL9_638	copb-1_C638	Q9TYL9_638	copb-1_C638	Coatomer subunit beta OS=Caenorhabditis elegans OX=6239 GN=copb-1 PE=1 SV=1	ILAQGIPGLDEQYGDDC[BTD]KK	1.13636	1.72414	1.43025	0.415619	29.0592	0.205	0.0865381
537	Q9TYL9	67	Q9TYL9_67	copb-1_C67	Q9TYL9_67	copb-1_C67	Coatomer subunit beta OS=Caenorhabditis elegans OX=6239 GN=copb-1 PE=1 SV=1	FC[BTD]LPSNEHTLK	1.45165	NA	1.45165	NA	NA	0.0833333	0.0206249
1488	Q9TYL9	825	Q9TYL9_825	copb-1_C825	Q9TYL9_825	copb-1_C825	Coatomer subunit beta OS=Caenorhabditis elegans OX=6239 GN=copb-1 PE=1 SV=1	NC[BTD]VYLQDIK	0.699301	NA	0.699301	NA	NA	0.29	0.0919187
990	Q09236	100	Q09236_100	copd-1_C100	Q09236_100	copd-1_C100	Probable coatomer subunit delta OS=Caenorhabditis elegans OX=6239 GN=copd-1 PE=3 SV=1	VIPEYC[BTD]R	1.14943	NA	1.14943	NA	NA	0.1	0.21798
937	P34666	179	P34666_179	coq-5_C179	P34666_179	coq-5_C179	2-methoxy-6-polyprenyl-1,4-benzoquinol methylase, mitochondrial OS=Caenorhabditis elegans OX=6239 GN=coq-5 PE=3 SV=2	NC[BTD]THPEK	1.20482	1.16279	1.1838	0.0297187	2.51044	0.085	0.167535
107	Q18486	367	Q18486_367	coq-8_C367	Q18486_367	coq-8_C367	Atypical kinase coq-8, mitochondrial OS=Caenorhabditis elegans OX=6239 GN=coq-8 PE=3 SV=2	IVATLC[BTD]R	NA	2.12766	2.12766	NA	NA	0.14	0.159514
959	Q21624	23	Q21624_23	cor-1_C23	Q21624_23	cor-1_C23	Coronin-like protein cor-1 OS=Caenorhabditis elegans OX=6239 GN=cor-1 PE=2 SV=2	HESC[BTD]MSDIR	1.16735	NA	1.16735	NA	NA	0.11	0.168626
252	P55954	108	P55954_108	cox-5A_C108	P55954_108	cox-5A_C108	Cytochrome c oxidase subunit 5A, mitochondrial OS=Caenorhabditis elegans OX=6239 GN=cox-5A PE=1 SV=2	IKC[BTD]GAQK	1.1236	2.43902	1.78131	0.930149	52.2171	0.015	0.0627255
1314	P90849	118	P90849_118	cox-5b_C118	P90849_118	cox-5b_C118	Cytochrome OXidase assembly protein OS=Caenorhabditis elegans OX=6239 GN=cox-5b PE=1 SV=1	CEC[BTD]GHWFK	0.970874	NA	0.970874	NA	NA	0.09	0.0572626
1399	Q9BL34	76	Q9BL34_76	cox-6b_C76	Q9BL34_76	cox-6b_C76	Cytochrome OXidase assembly protein OS=Caenorhabditis elegans OX=6239 GN=cox-6b PE=1 SV=1	C[BTD]NELMGQDYKPCK	NA	0.892857	0.892857	NA	NA	0.05	0.265665
330	Q9BL34	87	Q9BL34_87	cox-6b_C87	Q9BL34_87	cox-6b_C87	Cytochrome OXidase assembly protein OS=Caenorhabditis elegans OX=6239 GN=cox-6b PE=1 SV=1	CNELMGQDYKPC[BTD]K	1.21252	2.08594	1.64923	0.6176	37.4478	0.1025	0.0401408
1201	O76367	72	O76367_72	cox-6c_C72	O76367_72	cox-6c_C72	Cytochrome OXidase assembly protein OS=Caenorhabditis elegans OX=6239 GN=cox-6c PE=1 SV=1	GYMHTC[BTD]PQELAK	1.03652	1.0397	1.03811	0.00224943	0.216685	0.0566667	0.0230487
1208	P91359	664	P91359_664	cpd-1_C664	P91359_664	cpd-1_C664	CarboxyPeptidase D family OS=Caenorhabditis elegans OX=6239 GN=cpd-1 PE=1 SV=3	KEC[BTD]VQEVTR	1.03093	NA	1.03093	NA	NA	0.27	0.113973
665	Q19864	307	Q19864_307	cpf-1_C307	Q19864_307	cpf-1_C307	Cleavage and Polyadenylation Factor OS=Caenorhabditis elegans OX=6239 GN=cpf-1 PE=1 SV=1	AHDGSSIC[BTD]SAK	NA	1.35135	1.35135	NA	NA	0.15	0.0595412
1104	G5ECM9	103	G5ECM9_103	cpi-2_C103	G5ECM9_103	cpi-2_C103	Cystatin OS=Caenorhabditis elegans OX=6239 GN=cpi-2 PE=1 SV=1	KGELQAHEITSSNC[BTD]QIK GELQAHEITSSNC[BTD]QIK	1	1.18305	1.09153	0.129437	11.8583	0.0733333	0.0161267
1027	O45734	217	O45734_217	cpl-1_C217	O45734_217 H9G333_78	cpl-1_C217 cpl-1_C78	CathePsin L family OS=Caenorhabditis elegans OX=6239 GN=cpl-1 PE=1 SV=1	DMKC[BTD]HFNK	1.2987	0.970511	1.13461	0.232065	20.4534	0.24	0.0155226
434	O45734	326	O45734_326	cpl-1_C326	O45734_326 H9G333_187	cpl-1_C326 cpl-1_C187	CathePsin L family OS=Caenorhabditis elegans OX=6239 GN=cpl-1 PE=1 SV=1	NNHC[BTD]GVATK	1.09449	1.98796	1.54123	0.63178	40.992	0.0313333	0.0561834
555	O01542	62	O01542_62	cpn-3_C62	O01542_62	cpn-3_C62	CalPoNin OS=Caenorhabditis elegans OX=6239 GN=cpn-3 PE=1 SV=1	DGTLLC[BTD]K	1.17663	1.70953	1.44308	0.376812	26.1117	0.0575	0.125664
756	P25807	183	P25807_183	cpr-1_C183	P25807_183	cpr-1_C183	Gut-specific cysteine proteinase OS=Caenorhabditis elegans OX=6239 GN=cpr-1 PE=1 SV=2	GVVTGGDYHGAGC[BTD]K	1.44928	1.13636	1.29282	0.221262	17.1147	0.13	0.00620092	Disulfide bond
764	P43509	327	P43509_327	cpr-5_C327	P43509_327	cpr-5_C327	Cathepsin B-like cysteine proteinase 5 OS=Caenorhabditis elegans OX=6239 GN=cpr-5 PE=2 SV=1	GLNEC[BTD]GIEHSAVAGIPDLAR	1.35135	1.21951	1.28543	0.0932244	7.25238	0.085	8.08e-05
1064	P43510	223	P43510_223	cpr-6_C223	P43510_223 Q8MQC6_222 G8JY40_213	cpr-6_C223 cpr-6_C222 cpr-6_C213	Cathepsin B-like cysteine proteinase 6 OS=Caenorhabditis elegans OX=6239 GN=cpr-6 PE=1 SV=1	THFDPC[BTD]PHDLYPTPK	1.13636	1.08696	1.11166	0.0349361	3.1427	0.115	0.00491646	Disulfide bond
124	P43510	237	P43510_237	cpr-6_C237	P43510_237 Q8MQC6_236 G8JY40_227	cpr-6_C237 cpr-6_C236 cpr-6_C227	Cathepsin B-like cysteine proteinase 6 OS=Caenorhabditis elegans OX=6239 GN=cpr-6 PE=1 SV=1	KC[BTD]VSDYTDK	1.53846	2.5641	2.05128	0.725238	35.3553	0.06	0.00513218	Disulfide bond
792	G5ECS9	215	G5ECS9_215	cpt-2_C215	G5ECS9_215 G5EFE6_45	cpt-2_C215 cpt-2_C45	Carnitine Palmitoyl Transferase OS=Caenorhabditis elegans OX=6239 GN=cpt-2 PE=1 SV=2	SLFC[BTD]GSR	1	1.53846	1.26923	0.38075	29.9985	0.14	0.186845
1060	G5ECS9	525	G5ECS9_525	cpt-2_C525	G5ECS9_525 G5EFE6_355	cpt-2_C525 cpt-2_C355	Carnitine Palmitoyl Transferase OS=Caenorhabditis elegans OX=6239 GN=cpt-2 PE=1 SV=2	QLLTDC[BTD]STQHFQLVK	1.07527	1.15642	1.11584	0.0573805	5.14235	0.1125	0.0352117
163	A0A078BPL2	32	A0A078BPL2_32	cpz-1_C32	A0A078BPL2_32 G5EGP8_168	cpz-1_C32 cpz-1_C168	CathePsin Z OS=Caenorhabditis elegans OX=6239 GN=cpz-1 PE=1 SV=1	DGKC[BTD]DPYNR	1.63934	2.22222	1.93078	0.412157	21.3466	0.08	0.0584971
394	P92005	291	P92005_291	cpz-2_C291	P92005_291	cpz-2_C291	CathePsin Z OS=Caenorhabditis elegans OX=6239 GN=cpz-2 PE=1 SV=1	GNC[BTD]QGGEIGNVLEHAK	1.28205	1.88679	1.58442	0.427617	26.9888	0.0675	0.00100715
301	P92005	323	P92005_323	cpz-2_C323	P92005_323	cpz-2_C323	CathePsin Z OS=Caenorhabditis elegans OX=6239 GN=cpz-2 PE=1 SV=1	ATNGEC[BTD]NPYHR	NA	1.69492	1.69492	NA	NA	0.07	0.053222
1211	Q21986	875	Q21986_875	cra-1_C875	Q21986_875	cra-1_C875	N-terminal acetyltransferase B complex subunit NAA25 homolog OS=Caenorhabditis elegans OX=6239 GN=cra-1 PE=1 SV=3	ALDEC[BTD]K	1.03093	NA	1.03093	NA	NA	0.25	0.293033
1255	E1B6S3	308	E1B6S3_308	crm-1_C308	E1B6S3_308 G5EBZ2_333 G5EF34_399 G5EEX3_333	crm-1_C308 crm-1_C333 crm-1_C399 crm-1_C333	CRiM (Cysteine Rich motor neuron protein) homolog OS=Caenorhabditis elegans OX=6239 GN=crm-1 PE=1 SV=1	C[BTD]ANGLR	1.0101	NA	1.0101	NA	NA	0.03	0.369133
1036	O62422	94	O62422_94	crp-1_C94	O62422_94	crp-1_C94	Cdc-42 Related Protein OS=Caenorhabditis elegans OX=6239 GN=crp-1 PE=1 SV=1	TLESC[BTD]R	1.1236	NA	1.1236	NA	NA	0.12	0.370858
448	P27798	101	P27798_101	crt-1_C101	P27798_101	crt-1_C101	Calreticulin OS=Caenorhabditis elegans OX=6239 GN=crt-1 PE=1 SV=1	HEQGIDC[BTD]GGGYVK	1.14943	1.90493	1.52718	0.534226	34.9812	0.0475	0.000146805	Disulfide bond
73	Q9GS00	109	Q9GS00_109	csn-1_C109	Q9GS00_109	csn-1_C109	COP9 signalosome complex subunit 1 OS=Caenorhabditis elegans OX=6239 GN=csn-1 PE=1 SV=1	HC[BTD]PILR	NA	2.38095	2.38095	NA	NA	0.07	0.351181
693	Q27GU1	317	Q27GU1_317	csr-1_C317	Q27GU1_317 H2KZD5_480	csr-1_C317 csr-1_C480	Chromosome-Segregation and RNAi deficient OS=Caenorhabditis elegans OX=6239 GN=csr-1 PE=1 SV=1	FPMLPAVQC[BTD]GTGPHK	1.32766	NA	1.32766	NA	NA	0.08	0.213891
45	O61235	228	O61235_228	ctl-1_C228	O61235_228 U4PE16_224 Q8MYL7_243	ctl-1_C228 ctl-3_C224 ctl-3_C243	Catalase-2 OS=Caenorhabditis elegans OX=6239 GN=ctl-1 PE=2 SV=3	EGNPIYC[BTD]K	NA	2.63158	2.63158	NA	NA	0.21	0.127146
779	O61235	373	O61235_373	ctl-1_C373	O61235_373 Q27487_373 U4PE16_369 Q8MYL7_388	ctl-1_C373 ctl-2_C373 ctl-3_C369 ctl-3_C388	Catalase-2 OS=Caenorhabditis elegans OX=6239 GN=ctl-1 PE=2 SV=3	LGPNYIQLPVNC[BTD]PYR	1.28205	NA	1.28205	NA	NA	0.31	0.00445568
135	O61235	493	O61235_493	ctl-1_C493	O61235_493 U4PE16_489 Q8MYL7_508	ctl-1_C493 ctl-3_C489 ctl-3_C508	Catalase-2 OS=Caenorhabditis elegans OX=6239 GN=ctl-1 PE=2 SV=3	HQLC[BTD]QK	1.21951	2.85714	2.03833	1.15798	56.8103	0.025	0.101167
55	G5EC98	113	G5EC98_113	ctps-1_C113	G5EC98_113	ctps-1_C113	CTP synthase OS=Caenorhabditis elegans OX=6239 GN=ctps-1 PE=1 SV=1	RGDYC[BTD]GK	1.63934	3.44828	2.54381	1.27911	50.2831	0.12	0.279815
406	P34575	103	P34575_103	cts-1_C103	P34575_103	cts-1_C103	Probable citrate synthase, mitochondrial OS=Caenorhabditis elegans OX=6239 GN=cts-1 PE=3 SV=1	GYSIPEC[BTD]QK	1.25	1.88679	1.5684	0.45028	28.7096	0.0233333	0.187563
1192	Q17389	718	Q17389_718	cul-1_C718	Q17389_718	cul-1_C718	Cullin-1 OS=Caenorhabditis elegans OX=6239 GN=cul-1 PE=1 SV=1	SVISAC[BTD]IVR	1.04167	NA	1.04167	NA	NA	0.18	0.015687
478	Q17390	141	Q17390_141	cul-2_C141	Q17390_141	cul-2_C141	Cullin-2 OS=Caenorhabditis elegans OX=6239 GN=cul-2 PE=1 SV=3	AC[BTD]IQEHVR	NA	1.49528	1.49528	NA	NA	0.05	0.0644718
875	Q8WT44	976	Q8WT44_976	cyk-3_C976	Q8WT44_976 G5EDU8_973	cyk-3_C976 cyk-3_C973	CYtoKinesis defect OS=Caenorhabditis elegans OX=6239 GN=cyk-3 PE=1 SV=1	GC[BTD]PIRPDESK	1.21951	NA	1.21951	NA	NA	0.18	0.131459
353	P34325	47	P34325_47	cyk-7_C47	P34325_47	cyk-7_C47	Cytokinesis defective protein 7 OS=Caenorhabditis elegans OX=6239 GN=cyk-7 PE=4 SV=2	KFEISC[BTD]GNR	1.6129	1.63934	1.62612	0.0186966	1.14977	0.1	0.149156
529	P52009	58	P52009_58	cyn-1_C58	P52009_58 P52010_40 P52015_40	cyn-1_C58 cyn-2_C40 cyn-7_C40	Peptidyl-prolyl cis-trans isomerase 1 OS=Caenorhabditis elegans OX=6239 GN=cyn-1 PE=2 SV=1	ALC[BTD]TGEK	1.16279	1.75439	1.45859	0.418321	28.6799	0.01	0.0969672
1207	P52018	69	P52018_69	cyn-11_C69	P52018_69	cyn-11_C69	Peptidyl-prolyl cis-trans isomerase 11 OS=Caenorhabditis elegans OX=6239 GN=cyn-11 PE=2 SV=1	NC[BTD]TFHR	1.09319	0.970874	1.03203	0.0864906	8.38061	0.095	0.318748
103	Q9U1Q3	182	Q9U1Q3_182	cyn-15_C182	Q9U1Q3_182	cyn-15_C182	CYclophyliN OS=Caenorhabditis elegans OX=6239 GN=cyn-15 PE=1 SV=1	ATAAPIC[BTD]IK	1.13636	3.125	2.13068	1.40618	65.9966	0.14	0.0260713
117	Q9U1Q3	294	Q9U1Q3_294	cyn-15_C294	Q9U1Q3_294	cyn-15_C294	CYclophyliN OS=Caenorhabditis elegans OX=6239 GN=cyn-15 PE=1 SV=1	YHC[BTD]EAK	NA	2.08333	2.08333	NA	NA	0.06	0.210064
284	P52011	40	P52011_40	cyn-3_C40	P52011_40	cyn-3_C40	Peptidyl-prolyl cis-trans isomerase 3 OS=Caenorhabditis elegans OX=6239 GN=cyn-3 PE=1 SV=1	ALC[BTD]TGENGIGK	NA	1.72414	1.72414	NA	NA	0.03	0.00563168
1432	P52016	138	P52016_138	cyn-8_C138	P52016_138	cyn-8_C138	Peptidyl-prolyl cis-trans isomerase 8 OS=Caenorhabditis elegans OX=6239 GN=cyn-8 PE=2 SV=1	HC[BTD]VFGEVIK	0.833333	NA	0.833333	NA	NA	0.08	0.00503667
777	Q27476	447	Q27476_447	cyp-25a2_C447	Q27476_447 Q27479_446 Q27477_447 Q1HB05_447	cyp-25a2_C447 cyp-25a4_C446 cyp-25a1_C447 cyp-25a3_C447	CYtochrome P450 family OS=Caenorhabditis elegans OX=6239 GN=cyp-25a2 PE=1 SV=2	YC[BTD]VGMR	1.28205	NA	1.28205	NA	NA	0.21	0.285755
54	O16362	439	O16362_439	cyp-33c4_C439	O16362_439 O16671_439 O16673_439 A0A0M9JJ78_405 A0A0K3AUW1_333 A0A0M7RF98_439 O16670_439	cyp-33c4_C439 cyp-33c5_C439 cyp-33c7_C439 cyp-33c6_C405 cyp-33c5_C333 cyp-33c6_C439 cyp-33c3_C439	CYtochrome P450 family OS=Caenorhabditis elegans OX=6239 GN=cyp-33c4 PE=1 SV=1	RQC[BTD]PGEGLAR QC[BTD]PGEGLAR	1.79116	3.32253	2.55685	1.08284	42.3507	0.10125	0.172381
217	Q9XVA6	356	Q9XVA6_356	cyp-37a1_C356	Q9XVA6_356	cyp-37a1_C356	CYtochrome P450 family OS=Caenorhabditis elegans OX=6239 GN=cyp-37a1 PE=1 SV=2	EC[BTD]SVEDLKK	NA	1.85185	1.85185	NA	NA	0.07	0.0847325
502	Q9XVA6	453	Q9XVA6_453	cyp-37a1_C453	Q9XVA6_453 O17851_452 Q9N4Q5_460 O45219_448 Q27472_468 G5EC97_449 Q9N525_449	cyp-37a1_C453 cyp-37b1_C452 cyp-32b1_C460 cyp-29a4_C448 cyp-32a1_C468 cyp-29a2_C449 cyp-29a3_C449	CYtochrome P450 family OS=Caenorhabditis elegans OX=6239 GN=cyp-37a1 PE=1 SV=2	NC[BTD]IGQK	1.33333	1.6129	1.47312	0.197686	13.4195	0.105	0.35976
931	O45679	44	O45679_44	cysl-2_C44	O45679_44	cysl-2_C44	Bifunctional L-3-cyanoalanine synthase/cysteine synthase OS=Caenorhabditis elegans OX=6239 GN=cysl-2 PE=1 SV=1	VEYMNPAC[BTD]SVK	NA	1.19048	1.19048	NA	NA	0.3	0.0900631
938	Q18688	391	Q18688_391	daf-21_C391	Q18688_391	daf-21_C391	Heat shock protein 90 OS=Caenorhabditis elegans OX=6239 GN=daf-21 PE=1 SV=1	KC[BTD]MELIDEVAEDK C[BTD]MELIDEVAEDKDNFK	1.18305	NA	1.18305	NA	NA	0.113333	0.00539424
583	Q18688	542	Q18688_542	daf-21_C542	Q18688_542	daf-21_C542	Heat shock protein 90 OS=Caenorhabditis elegans OX=6239 GN=daf-21 PE=1 SV=1	VAYENLC[BTD]K FEEDKVAYENLC[BTD]K	1.14223	1.6994	1.42082	0.393979	27.729	0.062	0.0434571
403	G5EDP2	381	G5EDP2_381	daf-22_C381	G5EDP2_381	daf-22_C381	Non-specific lipid-transfer protein-like 2 OS=Caenorhabditis elegans OX=6239 GN=daf-22 PE=1 SV=1	QVPNC[BTD]K	1.11234	2.04082	1.57658	0.656533	41.6429	0.0733333	0.36091
19	G5EDP2	44	G5EDP2_44	daf-22_C44	G5EDP2_44	daf-22_C44	Non-specific lipid-transfer protein-like 2 OS=Caenorhabditis elegans OX=6239 GN=daf-22 PE=1 SV=1	EAVTTALDDC[BTD]KMK	NA	3.0303	3.0303	NA	NA	0.34	0.0129899
1276	Q9N3Q8	318	Q9N3Q8_318	daf-25_C318	Q9N3Q8_318	daf-25_C318	Dauer abnormal formation protein 25 OS=Caenorhabditis elegans OX=6239 GN=daf-25 PE=2 SV=2	IAAVC[BTD]QFCSVCGHPGAK	NA	1	1	NA	NA	0.32	0.000467016
156	Q03577	233	Q03577_233	dars-1_C233	Q03577_233	dars-1_C233	Aspartate--tRNA ligase, cytoplasmic OS=Caenorhabditis elegans OX=6239 GN=dars-1 PE=3 SV=1	IQAGIC[BTD]NQFR	NA	1.96078	1.96078	NA	NA	0.04	0.0032223
453	Q03577	493	Q03577_493	dars-1_C493	Q03577_493	dars-1_C493	Aspartate--tRNA ligase, cytoplasmic OS=Caenorhabditis elegans OX=6239 GN=dars-1 PE=3 SV=1	YGC[BTD]PPHAGGGIGLER	1.48391	1.5625	1.52321	0.0555686	3.64813	0.07	0.044224
940	O62277	106	O62277_106	dct-18_C106	O62277_106	dct-18_C106	DAF-16/FOXO Controlled, germline Tumor affecting OS=Caenorhabditis elegans OX=6239 GN=dct-18 PE=1 SV=1	VC[BTD]SNGK	0.970874	1.38889	1.17988	0.295581	25.0518	0.03	0.294318
549	O62277	19	O62277_19	dct-18_C19	O62277_19	dct-18_C19	DAF-16/FOXO Controlled, germline Tumor affecting OS=Caenorhabditis elegans OX=6239 GN=dct-18 PE=1 SV=1	KC[BTD]EDGVDNVIK	1.33333	1.5625	1.44792	0.162045	11.1916	0.01	0.00060505
6	Q09313	290	Q09313_290	dct-6_C290	Q09313_290	dct-6_C290	Protein dct-6 OS=Caenorhabditis elegans OX=6239 GN=dct-6 PE=4 SV=2	NQSIRC[BTD]ER	NA	3.57143	3.57143	NA	NA	0.13	0.424283
232	Q17569	318	Q17569_318	ddi-1_C318	Q17569_318	ddi-1_C318	Protein DDI1 homolog 1 OS=Caenorhabditis elegans OX=6239 GN=ddi-1 PE=1 SV=2	VEDAHFSC[BTD]PFEVMAR	1.81818	NA	1.81818	NA	NA	0.09	9.95e-05
1351	Q17569	342	Q17569_342	ddi-1_C342	Q17569_342	ddi-1_C342	Protein DDI1 homolog 1 OS=Caenorhabditis elegans OX=6239 GN=ddi-1 PE=1 SV=2	HGC[BTD]CINLK	0.943396	NA	0.943396	NA	NA	0.08	0.0191253
1413	Q9XUW5	277	Q9XUW5_277	ddx-17_C277	Q9XUW5_277	ddx-17_C277	DEAD boX helicase homolog OS=Caenorhabditis elegans OX=6239 GN=ddx-17 PE=1 SV=1	KC[BTD]SYLVLDEADR	0.869565	NA	0.869565	NA	NA	0.2	0.000145803
856	O62372	349	O62372_349	ddx-19_C349	O62372_349 O18056_374 B7WN80_343 B7WN81_233 Q22308_758	ddx-19_C349 ddx-19_C374 ddx-19_C343 ddx-19_C233 ddx-19_C758	DEAD boX helicase homolog OS=Caenorhabditis elegans OX=6239 GN=ddx-19 PE=1 SV=1	YKC[BTD]IDPSK	0.970874	1.49254	1.23171	0.368872	29.9481	0.09	0.112845
1235	Q19020	1344	Q19020_1344	dhc-1_C1344	Q19020_1344 A0A163VTS9_412	dhc-1_C1344 dhc-1_C412	Dynein heavy chain, cytoplasmic OS=Caenorhabditis elegans OX=6239 GN=dhc-1 PE=1 SV=1	QLPVKC[BTD]R	1.02041	NA	1.02041	NA	NA	0.05	0.252869
1252	Q19020	157	Q19020_157	dhc-1_C157	Q19020_157	dhc-1_C157	Dynein heavy chain, cytoplasmic OS=Caenorhabditis elegans OX=6239 GN=dhc-1 PE=1 SV=1	LLNPYC[BTD]K	1.0101	NA	1.0101	NA	NA	0.09	0.101883
1083	Q19020	2804	Q19020_2804	dhc-1_C2804	Q19020_2804 A0A163VTS9_1872	dhc-1_C2804 dhc-1_C1872	Dynein heavy chain, cytoplasmic OS=Caenorhabditis elegans OX=6239 GN=dhc-1 PE=1 SV=1	YFGNAC[BTD]R	1.13636	1.07527	1.10582	0.0432006	3.90667	0.125	0.157162
752	Q19020	3114	Q19020_3114	dhc-1_C3114	Q19020_3114 A0A163VTS9_2182	dhc-1_C3114 dhc-1_C2182	Dynein heavy chain, cytoplasmic OS=Caenorhabditis elegans OX=6239 GN=dhc-1 PE=1 SV=1	VMAC[BTD]TPR	1.05552	1.53846	1.29699	0.341489	26.3293	0.0483333	0.0849778
1062	Q19020	3332	Q19020_3332	dhc-1_C3332	Q19020_3332 A0A163VTS9_2400	dhc-1_C3332 dhc-1_C2400	Dynein heavy chain, cytoplasmic OS=Caenorhabditis elegans OX=6239 GN=dhc-1 PE=1 SV=1	ASVAC[BTD]GPMVK	1.02417	1.20482	1.11449	0.12774	11.4617	0.065	0.0581222
17	O01815	328	O01815_328	dhod-1_C328	O01815_328	dhod-1_C328	Dihydroorotate dehydrogenase (quinone), mitochondrial OS=Caenorhabditis elegans OX=6239 GN=dhod-1 PE=1 SV=1	EISTEC[BTD]VRK	NA	3.125	3.125	NA	NA	0.39	0.0164588
1298	Q9N5G3	223	Q9N5G3_223	dhs-14_C223	Q9N5G3_223	dhs-14_C223	DeHydrogenases, Short chain OS=Caenorhabditis elegans OX=6239 GN=dhs-14 PE=1 SV=1	KEC[BTD]IPCGK	0.980392	NA	0.980392	NA	NA	0.15	0.133813
24	Q9N5G3	226	Q9N5G3_226	dhs-14_C226	Q9N5G3_226	dhs-14_C226	DeHydrogenases, Short chain OS=Caenorhabditis elegans OX=6239 GN=dhs-14 PE=1 SV=1	KECIPC[BTD]GK	2.0915	3.7037	2.8976	1.14	39.3428	0.075	0.101262
787	Q18639	74	Q18639_74	dhs-18_C74	Q18639_74	dhs-18_C74	DeHydrogenases, Short chain OS=Caenorhabditis elegans OX=6239 GN=dhs-18 PE=1 SV=1	AGGHALPC[BTD]VVDVR	1.04212	1.50901	1.27556	0.330141	25.882	0.185	0.0217911
642	Q19246	62	Q19246_62	dhs-25_C62	Q19246_62	dhs-25_C62	DeHydrogenases, Short chain OS=Caenorhabditis elegans OX=6239 GN=dhs-25 PE=1 SV=2	ALPASQSHSSFAC[BTD]DVSNADSVK	1.23457	1.49254	1.36355	0.182412	13.3777	0.12	0.020797
277	Q65ZI3	138	Q65ZI3_138	dhs-30_C138	Q65ZI3_138	dhs-30_C138	DeHydrogenases, Short chain OS=Caenorhabditis elegans OX=6239 GN=dhs-30 PE=1 SV=1	GSC[BTD]QDTTMEIHR	1.13636	2.32558	1.73097	0.840904	48.5799	0.11	0.136565
605	Q65ZI3	255	Q65ZI3_255	dhs-30_C255	Q65ZI3_255	dhs-30_C255	DeHydrogenases, Short chain OS=Caenorhabditis elegans OX=6239 GN=dhs-30 PE=1 SV=1	KGYTPEHC[BTD]AR GYTPEHC[BTD]AR	1.2931	1.48804	1.39057	0.137842	9.9126	0.09875	0.106738
332	Q27257	52	Q27257_52	dif-1_C52	Q27257_52	dif-1_C52	Protein dif-1 OS=Caenorhabditis elegans OX=6239 GN=dif-1 PE=2 SV=1	PGEKPQFTGALDC[BTD]VK PQFTGALDC[BTD]VK	1.41234	1.8835	1.64792	0.333159	20.2169	0.13	0.00607841
1375	Q09165	262	Q09165_262	dig-1_C262	Q09165_262 Q8MQ08_199	dig-1_C262 dig-1_C199	Mesocentin OS=Caenorhabditis elegans OX=6239 GN=dig-1 PE=1 SV=2	TC[BTD]IKPIPK	0.909091	0.929906	0.919498	0.0147184	1.6007	0.0616667	0.091022
1415	Q18066	399	Q18066_399	dim-1_C399	Q18066_399	dim-1_C399	Disorganized muscle protein 1 OS=Caenorhabditis elegans OX=6239 GN=dim-1 PE=1 SV=3	C[BTD]AIVNPHGK	0.738562	1	0.869281	0.184865	21.2664	0.041	0.0393373	Disulfide bond
496	Q18066	505	Q18066_505	dim-1_C505	Q18066_505	dim-1_C505	Disorganized muscle protein 1 OS=Caenorhabditis elegans OX=6239 GN=dim-1 PE=1 SV=3	DKDAGQFIC[BTD]TVK DAGQFIC[BTD]TVK	1.46902	1.50433	1.48668	0.0249653	1.67927	0.0625	0.107805
1042	Q18066	610	Q18066_610	dim-1_C610	Q18066_610	dim-1_C610	Disorganized muscle protein 1 OS=Caenorhabditis elegans OX=6239 GN=dim-1 PE=1 SV=3	DSGTYTC[BTD]NIK	1.1236	NA	1.1236	NA	NA	0.05	0.0226509
608	Q17632	383	Q17632_383	dis-3_C383	Q17632_383	dis-3_C383	Probable exosome complex exonuclease RRP44 OS=Caenorhabditis elegans OX=6239 GN=dis-3 PE=3 SV=2	HLFC[BTD]PAER	1.38889	NA	1.38889	NA	NA	0.05	0.362973
72	Q19749	348	Q19749_348	dlat-1_C348	Q19749_348	dlat-1_C348	Dihydrolipoyllysine-residue acetyltransferase component of pyruvate dehydrogenase complex, mitochondrial OS=Caenorhabditis elegans OX=6239 GN=dlat-1 PE=1 SV=1	ASALAC[BTD]QR	NA	2.38095	2.38095	NA	NA	0.05	0.0244498
1210	Q19749	478	Q19749_478	dlat-1_C478	Q19749_478	dlat-1_C478	Dihydrolipoyllysine-residue acetyltransferase component of pyruvate dehydrogenase complex, mitochondrial OS=Caenorhabditis elegans OX=6239 GN=dlat-1 PE=1 SV=1	VTLSC[BTD]DHR	1.03093	NA	1.03093	NA	NA	0.15	0.0616622
82	O45279	302	O45279_302	dlat-2_C302	O45279_302	dlat-2_C302	DihydroLipoyllysine-residue AcetylTransferase OS=Caenorhabditis elegans OX=6239 GN=dlat-2 PE=1 SV=1	AISEEC[BTD]AKR AISEEC[BTD]AK	1.36986	3.26631	2.31809	1.34099	57.8491	0.108333	0.0743937
243	Q22799	56	Q22799_56	dlc-1_C56	Q22799_56	dlc-1_C56	Dynein light chain 1, cytoplasmic OS=Caenorhabditis elegans OX=6239 GN=dlc-1 PE=1 SV=1	YNPTWHC[BTD]IVGR	1.77005	1.81818	1.79412	0.0340342	1.89699	0.08	0.017692
16	O17953	100	O17953_100	dld-1_C100	O17953_100	dld-1_C100	Dihydrolipoyl dehydrogenase, mitochondrial OS=Caenorhabditis elegans OX=6239 GN=dld-1 PE=3 SV=2	GIDC[BTD]TASLNLPK	NA	3.22581	3.22581	NA	NA	0.11	0.0140355
815	O17953	469	O17953_469	dld-1_C469	O17953_469	dld-1_C469	Dihydrolipoyl dehydrogenase, mitochondrial OS=Caenorhabditis elegans OX=6239 GN=dld-1 PE=3 SV=2	VC[BTD]HPHPTLSEAFR	1.23744	1.26905	1.25324	0.0223506	1.78342	0.080375	0.0462269
1292	O17953	488	O17953_488	dld-1_C488	O17953_488	dld-1_C488	Dihydrolipoyl dehydrogenase, mitochondrial OS=Caenorhabditis elegans OX=6239 GN=dld-1 PE=3 SV=2	EANLAAYC[BTD]GK	NA	0.990099	0.990099	NA	NA	0.24	0.064257
173	O17953	57	O17953_57	dld-1_C57	O17953_57	dld-1_C57	Dihydrolipoyl dehydrogenase, mitochondrial OS=Caenorhabditis elegans OX=6239 GN=dld-1 PE=3 SV=2	TVC[BTD]VEK	NA	1.92308	1.92308	NA	NA	0.08	0.128827
622	Q9U1V9	406	Q9U1V9_406	dnj-29_C406	Q9U1V9_406 Q9U1W0_406	dnj-29_C406 dnj-29_C406	DNaJ domain (Prokaryotic heat shock protein) OS=Caenorhabditis elegans OX=6239 GN=dnj-29 PE=1 SV=1	VFSC[BTD]HDLAVMDAETR	1.31579	1.44928	1.38253	0.0943888	6.82724	0.15	3.72e-05
1033	Q20615	118	Q20615_118	dod-23_C118	Q20615_118	dod-23_C118	Downstream Of DAF-16 (Regulated by DAF-16) OS=Caenorhabditis elegans OX=6239 GN=dod-23 PE=1 SV=1	HQC[BTD]LMDK	1.19048	1.06383	1.12715	0.0895525	7.94502	0.125	0.118488
224	G5ECW7	208	G5ECW7_208	dpt-1_C208	G5ECW7_208 Q9U3K7_170	dpt-1_C208 dpt-1_C170	Dipeptidyl peptidase 3 OS=Caenorhabditis elegans OX=6239 GN=dpt-1 PE=1 SV=1	GVTC[BTD]YHSSNVTK	1.5625	2.12766	1.84508	0.399628	21.6591	0.075	0.204159
68	P17657	53	P17657_53	dpy-13_C53	P17657_53	dpy-13_C53	Cuticle collagen dpy-13 OS=Caenorhabditis elegans OX=6239 GN=dpy-13 PE=1 SV=2	QLHNEALTC[BTD]K	NA	2.43902	2.43902	NA	NA	0.14	0.00981383
971	Q10576	166	Q10576_166	dpy-18_C166	Q10576_166	dpy-18_C166	Prolyl 4-hydroxylase subunit alpha-1 OS=Caenorhabditis elegans OX=6239 GN=dpy-18 PE=1 SV=2	DC[BTD]FEIAR	1.16279	NA	1.16279	NA	NA	0.17	0.240184
648	Q10576	496	Q10576_496	dpy-18_C496	Q10576_496	dpy-18_C496	Prolyl 4-hydroxylase subunit alpha-1 OS=Caenorhabditis elegans OX=6239 GN=dpy-18 PE=1 SV=2	HAAC[BTD]PVLVGIK	1.02492	1.69492	1.35992	0.473758	34.8373	0.077	0.0186155
451	Q10576	521	Q10576_521	dpy-18_C521	Q10576_521	dpy-18_C521	Prolyl 4-hydroxylase subunit alpha-1 OS=Caenorhabditis elegans OX=6239 GN=dpy-18 PE=1 SV=2	RPC[BTD]GLK	1.15728	1.89273	1.52501	0.520038	34.1007	0.062381	0.202836
1032	O62432	53	O62432_53	dpy-4_C53	O62432_53	dpy-4_C53	DumPY: shorter than wild-type OS=Caenorhabditis elegans OX=6239 GN=dpy-4 PE=1 SV=1	TQMHQELYAC[BTD]K	1.12959	NA	1.12959	NA	NA	0.205	0.0835856
820	Q18164	335	Q18164_335	dpyd-1_C335	Q18164_335	dpyd-1_C335	Dihydropyrimidine dehydrogenase [NADP(+)] OS=Caenorhabditis elegans OX=6239 GN=dpyd-1 PE=3 SV=2	PGMC[BTD]GCK	1.2504	NA	1.2504	NA	NA	0.08	0.177967
643	Q18164	337	Q18164_337	dpyd-1_C337	Q18164_337	dpyd-1_C337	Dihydropyrimidine dehydrogenase [NADP(+)] OS=Caenorhabditis elegans OX=6239 GN=dpyd-1 PE=3 SV=2	PGMCGC[BTD]K	1.26642	1.45802	1.36222	0.135481	9.94567	0.031875	0.123467
1005	Q18164	685	Q18164_685	dpyd-1_C685	Q18164_685	dpyd-1_C685	Dihydropyrimidine dehydrogenase [NADP(+)] OS=Caenorhabditis elegans OX=6239 GN=dpyd-1 PE=3 SV=2	SEEAGADILELNLSC[BTD]PHGMGEK	1.13769	NA	1.13769	NA	NA	0.11	0.00033812	Active site
904	Q18164	698	Q18164_698	dpyd-1_C698	Q18164_698	dpyd-1_C698	Dihydropyrimidine dehydrogenase [NADP(+)] OS=Caenorhabditis elegans OX=6239 GN=dpyd-1 PE=3 SV=2	GMGLAC[BTD]GQSPEIVK	1.20482	NA	1.20482	NA	NA	0.03	0.117116
1282	Q8WQC9	302	Q8WQC9_302	drp-1_C302	Q8WQC9_302 G5EDY8_302	drp-1_C302 drp-1_C302	Dynamin-Related Protein OS=Caenorhabditis elegans OX=6239 GN=drp-1 PE=1 SV=1	NC[BTD]LPALK	0.925926	1.06383	0.994878	0.0975128	9.80148	0.185	0.275718
1043	Q966L5	491	Q966L5_491	E01A2.2_C491	Q966L5_491	E01A2.2_C491	Serrate RNA effector molecule homolog OS=Caenorhabditis elegans OX=6239 GN=E01A2.2 PE=3 SV=1	C[BTD]GLIHVR	1.1236	NA	1.1236	NA	NA	0.06	0.0504378
1478	Q23315	332	Q23315_332	ears-1_C332	Q23315_332	ears-1_C332	Glutamyl(E) Amino-acyl tRNA Synthetase OS=Caenorhabditis elegans OX=6239 GN=ears-1 PE=1 SV=1	GLTC[BTD]CVR	0.724638	NA	0.724638	NA	NA	0.2	0.14693
671	Q23315	333	Q23315_333	ears-1_C333	Q23315_333	ears-1_C333	Glutamyl(E) Amino-acyl tRNA Synthetase OS=Caenorhabditis elegans OX=6239 GN=ears-1 PE=1 SV=1	GLTCC[BTD]VR	1.05263	1.63934	1.34599	0.414869	30.8226	0.155	0.184466
1284	Q23315	355	Q23315_355	ears-1_C355	Q23315_355	ears-1_C355	Glutamyl(E) Amino-acyl tRNA Synthetase OS=Caenorhabditis elegans OX=6239 GN=ears-1 PE=1 SV=1	C[BTD]KPEEHVR	1	0.980583	0.990291	0.0137302	1.38648	0.035	0.0551777
467	Q27461	424	Q27461_424	eat-6_C424	Q27461_424 P90735_424	eat-6_C424 eat-6_C424	Sodium/potassium-transporting ATPase subunit alpha OS=Caenorhabditis elegans OX=6239 GN=eat-6 PE=3 SV=1	RDC[BTD]TGDASEIALLK	1.85185	1.17647	1.51416	0.477567	31.54	0.065	6e-05
372	P34559	190	P34559_190	ech-6_C190	P34559_190	ech-6_C190	Probable enoyl-CoA hydratase, mitochondrial OS=Caenorhabditis elegans OX=6239 GN=ech-6 PE=3 SV=1	SFAMEVC[BTD]LTGNHVTAQEAK	1.75439	1.46543	1.60991	0.204324	12.6917	0.17	4.6e-05
1341	Q9NEZ8	28	Q9NEZ8_28	ech-7_C28	Q9NEZ8_28	ech-7_C28	Enoyl-CoA Hydratase OS=Caenorhabditis elegans OX=6239 GN=ech-7 PE=1 SV=1	PSALNALC[BTD]R	0.952381	NA	0.952381	NA	NA	0.16	0.0120857
363	O17761	207	O17761_207	ech-8_C207	O17761_207	ech-8_C207	Enoyl-CoA Hydratase OS=Caenorhabditis elegans OX=6239 GN=ech-8 PE=1 SV=2	AVATAFEAC[BTD]R	1.6129	NA	1.6129	NA	NA	0.23	0.00540248
1193	Q22590	769	Q22590_769	ect-2_C769	Q22590_769 Q9U364_769	ect-2_C769 ect-2_C769	ECT2 (Mammalian Rho GEF) homolog OS=Caenorhabditis elegans OX=6239 GN=ect-2 PE=1 SV=2	NLC[BTD]GAK	1.04167	NA	1.04167	NA	NA	0.1	0.220583
77	Q9U2H9	49	Q9U2H9_49	eef-1B.2_C49	Q9U2H9_49	eef-1B.2_C49	Probable elongation factor 1-beta/1-delta 2 OS=Caenorhabditis elegans OX=6239 GN=eef-1B.2 PE=1 SV=4	VFSDVKPGTSSGGDHGC[BTD]K	NA	2.34059	2.34059	NA	NA	0.08	0.0300917
1221	P29691	561	P29691_561	eef-2_C561	P29691_561	eef-2_C561	Elongation factor 2 OS=Caenorhabditis elegans OX=6239 GN=eef-2 PE=1 SV=4	DLEEDHAC[BTD]IPLKK DLEEDHAC[BTD]IPLK	1.21461	0.840336	1.02748	0.264655	25.7578	0.105	0.0350587
794	P29691	585	P29691_585	eef-2_C585	P29691_585	eef-2_C585	Elongation factor 2 OS=Caenorhabditis elegans OX=6239 GN=eef-2 PE=1 SV=4	ETVQSESNQIC[BTD]LSK	1.38889	1.14943	1.26916	0.169326	13.3416	0.185	0.0889001
662	P29691	598	P29691_598	eef-2_C598	P29691_598	eef-2_C598	Elongation factor 2 OS=Caenorhabditis elegans OX=6239 GN=eef-2 PE=1 SV=4	LHC[BTD]TAQPMPDGLADDIEGGTVNAR	1.35135	NA	1.35135	NA	NA	0.08	4e-08
305	P29691	67	P29691_67	eef-2_C67	P29691_67	eef-2_C67	Elongation factor 2 OS=Caenorhabditis elegans OX=6239 GN=eef-2 PE=1 SV=4	DEQERC[BTD]ITIK	1.49254	1.88679	1.68966	0.27878	16.4992	0.1	0.212717
366	U4PRN6	2278	U4PRN6_2278	eel-1_C2278	U4PRN6_2278 U4PMD1_2280 Q9GUP2_2278 U4PBK1_2278 U4PBJ5_2280 U4PBY0_2280 U4PBX5_2278 U4PES6_2280	eel-1_C2278 eel-1_C2280 eel-1_C2278 eel-1_C2278 eel-1_C2280 eel-1_C2280 eel-1_C2278 eel-1_C2280	Enhancer of EfL-1 mutant phenotype OS=Caenorhabditis elegans OX=6239 GN=eel-1 PE=1 SV=1	TIHC[BTD]LQLSTK	1.6129	NA	1.6129	NA	NA	0.14	0.108886
646	P53013	152	P53013_152	eft-3_C152	P53013_152	eft-3_C152	Elongation factor 1-alpha OS=Caenorhabditis elegans OX=6239 GN=eft-3 PE=3 SV=1	QLIVAC[BTD]NK	1.17647	1.54384	1.36015	0.259769	19.0985	0.1525	0.0760008
725	Q17902	30	Q17902_30	egal-1_C30	Q17902_30	egal-1_C30	Egalitarian protein homolog OS=Caenorhabditis elegans OX=6239 GN=egal-1 PE=1 SV=2	TIHDLSC[BTD]QFGAR	1.30772	NA	1.30772	NA	NA	0.09	0.00642315
1510	Q09967	254	Q09967_254	egg-1_C254	Q09967_254	egg-1_C254	LDL receptor repeat-containing protein egg-1 OS=Caenorhabditis elegans OX=6239 GN=egg-1 PE=1 SV=2	C[BTD]QNNAHK	0.568182	NA	0.568182	NA	NA	0.07	0.205965	Disulfide bond
458	P34339	199	P34339_199	egl-45_C199	P34339_199	egl-45_C199	Eukaryotic translation initiation factor 3 subunit A OS=Caenorhabditis elegans OX=6239 GN=egl-45 PE=3 SV=1	KLC[BTD]DLLR	1.11111	1.92308	1.51709	0.574147	37.8452	0.155	0.049051
738	Q967F1	104	Q967F1_104	eif-1_C104	Q967F1_104	eif-1_C104	Eukaryotic Initiation Factor OS=Caenorhabditis elegans OX=6239 GN=eif-1 PE=1 SV=1	VGIVNESNC[BTD]R	1.2987	NA	1.2987	NA	NA	0.05	0.00968863
239	Q967F1	27	Q967F1_27	eif-1_C27	Q967F1_27	eif-1_C27	Eukaryotic Initiation Factor OS=Caenorhabditis elegans OX=6239 GN=eif-1 PE=1 SV=1	QGVC[BTD]HIR	1.44928	2.17391	1.81159	0.512396	28.2843	0.05	0.140754
1330	Q9BKU3	214	Q9BKU3_214	eif-2alpha_C214	Q9BKU3_214	eif-2alpha_C214	Eukaryotic Initiation Factor OS=Caenorhabditis elegans OX=6239 GN=eif-2alpha PE=1 SV=2	NC[BTD]SNGTFPIK	NA	0.961538	0.961538	NA	NA	0.15	0.342168
1039	Q18994	347	Q18994_347	eif-2bepsilon_C347	Q18994_347	eif-2bepsilon_C347	Eukaryotic Initiation Factor OS=Caenorhabditis elegans OX=6239 GN=eif-2bepsilon PE=1 SV=1	NSC[BTD]IGAHTEISSK	1.1236	NA	1.1236	NA	NA	0.11	0.000829603
1456	Q18186	246	Q18186_246	eif-2d_C246	Q18186_246	eif-2d_C246	Eukaryotic Initiation Factor OS=Caenorhabditis elegans OX=6239 GN=eif-2d PE=1 SV=4	C[BTD]FLAGLK	0.787402	NA	0.787402	NA	NA	0.04	0.38907
672	Q95XR0	114	Q95XR0_114	eif-2gamma_C114	Q95XR0_114	eif-2gamma_C114	Eukaryotic Initiation Factor OS=Caenorhabditis elegans OX=6239 GN=eif-2gamma PE=1 SV=1	SAGSSTPDRFPC[BTD]ER	1.34525	NA	1.34525	NA	NA	0.12	0.317024
963	Q95XR0	310	Q95XR0_310	eif-2gamma_C310	Q95XR0_310	eif-2gamma_C310	Eukaryotic Initiation Factor OS=Caenorhabditis elegans OX=6239 GN=eif-2gamma PE=1 SV=1	TATGQLQC[BTD]R	1.16279	NA	1.16279	NA	NA	0.03	0.00813888
840	Q9XWI6	320	Q9XWI6_320	eif-3.B_C320	Q9XWI6_320	eif-3.B_C320	Eukaryotic translation initiation factor 3 subunit B OS=Caenorhabditis elegans OX=6239 GN=eif-3.B PE=3 SV=2	YFAC[BTD]IK	1.08696	1.38889	1.23792	0.213498	17.2465	0.115	0.321724
1354	Q9XWI6	575	Q9XWI6_575	eif-3.B_C575	Q9XWI6_575	eif-3.B_C575	Eukaryotic translation initiation factor 3 subunit B OS=Caenorhabditis elegans OX=6239 GN=eif-3.B PE=3 SV=2	YFVTC[BTD]STLGGR	0.943396	NA	0.943396	NA	NA	0.15	0.00907829
442	O02328	439	O02328_439	eif-3.C_C439	O02328_439	eif-3.C_C439	Eukaryotic translation initiation factor 3 subunit C OS=Caenorhabditis elegans OX=6239 GN=eif-3.C PE=3 SV=2	ILQNADC[BTD]HSNDYIEK	1.25796	1.81818	1.53807	0.396138	25.7555	0.11	0.00103278
31	O02328	709	O02328_709	eif-3.C_C709	O02328_709	eif-3.C_C709	Eukaryotic translation initiation factor 3 subunit C OS=Caenorhabditis elegans OX=6239 GN=eif-3.C PE=3 SV=2	KC[BTD]QDYIVNDK	2.41279	3.22581	2.8193	0.574889	20.3912	0.06	0.0448491
1140	P30642	400	P30642_400	eif-3.D_C400	P30642_400	eif-3.D_C400	Eukaryotic translation initiation factor 3 subunit D OS=Caenorhabditis elegans OX=6239 GN=eif-3.D PE=1 SV=1	WNLGNGVDGKPVELVC[BTD]R	1.07527	NA	1.07527	NA	NA	0.13	0.0342986
883	Q18967	164	Q18967_164	eif-3.F_C164	Q18967_164	eif-3.F_C164	Eukaryotic translation initiation factor 3 subunit F OS=Caenorhabditis elegans OX=6239 GN=eif-3.F PE=3 SV=1	AGIPGAAGPHC[BTD]AIFNPLR	1.06383	1.36905	1.21644	0.215822	17.7421	0.0791667	1.02e-05
528	Q19706	140	Q19706_140	eif-3.G_C140	Q19706_140	eif-3.G_C140	Eukaryotic translation initiation factor 3 subunit G OS=Caenorhabditis elegans OX=6239 GN=eif-3.G PE=3 SV=2	GNDHWSTHC[BTD]PYK	1.88679	1.03093	1.45886	0.605188	41.4836	0.1	0.224557
152	Q19706	184	Q19706_184	eif-3.G_C184	Q19706_184	eif-3.G_C184	Eukaryotic translation initiation factor 3 subunit G OS=Caenorhabditis elegans OX=6239 GN=eif-3.G PE=3 SV=2	SDENTC[BTD]R	NA	1.96078	1.96078	NA	NA	0.16	0.266808
769	O01974	217	O01974_217	eif-3.H_C217	O01974_217	eif-3.H_C217	Eukaryotic translation initiation factor 3 subunit H OS=Caenorhabditis elegans OX=6239 GN=eif-3.H PE=3 SV=2	SC[BTD]SSDK	1.13636	1.42857	1.28247	0.206622	16.1113	0.065	0.390145
136	Q965S8	238	Q965S8_238	eif-3.I_C238	Q965S8_238	eif-3.I_C238	Eukaryotic translation initiation factor 3 subunit I OS=Caenorhabditis elegans OX=6239 GN=eif-3.I PE=3 SV=2	SERPVNSAC[BTD]ISPNR	1.49254	2.5641	2.02832	0.757711	37.3566	0.055	0.00651115
813	Q95QW0	389	Q95QW0_389	eif-3.L_C389	Q95QW0_389 A0A1N7SYP7_344 A0A1N7SYR1_347 A0A1N7SYP6_390	eif-3.L_C389 eif-3.l_C344 eif-3.l_C347 eif-3.l_C390	Eukaryotic translation initiation factor 3 subunit L OS=Caenorhabditis elegans OX=6239 GN=eif-3.L PE=3 SV=1	NAFATGC[BTD]PK	1.08708	1.42067	1.25388	0.235881	18.8121	0.145	0.0169437
1137	G5ECR7	80	G5ECR7_80	elb-1_C80	G5ECR7_80	elb-1_C80	ELongin B OS=Caenorhabditis elegans OX=6239 GN=elb-1 PE=1 SV=1	AQC[BTD]PAALGLR	1.07527	NA	1.07527	NA	NA	0.03	0.148038
906	K8ES54	59	K8ES54_59	elo-1_C59	K8ES54_59 G5EEE5_113	elo-1_C59 elo-1_C113	Elongation of very long chain fatty acids protein OS=Caenorhabditis elegans OX=6239 GN=elo-1 PE=1 SV=1	GIVASYC[BTD]K	1.20482	NA	1.20482	NA	NA	0.02	0.0199986
897	Q9NEW7	18	Q9NEW7_18	elpc-2_C18	Q9NEW7_18	elpc-2_C18	ELongator complex Protein Component OS=Caenorhabditis elegans OX=6239 GN=elpc-2 PE=1 SV=3	SHC[BTD]LTACK	1.20482	NA	1.20482	NA	NA	0.08	0.101316
1217	D8FRP8	32	D8FRP8_32	emb-4_C32	D8FRP8_32 Q9U1Q7_1247 I2HAI1_430	emb-4_C32 emb-4_C1247 emb-4_C430	Uncharacterized protein OS=Caenorhabditis elegans OX=6239 GN=emb-4 PE=1 SV=1	RC[BTD]DTNPLIGMPAK	1.03093	NA	1.03093	NA	NA	0.11	0.00154035
1196	Q9U1Q7	915	Q9U1Q7_915	emb-4_C915	Q9U1Q7_915 I2HAI1_98	emb-4_C915 emb-4_C98	Uncharacterized protein OS=Caenorhabditis elegans OX=6239 GN=emb-4 PE=1 SV=4	LQLLNC[BTD]VEK	1.04167	NA	1.04167	NA	NA	0.08	0.285218
1270	P34703	398	P34703_398	emb-5_C398	P34703_398	emb-5_C398	Suppressor of Ty 6 homolog OS=Caenorhabditis elegans OX=6239 GN=emb-5 PE=1 SV=1	WC[BTD]HLSEK	1	NA	1	NA	NA	0.12	0.271743
655	P17139	1706	P17139_1706	emb-9_C1706	P17139_1706	emb-9_C1706	Collagen alpha-1(IV) chain OS=Caenorhabditis elegans OX=6239 GN=emb-9 PE=1 SV=5	AVPFIEC[BTD]HGR	1.11943	1.5873	1.35337	0.330832	24.4451	0.0383333	0.00916921	Disulfide bond
133	H2L0C0	35	H2L0C0_35	emc-1_C35	H2L0C0_35 Q86S39_35	emc-1_C35 emc-1_C35	EMC Endoplasmic Membrane protein Complex (Yeast EMC) homolog OS=Caenorhabditis elegans OX=6239 GN=emc-1 PE=1 SV=1	QLVGC[BTD]PAK	NA	2.04082	2.04082	NA	NA	0.06	0.0181076
1411	Q19967	25	Q19967_25	emo-1_C25	Q19967_25	emo-1_C25	Protein transport protein Sec61 subunit gamma OS=Caenorhabditis elegans OX=6239 GN=emo-1 PE=2 SV=1	C[BTD]TKPDR	0.936092	0.806085	0.871088	0.0919294	10.5534	0.02375	0.243254
1449	Q27527	340	Q27527_340	enol-1_C340	Q27527_340	enol-1_C340	Enolase OS=Caenorhabditis elegans OX=6239 GN=enol-1 PE=1 SV=3	SCNC[BTD]LLLK	0.793651	NA	0.793651	NA	NA	0.02	0.0101309
30	Q27527	400	Q27527_400	enol-1_C400	Q27527_400	enol-1_C400	Enolase OS=Caenorhabditis elegans OX=6239 GN=enol-1 PE=1 SV=3	TGAPC[BTD]R	1.69492	4	2.84746	1.62994	57.242	0.056	0.178507
680	Q21313	1007	Q21313_1007	epi-1_C1007	Q21313_1007 G5EEV6_1007 A0A061AD21_1007 C1P641_1007 C1P640_1007 A0A061AJI9_1007	epi-1_C1007 epi-1_C1007 epi-1_C1007 epi-1_C1007 epi-1_C1007 epi-1_C1007	Laminin-like protein epi-1 OS=Caenorhabditis elegans OX=6239 GN=epi-1 PE=1 SV=1	APQPC[BTD]LSHSTK	NA	1.33528	1.33528	NA	NA	0.0666667	0.165044
1448	Q21313	1575	Q21313_1575	epi-1_C1575	Q21313_1575 G5EEV6_1575 A0A061AD21_1566 C1P641_1566 C1P640_1586 A0A061AJI9_1586	epi-1_C1575 epi-1_C1575 epi-1_C1566 epi-1_C1566 epi-1_C1586 epi-1_C1586	Laminin-like protein epi-1 OS=Caenorhabditis elegans OX=6239 GN=epi-1 PE=1 SV=1	C[BTD]KENVYGGR	0.621118	0.970874	0.795996	0.247315	31.0698	0.1025	0.03528	Disulfide bond
1056	Q21313	2105	Q21313_2105	epi-1_C2105	Q21313_2105 G5EEV6_2105 A0A061AD21_2096 C1P641_2096 C1P640_2116 A0A061AJI9_2116	epi-1_C2105 epi-1_C2105 epi-1_C2096 epi-1_C2096 epi-1_C2116 epi-1_C2116	Laminin-like protein epi-1 OS=Caenorhabditis elegans OX=6239 GN=epi-1 PE=1 SV=1	TGQCHC[BTD]QEGATGSR	1.08696	1.14958	1.11827	0.0442795	3.95965	0.125	0.109956	Disulfide bond
1414	Q21313	779	Q21313_779	epi-1_C779	Q21313_779 G5EEV6_779 A0A061AD21_779 C1P641_779 C1P640_779 A0A061AJI9_779	epi-1_C779 epi-1_C779 epi-1_C779 epi-1_C779 epi-1_C779 epi-1_C779	Laminin-like protein epi-1 OS=Caenorhabditis elegans OX=6239 GN=epi-1 PE=1 SV=1	TGQCMC[BTD]K	0.869565	NA	0.869565	NA	NA	0.13	0.394773	Disulfide bond
397	Q9BI72	96	Q9BI72_96	epn-1_C96	Q9BI72_96 Q9BI71_96	epn-1_C96 epn-1_C96	EPsiN (Endocytic protein) homolog OS=Caenorhabditis elegans OX=6239 GN=epn-1 PE=1 SV=1	VAQQC[BTD]R	1.20482	1.96078	1.5828	0.534548	33.7723	0.065	0.161377
1236	A0A061AJ42	631	A0A061AJ42_631	eps-8_C631	A0A061AJ42_631 G5ED33_858 Q7YTG1_786 A0A061ADW6_828 A0A061ACP8_883 A0A061AKT4_120 O18250_803 Q7YTG2_606 A0A061ACM2_811	eps-8_C631 eps-8_C858 eps-8_C786 eps-8_C828 eps-8_C883 eps-8_C120 eps-8_C803 eps-8_C606 eps-8_C811	EPS (Human endocytosis) related OS=Caenorhabditis elegans OX=6239 GN=eps-8 PE=1 SV=1	LHLQQAC[BTD]GR	1.02041	NA	1.02041	NA	NA	0.07	0.0316252
960	P48583	29	P48583_29	erd-2_C29	P48583_29	erd-2_C29	ER lumen protein-retaining receptor OS=Caenorhabditis elegans OX=6239 GN=erd-2 PE=3 SV=2	SC[BTD]EGISGR	1.14943	1.17647	1.16295	0.0191239	1.64443	0.1	0.0900867
799	O45622	342	O45622_342	erfa-3_C342	O45622_342	erfa-3_C342	Eukaryotic Release FActor homolog OS=Caenorhabditis elegans OX=6239 GN=erfa-3 PE=1 SV=2	DFNGPVRC[BTD]TVAEK	1.26582	NA	1.26582	NA	NA	0.15	0.00172074
1227	O45622	363	O45622_363	erfa-3_C363	O45622_363	erfa-3_C363	Eukaryotic Release FActor homolog OS=Caenorhabditis elegans OX=6239 GN=erfa-3 PE=1 SV=2	MESGC[BTD]VQK	1.02041	NA	1.02041	NA	NA	0.1	0.358986
229	O45622	489	O45622_489	erfa-3_C489	O45622_489	erfa-3_C489	Eukaryotic Release FActor homolog OS=Caenorhabditis elegans OX=6239 GN=erfa-3 PE=1 SV=2	QDEKC[BTD]IMR	1.40784	2.23992	1.82388	0.588369	32.2592	0.0925	0.140964
483	G5EGU8	147	G5EGU8_147	erm-1_C147	G5EGU8_147 G5EBK3_148 G5EES2_147	erm-1_C147 erm-1_C148 erm-1_C147	ERM-1Asv OS=Caenorhabditis elegans OX=6239 GN=erm-1 PE=2 SV=1	YGDYVPETHVAGC[BTD]LTADR	1.49254	NA	1.49254	NA	NA	0.05	0.00120186
1369	G5EC05	1166	G5EC05_1166	evl-14_C1166	G5EC05_1166	evl-14_C1166	Uncharacterized protein OS=Caenorhabditis elegans OX=6239 GN=evl-14 PE=1 SV=1	LKTC[BTD]GDK	0.925926	NA	0.925926	NA	NA	0.1	0.207749
1429	O45405	30	O45405_30	exl-1_C30	O45405_30	exl-1_C30	Chloride intracellular channel exl-1 OS=Caenorhabditis elegans OX=6239 GN=exl-1 PE=2 SV=2	C[BTD]LYHAK	0.836991	NA	0.836991	NA	NA	0.2	0.168885
1163	Q93830	161	Q93830_161	exos-3_C161	Q93830_161	exos-3_C161	EXOSome (Multiexonuclease complex) component OS=Caenorhabditis elegans OX=6239 GN=exos-3 PE=1 SV=1	LINPSC[BTD]K	1.05263	NA	1.05263	NA	NA	0.07	0.117379
1251	Q9N4P9	223	Q9N4P9_223	exos-4.2_C223	Q9N4P9_223	exos-4.2_C223	EXOSome (Multiexonuclease complex) component OS=Caenorhabditis elegans OX=6239 GN=exos-4.2 PE=1 SV=3	AC[BTD]ALVPTIHK	1.0101	NA	1.0101	NA	NA	0.04	0.0650504
469	P34385	176	P34385_176	F02A9.4_C176	P34385_176	F02A9.4_C176	Probable methylcrotonoyl-CoA carboxylase beta chain, mitochondrial OS=Caenorhabditis elegans OX=6239 GN=F02A9.4 PE=3 SV=1	VC[BTD]VIVANDATVK	1.40845	1.6129	1.51068	0.14457	9.56987	0.0675	0.000952506
123	Q09531	99	Q09531_99	F07F6.4_C99	Q09531_99	F07F6.4_C99	Uncharacterized protein F07F6.4 OS=Caenorhabditis elegans OX=6239 GN=F07F6.4 PE=4 SV=2	AHGC[BTD]NTTEAQQK	1.47312	2.63158	2.05235	0.819155	39.9131	0.0575	0.0856631
270	O62146	480	O62146_480	F09B12.3_C480	O62146_480	F09B12.3_C480	Putative phospholipase B-like 2 OS=Caenorhabditis elegans OX=6239 GN=F09B12.3 PE=1 SV=2	NDEFSKC[BTD]K	1.7144	1.78571	1.75006	0.0504289	2.88156	0.11	0.04515	Disulfide bond
118	O62146	482	O62146_482	F09B12.3_C482	O62146_482	F09B12.3_C482	Putative phospholipase B-like 2 OS=Caenorhabditis elegans OX=6239 GN=F09B12.3 PE=1 SV=2	CKC[BTD]NPPYSAEAGISAR	NA	2.08333	2.08333	NA	NA	0.23	0.000193726	Disulfide bond
946	Q19264	102	Q19264_102	F09E5.3_C102	Q19264_102	F09E5.3_C102	Putative deoxyribose-phosphate aldolase OS=Caenorhabditis elegans OX=6239 GN=F09E5.3 PE=3 SV=1	AINPVPTDPSIHCGSVC[BTD]VYPQR	1.17647	NA	1.17647	NA	NA	0.07	1.97e-06
633	Q19264	180	Q19264_180	F09E5.3_C180	Q19264_180	F09E5.3_C180	Putative deoxyribose-phosphate aldolase OS=Caenorhabditis elegans OX=6239 GN=F09E5.3 PE=3 SV=1	TVHDEVLAC[BTD]K	NA	1.37341	1.37341	NA	NA	0.05	0.040792
1440	Q19264	184	Q19264_184	F09E5.3_C184	Q19264_184	F09E5.3_C184	Putative deoxyribose-phosphate aldolase OS=Caenorhabditis elegans OX=6239 GN=F09E5.3 PE=3 SV=1	AC[BTD]GSAHLK	1.40845	0.214133	0.811292	0.84451	104.095	0.235	0.25212
977	P90829	716	P90829_716	F10C2.4_C716	P90829_716	F10C2.4_C716	DNA polymerase delta catalytic subunit OS=Caenorhabditis elegans OX=6239 GN=F10C2.4 PE=3 SV=1	GALDGKC[BTD]PADAK	0.854701	1.47059	1.16264	0.435498	37.4575	0.17	0.0191296
1054	P90829	807	P90829_807	F10C2.4_C807	P90829_807	F10C2.4_C807	DNA polymerase delta catalytic subunit OS=Caenorhabditis elegans OX=6239 GN=F10C2.4 PE=3 SV=1	RDNC[BTD]PLVAK	1.33934	0.900901	1.12012	0.310023	27.6776	0.235	0.0860082
757	Q07085	447	Q07085_447	F13H6.3_C447	Q07085_447	F13H6.3_C447	Esterase CM06B1 OS=Caenorhabditis elegans OX=6239 GN=F13H6.3 PE=3 SV=3	AAVHC[BTD]TELR	1.06976	1.5155	1.29263	0.315184	24.3831	0.04	0.173853
1473	Q19459	198	Q19459_198	F14E5.2_C198	Q19459_198	F14E5.2_C198	Golgi apparatus protein 1 homolog OS=Caenorhabditis elegans OX=6239 GN=F14E5.2 PE=1 SV=1	VAHTQGMALEC[BTD]ILDK	0.746269	NA	0.746269	NA	NA	0.09	0.160255
1304	Q19459	354	Q19459_354	F14E5.2_C354	Q19459_354	F14E5.2_C354	Golgi apparatus protein 1 homolog OS=Caenorhabditis elegans OX=6239 GN=F14E5.2 PE=1 SV=1	EC[BTD]AHEMITHR	0.966167	0.993266	0.979717	0.0191617	1.95584	0.0533333	0.0333119
1490	Q19753	378	Q19753_378	F23B12.7_C378	Q19753_378	F23B12.7_C378	Uncharacterized protein F23B12.7 OS=Caenorhabditis elegans OX=6239 GN=F23B12.7 PE=3 SV=1	KDSDLC[BTD]CR	NA	0.671141	0.671141	NA	NA	0.11	0.0337171
1231	P90850	273	P90850_273	F26E4.3_C273	P90850_273	F26E4.3_C273	Uncharacterized peptidase C1-like protein F26E4.3 OS=Caenorhabditis elegans OX=6239 GN=F26E4.3 PE=1 SV=3	LGVVGDHC[BTD]YPYVSGQSR	1.02041	NA	1.02041	NA	NA	0.13	0.0247415
948	O16294	187	O16294_187	F32D1.5_C187	O16294_187	F32D1.5_C187	GMP reductase OS=Caenorhabditis elegans OX=6239 GN=F32D1.5 PE=3 SV=1	VGIGPGSVC[BTD]TTR	1.17647	NA	1.17647	NA	NA	0.23	0.00461251	Active site Metal binding
895	O61749	67	O61749_67	F37F2.2_C67	O61749_67	F37F2.2_C67	Probable signal recognition particle 19 kDa protein OS=Caenorhabditis elegans OX=6239 GN=F37F2.2 PE=3 SV=4	TKC[BTD]YPR	1.20482	NA	1.20482	NA	NA	0.06	0.314366
878	P34434	161	P34434_161	F44E2.4_C161	P34434_161	F44E2.4_C161	Uncharacterized protein F44E2.4 OS=Caenorhabditis elegans OX=6239 GN=F44E2.4 PE=1 SV=2	EHAGC[BTD]FK	NA	1.21951	1.21951	NA	NA	0.07	0.146892
797	Q9BI88	68	Q9BI88_68	F46B6.12_C68	Q9BI88_68	F46B6.12_C68	UPF0587 protein F46B6.12 OS=Caenorhabditis elegans OX=6239 GN=F46B6.12 PE=3 SV=2	GEANLVEKC[BTD]K	1.26582	NA	1.26582	NA	NA	0.06	0.00266804
525	Q10454	242	Q10454_242	F46H5.3_C242	Q10454_242	F46H5.3_C242	Probable arginine kinase F46H5.3 OS=Caenorhabditis elegans OX=6239 GN=F46H5.3 PE=3 SV=2	FLQAANAC[BTD]R	1.18736	1.74107	1.46422	0.391533	26.7402	0.047	0.0213421
653	Q10454	341	Q10454_341	F46H5.3_C341	Q10454_341	F46H5.3_C341	Probable arginine kinase F46H5.3 OS=Caenorhabditis elegans OX=6239 GN=F46H5.3 PE=3 SV=2	SIC[BTD]DGLK	1.1236	1.5873	1.35545	0.32789	24.1905	0.02	0.0852285
702	Q10454	61	Q10454_61	F46H5.3_C61	Q10454_61	F46H5.3_C61	Probable arginine kinase F46H5.3 OS=Caenorhabditis elegans OX=6239 GN=F46H5.3 PE=3 SV=2	LQAAPEC[BTD]HSLLKK APEC[BTD]HSLLK LQAAPEC[BTD]HSLLK KLQAAPEC[BTD]HSLLK AAPEC[BTD]HSLLK	0.996986	1.64254	1.31976	0.456477	34.5878	0.0340598	0.0293506
677	Q9N4K0	24	Q9N4K0_24	F54A3.5_C24	Q9N4K0_24	F54A3.5_C24	MICOS complex subunit Mic10 OS=Caenorhabditis elegans OX=6239 GN=F54A3.5 PE=3 SV=2	IDRC[BTD]FADSLLK	1.34016	NA	1.34016	NA	NA	0.07	0.0140801
364	Q20772	148	Q20772_148	F54D5.7_C148	Q20772_148	F54D5.7_C148	Probable glutaryl-CoA dehydrogenase, mitochondrial OS=Caenorhabditis elegans OX=6239 GN=F54D5.7 PE=3 SV=1	IGC[BTD]FGLTEPNHGSNPGGMETK	1.6129	NA	1.6129	NA	NA	0.19	4.13e-05
1259	Q21012	81	Q21012_81	F58H1.3_C81	Q21012_81	F58H1.3_C81	Enolase-phosphatase E1 OS=Caenorhabditis elegans OX=6239 GN=F58H1.3 PE=3 SV=3	KEC[BTD]IEDVTK	0.943396	1.07527	1.00933	0.093248	9.23858	0.1	0.0552612
1338	Q17449	82	Q17449_82	faah-1_C82	Q17449_82	faah-1_C82	Fatty acid amide hydrolase 1 OS=Caenorhabditis elegans OX=6239 GN=faah-1 PE=2 SV=1	GHVTC[BTD]VEAIR	0.87119	1.04167	0.956428	0.120545	12.6037	0.0966667	0.0442684
289	Q9U217	285	Q9U217_285	faah-4_C285	Q9U217_285 Q8I4C5_253	faah-4_C285 faah-4_C253	Fatty Acid Amide Hydrolase homolog OS=Caenorhabditis elegans OX=6239 GN=faah-4 PE=1 SV=1	LC[BTD]VTDTHGGLPGR	1.78378	1.65301	1.71839	0.0924742	5.38143	0.103333	0.102509
269	Q94272	340	Q94272_340	fah-1_C340	Q94272_340	fah-1_C340	FumarylAcetoacetate Hydrolase OS=Caenorhabditis elegans OX=6239 GN=fah-1 PE=1 SV=1	QQLAHHTVNGC[BTD]NLR	1.55844	1.9425	1.75047	0.271572	15.5142	0.1625	0.0444764
262	Q94272	409	Q94272_409	fah-1_C409	Q94272_409	fah-1_C409	FumarylAcetoacetate Hydrolase OS=Caenorhabditis elegans OX=6239 GN=fah-1 PE=1 SV=1	IGFGEC[BTD]R	1.75439	NA	1.75439	NA	NA	0.09	0.197534
369	Q9TZL9	140	Q9TZL9_140	fard-1_C140	Q9TZL9_140	fard-1_C140	Fatty acyl-CoA reductase OS=Caenorhabditis elegans OX=6239 GN=fard-1 PE=1 SV=1	IIDLC[BTD]HQIK	NA	1.6129	1.6129	NA	NA	0.18	0.0994725
443	G5EEN1	159	G5EEN1_159	fars-2_C159	G5EEN1_159 G5ECI8_189	fars-2_C159 fars-2_C189	Phenylalanyl Amino-acyl tRNA Synthetase OS=Caenorhabditis elegans OX=6239 GN=fars-2 PE=1 SV=1	THYPC[BTD]FHQIEGVR	1.35135	1.72414	1.53774	0.2636	17.142	0.11	0.0101059
471	Q19713	152	Q19713_152	fars-3_C152	Q19713_152	fars-3_C152	Phenylalanine--tRNA ligase beta subunit OS=Caenorhabditis elegans OX=6239 GN=fars-3 PE=3 SV=2	LHQNIC[BTD]R	1.13892	1.87063	1.50478	0.517394	34.3834	0.0466667	0.0938913
1286	Q19713	398	Q19713_398	fars-3_C398	Q19713_398	fars-3_C398	Phenylalanine--tRNA ligase beta subunit OS=Caenorhabditis elegans OX=6239 GN=fars-3 PE=3 SV=2	LC[BTD]DNLR	0.990099	NA	0.990099	NA	NA	0.12	0.207201
172	P91871	1059	P91871_1059	fasn-1_C1059	P91871_1059	fasn-1_C1059	Fatty Acid SyNthase OS=Caenorhabditis elegans OX=6239 GN=fasn-1 PE=1 SV=2	TC[BTD]NSGER	NA	1.92308	1.92308	NA	NA	0.07	0.0999861
66	P91871	1958	P91871_1958	fasn-1_C1958	P91871_1958	fasn-1_C1958	Fatty Acid SyNthase OS=Caenorhabditis elegans OX=6239 GN=fasn-1 PE=1 SV=2	VC[BTD]PPSK	NA	2.43902	2.43902	NA	NA	0.106667	0.401273
157	P91871	2395	P91871_2395	fasn-1_C2395	P91871_2395	fasn-1_C2395	Fatty Acid SyNthase OS=Caenorhabditis elegans OX=6239 GN=fasn-1 PE=1 SV=2	NVPQTSIEDVAKC[BTD]YIR	NA	1.96078	1.96078	NA	NA	0.3	0.00098403
817	P91871	2531	P91871_2531	fasn-1_C2531	P91871_2531	fasn-1_C2531	Fatty Acid SyNthase OS=Caenorhabditis elegans OX=6239 GN=fasn-1 PE=1 SV=2	SPETVAFAC[BTD]EAMHSK	1.0101	1.49254	1.25132	0.341134	27.2619	0.19	0.000363741
475	P91871	375	P91871_375	fasn-1_C375	P91871_375	fasn-1_C375	Fatty Acid SyNthase OS=Caenorhabditis elegans OX=6239 GN=fasn-1 PE=1 SV=2	SNMGHAEPASGVC[BTD]SLTK	1.29892	1.69492	1.49692	0.280011	18.7058	0.06	4.88e-05
492	P91871	52	P91871_52	fasn-1_C52	P91871_52	fasn-1_C52	Fatty Acid SyNthase OS=Caenorhabditis elegans OX=6239 GN=fasn-1 PE=1 SV=2	FPRC[BTD]DNVK	1.053	1.92567	1.48933	0.61707	41.4326	0.08125	0.353396
670	Q9NEQ0	67	Q9NEQ0_67	fat-1_C67	Q9NEQ0_67	fat-1_C67	Omega-3 fatty acid desaturase fat-1 OS=Caenorhabditis elegans OX=6239 GN=fat-1 PE=2 SV=1	AIPAHC[BTD]FER	1.26935	1.42857	1.34896	0.112583	8.3459	0.05875	0.14889
755	G5EGA5	36	G5EGA5_36	fat-2_C36	G5EGA5_36	fat-2_C36	Delta(12) fatty acid desaturase fat-2 OS=Caenorhabditis elegans OX=6239 GN=fat-2 PE=2 SV=1	AAIPEHC[BTD]FVK	1.21474	1.37218	1.29346	0.11133	8.60719	0.0641667	0.0673101
134	G5EGN2	136	G5EGN2_136	fat-6_C136	G5EGN2_136 G5ED44_127 G5EGH6_135	fat-6_C136 fat-5_C127 fat-7_C135	Delta(9)-fatty-acid desaturase fat-6 OS=Caenorhabditis elegans OX=6239 GN=fat-6 PE=2 SV=1	DHRC[BTD]HHK	NA	2.04082	2.04082	NA	NA	0.07	0.31816
678	G5EGN2	330	G5EGN2_330	fat-6_C330	G5EGN2_330	fat-6_C330	Delta(9)-fatty-acid desaturase fat-6 OS=Caenorhabditis elegans OX=6239 GN=fat-6 PE=2 SV=1	QVSNHGC[BTD]DIQR	1.26582	1.40845	1.33714	0.100853	7.54247	0.065	0.0307676
638	P91522	256	P91522_256	fbxa-64_C256	P91522_256	fbxa-64_C256	F-box A protein OS=Caenorhabditis elegans OX=6239 GN=fbxa-64 PE=1 SV=2	SSFQTC[BTD]R	NA	1.36986	1.36986	NA	NA	0.14	0.242194
980	P91522	46	P91522_46	fbxa-64_C46	P91522_46	fbxa-64_C46	F-box A protein OS=Caenorhabditis elegans OX=6239 GN=fbxa-64 PE=1 SV=2	KVC[BTD]QGLK	1.15611	NA	1.15611	NA	NA	0.125	0.0784229
822	O45159	46	O45159_46	fbxa-65_C46	O45159_46	fbxa-65_C46	F-box A protein OS=Caenorhabditis elegans OX=6239 GN=fbxa-65 PE=1 SV=1	KVC[BTD]QGLR	1.25	NA	1.25	NA	NA	0.05	0.0588295
571	G5EBW5	361	G5EBW5_361	fecl-1_C361	G5EBW5_361	fecl-1_C361	FErroChelatase-Like OS=Caenorhabditis elegans OX=6239 GN=fecl-1 PE=1 SV=1	KDQQLEVAC[BTD]STR	NA	1.42857	1.42857	NA	NA	0.28	0.00221822
1045	Q5CZ37	119	Q5CZ37_119	fitm-2_C119	Q5CZ37_119	fitm-2_C119	FIT family protein fitm-2 OS=Caenorhabditis elegans OX=6239 GN=fitm-2 PE=3 SV=1	DRDQPIVDVC[BTD]R	1.1236	NA	1.1236	NA	NA	0.16	0.273358
248	O16309	41	O16309_41	fkb-3_C41	O16309_41	fkb-3_C41	Peptidylprolyl isomerase OS=Caenorhabditis elegans OX=6239 GN=fkb-3 PE=1 SV=1	IGDSKC[BTD]K	NA	1.78571	1.78571	NA	NA	0.12	0.0379923
997	P91180	97	P91180_97	fkb-5_C97	P91180_97 Q95Q60_133	fkb-5_C97 fkb-5_C133	Peptidylprolyl isomerase OS=Caenorhabditis elegans OX=6239 GN=fkb-5 PE=1 SV=1	AMTGMC[BTD]K	0.944122	1.35358	1.14885	0.289528	25.2016	0.0825	0.142005
1100	O45418	380	O45418_380	fkb-6_C380	O45418_380	fkb-6_C380	Peptidylprolyl isomerase OS=Caenorhabditis elegans OX=6239 GN=fkb-6 PE=1 SV=1	AAAQQIIVC[BTD]R	NA	1.09587	1.09587	NA	NA	0.225	0.00542488
993	Q22017	467	Q22017_467	flad-1_C467	Q22017_467 I2HAD4_366 I2HAD5_319	flad-1_C467 flad-1_C366 flad-1_C319	Probable FAD synthase OS=Caenorhabditis elegans OX=6239 GN=flad-1 PE=3 SV=1	GLCVPYC[BTD]K	1.14943	NA	1.14943	NA	NA	0.08	0.0746888
438	D0IMZ5	1607	D0IMZ5_1607	fln-1_C1607	D0IMZ5_1607 U4PBJ9_1611 U4PM09_1424 D0IMZ7_1556 D0IMZ6_188 U4PR97_1422 D0IMZ8_1558 U4PB53_1560 U4PEF1_1477 U4PBK4_1475 U4PB58_1475 U4PM04_1473 U4PRA0_1426 U4PR92_1609 U4PEE3_1558 U4PM01_1609 U4PEE8_1424	fln-1_C1607 fln-1_C1611 fln-1_C1424 fln-1_C1556 fln-1_C188 fln-1_C1422 fln-1_C1558 fln-1_C1560 fln-1_C1477 fln-1_C1475 fln-1_C1475 fln-1_C1473 fln-1_C1426 fln-1_C1609 fln-1_C1558 fln-1_C1609 fln-1_C1424	FiLamiN (Actin binding protein) homolog OS=Caenorhabditis elegans OX=6239 GN=fln-1 PE=1 SV=1	SPGGIEEPC[BTD]FVR	1.53846	NA	1.53846	NA	NA	0.11	0.00629418
714	D0IMZ5	1704	D0IMZ5_1704	fln-1_C1704	D0IMZ5_1704 U4PBJ9_1708 U4PM09_1521 D0IMZ7_1653 D0IMZ6_285 U4PR97_1519 D0IMZ8_1655 U4PB53_1657 U4PEF1_1574 U4PBK4_1572 U4PB58_1572 U4PM04_1570 U4PRA0_1523 U4PR92_1706 U4PEE3_1655 U4PM01_1706 U4PEE8_1521	fln-1_C1704 fln-1_C1708 fln-1_C1521 fln-1_C1653 fln-1_C285 fln-1_C1519 fln-1_C1655 fln-1_C1657 fln-1_C1574 fln-1_C1572 fln-1_C1572 fln-1_C1570 fln-1_C1523 fln-1_C1706 fln-1_C1655 fln-1_C1706 fln-1_C1521	FiLamiN (Actin binding protein) homolog OS=Caenorhabditis elegans OX=6239 GN=fln-1 PE=1 SV=1	AELTC[BTD]K	NA	1.31579	1.31579	NA	NA	0.06	0.189593
536	D0IMZ5	1905	D0IMZ5_1905	fln-1_C1905	D0IMZ5_1905 U4PBJ9_1909 U4PM09_1722 D0IMZ7_1854 D0IMZ6_486 U4PR97_1720 D0IMZ8_1856 U4PB53_1858 U4PEF1_1775 U4PBK4_1773 U4PB58_1773 U4PM04_1771 U4PRA0_1724 U4PR92_1907 U4PEE3_1856 U4PM01_1907 U4PEE8_1722	fln-1_C1905 fln-1_C1909 fln-1_C1722 fln-1_C1854 fln-1_C486 fln-1_C1720 fln-1_C1856 fln-1_C1858 fln-1_C1775 fln-1_C1773 fln-1_C1773 fln-1_C1771 fln-1_C1724 fln-1_C1907 fln-1_C1856 fln-1_C1907 fln-1_C1722	FiLamiN (Actin binding protein) homolog OS=Caenorhabditis elegans OX=6239 GN=fln-1 PE=1 SV=1	DHNDGNC[BTD]HVDYK	1.34283	1.5625	1.45266	0.155333	10.693	0.0375	0.0834369
497	D0IMZ5	2225	D0IMZ5_2225	fln-1_C2225	D0IMZ5_2225 U4PBJ9_2229 U4PM09_2042 D0IMZ7_2174 D0IMZ6_806 U4PR97_2040 D0IMZ8_2176 U4PB53_2178 U4PEF1_2095 U4PBK4_2093 U4PB58_2093 U4PM04_2091 U4PRA0_2044 U4PR92_2227 U4PEE3_2176 U4PM01_2227 U4PEE8_2042	fln-1_C2225 fln-1_C2229 fln-1_C2042 fln-1_C2174 fln-1_C806 fln-1_C2040 fln-1_C2176 fln-1_C2178 fln-1_C2095 fln-1_C2093 fln-1_C2093 fln-1_C2091 fln-1_C2044 fln-1_C2227 fln-1_C2176 fln-1_C2227 fln-1_C2042	FiLamiN (Actin binding protein) homolog OS=Caenorhabditis elegans OX=6239 GN=fln-1 PE=1 SV=1	HQGSGHYVC[BTD]SYR	0.928399	2.04082	1.48461	0.786598	52.9836	0.128333	0.0194857
956	Q18026	415	Q18026_415	flu-2_C415	Q18026_415	flu-2_C415	Kynureninase OS=Caenorhabditis elegans OX=6239 GN=flu-2 PE=2 SV=1	GC[BTD]QLSLK	1.07527	1.26582	1.17055	0.134742	11.511	0.095	0.161649
770	Q18026	437	Q18026_437	flu-2_C437	Q18026_437	flu-2_C437	Kynureninase OS=Caenorhabditis elegans OX=6239 GN=flu-2 PE=2 SV=1	GC[BTD]AVDKR	1.28205	NA	1.28205	NA	NA	0.14	0.103225
426	G5EDP6	241	G5EDP6_241	fmo-1_C241	G5EDP6_241	fmo-1_C241	Flavin-containing monooxygenase OS=Caenorhabditis elegans OX=6239 GN=fmo-1 PE=1 SV=1	KC[BTD]ISDLR	NA	1.55272	1.55272	NA	NA	0.11	0.121324
927	G5ED43	296	G5ED43_296	fmo-5_C296	G5ED43_296 G5EDP6_296	fmo-5_C296 fmo-1_C296	Flavin-containing monooxygenase OS=Caenorhabditis elegans OX=6239 GN=fmo-5 PE=1 SV=1	IAC[BTD]GTVR	1.19048	NA	1.19048	NA	NA	0.08	0.119901
1198	H8W3Y2	41	H8W3Y2_41	frm-5.1_C41	H8W3Y2_41 Q33BL4_41	frm-5.1_C41 frm-5.1_C41	FERM domain (Protein4.1-ezrin-radixin-moesin) family OS=Caenorhabditis elegans OX=6239 GN=frm-5.1 PE=1 SV=1	LPPC[BTD]PK	0.97837	1.0994	1.03889	0.0855846	8.23811	0.119167	0.237021
307	Q20655	191	Q20655_191	ftt-2_C191	Q20655_191 Q95ZT1_191	ftt-2_C191 ftt-2_C191	14-3-3-like protein 2 OS=Caenorhabditis elegans OX=6239 GN=ftt-2 PE=1 SV=1	AC[BTD]QLAK	1.49254	1.86437	1.67845	0.262926	15.6647	0.015	0.29699
905	Q7Z145	38	Q7Z145_38	fubl-2_C38	Q7Z145_38 Q23487_85	fubl-2_C38 fubl-2_C85	FUBp (FUBP) Like OS=Caenorhabditis elegans OX=6239 GN=fubl-2 PE=1 SV=1	LIQQTSGC[BTD]R	1.20482	NA	1.20482	NA	NA	0.06	0.105168
853	O17214	425	O17214_425	fum-1_C425	O17214_425 Q8ITZ0_252	fum-1_C425 fum-1_C252	Probable fumarate hydratase, mitochondrial OS=Caenorhabditis elegans OX=6239 GN=fum-1 PE=3 SV=1	LLADSAVSFTDHC[BTD]VDGIVANK	1.23457	NA	1.23457	NA	NA	0.09	0.000347329
22	Q10039	221	Q10039_221	gars-1_C221	Q10039_221 Q8I711_157	gars-1_C221 gars-1_C157	Glycine--tRNA ligase OS=Caenorhabditis elegans OX=6239 GN=gars-1 PE=1 SV=2	NGEC[BTD]FR	NA	3.0303	3.0303	NA	NA	0.17	0.178448
477	Q10039	476	Q10039_476	gars-1_C476	Q10039_476 Q8I711_412	gars-1_C476 gars-1_C412	Glycine--tRNA ligase OS=Caenorhabditis elegans OX=6239 GN=gars-1 PE=1 SV=2	AC[BTD]YDLQQHYK	1.42857	1.5625	1.49554	0.0947018	6.3323	0.035	0.149479
603	G5EGS5	1162	G5EGS5_1162	gbf-1_C1162	G5EGS5_1162	gbf-1_C1162	Uncharacterized protein OS=Caenorhabditis elegans OX=6239 GN=gbf-1 PE=1 SV=1	FGRC[BTD]PVLVER	1.25	1.53846	1.39423	0.203973	14.6298	0.065	0.0980443
686	H8ESE7	59	H8ESE7_59	gbf-1_C59	H8ESE7_59 G5EGS5_1549	gbf-1_C59 gbf-1_C1549	Uncharacterized protein OS=Caenorhabditis elegans OX=6239 GN=gbf-1 PE=1 SV=1	LSCDC[BTD]R	1.33333	NA	1.33333	NA	NA	0.1	0.434269
222	B3CJ34	1280	B3CJ34_1280	gcn-1_C1280	B3CJ34_1280	gcn-1_C1280	GCN (Yeast General Control Nondrepressible) homolog OS=Caenorhabditis elegans OX=6239 GN=gcn-1 PE=1 SV=2	HGAAC[BTD]MLR	1.15058	2.54827	1.84943	0.98832	53.4393	0.162917	0.0222463
668	B3CJ34	1799	B3CJ34_1799	gcn-1_C1799	B3CJ34_1799	gcn-1_C1799	GCN (Yeast General Control Nondrepressible) homolog OS=Caenorhabditis elegans OX=6239 GN=gcn-1 PE=1 SV=2	LISQYC[BTD]SHAR	1.13035	1.57077	1.35056	0.311421	23.0587	0.0483333	0.0718538
1406	B3CJ34	2397	B3CJ34_2397	gcn-1_C2397	B3CJ34_2397	gcn-1_C2397	GCN (Yeast General Control Nondrepressible) homolog OS=Caenorhabditis elegans OX=6239 GN=gcn-1 PE=1 SV=2	ALIATC[BTD]GQK	NA	0.877193	0.877193	NA	NA	0.22	0.105829
167	B3CJ34	363	B3CJ34_363	gcn-1_C363	B3CJ34_363	gcn-1_C363	GCN (Yeast General Control Nondrepressible) homolog OS=Caenorhabditis elegans OX=6239 GN=gcn-1 PE=1 SV=2	ASEIKC[BTD]SLMEGVGAIAK	NA	1.92379	1.92379	NA	NA	0.065	1.83e-05
389	Q20117	499	Q20117_499	gcs-1_C499	Q20117_499	gcs-1_C499	Glutamate--cysteine ligase OS=Caenorhabditis elegans OX=6239 GN=gcs-1 PE=1 SV=2	GLAEC[BTD]K	NA	1.5873	1.5873	NA	NA	0.12	0.303552
361	Q22968	29	Q22968_29	gcst-1_C29	Q22968_29	gcst-1_C29	Aminomethyltransferase OS=Caenorhabditis elegans OX=6239 GN=gcst-1 PE=1 SV=1	QTC[BTD]LIETHKK QTC[BTD]LIETHK	1.09839	2.12766	1.61303	0.727801	45.1202	0.12875	0.144632
35	Q23621	232	Q23621_232	gdh-1_C232	Q23621_232	gdh-1_C232	Glutamate dehydrogenase OS=Caenorhabditis elegans OX=6239 GN=gdh-1 PE=1 SV=1	DASAC[BTD]ITGKPIVSGGIHGR	1.95115	3.57143	2.76129	1.14571	41.4918	0.0183333	0.000247881
291	Q23621	313	Q23621_313	gdh-1_C313	Q23621_313	gdh-1_C313	Glutamate dehydrogenase OS=Caenorhabditis elegans OX=6239 GN=gdh-1 PE=1 SV=1	VIGIQEYDC[BTD]AVYNPDGIHPK	1.71263	NA	1.71263	NA	NA	0.07	0.00216503
14	Q23621	463	Q23621_463	gdh-1_C463	Q23621_463	gdh-1_C463	Glutamate dehydrogenase OS=Caenorhabditis elegans OX=6239 GN=gdh-1 PE=1 SV=1	AVGKDC[BTD]PVEPNAAFAAK DC[BTD]PVEPNAAFAAK	NA	3.28205	3.28205	NA	NA	0.065	0.000424569
230	G5EBR1	271	G5EBR1_271	gdi-1_C271	G5EBR1_271 Q2V4S2_271	gdi-1_C271 gdi-1_C271	Rab GDP dissociation inhibitor OS=Caenorhabditis elegans OX=6239 GN=gdi-1 PE=1 SV=1	AIGVKC[BTD]GDEIVR	NA	1.82059	1.82059	NA	NA	0.195	0.272252
625	Q21962	192	Q21962_192	gldc-1_C192	Q21962_192 Q86LS6_128	gldc-1_C192 gldc-1_C128	Glycine cleavage system P protein OS=Caenorhabditis elegans OX=6239 GN=gldc-1 PE=1 SV=1	IVVDSFC[BTD]HPQNLDVIR	1.69492	1.06383	1.37937	0.446245	32.3513	0.11	0.00120456
704	Q21962	948	Q21962_948	gldc-1_C948	Q21962_948 Q86LS6_884	gldc-1_C948 gldc-1_C884	Glycine cleavage system P protein OS=Caenorhabditis elegans OX=6239 GN=gldc-1 PE=1 SV=1	PWC[BTD]THK	1.31643	NA	1.31643	NA	NA	0.03	0.111838
541	G5ECS4	127	G5ECS4_127	glf-1_C127	G5ECS4_127	glf-1_C127	GaLactoFuranose synthesis (UGM, UDP-galactopyranose mutase) OS=Caenorhabditis elegans OX=6239 GN=glf-1 PE=1 SV=1	NRC[BTD]LADLK	1.44928	NA	1.44928	NA	NA	0.05	0.385906
335	G5ECS4	446	G5ECS4_446	glf-1_C446	G5ECS4_446	glf-1_C446	GaLactoFuranose synthesis (UGM, UDP-galactopyranose mutase) OS=Caenorhabditis elegans OX=6239 GN=glf-1 PE=1 SV=1	YEASNQDHC[BTD]FIQGK	1.63934	NA	1.63934	NA	NA	0.15	0.372518
700	P34689	160	P34689_160	glh-1_C160	P34689_160 Q966L9_259 Q966L9_373	glh-1_C160 glh-2_C259 glh-2_C373	ATP-dependent RNA helicase glh-1 OS=Caenorhabditis elegans OX=6239 GN=glh-1 PE=1 SV=3	NNNC[BTD]FNCQQPGHR	1.03093	1.6129	1.32192	0.411519	31.1305	0.125	0.0198321
1176	P34689	185	P34689_185	glh-1_C185	P34689_185	glh-1_C185	ATP-dependent RNA helicase glh-1 OS=Caenorhabditis elegans OX=6239 GN=glh-1 PE=1 SV=3	VC[BTD]YNCQQPGHTSR	1.05064	NA	1.05064	NA	NA	0.0633333	0.138428
1038	P34689	188	P34689_188	glh-1_C188	P34689_188	glh-1_C188	ATP-dependent RNA helicase glh-1 OS=Caenorhabditis elegans OX=6239 GN=glh-1 PE=1 SV=3	VCYNC[BTD]QQPGHTSR	1.1236	NA	1.1236	NA	NA	0.12	0.0239667
884	P34689	264	P34689_264	glh-1_C264	P34689_264 Q966L9_475	glh-1_C264 glh-2_C475	ATP-dependent RNA helicase glh-1 OS=Caenorhabditis elegans OX=6239 GN=glh-1 PE=1 SV=3	GC[BTD]FNCGEQGHR	1.13636	1.29532	1.21584	0.112399	9.24451	0.0675	0.0267756
194	P34689	340	P34689_340	glh-1_C340	P34689_340	glh-1_C340	ATP-dependent RNA helicase glh-1 OS=Caenorhabditis elegans OX=6239 GN=glh-1 PE=1 SV=3	TVGIKPC[BTD]K	NA	1.88679	1.88679	NA	NA	0.04	0.257455
244	P34689	483	P34689_483	glh-1_C483	P34689_483 Q966L9_694	glh-1_C483 glh-2_C694	ATP-dependent RNA helicase glh-1 OS=Caenorhabditis elegans OX=6239 GN=glh-1 PE=1 SV=3	HFC[BTD]EEGTIK	1.28395	2.30159	1.79277	0.719578	40.1378	0.05875	0.0443202
18	P34689	568	P34689_568	glh-1_C568	P34689_568	glh-1_C568	ATP-dependent RNA helicase glh-1 OS=Caenorhabditis elegans OX=6239 GN=glh-1 PE=1 SV=3	IGAANKC[BTD]VLQEFER	NA	3.125	3.125	NA	NA	0.07	0.00292352
1159	Q966L9	284	Q966L9_284	glh-2_C284	Q966L9_284 Q966L9_398	glh-2_C284 glh-2_C398	ATP-dependent RNA helicase glh-2 OS=Caenorhabditis elegans OX=6239 GN=glh-2 PE=1 SV=1	VC[BTD]YNCQQPGHNSR	0.740741	1.36986	1.0553	0.444857	42.1544	0.135	0.0194533
1180	O76743	644	O76743_644	glh-4_C644	O76743_644	glh-4_C644	ATP-dependent RNA helicase glh-4 OS=Caenorhabditis elegans OX=6239 GN=glh-4 PE=1 SV=2	NC[BTD]GQEGHFAK	1.07527	1.02041	1.04784	0.0387923	3.70213	0.09	0.0734846
598	Q2HQL4	119	Q2HQL4_119	gln-3_C119	Q2HQL4_119 Q9U307_122	gln-3_C119 gln-3_C122	Glutamine synthetase OS=Caenorhabditis elegans OX=6239 GN=gln-3 PE=1 SV=1	C[BTD]KEVMEK	NA	1.40845	1.40845	NA	NA	0.05	0.138622
29	H8ESF5	132	H8ESF5_132	gln-3_C132	H8ESF5_132 Q2HQL4_254 Q9U307_257	gln-3_C132 gln-3_C254 gln-3_C257	GLutamiNe synthetase (Glutamate-ammonia ligase) OS=Caenorhabditis elegans OX=6239 GN=gln-3 PE=1 SV=1	GDWNGAGC[BTD]HTNFSTDK	NA	2.85714	2.85714	NA	NA	0.11	0.0193485
191	H8ESF5	226	H8ESF5_226	gln-3_C226	H8ESF5_226 Q2HQL4_348 Q9U307_351	gln-3_C226 gln-3_C348 gln-3_C351	GLutamiNe synthetase (Glutamate-ammonia ligase) OS=Caenorhabditis elegans OX=6239 GN=gln-3 PE=1 SV=1	RPSSNC[BTD]DPYTVTGALVR	1.88679	NA	1.88679	NA	NA	0.11	9.81e-05
447	H8ESF5	240	H8ESF5_240	gln-3_C240	H8ESF5_240 Q2HQL4_362 Q9U307_365	gln-3_C240 gln-3_C362 gln-3_C365	GLutamiNe synthetase (Glutamate-ammonia ligase) OS=Caenorhabditis elegans OX=6239 GN=gln-3 PE=1 SV=1	TVC[BTD]LEGAER	1.51515	1.54647	1.53081	0.0221486	1.44685	0.12	0.0858595
303	B6VQ90	460	B6VQ90_460	glna-1_C460	B6VQ90_460 B0M0P0_460 H2L2H2_508 B0M0N9_458 U4PRW7_508 H2L2H3_508	glna-1_C460 glna-1_C460 glna-1_C508 glna-1_C458 glna-1_C508 glna-1_C508	GLutamiNAse OS=Caenorhabditis elegans OX=6239 GN=glna-1 PE=1 SV=1	TGNSC[BTD]R	1.11111	2.27273	1.69192	0.821387	48.5476	0.055	0.206281
4	P13508	582	P13508_582	glp-1_C582	P13508_582	glp-1_C582	Protein glp-1 OS=Caenorhabditis elegans OX=6239 GN=glp-1 PE=1 SV=1	KHC[BTD]IER	NA	3.84615	3.84615	NA	NA	0.01	0.133581	Disulfide bond
903	Q9U1Q4	164	Q9U1Q4_164	glp-4_C164	Q9U1Q4_164	glp-4_C164	Valine--tRNA ligase OS=Caenorhabditis elegans OX=6239 GN=glp-4 PE=1 SV=1	TLFNPGC[BTD]DHAGIATQVVVEK	1.20482	NA	1.20482	NA	NA	0.1	0.0739047
1146	Q9U1Q4	345	Q9U1Q4_345	glp-4_C345	Q9U1Q4_345	glp-4_C345	Valine--tRNA ligase OS=Caenorhabditis elegans OX=6239 GN=glp-4 PE=1 SV=1	QC[BTD]IHPFIPTR	0.90388	1.24071	1.07229	0.238173	22.2115	0.186667	0.0419328
90	Q9U1Q4	445	Q9U1Q4_445	glp-4_C445	Q9U1Q4_445	glp-4_C445	Valine--tRNA ligase OS=Caenorhabditis elegans OX=6239 GN=glp-4 PE=1 SV=1	GKEDNPMVVPTC[BTD]SR	1.53846	2.94118	2.23982	0.991869	44.2835	0.125	0.0341122
1336	Q9U1Q4	464	Q9U1Q4_464	glp-4_C464	Q9U1Q4_464	glp-4_C464	Valine--tRNA ligase OS=Caenorhabditis elegans OX=6239 GN=glp-4 PE=1 SV=1	C[BTD]AHMAEK	0.848583	1.06734	0.957963	0.154686	16.1474	0.0754762	0.110625
1234	Q9U1Q4	833	Q9U1Q4_833	glp-4_C833	Q9U1Q4_833	glp-4_C833	Valine--tRNA ligase OS=Caenorhabditis elegans OX=6239 GN=glp-4 PE=1 SV=1	C[BTD]IDTGLR	1.02041	NA	1.02041	NA	NA	0.21	0.197185
86	Q9U1Q4	953	Q9U1Q4_953	glp-4_C953	Q9U1Q4_953	glp-4_C953	Valine--tRNA ligase OS=Caenorhabditis elegans OX=6239 GN=glp-4 PE=1 SV=1	VSILNKC[BTD]ESDK	2.28334	NA	2.28334	NA	NA	0.115	0.0182895
1101	Q9U1Q4	967	Q9U1Q4_967	glp-4_C967	Q9U1Q4_967	glp-4_C967	Valine--tRNA ligase OS=Caenorhabditis elegans OX=6239 GN=glp-4 PE=1 SV=1	GSAHIAC[BTD]GGR	0.93254	1.25791	1.09523	0.230073	21.0069	0.0575	0.0346741
326	Q9N456	26	Q9N456_26	glrx-10_C26	Q9N456_26	glrx-10_C26	GLutaRedoXin OS=Caenorhabditis elegans OX=6239 GN=glrx-10 PE=1 SV=1	SYCPYC[BTD]HK	1.35135	1.96078	1.65607	0.430934	26.0215	0.035	0.0484947
455	O61397	452	O61397_452	gly-7_C452	O61397_452 A0A0K3ASG4_409 A0A0K3AW23_180	gly-7_C452 gly-7_C409 gly-7_C180	Probable N-acetylgalactosaminyltransferase 7 OS=Caenorhabditis elegans OX=6239 GN=gly-7 PE=2 SV=1	DKLQC[BTD]K	1.19048	1.85185	1.52116	0.467663	30.7438	0.095	0.193594	Disulfide bond
972	O61397	542	O61397_542	gly-7_C542	O61397_542 A0A0K3ASG4_499 A0A0K3AW23_270	gly-7_C542 gly-7_C499 gly-7_C270	Probable N-acetylgalactosaminyltransferase 7 OS=Caenorhabditis elegans OX=6239 GN=gly-7 PE=2 SV=1	IQANHC[BTD]VK	1.16279	NA	1.16279	NA	NA	0.1	0.125853	Disulfide bond
532	Q09580	214	Q09580_214	gmps-1_C214	Q09580_214	gmps-1_C214	Probable GMP synthase [glutamine-hydrolyzing] OS=Caenorhabditis elegans OX=6239 GN=gmps-1 PE=3 SV=3	SGHHVAGIC[BTD]NENR	1.44071	1.47059	1.45565	0.0211249	1.45123	0.075	0.0223482
46	Q09580	346	Q09580_346	gmps-1_C346	Q09580_346	gmps-1_C346	Probable GMP synthase [glutamine-hydrolyzing] OS=Caenorhabditis elegans OX=6239 GN=gmps-1 PE=3 SV=3	SSTEHC[BTD]K	1.66667	3.57143	2.61905	1.34687	51.4259	0.075	0.225757
57	Q22067	103	Q22067_103	got-1.2_C103	Q22067_103	got-1.2_C103	Probable aspartate aminotransferase, cytoplasmic OS=Caenorhabditis elegans OX=6239 GN=got-1.2 PE=3 SV=1	SFGVQC[BTD]LSGTGALR	NA	2.5	2.5	NA	NA	0.04	0.000361821
873	Q22067	383	Q22067_383	got-1.2_C383	Q22067_383	got-1.2_C383	Probable aspartate aminotransferase, cytoplasmic OS=Caenorhabditis elegans OX=6239 GN=got-1.2 PE=3 SV=1	INIC[BTD]GLNTK	1.21951	NA	1.21951	NA	NA	0.15	0.0399645
1097	P17343	148	P17343_148	gpb-1_C148	P17343_148	gpb-1_C148	Guanine nucleotide-binding protein subunit beta-1 OS=Caenorhabditis elegans OX=6239 GN=gpb-1 PE=1 SV=2	ELPGHTGYLSC[BTD]CR	0.880513	1.31579	1.09815	0.307787	28.0277	0.0775	0.0116594
1128	P17343	149	P17343_149	gpb-1_C149	P17343_149	gpb-1_C149	Guanine nucleotide-binding protein subunit beta-1 OS=Caenorhabditis elegans OX=6239 GN=gpb-1 PE=1 SV=2	ELPGHTGYLSCC[BTD]R	1.03093	1.13034	1.08063	0.0702957	6.50504	0.0733333	0.0595179
1291	P17343	204	P17343_204	gpb-1_C204	P17343_204 D1MN68_17	gpb-1_C204 gpb-1_C17	Guanine nucleotide-binding protein subunit beta-1 OS=Caenorhabditis elegans OX=6239 GN=gpb-1 PE=1 SV=2	TFISGAC[BTD]DASAK	0.990099	NA	0.990099	NA	NA	0.12	0.00397554
569	Q20636	266	Q20636_266	gpb-2_C266	Q20636_266 P17343_250 D1MN68_63	gpb-2_C266 gpb-1_C250 gpb-1_C63	Guanine nucleotide-binding protein subunit beta-2 OS=Caenorhabditis elegans OX=6239 GN=gpb-2 PE=1 SV=2	ATGSDDATC[BTD]R	1.42857	NA	1.42857	NA	NA	0.25	0.034627
38	P04970	162	P04970_162	gpd-1_C162	P04970_162	gpd-1_C162	Glyceraldehyde-3-phosphate dehydrogenase 1 OS=Caenorhabditis elegans OX=6239 GN=gpd-1 PE=3 SV=1	YDASNDHVVSNASCTTNC[BTD]LAPLAK	2.7027	NA	2.7027	NA	NA	0.08	2.59e-05
673	P17330	158	P17330_158	gpd-3_C158	P17330_158 P17329_158	gpd-3_C158 gpd-2_C158	Glyceraldehyde-3-phosphate dehydrogenase 3 OS=Caenorhabditis elegans OX=6239 GN=gpd-3 PE=3 SV=1	YDHANDHIISNASC[BTD]TTNCLAPLAK	1.21951	1.47059	1.34505	0.177538	13.1993	0.025	7.91e-06	Active site
535	P34517	317	P34517_317	gpdh-2_C317	P34517_317 A7LPE5_229 A7LPE6_285 Q7JMU1_296	gpdh-2_C317 gpdh-2_C229 gpdh-2_C285 gpdh-2_C296	Probable glycerol-3-phosphate dehydrogenase 2 OS=Caenorhabditis elegans OX=6239 GN=gpdh-2 PE=3 SV=2	KVC[BTD]EAFVK	1.12015	1.78571	1.45293	0.470625	32.3914	0.085	0.00723437
765	P34517	372	P34517_372	gpdh-2_C372	P34517_372 A7LPE5_284 A7LPE6_340 Q7JMU1_351	gpdh-2_C372 gpdh-2_C284 gpdh-2_C340 gpdh-2_C351	Probable glycerol-3-phosphate dehydrogenase 2 OS=Caenorhabditis elegans OX=6239 GN=gpdh-2 PE=3 SV=2	IC[BTD]AGEMKPAELVDCLR	1.24613	1.32404	1.28509	0.0550919	4.28702	0.1425	0.00374978
1280	Q9TYW7	36	Q9TYW7_36	grd-3_C36	Q9TYW7_36	grd-3_C36	GRounDhog (Hedgehog-like family) OS=Caenorhabditis elegans OX=6239 GN=grd-3 PE=1 SV=2	PGQLFC[BTD]CDSTIK	1.0101	0.980392	0.995247	0.0210073	2.11077	0.14	0.00257464
1318	H2L2E5	186	H2L2E5_186	grl-23_C186	H2L2E5_186 A0A1I6CM94_151 Q93424_270 A0A1I6CMA4_226 A0A1I6CMA0_237 A0A1I6CM96_259	grl-23_C186 grl-23_C151 grl-23_C270 grl-23_C226 grl-23_C237 grl-23_C259	GRound-Like (Grd related) OS=Caenorhabditis elegans OX=6239 GN=grl-23 PE=1 SV=2	ENVHC[BTD]TILR	0.990099	0.943396	0.966748	0.0330239	3.41597	0.105	0.0396176
852	Q27497	245	Q27497_245	gsp-1_C245	Q27497_245 P48727_244	gsp-1_C245 gsp-2_C244	Serine/threonine-protein phosphatase PP1-alpha OS=Caenorhabditis elegans OX=6239 GN=gsp-1 PE=1 SV=2	HDLDLIC[BTD]R	1.23457	NA	1.23457	NA	NA	0.04	0.00309382
1343	Q27497	62	Q27497_62	gsp-1_C62	Q27497_62	gsp-1_C62	Serine/threonine-protein phosphatase PP1-alpha OS=Caenorhabditis elegans OX=6239 GN=gsp-1 PE=1 SV=2	IC[BTD]GDIHGQYNDLLR	NA	0.952381	0.952381	NA	NA	0.1	0.0106499
274	P91420	125	P91420_125	gsp-4_C125	P91420_125 O02658_125	gsp-4_C125 gsp-3_C125	Serine/threonine-protein phosphatase PP1-delta OS=Caenorhabditis elegans OX=6239 GN=gsp-4 PE=2 SV=1	GNHEC[BTD]PAINR	1.52821	1.96078	1.7445	0.305877	17.5338	0.06625	0.0782722
557	Q27464	187	Q27464_187	gspd-1_C187	Q27464_187	gspd-1_C187	Glucose-6-phosphate 1-dehydrogenase OS=Caenorhabditis elegans OX=6239 GN=gspd-1 PE=3 SV=1	SSC[BTD]ELSTHLAK	1.23457	1.64807	1.44132	0.292387	20.2861	0.21375	0.00486193
97	Q27464	98	Q27464_98	gspd-1_C98	Q27464_98	gspd-1_C98	Glucose-6-phosphate 1-dehydrogenase OS=Caenorhabditis elegans OX=6239 GN=gspd-1 PE=3 SV=1	ENEKC[BTD]AFDDFIK	1.5873	2.77778	2.18254	0.841794	38.5695	0.12	0.00168611
50	Q93379	412	Q93379_412	gsr-1_C412	Q93379_412	gsr-1_C412	Glutathione reductase, mitochondrial OS=Caenorhabditis elegans OX=6239 GN=gsr-1 PE=1 SV=2	LVC[BTD]VGKDEK LVC[BTD]VGK	2.5	2.6455	2.57275	0.102886	3.99906	0.115	0.0779445
1470	Q93379	63	Q93379_63	gsr-1_C63	Q93379_63	gsr-1_C63	Glutathione reductase, mitochondrial OS=Caenorhabditis elegans OX=6239 GN=gsr-1 PE=1 SV=2	LGGTCVNVGC[BTD]VPK	0.757576	NA	0.757576	NA	NA	0.06	0.00117135	Disulfide bond
309	Q21549	138	Q21549_138	gss-1_C138	Q21549_138	gss-1_C138	Glutathione synthetase OS=Caenorhabditis elegans OX=6239 GN=gss-1 PE=1 SV=2	SDYMC[BTD]HK	1.6129	1.72414	1.66852	0.0786548	4.71405	0.09	0.171218
98	Q09607	85	Q09607_85	gst-36_C85	Q09607_85	gst-36_C85	Probable glutathione S-transferase gst-36 OS=Caenorhabditis elegans OX=6239 GN=gst-36 PE=3 SV=2	AGTNAVDC[BTD]AR	NA	2.17391	2.17391	NA	NA	0.04	0.00842371
1129	P34345	33	P34345_33	gsto-1_C33	P34345_33	gsto-1_C33	Glutathione transferase omega-1 OS=Caenorhabditis elegans OX=6239 GN=gsto-1 PE=1 SV=1	FC[BTD]PWAER	1.07916	NA	1.07916	NA	NA	0.123333	0.133917	Active site
37	Q9U2D9	154	Q9U2D9_154	gsy-1_C154	Q9U2D9_154	gsy-1_C154	Glycogen [starch] synthase OS=Caenorhabditis elegans OX=6239 GN=gsy-1 PE=1 SV=1	HELFEQC[BTD]K	1.96078	3.44828	2.70453	1.05182	38.8909	0.07	0.0181479
187	Q21217	207	Q21217_207	gta-1_C207	Q21217_207 N1NVC4_63	gta-1_C207 gta-1_C63	Probable 4-aminobutyrate aminotransferase, mitochondrial OS=Caenorhabditis elegans OX=6239 GN=gta-1 PE=3 SV=1	SLC[BTD]MLSVTR	1.78102	2.01316	1.89709	0.164153	8.65287	0.149167	0.0138434
392	Q21217	253	Q21217_253	gta-1_C253	Q21217_253 N1NVC4_109	gta-1_C253 gta-1_C109	Probable 4-aminobutyrate aminotransferase, mitochondrial OS=Caenorhabditis elegans OX=6239 GN=gta-1 PE=3 SV=1	KQDQEC[BTD]LADVEAK	1.72414	1.44928	1.58671	0.194357	12.2491	0.11	0.032317
803	Q21217	448	Q21217_448	gta-1_C448	Q21217_448 N1NVC4_304	gta-1_C448 gta-1_C304	Probable 4-aminobutyrate aminotransferase, mitochondrial OS=Caenorhabditis elegans OX=6239 GN=gta-1 PE=3 SV=1	FVDLAISNGLHC[BTD]GGCGDR	1.26582	NA	1.26582	NA	NA	0.18	0.0126602
148	H2KYQ5	36	H2KYQ5_36	gyg-1_C36	H2KYQ5_36	gyg-1_C36	Glycogenin-1 OS=Caenorhabditis elegans OX=6239 GN=gyg-1 PE=1 SV=1	IHC[BTD]LISNEVSAPVR	1.5873	2.38095	1.98413	0.561196	28.2843	0.245	0.000214656
845	Q17335	135	Q17335_135	H24K24.3_C135	Q17335_135	H24K24.3_C135	Alcohol dehydrogenase class-3 OS=Caenorhabditis elegans OX=6239 GN=H24K24.3 PE=2 SV=1	FTC[BTD]NGK	1.23457	NA	1.23457	NA	NA	0.05	0.190049
227	Q8MNT7	322	Q8MNT7_322	hach-1_C322	Q8MNT7_322 Q19278_345	hach-1_C322 hach-1_C345	3-hydroxyisobutyryl-CoA hydrolase, mitochondrial OS=Caenorhabditis elegans OX=6239 GN=hach-1 PE=1 SV=1	DFHEGC[BTD]R	1.81818	1.85185	1.83502	0.0238083	1.29744	0.05	0.407565
585	Q8MNT7	91	Q8MNT7_91	hach-1_C91	Q8MNT7_91 Q19278_114	hach-1_C91 hach-1_C114	3-hydroxyisobutyryl-CoA hydrolase, mitochondrial OS=Caenorhabditis elegans OX=6239 GN=hach-1 PE=1 SV=1	EC[BTD]TMHK DSESGKEC[BTD]TMHK	1.33885	1.49411	1.41648	0.109782	7.75037	0.1055	0.195866
225	P34183	242	P34183_242	hars-1_C242	P34183_242	hars-1_C242	Histidine--tRNA ligase OS=Caenorhabditis elegans OX=6239 GN=hars-1 PE=2 SV=3	TIC[BTD]SSVDKLDK	1.11735	2.5641	1.84073	1.02301	55.5762	0.1175	0.00290915
398	G5EC23	146	G5EC23_146	hcf-1_C146	G5EC23_146	hcf-1_C146	HCF1 related OS=Caenorhabditis elegans OX=6239 GN=hcf-1 PE=1 SV=1	VHSNGHLPC[BTD]PR	1.1236	2.04082	1.58221	0.648573	40.9917	0.055	0.224975
177	G5EC23	341	G5EC23_341	hcf-1_C341	G5EC23_341	hcf-1_C341	HCF1 related OS=Caenorhabditis elegans OX=6239 GN=hcf-1 PE=1 SV=1	AGHC[BTD]AAAVGDR	NA	1.91886	1.91886	NA	NA	0.29	0.0550278
228	O17695	288	O17695_288	hda-1_C288	O17695_288	hda-1_C288	Histone deacetylase 1 OS=Caenorhabditis elegans OX=6239 GN=hda-1 PE=1 SV=1	GHGEC[BTD]AR	1.35135	2.31383	1.83259	0.680575	37.1373	0.045	0.318374
554	V6CJX7	131	V6CJX7_131	hecd-1_C131	V6CJX7_131 V6CL75_131 V6CIS8_131 V6CLA7_131 V6CLC0_131 V6CL74_131 V6CIS4_131 V6CLA2_131	hecd-1_C131 hecd-1_C131 hecd-1_C131 hecd-1_C131 hecd-1_C131 hecd-1_C131 hecd-1_C131 hecd-1_C131	HECtD1 ubiquitin ligase homolog OS=Caenorhabditis elegans OX=6239 GN=hecd-1 PE=1 SV=1	LLEHVC[BTD]QR	1.21951	1.66667	1.44309	0.316186	21.9104	0.075	0.018659
504	O17271	50	O17271_50	heh-1_C50	O17271_50	heh-1_C50	Putative protein heh-1 OS=Caenorhabditis elegans OX=6239 GN=heh-1 PE=3 SV=2	KVC[BTD]LFK	1.19048	1.75439	1.47243	0.398744	27.0807	0.04	0.177902	Disulfide bond
919	Q18212	161	Q18212_161	hel-1_C161	Q18212_161	hel-1_C161	Spliceosome RNA helicase DDX39B homolog OS=Caenorhabditis elegans OX=6239 GN=hel-1 PE=2 SV=1	LANDC[BTD]PHIVVGTPGR	1.19537	NA	1.19537	NA	NA	0.126667	3.61e-05
312	Q9BL11	8	Q9BL11_8	herc-1_C8	Q9BL11_8	herc-1_C8	HECT and RCC domain E3 ubiquitin ligase OS=Caenorhabditis elegans OX=6239 GN=herc-1 PE=1 SV=2	AELLGC[BTD]GHTGEGQLGVR	1.66667	NA	1.66667	NA	NA	0.13	0.0961173
354	G5ED27	113	G5ED27_113	him-4_C113	G5ED27_113 G5EG33_113 G5EDG4_113	him-4_C113 him-4_C113 him-4_C113	High Incidence of Males (Increased X chromosome loss) OS=Caenorhabditis elegans OX=6239 GN=him-4 PE=1 SV=1	VYVHGGGDC[BTD]PEK	1.31579	1.92308	1.61943	0.429417	26.5165	0.15	0.12718
176	G5ED27	2500	G5ED27_2500	him-4_C2500	G5ED27_2500 G5EG33_2500 G5EDG4_2500	him-4_C2500 him-4_C2500 him-4_C2500	High Incidence of Males (Increased X chromosome loss) OS=Caenorhabditis elegans OX=6239 GN=him-4 PE=1 SV=1	ITVNSGNPSTLHC[BTD]PAK	NA	1.92308	1.92308	NA	NA	0.08	0.00938968
864	D3KFR7	56	D3KFR7_56	hint-3_C56	D3KFR7_56 Q18227_31	hint-3_C56 hint-3_C31	HIstidiNe Triad nucleotide-binding protein OS=Caenorhabditis elegans OX=6239 GN=hint-3 PE=1 SV=1	SC[BTD]VVINDIKPK	0.854701	1.58809	1.2214	0.518584	42.4583	0.131667	0.025634
762	G5EE04	210	G5EE04_210	hip-1_C210	G5EE04_210	hip-1_C210	Hsp-70 Interacting Protein homolog OS=Caenorhabditis elegans OX=6239 GN=hip-1 PE=1 SV=1	TDLATAC[BTD]K	1.14943	1.43049	1.28996	0.198744	15.407	0.1525	0.114669
1188	G5EE04	52	G5EE04_52	hip-1_C52	G5EE04_52	hip-1_C52	Hsp-70 Interacting Protein homolog OS=Caenorhabditis elegans OX=6239 GN=hip-1 PE=1 SV=1	C[BTD]PMSEEPKK	1.04167	NA	1.04167	NA	NA	0.03	0.165645
1011	Q02328	71	Q02328_71	hipr-1_C71	Q02328_71	hipr-1_C71	Huntington interacting protein related 1 OS=Caenorhabditis elegans OX=6239 GN=hipr-1 PE=3 SV=3	FC[BTD]HLVHK	1.13636	NA	1.13636	NA	NA	0.05	0.0614449
383	P62784	74	P62784_74	his-1_C74	P62784_74	his-1_C74	Histone H4 OS=Caenorhabditis elegans OX=6239 GN=his-1 PE=1 SV=2	DAVTYC[BTD]EHAK	1.4881	1.69492	1.59151	0.146244	9.18903	0.035	0.0125158
1323	Q09390	59	Q09390_59	hmg-1.2_C59	Q09390_59	hmg-1.2_C59	High mobility group protein 1.2 OS=Caenorhabditis elegans OX=6239 GN=hmg-1.2 PE=1 SV=2	MC[BTD]YEEHK	1.02632	0.898268	0.962292	0.0905432	9.40912	0.095	0.27289
509	G5EDQ2	26	G5EDQ2_26	hmg-12_C26	G5EDQ2_26	hmg-12_C26	HMG OS=Caenorhabditis elegans OX=6239 GN=hmg-12 PE=1 SV=1	KEC[BTD]ADLIEK	1.47059	NA	1.47059	NA	NA	0.07	0.125051
1118	P41848	322	P41848_322	hmg-4_C322	P41848_322 O01683_322	hmg-4_C322 hmg-3_C322	FACT complex subunit SSRP1-A OS=Caenorhabditis elegans OX=6239 GN=hmg-4 PE=3 SV=1	SIC[BTD]NLK	1.08696	NA	1.08696	NA	NA	0.14	0.227744
641	P41848	343	P41848_343	hmg-4_C343	P41848_343 O01683_343	hmg-4_C343 hmg-3_C343	FACT complex subunit SSRP1-A OS=Caenorhabditis elegans OX=6239 GN=hmg-4 PE=3 SV=1	FLGSSGTPAIQC[BTD]THR	1.0101	1.72414	1.36712	0.5049	36.9317	0.055	0.0682782
810	P41848	377	P41848_377	hmg-4_C377	P41848_377 O01683_377	hmg-4_C377 hmg-3_C377	FACT complex subunit SSRP1-A OS=Caenorhabditis elegans OX=6239 GN=hmg-4 PE=3 SV=1	FEEISSC[BTD]HFAR	1.25237	1.26633	1.25935	0.00987154	0.783862	0.12	0.0714881
835	P54871	192	P54871_192	hmgs-1_C192	P54871_192	hmgs-1_C192	Hydroxymethylglutaryl-CoA synthase OS=Caenorhabditis elegans OX=6239 GN=hmgs-1 PE=1 SV=2	QFSAC[BTD]HMK	1.19048	1.2987	1.24459	0.0765267	6.14875	0.08	0.11814
460	O16521	31	O16521_31	hpo-19_C31	O16521_31	hpo-19_C31	NADH-cytochrome b5 reductase OS=Caenorhabditis elegans OX=6239 GN=hpo-19 PE=1 SV=1	ATNTC[BTD]PFSLCK	1.51515	NA	1.51515	NA	NA	0.07	0.0165484
720	Q8WTL6	65	Q8WTL6_65	hpo-29_C65	Q8WTL6_65	hpo-29_C65	Uncharacterized protein OS=Caenorhabditis elegans OX=6239 GN=hpo-29 PE=1 SV=2	GLILNC[BTD]MGK	1.08696	1.53846	1.31271	0.319262	24.3209	0.075	0.0496499
1347	Q8WTL6	656	Q8WTL6_656	hpo-29_C656	Q8WTL6_656	hpo-29_C656	Uncharacterized protein OS=Caenorhabditis elegans OX=6239 GN=hpo-29 PE=1 SV=2	FC[BTD]HNIHTFGTQK	0.990099	0.900901	0.9455	0.0630726	6.67082	0.17	0.000501854
1010	P49048	274	P49048_274	hpo-4_C274	P49048_274	hpo-4_C274	Putative GPI-anchor transamidase OS=Caenorhabditis elegans OX=6239 GN=hpo-4 PE=1 SV=3	KC[BTD]LSNTGVR	1.13636	NA	1.13636	NA	NA	0.13	0.391725
271	Q9NF11	63	Q9NF11_63	hprt-1_C63	Q9NF11_63	hprt-1_C63	Hypoxanthine phosphoribosyltransferase OS=Caenorhabditis elegans OX=6239 GN=hprt-1 PE=1 SV=1	DIHAEIGNKPIALLC[BTD]VLK	1.53846	1.96078	1.74962	0.298627	17.0681	0.175	0.0112987
1435	E0AHB8	173	E0AHB8_173	hrg-7_C173	E0AHB8_173 Q18020_412	hrg-7_C173 hrg-7_C412	Heme Responsive protein OS=Caenorhabditis elegans OX=6239 GN=hrg-7 PE=1 SV=1	AYC[BTD]HVHDMK	0.826446	NA	0.826446	NA	NA	0.12	0.0991504
463	Q8I7G8	137	Q8I7G8_137	hrpk-1_C137	Q8I7G8_137 P91277_154	hrpk-1_C137 hrpk-1_C154	Heterogeneous nuclear RibonucleoProtein (HnRNP) K homolog OS=Caenorhabditis elegans OX=6239 GN=hrpk-1 PE=1 SV=1	EKC[BTD]SAR	1.51515	NA	1.51515	NA	NA	0.03	0.180905
888	P09446	243	P09446_243	hsp-1_C243	P09446_243	hsp-1_C243	Heat shock 70 kDa protein A OS=Caenorhabditis elegans OX=6239 GN=hsp-1 PE=1 SV=2	MVNHFC[BTD]AEFK	NA	1.20972	1.20972	NA	NA	0.05	0.000698784
456	P09446	575	P09446_575	hsp-1_C575	P09446_575	hsp-1_C575	Heat shock 70 kDa protein A OS=Caenorhabditis elegans OX=6239 GN=hsp-1 PE=1 SV=2	IEDKC[BTD]DEILK C[BTD]DEILK	1.96078	1.07976	1.52027	0.622976	40.9779	0.0866667	0.0942469
1009	Q05036	383	Q05036_383	hsp-110_C383	Q05036_383	hsp-110_C383	Heat shock protein 110 OS=Caenorhabditis elegans OX=6239 GN=hsp-110 PE=3 SV=1	GAAMQC[BTD]AILSPTFR	1.13665	NA	1.13665	NA	NA	0.153333	0.000465951
481	P34328	61	P34328_61	hsp-12.2_C61	P34328_61	hsp-12.2_C61	Heat shock protein Hsp-12.2 OS=Caenorhabditis elegans OX=6239 GN=hsp-12.2 PE=3 SV=1	VSGQELLIHC[BTD]R	1.49254	NA	1.49254	NA	NA	0.04	0.0067205
1430	P11141	345	P11141_345	hsp-6_C345	P11141_345	hsp-6_C345	Heat shock 70 kDa protein F, mitochondrial OS=Caenorhabditis elegans OX=6239 GN=hsp-6 PE=1 SV=2	TIEPC[BTD]R	1.03093	0.641026	0.835977	0.275702	32.9797	0.15	0.274535
112	P11141	616	P11141_616	hsp-6_C616	P11141_616	hsp-6_C616	Heat shock 70 kDa protein F, mitochondrial OS=Caenorhabditis elegans OX=6239 GN=hsp-6 PE=1 SV=2	EAC[BTD]NTLQQQSLK	1.36986	2.8629	2.11638	1.05574	49.8841	0.09	0.00860011
620	P50140	417	P50140_417	hsp-60_C417	P50140_417 V6CLG8_111 G8JYF5_231	hsp-60_C417 hsp-60_C111 hsp-60_C231	Chaperonin homolog Hsp-60, mitochondrial OS=Caenorhabditis elegans OX=6239 GN=hsp-60 PE=2 SV=2	VTDALC[BTD]ATR	1.07527	1.69492	1.38509	0.438156	31.6337	0.035	0.00552346
1034	G5ECZ0	593	G5ECZ0_593	hum-5_C593	G5ECZ0_593	hum-5_C593	Heavy chain, Unconventional Myosin OS=Caenorhabditis elegans OX=6239 GN=hum-5 PE=1 SV=1	C[BTD]IKPNEEK	1.00337	1.25	1.12668	0.174396	15.4787	0.0533333	0.195786
418	U4PBY2	489	U4PBY2_489	hum-8_C489	U4PBY2_489 Q6EZG5_489 H2L0I7_489	hum-8_C489 hum-8_C489 hum-8_C489	Heavy chain, Unconventional Myosin OS=Caenorhabditis elegans OX=6239 GN=hum-8 PE=1 SV=1	VPLKPHEAC[BTD]SGR	NA	1.5625	1.5625	NA	NA	0.08	0.00240639
712	Q9N4A5	163	Q9N4A5_163	hxk-3_C163	Q9N4A5_163	hxk-3_C163	Phosphotransferase OS=Caenorhabditis elegans OX=6239 GN=hxk-3 PE=1 SV=1	GFDIKDC[BTD]LQR	NA	1.31579	1.31579	NA	NA	0.15	0.262613
390	Q21926	217	Q21926_217	iars-1_C217	Q21926_217	iars-1_C217	Isoleucine--tRNA ligase, cytoplasmic OS=Caenorhabditis elegans OX=6239 GN=iars-1 PE=3 SV=1	LLDC[BTD]PNR	NA	1.5873	1.5873	NA	NA	0.18	0.0984515
1283	Q10663	190	Q10663_190	icl-1_C190	Q10663_190	icl-1_C190	Bifunctional glyoxylate cycle protein OS=Caenorhabditis elegans OX=6239 GN=icl-1 PE=1 SV=2	KC[BTD]GHMGGK C[BTD]GHMGGK	0.932684	1.05242	0.99255	0.0846637	8.52992	0.114048	0.0925212
221	Q21032	378	Q21032_378	idh-1_C378	Q21032_378 H9G2T3_13 H9G2T4_401	idh-1_C378 idh-1_C13 idh-1_C401	Isocitrate dehydrogenase [NADP] OS=Caenorhabditis elegans OX=6239 GN=idh-1 PE=1 SV=1	DLAIC[BTD]VK	NA	1.85185	1.85185	NA	NA	0.09	0.220846
1469	Q21032	74	Q21032_74	idh-1_C74	Q21032_74 H9G2T4_97 O17643_96	idh-1_C74 idh-1_C97 idh-2_C96	Isocitrate dehydrogenase [NADP] OS=Caenorhabditis elegans OX=6239 GN=idh-1 PE=1 SV=1	C[BTD]ATITPDEAR	0.763359	NA	0.763359	NA	NA	0.08	0.0029537
1261	Q93714	77	Q93714_77	idha-1_C77	Q93714_77	idha-1_C77	Probable isocitrate dehydrogenase [NAD] subunit alpha, mitochondrial OS=Caenorhabditis elegans OX=6239 GN=idha-1 PE=3 SV=3	C[BTD]IELMHANK	0.948504	1.06383	1.00617	0.0815477	8.10479	0.0576667	0.0390088
1274	Q21067	78	Q21067_78	ifc-2_C78	Q21067_78 G8JY94_78	ifc-2_C78 ifc-2_C78	Intermediate filament protein ifc-2 OS=Caenorhabditis elegans OX=6239 GN=ifc-2 PE=2 SV=3	C[BTD]LSHDIDILR	1	NA	1	NA	NA	0.1	0.0418606
1095	Q19782	228	Q19782_228	ifd-2_C228	Q19782_228	ifd-2_C228	Intermediate filament protein ifd-2 OS=Caenorhabditis elegans OX=6239 GN=ifd-2 PE=3 SV=1	LNGC[BTD]ISQHDIAIR	NA	1.0989	1.0989	NA	NA	0.43	0.0125477
843	P34563	26	P34563_26	iff-1_C26	P34563_26 Q20751_26 G1K0V8_26	iff-1_C26 iff-2_C26 iff-1_C26	Eukaryotic translation initiation factor 5A-1 OS=Caenorhabditis elegans OX=6239 GN=iff-1 PE=1 SV=1	QC[BTD]SALR	1.06383	1.40845	1.23614	0.243684	19.7133	0.025	0.17654
604	P34563	77	P34563_77	iff-1_C77	P34563_77 Q20751_77 G1K0V8_77	iff-1_C77 iff-2_C77 iff-1_C77	Eukaryotic translation initiation factor 5A-1 OS=Caenorhabditis elegans OX=6239 GN=iff-1 PE=1 SV=1	KLEDIC[BTD]PSTHNMDVPVVK LEDIC[BTD]PSTHNMDVPVVK	1.29734	1.49015	1.39374	0.136341	9.78232	0.103929	0.0224734
1102	G5EGT7	488	G5EGT7_488	iffb-1_C488	G5EGT7_488	iffb-1_C488	Eukaryotic translation initiation factor eIF5B OS=Caenorhabditis elegans OX=6239 GN=iffb-1 PE=1 SV=1	SPVIC[BTD]VLGHVDTGK	NA	1.09236	1.09236	NA	NA	0.0866667	0.0116063
527	G5EGT7	946	G5EGT7_946	iffb-1_C946	G5EGT7_946	iffb-1_C946	Eukaryotic translation initiation factor eIF5B OS=Caenorhabditis elegans OX=6239 GN=iffb-1 PE=1 SV=1	DNEHLAIFPC[BTD]K	1.4618	NA	1.4618	NA	NA	0.05	0.0653512
1319	G5EGT7	980	G5EGT7_980	iffb-1_C980	G5EGT7_980	iffb-1_C980	Eukaryotic translation initiation factor eIF5B OS=Caenorhabditis elegans OX=6239 GN=iffb-1 PE=1 SV=1	GTPIC[BTD]VPSK	0.961538	0.970874	0.966206	0.00660107	0.683195	0.095	0.0294151
591	Q21531	730	Q21531_730	ifg-1_C730	Q21531_730 B5BM24_308 Q7JMF0_729 B5BM23_616	ifg-1_C730 ifg-1_C308 ifg-1_C729 ifg-1_C616	Initiation Factor 4G (eIF4G) family OS=Caenorhabditis elegans OX=6239 GN=ifg-1 PE=1 SV=1	PYC[BTD]SNK LEAAKPYC[BTD]SNK	1.41143	NA	1.41143	NA	NA	0.054	0.1412
1167	Q09501	9	Q09501_9	ifp-1_C9	Q09501_9	ifp-1_C9	Intermediate filament protein ifp-1 OS=Caenorhabditis elegans OX=6239 GN=ifp-1 PE=3 SV=1	DC[BTD]LLHLAR	1.05263	NA	1.05263	NA	NA	0.17	0.0110642
1050	Q18859	944	Q18859_944	ifta-1_C944	Q18859_944	ifta-1_C944	IntraFlagellar Transport Associated OS=Caenorhabditis elegans OX=6239 GN=ifta-1 PE=4 SV=4	ALHAC[BTD]K	NA	1.1236	1.1236	NA	NA	0.04	0.276292
824	G5EDE8	212	G5EDE8_212	ile-1_C212	G5EDE8_212	ile-1_C212	ERGIC-53-like protein OS=Caenorhabditis elegans OX=6239 GN=ile-1 PE=1 SV=1	YELC[BTD]MR	1.25	NA	1.25	NA	NA	0.17	0.216364
707	Q19969	223	Q19969_223	ima-3_C223	Q19969_223	ima-3_C223	Importin subunit alpha-3 OS=Caenorhabditis elegans OX=6239 GN=ima-3 PE=1 SV=2	C[BTD]KDPAPSPAVVR	1.31579	NA	1.31579	NA	NA	0.07	0.0181191
559	Q9BIB8	55	Q9BIB8_55	imb-1_C55	Q9BIB8_55	imb-1_C55	IMportin Beta family OS=Caenorhabditis elegans OX=6239 GN=imb-1 PE=1 SV=3	TQQC[BTD]QSFVR	1.04167	1.83502	1.43834	0.560983	39.0021	0.0575	0.014621
1155	Q9BIB8	72	Q9BIB8_72	imb-1_C72	Q9BIB8_72	imb-1_C72	IMportin Beta family OS=Caenorhabditis elegans OX=6239 GN=imb-1 PE=1 SV=3	NVLC[BTD]AK	0.892857	1.23457	1.06371	0.241626	22.7153	0.17	0.251926
776	Q9N5V3	153	Q9N5V3_153	imb-3_C153	Q9N5V3_153	imb-3_C153	IMportin Beta family OS=Caenorhabditis elegans OX=6239 GN=imb-3 PE=1 SV=2	GC[BTD]PIIFGNR	1.28205	NA	1.28205	NA	NA	0.0166667	0.0532883
20	Q9N5V3	175	Q9N5V3_175	imb-3_C175	Q9N5V3_175	imb-3_C175	IMportin Beta family OS=Caenorhabditis elegans OX=6239 GN=imb-3 PE=1 SV=2	VVLEKC[BTD]MATPDLQIK	NA	3.0303	3.0303	NA	NA	0.17	0.00458468
930	Q9N5V3	345	Q9N5V3_345	imb-3_C345	Q9N5V3_345	imb-3_C345	IMportin Beta family OS=Caenorhabditis elegans OX=6239 GN=imb-3 PE=1 SV=2	VAC[BTD]CINGK	NA	1.19048	1.19048	NA	NA	0.19	0.0336586
944	Q9N5V3	386	Q9N5V3_386	imb-3_C386	Q9N5V3_386	imb-3_C386	IMportin Beta family OS=Caenorhabditis elegans OX=6239 GN=imb-3 PE=1 SV=2	AFSAVGEGC[BTD]QR	1.17647	NA	1.17647	NA	NA	0.04	0.00163963
445	Q9N5V3	456	Q9N5V3_456	imb-3_C456	Q9N5V3_456	imb-3_C456	IMportin Beta family OS=Caenorhabditis elegans OX=6239 GN=imb-3 PE=1 SV=2	VC[BTD]AHAASALVNFAEECPK	1.53266	NA	1.53266	NA	NA	0.12	9.1e-05
197	Q9XVD2	39	Q9XVD2_39	immp-1_C39	Q9XVD2_39	immp-1_C39	Inner Mitochondrial Membrane Protease OS=Caenorhabditis elegans OX=6239 GN=immp-1 PE=1 SV=2	NVQVGDIVGC[BTD]VNPQKPK	NA	1.88679	1.88679	NA	NA	0.16	0.322503
9	Q22505	347	Q22505_347	immt-1_C347	Q22505_347	immt-1_C347	MICOS complex subunit MIC60-1 OS=Caenorhabditis elegans OX=6239 GN=immt-1 PE=2 SV=2	VDQLRC[BTD]QLSDQQVR	NA	3.44828	3.44828	NA	NA	0.11	0.000551542
1126	P27639	297	P27639_297	inf-1_C297	P27639_297	inf-1_C297	Eukaryotic initiation factor 4A OS=Caenorhabditis elegans OX=6239 GN=inf-1 PE=2 SV=1	MTENQFTVSC[BTD]LHGDMDQAER	1.31947	0.843897	1.08168	0.336281	31.0887	0.11125	7.35e-05
1213	G5ED01	389	G5ED01_389	inos-1_C389	G5ED01_389	inos-1_C389	INOsitol-3-phosphate Synthase OS=Caenorhabditis elegans OX=6239 GN=inos-1 PE=1 SV=1	NPDHC[BTD]VVIK	1.03093	NA	1.03093	NA	NA	0.11	0.00217356
11	G5EFZ1	303	G5EFZ1_303	ipgm-1_C303	G5EFZ1_303	ipgm-1_C303	2,3-bisphosphoglycerate-independent phosphoglycerate mutase OS=Caenorhabditis elegans OX=6239 GN=ipgm-1 PE=1 SV=1	YKDC[BTD]NSK	2.32558	4.34783	3.3367	1.42994	42.855	0.13	0.192645
703	G5EFZ1	354	G5EFZ1_354	ipgm-1_C354	G5EFZ1_354	ipgm-1_C354	2,3-bisphosphoglycerate-independent phosphoglycerate mutase OS=Caenorhabditis elegans OX=6239 GN=ipgm-1 PE=1 SV=1	VSQFHC[BTD]AETEK	1.31579	1.32353	1.31966	0.00547296	0.414725	0.0425	0.0145058
915	G5EFZ1	381	G5EFZ1_381	ipgm-1_C381	G5EFZ1_381	ipgm-1_C381	2,3-bisphosphoglycerate-independent phosphoglycerate mutase OS=Caenorhabditis elegans OX=6239 GN=ipgm-1 PE=1 SV=1	C[BTD]LVPSPK	1.19868	NA	1.19868	NA	NA	0.245	0.0840002
661	G5EFZ1	441	G5EFZ1_441	ipgm-1_C441	G5EFZ1_441	ipgm-1_C441	2,3-bisphosphoglycerate-independent phosphoglycerate mutase OS=Caenorhabditis elegans OX=6239 GN=ipgm-1 PE=1 SV=1	AC[BTD]EATDIAIGR	1.35135	NA	1.35135	NA	NA	0.06	0.00247744
560	G5EFZ1	487	G5EFZ1_487	ipgm-1_C487	G5EFZ1_487	ipgm-1_C487	2,3-bisphosphoglycerate-independent phosphoglycerate mutase OS=Caenorhabditis elegans OX=6239 GN=ipgm-1 PE=1 SV=1	HTAHTC[BTD]YR	1.20983	1.66667	1.43825	0.32303	22.4599	0.0533333	0.0889579
926	Q8WQE0	194	Q8WQE0_194	ipla-1_C194	Q8WQE0_194 G8JYA8_218 G4SGU1_220 G5EEM9_281 A0A0K3AU10_109 Q21478_206	ipla-1_C194 ipla-1_C218 ipla-1_C220 ipla-1_C281 ipla-1_C109 ipla-1_C206	Intracelllar PhosphoLipase A family OS=Caenorhabditis elegans OX=6239 GN=ipla-1 PE=1 SV=1	NHLQC[BTD]FR	1.19048	NA	1.19048	NA	NA	0.19	0.401596
216	A0A131MBU3	1312	A0A131MBU3_1312	irg-7_C1312	A0A131MBU3_1312	irg-7_C1312	Protein irg-7 OS=Caenorhabditis elegans OX=6239 GN=irg-7 PE=2 SV=1	AFAC[BTD]QK	NA	1.85185	1.85185	NA	NA	0.25	0.367041	Disulfide bond
1378	A0A131MBU3	1474	A0A131MBU3_1474	irg-7_C1474	A0A131MBU3_1474	irg-7_C1474	Protein irg-7 OS=Caenorhabditis elegans OX=6239 GN=irg-7 PE=2 SV=1	LTFGHC[BTD]SR	0.917431	NA	0.917431	NA	NA	0.06	0.0767838
812	A0A131MBU3	1481	A0A131MBU3_1481	irg-7_C1481	A0A131MBU3_1481	irg-7_C1481	Protein irg-7 OS=Caenorhabditis elegans OX=6239 GN=irg-7 PE=2 SV=1	AQITC[BTD]GNGGIR	1.06383	1.44928	1.25655	0.272551	21.6904	0.06	0.0029575
1443	Q9Y0A1	1682	Q9Y0A1_1682	itr-1_C1682	Q9Y0A1_1682	itr-1_C1682	Inositol 1,4,5-trisphosphate receptor itr-1 OS=Caenorhabditis elegans OX=6239 GN=itr-1 PE=1 SV=1	VAEC[BTD]IKR	0.806452	NA	0.806452	NA	NA	0.11	0.189293
789	G5EEH6	219	G5EEH6_219	ivd-1_C219	G5EEH6_219	ivd-1_C219	Isovaleryl-CoA dehydrogenase OS=Caenorhabditis elegans OX=6239 GN=ivd-1 PE=1 SV=1	HQHGITC[BTD]FLVEK	1.21389	1.33333	1.27361	0.0844568	6.63128	0.123333	0.00337138
870	Q21854	329	Q21854_329	ivns-1_C329	Q21854_329	ivns-1_C329	Influenza Virus NS1a (A) binding protein homolog OS=Caenorhabditis elegans OX=6239 GN=ivns-1 PE=1 SV=1	AEHSIDLLTC[BTD]K	1.21951	NA	1.21951	NA	NA	0.22	0.00946673
1305	Q21854	557	Q21854_557	ivns-1_C557	Q21854_557	ivns-1_C557	Influenza Virus NS1a (A) binding protein homolog OS=Caenorhabditis elegans OX=6239 GN=ivns-1 PE=1 SV=1	FDC[BTD]TIHGGK	0.977494	NA	0.977494	NA	NA	0.085	0.0660705
1260	Q21153	427	Q21153_427	K02F3.2_C427	Q21153_427	K02F3.2_C427	Probable calcium-binding mitochondrial carrier K02F3.2 OS=Caenorhabditis elegans OX=6239 GN=K02F3.2 PE=3 SV=3	NSLDC[BTD]FKK	1.08696	0.927337	1.00715	0.112868	11.2067	0.0875	0.0695412
775	Q21276	298	Q21276_298	K07C5.4_C298	Q21276_298	K07C5.4_C298	Uncharacterized NOP5 family protein K07C5.4 OS=Caenorhabditis elegans OX=6239 GN=K07C5.4 PE=3 SV=1	MDHC[BTD]APSLSALIGEQVGAR	1.28205	NA	1.28205	NA	NA	0.08	1.15e-06
751	Q21276	382	Q21276_382	K07C5.4_C382	Q21276_382	K07C5.4_C382	Uncharacterized NOP5 family protein K07C5.4 OS=Caenorhabditis elegans OX=6239 GN=K07C5.4 PE=3 SV=1	YLANKC[BTD]SIAAR C[BTD]SIAAR	0.961538	1.63416	1.29785	0.475614	36.6463	0.13	0.0596321
1493	P34524	161	P34524_161	K12H4.3_C161	P34524_161	K12H4.3_C161	Ribosome biogenesis protein BRX1 homolog OS=Caenorhabditis elegans OX=6239 GN=K12H4.3 PE=3 SV=1	MSGNC[BTD]LR	0.653595	NA	0.653595	NA	NA	0.42	0.0973027
1474	P34528	269	P34528_269	K12H4.7_C269	P34528_269	K12H4.7_C269	Putative serine protease K12H4.7 OS=Caenorhabditis elegans OX=6239 GN=K12H4.7 PE=3 SV=2	TAFHLC[BTD]QDIQMDDK	NA	0.746269	0.746269	NA	NA	0.11	0.0163277
489	Q22099	407	Q22099_407	kars-1_C407	Q22099_407 Q2XN16_349 Q95ZQ3_431	kars-1_C407 kars-1_C349 kars-1_C431	Lysine--tRNA ligase OS=Caenorhabditis elegans OX=6239 GN=kars-1 PE=3 SV=1	EVFDKLC[BTD]R	1.41093	1.57164	1.49129	0.113634	7.61986	0.1225	0.256889
916	Q22100	108	Q22100_108	kat-1_C108	Q22100_108	kat-1_C108	Acetyl-CoA acetyltransferase homolog, mitochondrial OS=Caenorhabditis elegans OX=6239 GN=kat-1 PE=1 SV=2	VC[BTD]SSGLK	1.04167	1.35135	1.19651	0.21898	18.3016	0.07	0.160975	Active site
1294	Q22100	178	Q22100_178	kat-1_C178	Q22100_178	kat-1_C178	Acetyl-CoA acetyltransferase homolog, mitochondrial OS=Caenorhabditis elegans OX=6239 GN=kat-1 PE=1 SV=2	VHMGNC[BTD]GEK	1.2987	0.680272	0.989487	0.437295	44.1942	0.14	0.055953
1141	Q22100	77	Q22100_77	kat-1_C77	Q22100_77	kat-1_C77	Acetyl-CoA acetyltransferase homolog, mitochondrial OS=Caenorhabditis elegans OX=6239 GN=kat-1 PE=1 SV=2	GAVKPSSIQEVFLGQVC[BTD]QANAGQAPAR	1.07527	NA	1.07527	NA	NA	0.13	2.85e-07
1308	Q95PZ1	64	Q95PZ1_64	kdp-1_C64	Q95PZ1_64	kdp-1_C64	KASH (Klarsicht/ANC-1/Syne Homology) Domain Protein OS=Caenorhabditis elegans OX=6239 GN=kdp-1 PE=1 SV=1	C[BTD]GNLVMGK	0.724714	1.21951	0.972113	0.349875	35.9912	0.0833333	0.14699
1049	V6CJB8	1201	V6CJB8_1201	ketn-1_C1201	V6CJB8_1201 V6CKH1_562 V6CLU5_562 Q8MXD8_562 Q9NL87_479 Q5PY59_562 V6CLT3_1201 V6CLU0_1201 H2L075_562 V6CLP5_1201	ketn-1_C1201 ketn-1_C562 ketn-1_C562 ketn-1_C562 ketn-1_C479 ketn-1_C562 ketn-1_C1201 ketn-1_C1201 ketn-1_C562 ketn-1_C1201	KETtiN (Drosophila actin-binding) homolog OS=Caenorhabditis elegans OX=6239 GN=ketn-1 PE=1 SV=1	FLSQIQPFHC[BTD]EQELGR	1.1236	NA	1.1236	NA	NA	0.09	0.000476622
1205	V6CJB8	2729	V6CJB8_2729	ketn-1_C2729	V6CJB8_2729 A0A0M7RDU5_1237 V6CKH1_2090 V6CLU5_2090 Q8MXD8_2090 Q9NL87_2023 Q5PY59_2090 V6CLT3_2729 A0A0M9JJ85_1100 V6CLU0_2729 H2L075_2090 V6CLP5_2729	ketn-1_C2729 ketn-1_C1237 ketn-1_C2090 ketn-1_C2090 ketn-1_C2090 ketn-1_C2023 ketn-1_C2090 ketn-1_C2729 ketn-1_C1100 ketn-1_C2729 ketn-1_C2090 ketn-1_C2729	KETtiN (Drosophila actin-binding) homolog OS=Caenorhabditis elegans OX=6239 GN=ketn-1 PE=1 SV=1	HTGVYSC[BTD]K	1.03488	NA	1.03488	NA	NA	0.0566667	0.0490567
609	V6CJB8	3795	V6CJB8_3795	ketn-1_C3795	V6CJB8_3795 A0A0M7RDU5_2303 V6CKH1_3156 V6CLU5_3156 Q8MXD8_3156 Q9NL87_3089 Q5PY59_3156 V6CLT3_3795 A0A0M9JJ85_2166 V6CLU0_3795 H2L075_3156 V6CLP5_3795	ketn-1_C3795 ketn-1_C2303 ketn-1_C3156 ketn-1_C3156 ketn-1_C3156 ketn-1_C3089 ketn-1_C3156 ketn-1_C3795 ketn-1_C2166 ketn-1_C3795 ketn-1_C3156 ketn-1_C3795	KETtiN (Drosophila actin-binding) homolog OS=Caenorhabditis elegans OX=6239 GN=ketn-1 PE=1 SV=1	HLIAADAGEYKC[BTD]VATNVK	1.38889	NA	1.38889	NA	NA	0.16	0.000143675
694	V6CJB8	4053	V6CJB8_4053	ketn-1_C4053	V6CJB8_4053 A0A0M7RDU5_2561 V6CKH1_3414 V6CLU5_3414 Q8MXD8_3414 Q9NL87_3347 Q5PY59_3414 V6CLT3_4053 A0A0M9JJ85_2424 V6CLU0_4053 H2L075_3414 V6CLP5_4053	ketn-1_C4053 ketn-1_C2561 ketn-1_C3414 ketn-1_C3414 ketn-1_C3414 ketn-1_C3347 ketn-1_C3414 ketn-1_C4053 ketn-1_C2424 ketn-1_C4053 ketn-1_C3414 ketn-1_C4053	KETtiN (Drosophila actin-binding) homolog OS=Caenorhabditis elegans OX=6239 GN=ketn-1 PE=1 SV=1	LAC[BTD]QGASHVITDSQMPQGLR	1.04167	1.6129	1.32728	0.403925	30.4324	0.065	2.25e-06
120	P28548	108	P28548_108	kin-10_C108	P28548_108	kin-10_C108	Casein kinase II subunit beta OS=Caenorhabditis elegans OX=6239 GN=kin-10 PE=1 SV=2	DHDFGVC[BTD]PR	NA	2.0766	2.0766	NA	NA	0.118	0.113049
838	P42168	248	P42168_248	kin-19_C248	P42168_248	kin-19_C248	Casein kinase I isoform alpha OS=Caenorhabditis elegans OX=6239 GN=kin-19 PE=3 SV=1	MTTSVEHLC[BTD]K	1.08696	1.39422	1.24059	0.21727	17.5135	0.048	0.118567
374	P30625	332	P30625_332	kin-2_C332	P30625_332	kin-2_C332	cAMP-dependent protein kinase regulatory subunit OS=Caenorhabditis elegans OX=6239 GN=kin-2 PE=1 SV=3	THLKC[BTD]IK	1.08696	2.12766	1.60731	0.735888	45.7839	0.0625	0.26062
898	D6R8W4	130	D6R8W4_130	kin-24_C130	D6R8W4_130	kin-24_C130	Tyrosine-protein kinase OS=Caenorhabditis elegans OX=6239 GN=kin-24 PE=3 SV=1	LAC[BTD]KIR	1.20482	NA	1.20482	NA	NA	0.15	0.30997
15	P46822	313	P46822_313	klc-2_C313	P46822_313	klc-2_C313	Kinesin light chain OS=Caenorhabditis elegans OX=6239 GN=klc-2 PE=2 SV=2	FKDAEPLC[BTD]K	NA	3.22581	3.22581	NA	NA	0.09	0.211386
260	Q18758	143	Q18758_143	klo-1_C143	Q18758_143 Q9TZA0_143	klo-1_C143 klo-2_C143	KLOtho (Mammalian aging-associated protein) homolog OS=Caenorhabditis elegans OX=6239 GN=klo-1 PE=1 SV=1	ENC[BTD]EHFEK	1.72414	1.78571	1.75493	0.0435411	2.48108	0.07	0.228073
192	O62481	310	O62481_310	lact-9_C310	O62481_310 Q2HQM1_70	lact-9_C310 lact-9_C70	Beta-LACTamase domain containing OS=Caenorhabditis elegans OX=6239 GN=lact-9 PE=1 SV=1	NC[BTD]LLQR	1.88679	NA	1.88679	NA	NA	0.12	0.398537
1070	D0PV95	367	D0PV95_367	laf-1_C367	D0PV95_367	laf-1_C367	ATP-dependent RNA helicase laf-1 OS=Caenorhabditis elegans OX=6239 GN=laf-1 PE=1 SV=1	LGC[BTD]HILIATPGR	1.11111	NA	1.11111	NA	NA	0.07	0.287649
1346	O44565	1158	O44565_1158	lam-1_C1158	O44565_1158	lam-1_C1158	LAMinin related. See also lmb OS=Caenorhabditis elegans OX=6239 GN=lam-1 PE=1 SV=3	SLQC[BTD]HR	0.763359	1.13636	0.949861	0.263754	27.7677	0.05	0.31727	Disulfide bond
1408	O44565	277	O44565_277	lam-1_C277	O44565_277	lam-1_C277	LAMinin related. See also lmb OS=Caenorhabditis elegans OX=6239 GN=lam-1 PE=1 SV=3	GSCSC[BTD]YGHASR	0.763359	0.986928	0.875143	0.158087	18.0642	0.0866667	0.0189726
1065	O44565	67	O44565_67	lam-1_C67	O44565_67	lam-1_C67	LAMinin related. See also lmb OS=Caenorhabditis elegans OX=6239 GN=lam-1 PE=1 SV=3	FC[BTD]IVSHLEEQTK	0.957135	1.26582	1.11148	0.218275	19.6383	0.1425	0.015808
1519	Q18823	79	Q18823_79	lam-2_C79	Q18823_79	lam-2_C79	Laminin-like protein lam-2 OS=Caenorhabditis elegans OX=6239 GN=lam-2 PE=1 SV=3	FC[BTD]VQSGHTGQR	NA	0.201613	0.201613	NA	NA	0.095	0.0350121
87	O01814	36	O01814_36	lbp-5_C36	O01814_36	lbp-5_C36	Fatty acid-binding protein homolog 5 OS=Caenorhabditis elegans OX=6239 GN=lbp-5 PE=3 SV=1	AAC[BTD]AAKPTLEIK	1.22632	3.33333	2.27983	1.48988	65.3506	0.07	0.0407443
1365	Q965W1	137	Q965W1_137	lbp-9_C137	Q965W1_137 Q3LFN1_122	lbp-9_C137 lbp-9_C122	Fatty acid-binding protein homolog 9 OS=Caenorhabditis elegans OX=6239 GN=lbp-9 PE=3 SV=1	LVIVC[BTD]TCNGVK	NA	0.934579	0.934579	NA	NA	0.07	0.00288296
1080	Q965W1	139	Q965W1_139	lbp-9_C139	Q965W1_139 Q3LFN1_124	lbp-9_C139 lbp-9_C124	Fatty acid-binding protein homolog 9 OS=Caenorhabditis elegans OX=6239 GN=lbp-9 PE=3 SV=1	LVIVCTC[BTD]NGVK	NA	1.11111	1.11111	NA	NA	0.05	0.00958723
688	Q27888	92	Q27888_92	ldh-1_C92	Q27888_92 A0A2C9C320_95	ldh-1_C92 ldh-1_C95	L-lactate dehydrogenase OS=Caenorhabditis elegans OX=6239 GN=ldh-1 PE=2 SV=1	LC[BTD]VVTAGAR	1.33333	NA	1.33333	NA	NA	0.05	0.0104093
154	Q9GZE9	361	Q9GZE9_361	ldp-1_C361	Q9GZE9_361	ldp-1_C361	Lipid droplet localized protein OS=Caenorhabditis elegans OX=6239 GN=ldp-1 PE=1 SV=1	VLATC[BTD]K	NA	1.96078	1.96078	NA	NA	0.03	0.268894
992	Q09581	206	Q09581_206	lec-3_C206	Q09581_206 Q8I4A5_210 Q8I4A4_210 I2HAG1_246	lec-3_C206 lec-3_C210 lec-3_C210 lec-3_C246	32 kDa beta-galactoside-binding lectin lec-3 OS=Caenorhabditis elegans OX=6239 GN=lec-3 PE=2 SV=3	ANGFMC[BTD]AK	1.14943	NA	1.14943	NA	NA	0.14	0.0624491
865	P17140	1579	P17140_1579	let-2_C1579	P17140_1579	let-2_C1579	Collagen alpha-2(IV) chain OS=Caenorhabditis elegans OX=6239 GN=let-2 PE=1 SV=2	SHNQDLGHAGSC[BTD]LQR	1.08263	1.3599	1.22127	0.196059	16.0537	0.078	0.00128886	Disulfide bond
887	P17140	1707	P17140_1707	let-2_C1707	P17140_1707	let-2_C1707	Collagen alpha-2(IV) chain OS=Caenorhabditis elegans OX=6239 GN=let-2 PE=1 SV=2	GSC[BTD]HYFANK	1.1236	1.2987	1.21115	0.123818	10.2232	0.04	0.0475354	Disulfide bond
1016	Q9N584	502	Q9N584_502	let-630_C502	Q9N584_502	let-630_C502	Uncharacterized protein OS=Caenorhabditis elegans OX=6239 GN=let-630 PE=1 SV=1	QLC[BTD]NVQLHTLGTSER	1.13636	NA	1.13636	NA	NA	0.06	0.00273933
1028	Q18038	1691	Q18038_1691	let-716_C1691	Q18038_1691	let-716_C1691	Uncharacterized protein OS=Caenorhabditis elegans OX=6239 GN=let-716 PE=1 SV=3	AC[BTD]NLGFSIHK	1.16279	1.09974	1.13127	0.0445827	3.94096	0.13	0.0350505
1138	Q18038	499	Q18038_499	let-716_C499	Q18038_499	let-716_C499	Uncharacterized protein OS=Caenorhabditis elegans OX=6239 GN=let-716 PE=1 SV=3	NLIVTC[BTD]R	1.07527	NA	1.07527	NA	NA	0.17	0.19693
494	P34346	103	P34346_103	let-754_C103	P34346_103	let-754_C103	Adenylate kinase OS=Caenorhabditis elegans OX=6239 GN=let-754 PE=3 SV=2	LEKPEC[BTD]K	1.13636	1.84038	1.48837	0.497815	33.447	0.0516667	0.27595
866	P34346	53	P34346_53	let-754_C53	P34346_53	let-754_C53	Adenylate kinase OS=Caenorhabditis elegans OX=6239 GN=let-754 PE=3 SV=2	YFSC[BTD]HLATGDLLR	0.971867	1.47059	1.22123	0.352649	28.8766	0.108333	0.0100331
615	Q9UB29	2931	Q9UB29_2931	let-805_C2931	Q9UB29_2931 Q9UB28_2931	let-805_C2931 let-805_C2931	Myotactin form A OS=Caenorhabditis elegans OX=6239 GN=let-805 PE=1 SV=1	ETTSC[BTD]GKPEAPPESLK	NA	1.38889	1.38889	NA	NA	0.09	0.144364
1329	Q17336	560	Q17336_560	let-858_C560	Q17336_560	let-858_C560	Pre-mRNA-splicing factor CWC22 homolog OS=Caenorhabditis elegans OX=6239 GN=let-858 PE=2 SV=1	LC[BTD]QDTYSTIHR	NA	0.961538	0.961538	NA	NA	0.09	0.134276
621	A0A0K3AQT4	151	A0A0K3AQT4_151	lev-11_C151	A0A0K3AQT4_151 A0A0K3ATR6_123 A0A0K3ARC0_151	lev-11_C151 lev-11_C123 lev-11_C151	Uncharacterized protein OS=Caenorhabditis elegans OX=6239 GN=lev-11 PE=1 SV=1	EC[BTD]QSILHETENK	1.44928	1.31579	1.38253	0.0943888	6.82724	0.095	0.0023805
1250	Q93329	63	Q93329_63	lev-8_C63	Q93329_63	lev-8_C63	Uncharacterized protein OS=Caenorhabditis elegans OX=6239 GN=lev-8 PE=3 SV=2	GANLC[BTD]R	1.0101	NA	1.0101	NA	NA	0.04	0.423392
1190	O44952	509	O44952_509	lonp-1_C509	O44952_509	lonp-1_C509	Lon protease homolog, mitochondrial OS=Caenorhabditis elegans OX=6239 GN=lonp-1 PE=3 SV=1	ILC[BTD]FHGPPGVGK	1.04167	NA	1.04167	NA	NA	0.06	0.00797379
821	O44991	151	O44991_151	lpd-6_C151	O44991_151	lpd-6_C151	LiPid Depleted OS=Caenorhabditis elegans OX=6239 GN=lpd-6 PE=1 SV=2	HVVNC[BTD]QK	1.25	NA	1.25	NA	NA	0.05	0.0920944
1265	Q04833	1146	Q04833_1146	lrp-1_C1146	Q04833_1146	lrp-1_C1146	Low-density lipoprotein receptor-related protein OS=Caenorhabditis elegans OX=6239 GN=lrp-1 PE=1 SV=1	DGQKPVC[BTD]AAK	1	1	1	0	0	0.11	0.120653	Disulfide bond
1184	Q04833	4346	Q04833_4346	lrp-1_C4346	Q04833_4346	lrp-1_C4346	Low-density lipoprotein receptor-related protein OS=Caenorhabditis elegans OX=6239 GN=lrp-1 PE=1 SV=1	IC[BTD]YSDAGLHAK	1.01416	1.07527	1.04471	0.0432135	4.1364	0.12	0.0242227
1248	O44183	2	O44183_2	ltah-1.2_C2	O44183_2	ltah-1.2_C2	LeukoTriene A4 Hydrolase homolog OS=Caenorhabditis elegans OX=6239 GN=ltah-1.2 PE=1 SV=2	C[BTD]QLHNFRPK	1.01065	NA	1.01065	NA	NA	0.0933333	0.0319232
1273	U4PAP4	51	U4PAP4_51	ltah-1.2_C51	U4PAP4_51 O44183_142	ltah-1.2_C51 ltah-1.2_C142	LeukoTriene A4 Hydrolase homolog OS=Caenorhabditis elegans OX=6239 GN=ltah-1.2 PE=1 SV=1	LFSQC[BTD]QAIHAR	1	NA	1	NA	NA	0.18	0.43187
634	Q20964	85	Q20964_85	lys-4_C85	Q20964_85	lys-4_C85	LYSozyme OS=Caenorhabditis elegans OX=6239 GN=lys-4 PE=1 SV=1	SNC[BTD]PSAANQVK	0.803226	1.94193	1.37258	0.805186	58.6623	0.0525	0.0178212
568	G5EDG2	733	G5EDG2_733	M03C11.8_C733	G5EDG2_733	M03C11.8_C733	SWI/SNF-related matrix-associated actin-dependent regulator of chromatin subfamily A containing DEAD/H box 1 homolog OS=Caenorhabditis elegans OX=6239 GN=M03C11.8 PE=3 SV=1	IHQLC[BTD]ER	1.42857	NA	1.42857	NA	NA	0.19	0.0412393
388	Q21568	93	Q21568_93	M28.5_C93	Q21568_93	M28.5_C93	NHP2-like protein 1 homolog OS=Caenorhabditis elegans OX=6239 GN=M28.5 PE=3 SV=1	AC[BTD]GVTR	NA	1.5873	1.5873	NA	NA	0.04	0.25787
396	Q20970	703	Q20970_703	mars-1_C703	Q20970_703 D3YT56_80	mars-1_C703 mars-1_C80	Methionine--tRNA ligase, cytoplasmic OS=Caenorhabditis elegans OX=6239 GN=mars-1 PE=3 SV=1	QVPKPVVSC[BTD]TPTPTSTPASGIITEAPK	1.31579	1.85185	1.58382	0.379053	23.9328	0.17	2.91e-05
110	Q20970	770	Q20970_770	mars-1_C770	Q20970_770 D3YT56_147	mars-1_C770 mars-1_C147	Methionine--tRNA ligase, cytoplasmic OS=Caenorhabditis elegans OX=6239 GN=mars-1 PE=3 SV=1	IIKC[BTD]EK	NA	2.12719	2.12719	NA	NA	0.125	0.280301
783	Q20970	816	Q20970_816	mars-1_C816	Q20970_816 D3YT56_193	mars-1_C816 mars-1_C193	Methionine--tRNA ligase, cytoplasmic OS=Caenorhabditis elegans OX=6239 GN=mars-1 PE=3 SV=1	LVVVLC[BTD]NLKPAK	NA	1.28205	1.28205	NA	NA	0.1	0.304313
511	Q7JKC3	1006	Q7JKC3_1006	math-33_C1006	Q7JKC3_1006 N1NTD8_1009 N1NV07_1009 O45623_1006	math-33_C1006 math-33_C1009 math-33_C1009 math-33_C1006	Ubiquitin carboxyl-terminal hydrolase 7 OS=Caenorhabditis elegans OX=6239 GN=math-33 PE=3 SV=1	LVSSQALHC[BTD]R	1.47059	NA	1.47059	NA	NA	0.15	0.129814
1222	Q7JKC3	192	Q7JKC3_192	math-33_C192	Q7JKC3_192 G3MU83_192 G3MU81_192 O45624_192 N1NTD8_195 N1NVB4_195 N1NSE3_195 G3MU82_192 N1NSD8_195 N1NV07_195 N1NTD2_195 N1NTI7_195 G3MU79_192 G3MU80_192 O45623_192 N1NTJ2_195	math-33_C192 math-33_C192 math-33_C192 math-33_C192 math-33_C195 math-33_C195 math-33_C195 math-33_C192 math-33_C195 math-33_C195 math-33_C195 math-33_C195 math-33_C192 math-33_C192 math-33_C192 math-33_C195	Ubiquitin carboxyl-terminal hydrolase 7 OS=Caenorhabditis elegans OX=6239 GN=math-33 PE=3 SV=1	HTGC[BTD]IGLR	1.02696	NA	1.02696	NA	NA	0.035	0.111672
610	Q7JKC3	663	Q7JKC3_663	math-33_C663	Q7JKC3_663 G3MU83_663 G3MU81_663 O45624_663 N1NTD8_666 N1NVB4_666 N1NSE3_666 G3MU82_663 N1NSD8_666 N1NV07_666 N1NTD2_666 N1NTI7_666 G3MU79_663 G3MU80_663 O45623_663 N1NTJ2_666	math-33_C663 math-33_C663 math-33_C663 math-33_C663 math-33_C666 math-33_C666 math-33_C666 math-33_C663 math-33_C666 math-33_C666 math-33_C666 math-33_C666 math-33_C663 math-33_C663 math-33_C663 math-33_C666	Ubiquitin carboxyl-terminal hydrolase 7 OS=Caenorhabditis elegans OX=6239 GN=math-33 PE=3 SV=1	LRPSEFIDC[BTD]K	1.38889	NA	1.38889	NA	NA	0.24	0.0770543
804	Q7JKC3	70	Q7JKC3_70	math-33_C70	Q7JKC3_70 G3MU83_70 G3MU81_70 O45624_70 N1NTD8_70 N1NVB4_70 N1NSE3_70 G3MU82_70 N1NSD8_70 N1NV07_70 N1NTD2_70 N1NTI7_70 G3MU79_70 G3MU80_70 O45623_70 N1NTJ2_70	math-33_C70 math-33_C70 math-33_C70 math-33_C70 math-33_C70 math-33_C70 math-33_C70 math-33_C70 math-33_C70 math-33_C70 math-33_C70 math-33_C70 math-33_C70 math-33_C70 math-33_C70 math-33_C70	Ubiquitin carboxyl-terminal hydrolase 7 OS=Caenorhabditis elegans OX=6239 GN=math-33 PE=3 SV=1	ILAIC[BTD]R	1.26582	NA	1.26582	NA	NA	0.18	0.0647155
1266	O17581	72	O17581_72	mau-2_C72	O17581_72	mau-2_C72	Maternal uncoordinated protein 2 OS=Caenorhabditis elegans OX=6239 GN=mau-2 PE=1 SV=1	NHLQC[BTD]AYDK	1	NA	1	NA	NA	0.11	0.0780537
1089	G5EC53	48	G5EC53_48	mboa-3_C48	G5EC53_48	mboa-3_C48	Lysophospholipid acyltransferase OS=Caenorhabditis elegans OX=6239 GN=mboa-3 PE=1 SV=1	KTC[BTD]SLK	1.0989	NA	1.0989	NA	NA	0.12	0.292896
1364	Q9XXI9	254	Q9XXI9_254	mcm-2_C254	Q9XXI9_254	mcm-2_C254	DNA helicase OS=Caenorhabditis elegans OX=6239 GN=mcm-2 PE=1 SV=1	VC[BTD]NEIK	NA	0.934579	0.934579	NA	NA	0.1	0.271723
626	Q9XVR7	153	Q9XVR7_153	mcm-3_C153	Q9XVR7_153	mcm-3_C153	DNA helicase OS=Caenorhabditis elegans OX=6239 GN=mcm-3 PE=1 SV=1	LLTSVHYC[BTD]PATNK	NA	1.3786	1.3786	NA	NA	0.0766667	0.0102201
1311	Q9XVR7	311	Q9XVR7_311	mcm-3_C311	Q9XVR7_311	mcm-3_C311	DNA helicase OS=Caenorhabditis elegans OX=6239 GN=mcm-3 PE=1 SV=1	SLAPSIC[BTD]GHEETKK	0.970874	NA	0.970874	NA	NA	0.06	0.0567434
1289	Q95XQ8	792	Q95XQ8_792	mcm-4_C792	Q95XQ8_792 A0A061AL94_43	mcm-4_C792 mcm-4_C43	DNA replication licensing factor mcm-4 OS=Caenorhabditis elegans OX=6239 GN=mcm-4 PE=1 SV=1	SADKTC[BTD]QR	0.990099	NA	0.990099	NA	NA	0.14	0.372178
1111	Q21902	172	Q21902_172	mcm-5_C172	Q21902_172	mcm-5_C172	DNA replication licensing factor mcm-5 OS=Caenorhabditis elegans OX=6239 GN=mcm-5 PE=3 SV=1	VTLQC[BTD]R	1.08696	NA	1.08696	NA	NA	0.05	0.152412
1465	A0A0M7RDR8	55	A0A0M7RDR8_55	mct-2_C55	A0A0M7RDR8_55 A0A0M7RFF6_244 Q9UAT3_396	mct-2_C55 mct-2_C244 mct-2_C396	MonoCarboxylate Transporter family OS=Caenorhabditis elegans OX=6239 GN=mct-2 PE=1 SV=1	IGC[BTD]GMVADHPK	NA	0.769231	0.769231	NA	NA	0.32	0.0421491
1123	Q8IA49	252	Q8IA49_252	mdh-1_C252	Q8IA49_252 Q9UAV5_252 Q8IA50_97	mdh-1_C252 mdh-1_C252 mdh-1_C97	Malate dehydrogenase OS=Caenorhabditis elegans OX=6239 GN=mdh-1 PE=1 SV=1	AAC[BTD]DHIHDWHFGTK	1.08543	NA	1.08543	NA	NA	0.085	4.09e-05
613	O02640	278	O02640_278	mdh-2_C278	O02640_278	mdh-2_C278	Probable malate dehydrogenase, mitochondrial OS=Caenorhabditis elegans OX=6239 GN=mdh-2 PE=3 SV=1	NVQC[BTD]AYVASDAVK	NA	1.38889	1.38889	NA	NA	0.11	0.00745824
573	O45100	45	O45100_45	mec-17_C45	O45100_45	mec-17_C45	Alpha-tubulin N-acetyltransferase 1 OS=Caenorhabditis elegans OX=6239 GN=mec-17 PE=2 SV=1	LSAHC[BTD]LQLR	NA	1.42857	1.42857	NA	NA	0.12	0.226221
831	O45100	55	O45100_55	mec-17_C55	O45100_55	mec-17_C55	Alpha-tubulin N-acetyltransferase 1 OS=Caenorhabditis elegans OX=6239 GN=mec-17 PE=2 SV=1	TPLTTC[BTD]EK	1.16279	1.33333	1.24806	0.120592	9.66233	0.105	0.187721
368	P12456	12	P12456_12	mec-7_C12	P12456_12	mec-7_C12	Tubulin beta-1 chain OS=Caenorhabditis elegans OX=6239 GN=mec-7 PE=2 SV=1	EIVHIQAGQC[BTD]GNQIGSK	NA	1.6129	1.6129	NA	NA	0.06	0.00184777
1233	Q21307	230	Q21307_230	mek-1_C230	Q21307_230	mek-1_C230	Dual specificity mitogen-activated protein kinase kinase mek-1 OS=Caenorhabditis elegans OX=6239 GN=mek-1 PE=1 SV=2	QAGC[BTD]PLYMGPER	1.02041	NA	1.02041	NA	NA	0.12	0.00655898
721	P50432	414	P50432_414	mel-32_C414	P50432_414	mel-32_C414	Serine hydroxymethyltransferase OS=Caenorhabditis elegans OX=6239 GN=mel-32 PE=1 SV=2	NTC[BTD]PGDVSALRPGGIR	1.31173	NA	1.31173	NA	NA	0.06	0.0911645
246	Q09582	1160	Q09582_1160	metr-1_C1160	Q09582_1160	metr-1_C1160	Probable methionine synthase OS=Caenorhabditis elegans OX=6239 GN=metr-1 PE=3 SV=1	PAC[BTD]GYPSQPDHTEK	1.78571	NA	1.78571	NA	NA	0.09	0.0407315
480	O76840	1161	O76840_1161	mig-6_C1161	O76840_1161	mig-6_C1161	Papilin OS=Caenorhabditis elegans OX=6239 GN=mig-6 PE=1 SV=1	VDGPLRC[BTD]DQLQPR	1.49254	NA	1.49254	NA	NA	0.09	0.260469	Disulfide bond
1439	O76840	1317	O76840_1317	mig-6_C1317	O76840_1317	mig-6_C1317	Papilin OS=Caenorhabditis elegans OX=6239 GN=mig-6 PE=1 SV=1	SKDEC[BTD]EQR	0.813008	NA	0.813008	NA	NA	0.19	0.286118	Disulfide bond
1366	O76840	1321	O76840_1321	mig-6_C1321	O76840_1321	mig-6_C1321	Papilin OS=Caenorhabditis elegans OX=6239 GN=mig-6 PE=1 SV=1	C[BTD]FFVHGAQPSAAR	0.83186	1.02909	0.930474	0.139461	14.9881	0.0641667	0.0148611	Disulfide bond
1484	O76840	1497	O76840_1497	mig-6_C1497	O76840_1497	mig-6_C1497	Papilin OS=Caenorhabditis elegans OX=6239 GN=mig-6 PE=1 SV=1	AAC[BTD]QNHK	0.70922	NA	0.70922	NA	NA	0.03	0.0901947	Disulfide bond
572	O76840	429	O76840_429	mig-6_C429	O76840_429	mig-6_C429	Papilin OS=Caenorhabditis elegans OX=6239 GN=mig-6 PE=1 SV=1	VVYC[BTD]HQVFANGR	NA	1.42857	1.42857	NA	NA	0.22	0.000861471
1497	O76840	597	O76840_597	mig-6_C597	O76840_597	mig-6_C597	Papilin OS=Caenorhabditis elegans OX=6239 GN=mig-6 PE=1 SV=1	C[BTD]TTECGHGHK	0.654886	0.606061	0.630473	0.0345245	5.47597	0.06	0.0395809
772	O76840	672	O76840_672	mig-6_C672	O76840_672	mig-6_C672	Papilin OS=Caenorhabditis elegans OX=6239 GN=mig-6 PE=1 SV=1	VAVC[BTD]LNYDK	1.28205	NA	1.28205	NA	NA	0.11	0.0630838
1091	P90992	170	P90992_170	misc-1_C170	P90992_170	misc-1_C170	Mitochondrial 2-oxoglutarate/malate carrier protein OS=Caenorhabditis elegans OX=6239 GN=misc-1 PE=1 SV=2	GC[BTD]TPTVLR	1.0989	NA	1.0989	NA	NA	0.06	0.104634
1402	Q09591	1183	Q09591_1183	mix-1_C1183	Q09591_1183	mix-1_C1183	Mitotic chromosome and X-chromosome-associated protein mix-1 OS=Caenorhabditis elegans OX=6239 GN=mix-1 PE=1 SV=2	FADGHSTC[BTD]TR	0.884956	NA	0.884956	NA	NA	0.09	0.00734992
734	Q69Z12	75	Q69Z12_75	mlc-7_C75	Q69Z12_75	mlc-7_C75	Myosin Light Chain OS=Caenorhabditis elegans OX=6239 GN=mlc-7 PE=1 SV=1	KVEAAC[BTD]GR	1.2987	NA	1.2987	NA	NA	0.06	0.0217443
247	H2KZV8	48	H2KZV8_48	mlp-1_C48	H2KZV8_48 Q9GP94_48 L8E6X8_48	mlp-1_C48 mlp-1_C48 mlp-1_C48	MLP/CRP family (Muscle LIM Protein/Cysteine-rich Protein) OS=Caenorhabditis elegans OX=6239 GN=mlp-1 PE=1 SV=1	LLDSC[BTD]TVAPHEAELYCK	1.78571	NA	1.78571	NA	NA	0.07	1.51e-05
746	C1P658	2162	C1P658_2162	mlt-11_C2162	C1P658_2162 C1P660_1765 C1P659_2282 H9G335_1544 H9G334_1535 H9G336_1689 O45881_1337 B9WRT9_2291	mlt-11_C2162 mlt-11_C1765 mlt-11_C2282 mlt-11_C1544 mlt-11_C1535 mlt-11_C1689 mlt-11_C1337 mlt-11_C2291	Uncharacterized protein OS=Caenorhabditis elegans OX=6239 GN=mlt-11 PE=1 SV=1	IC[BTD]TPSGPK	NA	1.2987	1.2987	NA	NA	0.16	0.0445283
1494	C1P658	370	C1P658_370	mlt-11_C370	C1P658_370 C1P660_499 C1P659_499 H9G335_278 H9G334_278 H9G336_278 O45881_499 B9WRT9_499	mlt-11_C370 mlt-11_C499 mlt-11_C499 mlt-11_C278 mlt-11_C278 mlt-11_C278 mlt-11_C499 mlt-11_C499	Uncharacterized protein OS=Caenorhabditis elegans OX=6239 GN=mlt-11 PE=1 SV=1	IGVPVNC[BTD]AK	NA	0.649351	0.649351	NA	NA	0.28	0.210709
1425	O02106	147	O02106_147	mlt-8_C147	O02106_147	mlt-8_C147	Uncharacterized protein OS=Caenorhabditis elegans OX=6239 GN=mlt-8 PE=1 SV=2	C[BTD]NEAVSGAHK	0.787402	0.900901	0.844151	0.0802561	9.50732	0.05	0.00296848
1507	O02106	241	O02106_241	mlt-8_C241	O02106_241	mlt-8_C241	Uncharacterized protein OS=Caenorhabditis elegans OX=6239 GN=mlt-8 PE=1 SV=2	C[BTD]LRDPNAFK	0.595238	NA	0.595238	NA	NA	0.1	0.117937
1370	Q17974	269	Q17974_269	mma-1_C269	Q17974_269	mma-1_C269	Uncharacterized protein OS=Caenorhabditis elegans OX=6239 GN=mma-1 PE=1 SV=1	LRC[BTD]AAAR	0.925926	NA	0.925926	NA	NA	0.11	0.334011
964	Q17974	750	Q17974_750	mma-1_C750	Q17974_750	mma-1_C750	Uncharacterized protein OS=Caenorhabditis elegans OX=6239 GN=mma-1 PE=1 SV=1	KDNC[BTD]PGYLK	1.16279	NA	1.16279	NA	NA	0.14	0.115531
333	Q23381	507	Q23381_507	mmcm-1_C507	Q23381_507	mmcm-1_C507	Probable methylmalonyl-CoA mutase, mitochondrial OS=Caenorhabditis elegans OX=6239 GN=mmcm-1 PE=3 SV=2	VREEQC[BTD]AK	1.36986	1.92308	1.64647	0.391181	23.7588	0.07	0.224468
495	Q23381	551	Q23381_551	mmcm-1_C551	Q23381_551	mmcm-1_C551	Probable methylmalonyl-CoA mutase, mitochondrial OS=Caenorhabditis elegans OX=6239 GN=mmcm-1 PE=3 SV=2	ARC[BTD]TVGEISDAMEK	1.4881	NA	1.4881	NA	NA	0.12	0.000169867
733	Q23381	69	Q23381_69	mmcm-1_C69	Q23381_69	mmcm-1_C69	Probable methylmalonyl-CoA mutase, mitochondrial OS=Caenorhabditis elegans OX=6239 GN=mmcm-1 PE=3 SV=2	SDRDC[BTD]DAQR	1.2987	NA	1.2987	NA	NA	0.07	0.121202
300	Q23381	722	Q23381_722	mmcm-1_C722	Q23381_722	mmcm-1_C722	Probable methylmalonyl-CoA mutase, mitochondrial OS=Caenorhabditis elegans OX=6239 GN=mmcm-1 PE=3 SV=2	LPAC[BTD]ANQILEK	1.69492	NA	1.69492	NA	NA	0.07	0.00029796
373	G5EFP3	1228	G5EFP3_1228	mrp-4_C1228	G5EFP3_1228	mrp-4_C1228	Uncharacterized protein OS=Caenorhabditis elegans OX=6239 GN=mrp-4 PE=1 SV=1	VDSHVQC[BTD]R	1.40845	1.80744	1.60795	0.282129	17.5459	0.05	0.0206215
861	G5EE72	316	G5EE72_316	mrp-5_C316	G5EE72_316	mrp-5_C316	Uncharacterized protein OS=Caenorhabditis elegans OX=6239 GN=mrp-5 PE=1 SV=1	SMVAC[BTD]R	1.04905	1.4092	1.22913	0.25466	20.7188	0.0745833	0.234703
1228	Q4W5T0	81	Q4W5T0_81	mrpl-39_C81	Q4W5T0_81	mrpl-39_C81	Mitochondrial Ribosomal Protein, Large OS=Caenorhabditis elegans OX=6239 GN=mrpl-39 PE=1 SV=1	NVSTSFHC[BTD]FNHISK	1.02041	NA	1.02041	NA	NA	0.08	0.0143202
1315	Q9XTY5	150	Q9XTY5_150	mrps-12_C150	Q9XTY5_150	mrps-12_C150	Mitochondrial Ribosomal Protein, Small OS=Caenorhabditis elegans OX=6239 GN=mrps-12 PE=1 SV=1	GKYDC[BTD]APAGGR	NA	0.970874	0.970874	NA	NA	0.41	0.10356
846	Q11189	33	Q11189_33	mrps-17_C33	Q11189_33	mrps-17_C33	28S ribosomal protein S17, mitochondrial OS=Caenorhabditis elegans OX=6239 GN=mrps-17 PE=3 SV=2	IPC[BTD]AQVR	1.23457	NA	1.23457	NA	NA	0.07	0.139755
981	Q95PY4	106	Q95PY4_106	mrps-18a_C106	Q95PY4_106	mrps-18a_C106	Mitochondrial Ribosomal Protein, Small OS=Caenorhabditis elegans OX=6239 GN=mrps-18a PE=1 SV=1	QLTGLC[BTD]K	1.07527	1.23457	1.15492	0.112641	9.7532	0.17	0.177117
739	Q22470	113	Q22470_113	mrps-18b_C113	Q22470_113	mrps-18b_C113	Mitochondrial Ribosomal Protein, Small OS=Caenorhabditis elegans OX=6239 GN=mrps-18b PE=1 SV=1	FNLNHACPVC[BTD]R	1.2987	NA	1.2987	NA	NA	0.21	0.152123
867	Q9XWP0	92	Q9XWP0_92	mrps-28_C92	Q9XWP0_92	mrps-28_C92	Mitochondrial Ribosomal Protein, Small OS=Caenorhabditis elegans OX=6239 GN=mrps-28 PE=1 SV=1	FNAVC[BTD]K	1.21987	NA	1.21987	NA	NA	0.24	0.172096
1516	Q93425	252	Q93425_252	mrps-5_C252	Q93425_252	mrps-5_C252	Putative 28S ribosomal protein S5, mitochondrial OS=Caenorhabditis elegans OX=6239 GN=mrps-5 PE=3 SV=3	GFGLTC[BTD]HPR	0.469484	NA	0.469484	NA	NA	0.14	0.0178236
356	Q9TXR4	324	Q9TXR4_324	msh-2_C324	Q9TXR4_324	msh-2_C324	MSH (MutS Homolog) family OS=Caenorhabditis elegans OX=6239 GN=msh-2 PE=1 SV=1	PLC[BTD]QIDHINER	1.30993	1.92308	1.6165	0.433559	26.8208	0.0925	0.00904496
952	Q9TXR4	371	Q9TXR4_371	msh-2_C371	Q9TXR4_371	msh-2_C371	MSH (MutS Homolog) family OS=Caenorhabditis elegans OX=6239 GN=msh-2 PE=1 SV=1	KC[BTD]TLQDLNR	NA	1.17647	1.17647	NA	NA	0.15	0.236003
1501	G5EFS2	192	G5EFS2_192	msi-1_C192	G5EFS2_192	msi-1_C192	MuSashI (Fly neural) family OS=Caenorhabditis elegans OX=6239 GN=msi-1 PE=1 SV=1	VC[BTD]EIHFHEINGK	0.613497	NA	0.613497	NA	NA	0.05	0.0101789
858	H2KYJ5	167	H2KYJ5_167	mtch-1_C167	H2KYJ5_167	mtch-1_C167	MiTochondrial Carrier Homolog OS=Caenorhabditis elegans OX=6239 GN=mtch-1 PE=1 SV=1	PFAVC[BTD]FAR	1.40845	1.05263	1.23054	0.251602	20.4465	0.11	0.0213746
774	H2KYJ5	185	H2KYJ5_185	mtch-1_C185	H2KYJ5_185	mtch-1_C185	MiTochondrial Carrier Homolog OS=Caenorhabditis elegans OX=6239 GN=mtch-1 PE=1 SV=1	YTTC[BTD]AQALAVIGK	1.28205	NA	1.28205	NA	NA	0.04	0.000204511
470	P17511	39	P17511_39	mtl-1_C39	P17511_39	mtl-1_C39	Metallothionein-1 OS=Caenorhabditis elegans OX=6239 GN=mtl-1 PE=1 SV=2	KC[BTD]CPAGCK	1.05263	1.96078	1.50671	0.642161	42.6201	0.0675	0.0222377
415	P17511	40	P17511_40	mtl-1_C40	P17511_40	mtl-1_C40	Metallothionein-1 OS=Caenorhabditis elegans OX=6239 GN=mtl-1 PE=1 SV=2	KCC[BTD]PAGCK	NA	1.5625	1.5625	NA	NA	0.17	0.17381
479	P17511	5	P17511_5	mtl-1_C5	P17511_5	mtl-1_C5	Metallothionein-1 OS=Caenorhabditis elegans OX=6239 GN=mtl-1 PE=1 SV=2	ACKC[BTD]DCK	1.49254	NA	1.49254	NA	NA	0.06	0.413584
1438	P17511	50	P17511_50	mtl-1_C50	P17511_50	mtl-1_C50	Metallothionein-1 OS=Caenorhabditis elegans OX=6239 GN=mtl-1 PE=1 SV=2	C[BTD]ANCHCAEQK	0.917431	0.719424	0.818428	0.140012	17.1074	0.08	0.153262
1296	P17511	53	P17511_53	mtl-1_C53	P17511_53	mtl-1_C53	Metallothionein-1 OS=Caenorhabditis elegans OX=6239 GN=mtl-1 PE=1 SV=2	CANC[BTD]HCAEQK	1.07527	0.892857	0.984063	0.128985	13.1073	0.12	0.0436722
923	Q23223	386	Q23223_386	mtr-4_C386	Q23223_386	mtr-4_C386	mRNA transport homolog 4 OS=Caenorhabditis elegans OX=6239 GN=mtr-4 PE=3 SV=1	KEC[BTD]ESYAISLK	1.19048	NA	1.19048	NA	NA	0.24	0.00982823
428	Q23223	933	Q23223_933	mtr-4_C933	Q23223_933	mtr-4_C933	mRNA transport homolog 4 OS=Caenorhabditis elegans OX=6239 GN=mtr-4 PE=3 SV=1	VSNEC[BTD]K	1.25	1.85185	1.55093	0.425574	27.44	0.085	0.269903
735	P34576	1011	P34576_1011	mua-3_C1011	P34576_1011	mua-3_C1011	Transmembrane cell adhesion receptor mua-3 OS=Caenorhabditis elegans OX=6239 GN=mua-3 PE=1 SV=2	IC[BTD]TKPVEK	1.2987	NA	1.2987	NA	NA	0.08	0.0427242	Disulfide bond
1481	P34576	1525	P34576_1525	mua-3_C1525	P34576_1525	mua-3_C1525	Transmembrane cell adhesion receptor mua-3 OS=Caenorhabditis elegans OX=6239 GN=mua-3 PE=1 SV=2	EVQISPQHDANC[BTD]HNGGVR	0.699301	0.735294	0.717297	0.0254512	3.54821	0.09	0.0159442	Disulfide bond
401	Q27371	219	Q27371_219	mup-2_C219	Q27371_219	mup-2_C219	Troponin T OS=Caenorhabditis elegans OX=6239 GN=mup-2 PE=2 SV=1	NFLAAVC[BTD]R	1.63934	1.51515	1.57725	0.0878175	5.56777	0.045	0.0549001
1169	Q21281	83	Q21281_83	mup-4_C83	Q21281_83	mup-4_C83	Transmembrane matrix receptor MUP-4 OS=Caenorhabditis elegans OX=6239 GN=mup-4 PE=1 SV=4	PSLNAC[BTD]HK	NA	1.05263	1.05263	NA	NA	0.1	0.028171	Disulfide bond
161	P12845	1577	P12845_1577	myo-2_C1577	P12845_1577	myo-2_C1577	Myosin-2 OS=Caenorhabditis elegans OX=6239 GN=myo-2 PE=1 SV=2	ALRC[BTD]QIEVSQIR	1.49254	2.38095	1.93674	0.628204	32.4361	0.015	0.00396866
767	P12845	265	P12845_265	myo-2_C265	P12845_265	myo-2_C265	Myosin-2 OS=Caenorhabditis elegans OX=6239 GN=myo-2 PE=1 SV=2	VASC[BTD]DIEHYLLEK	1.38889	1.18056	1.28472	0.147314	11.4666	0.1	0.00806196
351	P12845	447	P12845_447	myo-2_C447	P12845_447	myo-2_C447	Myosin-2 OS=Caenorhabditis elegans OX=6239 GN=myo-2 PE=1 SV=2	KC[BTD]NQTLDQK	1.2781	1.98358	1.63084	0.498853	30.5887	0.0708333	0.0512266
531	P12845	963	P12845_963	myo-2_C963	P12845_963	myo-2_C963	Myosin-2 OS=Caenorhabditis elegans OX=6239 GN=myo-2 PE=1 SV=2	LVEAEC[BTD]ADLKK	1.45658	NA	1.45658	NA	NA	0.06	0.00988804
43	P12845	970	P12845_970	myo-2_C970	P12845_970	myo-2_C970	Myosin-2 OS=Caenorhabditis elegans OX=6239 GN=myo-2 PE=1 SV=2	KNC[BTD]QDVDLSLR	NA	2.63158	2.63158	NA	NA	0.12	0.035643
996	P12844	1719	P12844_1719	myo-3_C1719	P12844_1719	myo-3_C1719	Myosin-3 OS=Caenorhabditis elegans OX=6239 GN=myo-3 PE=2 SV=1	NAEAEC[BTD]IELR	1.2987	1	1.14935	0.211214	18.3768	0.1	0.00300462
602	Q21000	1470	Q21000_1470	myo-5_C1470	Q21000_1470	myo-5_C1470	MYOsin heavy chain structural genes OS=Caenorhabditis elegans OX=6239 GN=myo-5 PE=1 SV=1	KC[BTD]EALVAEVEQSQR	1.16279	1.63934	1.40107	0.336974	24.0513	0.145	0.0963109
218	Q21000	383	Q21000_383	myo-5_C383	Q21000_383	myo-5_C383	MYOsin heavy chain structural genes OS=Caenorhabditis elegans OX=6239 GN=myo-5 PE=1 SV=1	EGELAC[BTD]K	NA	1.85185	1.85185	NA	NA	0.17	0.259436
1269	Q21000	802	Q21000_802	myo-5_C802	Q21000_802	myo-5_C802	MYOsin heavy chain structural genes OS=Caenorhabditis elegans OX=6239 GN=myo-5 PE=1 SV=1	FQCAC[BTD]R	1	NA	1	NA	NA	0.06	0.343302
1013	Q21000	809	Q21000_809	myo-5_C809	Q21000_809	myo-5_C809	MYOsin heavy chain structural genes OS=Caenorhabditis elegans OX=6239 GN=myo-5 PE=1 SV=1	HYLAQC[BTD]EYK	1.13636	NA	1.13636	NA	NA	0.11	0.15241
1461	Q19007	31	Q19007_31	nap-1_C31	Q19007_31	nap-1_C31	Nucleosome Assembly Protein OS=Caenorhabditis elegans OX=6239 GN=nap-1 PE=1 SV=1	QRVC[BTD]ALK	0.78125	NA	0.78125	NA	NA	0.07	0.0991835
465	Q19722	355	Q19722_355	nars-1_C355	Q19722_355	nars-1_C355	Asparagine--tRNA ligase, cytoplasmic OS=Caenorhabditis elegans OX=6239 GN=nars-1 PE=3 SV=1	IEALVC[BTD]DTVDR	NA	1.51515	1.51515	NA	NA	0.13	0.0051736
385	O01757	257	O01757_257	nath-10_C257	O01757_257	nath-10_C257	RNA cytidine acetyltransferase OS=Caenorhabditis elegans OX=6239 GN=nath-10 PE=3 SV=1	TAC[BTD]QAK	NA	1.5873	1.5873	NA	NA	0.09	0.21313
728	O01763	483	O01763_483	ncbp-1_C483	O01763_483	ncbp-1_C483	Nuclear cap-binding protein subunit 1 OS=Caenorhabditis elegans OX=6239 GN=ncbp-1 PE=3 SV=3	IHPC[BTD]SPEVR	1.16279	1.44928	1.30603	0.202575	15.5107	0.05	0.052912
362	P36609	40	P36609_40	ncs-2_C40	P36609_40	ncs-2_C40	Neuronal calcium sensor 2 OS=Caenorhabditis elegans OX=6239 GN=ncs-2 PE=2 SV=2	GFVQDC[BTD]PK	1.6129	NA	1.6129	NA	NA	0.02	0.183969
920	Q93576	109	Q93576_109	ndk-1_C109	Q93576_109	ndk-1_C109	Nucleoside diphosphate kinase OS=Caenorhabditis elegans OX=6239 GN=ndk-1 PE=1 SV=1	GDFC[BTD]IQTGR	1.19365	NA	1.19365	NA	NA	0.245	0.142102
126	Q93576	117	Q93576_117	ndk-1_C117	Q93576_117	ndk-1_C117	Nucleoside diphosphate kinase OS=Caenorhabditis elegans OX=6239 GN=ndk-1 PE=1 SV=1	NIC[BTD]HGSDAVDSANR	1.58479	2.5	2.0424	0.64715	31.6858	0.0191667	0.000249586
717	Q9N3D9	60	Q9N3D9_60	nduf-5_C60	Q9N3D9_60	nduf-5_C60	NADH Ubiquinone oxidoreductase Fe-S protein OS=Caenorhabditis elegans OX=6239 GN=nduf-5 PE=1 SV=1	KYC[BTD]DLEHR YC[BTD]DLEHR	1.31287	NA	1.31287	NA	NA	0.09	0.0945903
896	O45830	321	O45830_321	ndx-1_C321	O45830_321	ndx-1_C321	Putative nudix hydrolase 1 OS=Caenorhabditis elegans OX=6239 GN=ndx-1 PE=3 SV=1	VYC[BTD]EHK	1.20482	NA	1.20482	NA	NA	0.19	0.277861
1076	P91148	20	P91148_20	ndx-7_C20	P91148_20	ndx-7_C20	Putative nudix hydrolase 7 OS=Caenorhabditis elegans OX=6239 GN=ndx-7 PE=3 SV=2	SAASIILAC[BTD]K	NA	1.11111	1.11111	NA	NA	0.1	0.0437562
365	Q27512	209	Q27512_209	nex-2_C209	Q27512_209 Q7JMT5_167	nex-2_C209 nex-2_C167	Annexin OS=Caenorhabditis elegans OX=6239 GN=nex-2 PE=1 SV=2	GLGC[BTD]NNSK	1.6129	NA	1.6129	NA	NA	0.25	0.181151
1181	Q27473	196	Q27473_196	nex-3_C196	Q27473_196	nex-3_C196	Annexin OS=Caenorhabditis elegans OX=6239 GN=nex-3 PE=1 SV=1	IFATC[BTD]NGAHIQK	1.04721	NA	1.04721	NA	NA	0.05	0.107267
211	O76463	217	O76463_217	nft-1_C217	O76463_217	nft-1_C217	Nitrilase and fragile histidine triad fusion protein NitFhit OS=Caenorhabditis elegans OX=6239 GN=nft-1 PE=1 SV=1	AIENQC[BTD]YVVAAAQTGAHNPK	1.81818	1.88679	1.85249	0.048515	2.61891	0.145	0.000820524
1326	Q9XXN4	416	Q9XXN4_416	ngp-1_C416	Q9XXN4_416 Q56VZ2_416 Q9U365_357	ngp-1_C416 ngp-1_C416 ngp-1_C357	Nucleolar GTP-binding protein 2 OS=Caenorhabditis elegans OX=6239 GN=ngp-1 PE=1 SV=2	C[BTD]KPEHLR	0.961538	NA	0.961538	NA	NA	0.08	0.139069
1339	Q19818	178	Q19818_178	nhl-2_C178	Q19818_178	nhl-2_C178	NHL (Ring finger b-box coiled coil) domain containing OS=Caenorhabditis elegans OX=6239 GN=nhl-2 PE=1 SV=2	KPC[BTD]TACK	0.952381	NA	0.952381	NA	NA	0.1	0.245723
973	O45666	177	O45666_177	nhr-49_C177	O45666_177 E5QCI8_31	nhr-49_C177 nhr-49_C31	Nuclear hormone receptor family member nhr-49 OS=Caenorhabditis elegans OX=6239 GN=nhr-49 PE=1 SV=2	VNQEMC[BTD]NR	1.16279	NA	1.16279	NA	NA	0.27	0.0641069
1150	Q22135	105	Q22135_105	nifk-1_C105	Q22135_105	nifk-1_C105	NIFK homolog OS=Caenorhabditis elegans OX=6239 GN=nifk-1 PE=1 SV=1	LGC[BTD]TVMKPELIPK	1.06836	NA	1.06836	NA	NA	0.13	0.0358611
1086	Q93235	165	Q93235_165	nkb-1_C165	Q93235_165	nkb-1_C165	Sodium/potassium-transporting ATPase subunit beta-1 OS=Caenorhabditis elegans OX=6239 GN=nkb-1 PE=1 SV=1	NPDALPC[BTD]R	0.892857	1.30725	1.10005	0.293017	26.6366	0.0525	0.0721945
331	Q93235	190	Q93235_190	nkb-1_C190	Q93235_190	nkb-1_C190	Sodium/potassium-transporting ATPase subunit beta-1 OS=Caenorhabditis elegans OX=6239 GN=nkb-1 PE=1 SV=1	SGKPC[BTD]VIISLNR	1.33333	1.9638	1.64857	0.44581	27.0423	0.145	0.00287215	Disulfide bond
563	Q9XUY5	187	Q9XUY5_187	nkb-3_C187	Q9XUY5_187 V6CLW5_173	nkb-3_C187 nkb-3_C173	Probable sodium/potassium-transporting ATPase subunit beta-3 OS=Caenorhabditis elegans OX=6239 GN=nkb-3 PE=3 SV=1	SGKPC[BTD]VAVSLNR	1.07881	1.78775	1.43328	0.501297	34.9754	0.055	0.109513	Disulfide bond
1334	L8E912	558	L8E912_558	nkcc-1_C558	L8E912_558 G5EFE5_580 H8ESD4_556 H8ESD5_580 E9P897_240 G5EEQ4_580	nkcc-1_C558 nkcc-1_C580 nkcc-1_C556 nkcc-1_C580 nkcc-1_C240 nkcc-1_C580	Na-K-Cl Cotransporter homolog OS=Caenorhabditis elegans OX=6239 GN=nkcc-1 PE=1 SV=1	VFQAVC[BTD]K	0.847458	1.072	0.95973	0.158777	16.5439	0.17	0.221825
425	P46548	247	P46548_247	nmt-1_C247	P46548_247 Q95ZN7_249	nmt-1_C247 nmt-1_C249	Probable glycylpeptide N-tetradecanoyltransferase OS=Caenorhabditis elegans OX=6239 GN=nmt-1 PE=3 SV=1	PVSVC[BTD]R	1.35135	1.75439	1.55287	0.284989	18.3524	0.035	0.184059
679	Q20641	389	Q20641_389	nmy-1_C389	Q20641_389	nmy-1_C389	Non-muscle MYosin OS=Caenorhabditis elegans OX=6239 GN=nmy-1 PE=1 SV=2	VC[BTD]HLLGLPVIELQK	1.33543	NA	1.33543	NA	NA	0.11	0.00277227
782	Q8T3B7	387	Q8T3B7_387	noah-1_C387	Q8T3B7_387 H2KZ73_387 H8W3Y1_387	noah-1_C387 noah-1_C387 noah-1_C387	NOmpA Homolog (Drosophila nompA: no mechanoreceptor potential A) OS=Caenorhabditis elegans OX=6239 GN=noah-1 PE=1 SV=3	C[BTD]PTGQHLK	NA	1.28205	1.28205	NA	NA	0.08	0.394784
1127	Q8T3B7	854	Q8T3B7_854	noah-1_C854	Q8T3B7_854 H2KZ73_850 H8W3Y1_850	noah-1_C854 noah-1_C850 noah-1_C850	NOmpA Homolog (Drosophila nompA: no mechanoreceptor potential A) OS=Caenorhabditis elegans OX=6239 GN=noah-1 PE=1 SV=3	NC[BTD]HAEPGVAGGK	1.20482	0.957143	1.08098	0.175134	16.2014	0.06875	0.0168514
1505	Q9XUE5	21	Q9XUE5_21	noah-2_C21	Q9XUE5_21	noah-2_C21	NOmpA Homolog (Drosophila nompA: no mechanoreceptor potential A) OS=Caenorhabditis elegans OX=6239 GN=noah-2 PE=1 SV=1	VFEC[BTD]SSHETTAFVR	0.775194	0.423729	0.599461	0.248523	41.4578	0.125	0.00156477
196	O44411	12	O44411_12	nog-1_C12	O44411_12	nog-1_C12	Nucleolar GTP-binding protein 1 OS=Caenorhabditis elegans OX=6239 GN=nog-1 PE=1 SV=1	ITC[BTD]VPNAQELK	NA	1.88679	1.88679	NA	NA	0.13	0.0343185
650	O45012	105	O45012_105	nol-58_C105	O45012_105	nol-58_C105	NucleOLar protein OS=Caenorhabditis elegans OX=6239 GN=nol-58 PE=1 SV=1	LSLNC[BTD]VHDSSINELMR	1.26924	1.44928	1.35926	0.127306	9.36583	0.093	0.000105736
1021	O45012	364	O45012_364	nol-58_C364	O45012_364	nol-58_C364	NucleOLar protein OS=Caenorhabditis elegans OX=6239 GN=nol-58 PE=1 SV=1	C[BTD]SLATR	NA	1.13636	1.13636	NA	NA	0.106667	0.227975
1143	B3GWA1	242	B3GWA1_242	nono-1_C242	B3GWA1_242 Q8I7K5_242	nono-1_C242 nono-1_C242	NONO (Conserved nuclear protein, aka PSF) homolog OS=Caenorhabditis elegans OX=6239 GN=nono-1 PE=1 SV=1	KPNC[BTD]NEAMAAIR	1.07527	NA	1.07527	NA	NA	0.12	0.145027
377	Q9GRY9	116	Q9GRY9_116	nova-1_C116	Q9GRY9_116 E0R7K7_15	nova-1_C116 nova-1_C15	NOVA kh (KH) homology domain homolog OS=Caenorhabditis elegans OX=6239 GN=nova-1 PE=1 SV=1	EKC[BTD]ADQGGSDAFDHK	1.19048	2	1.59524	0.57242	35.883	0.1425	0.0179123
93	G5EF32	1104	G5EF32_1104	npa-1_C1104	G5EF32_1104 Q6R020_108 Q86S16_63	npa-1_C1104 npa-1_C108 npa-1_C63	Nematode Polyprotein Allergen related OS=Caenorhabditis elegans OX=6239 GN=npa-1 PE=1 SV=1	LHHVDHGAC[BTD]K	2.09871	2.35646	2.22759	0.182258	8.18184	0.0541667	0.00637028
1295	G5EF32	1415	G5EF32_1415	npa-1_C1415	G5EF32_1415 Q6R020_419 Q86S16_374	npa-1_C1415 npa-1_C419 npa-1_C374	Nematode Polyprotein Allergen related OS=Caenorhabditis elegans OX=6239 GN=npa-1 PE=1 SV=1	AVVTGC[BTD]K	0.985246	NA	0.985246	NA	NA	0.06	0.140423
1301	G5EF32	83	G5EF32_83	npa-1_C83	G5EF32_83	npa-1_C83	Nematode Polyprotein Allergen related OS=Caenorhabditis elegans OX=6239 GN=npa-1 PE=1 SV=1	THC[BTD]FEWTAK	0.980392	NA	0.980392	NA	NA	0.08	0.00141716
881	G5EEH9	1307	G5EEH9_1307	npp-10_C1307	G5EEH9_1307	npp-10_C1307	Nuclear pore complex protein Nup98-Nup96 OS=Caenorhabditis elegans OX=6239 GN=npp-10 PE=1 SV=1	KC[BTD]ETLHLIPK	1.21753	NA	1.21753	NA	NA	0.125	0.309291
639	P91495	891	P91495_891	npp-12_C891	P91495_891	npp-12_C891	Nuclear Pore complex Protein OS=Caenorhabditis elegans OX=6239 GN=npp-12 PE=1 SV=1	ISDAC[BTD]LVGQHADASVR	NA	1.36986	1.36986	NA	NA	0.08	0.00661663
1450	X5M8Y9	589	X5M8Y9_589	npp-13_C589	X5M8Y9_589 Q9BKT9_721	npp-13_C589 npp-13_C721	Nuclear pore protein OS=Caenorhabditis elegans OX=6239 GN=npp-13 PE=1 SV=1	C[BTD]LVDHCIR	0.793651	NA	0.793651	NA	NA	0.1	0.0618296
113	Q5WRT8	945	Q5WRT8_945	npp-21_C945	Q5WRT8_945 Q5WRT9_945	npp-21_C945 npp-21_C945	Nuclear Pore complex Protein OS=Caenorhabditis elegans OX=6239 GN=npp-21 PE=1 SV=1	AKC[BTD]FEDR	1.53846	2.63158	2.08502	0.772951	37.0716	0.125	0.194735
99	Q8I4N3	384	Q8I4N3_384	npp-22_C384	Q8I4N3_384	npp-22_C384	Nucleoporin ndc-1 OS=Caenorhabditis elegans OX=6239 GN=npp-22 PE=3 SV=1	AVSLPC[BTD]VR	NA	2.17391	2.17391	NA	NA	0.16	0.0371574
744	Q9XWV0	248	Q9XWV0_248	npp-25_C248	Q9XWV0_248 A0A1N7SYQ5_202 A0A1N7SYS5_100 A0A1N7SYR4_120	npp-25_C248 npp-25_C202 npp-25_C100 npp-25_C120	Transmembrane protein 33 homolog OS=Caenorhabditis elegans OX=6239 GN=npp-25 PE=3 SV=1	GSLQNVAMSSSC[BTD]PR	1.2987	NA	1.2987	NA	NA	0.135	0.128333
1303	Q21021	796	Q21021_796	npp-9_C796	Q21021_796 Q86G90_820	npp-9_C796 npp-9_C820	Nuclear Pore complex Protein OS=Caenorhabditis elegans OX=6239 GN=npp-9 PE=1 SV=2	LC[BTD]ANFR	NA	0.980392	0.980392	NA	NA	0.06	0.21977
1357	H2KYE0	230	H2KYE0_230	nra-4_C230	H2KYE0_230 Q9UAN9_228	nra-4_C230 nra-4_C228	Nicotinic Receptor Associated OS=Caenorhabditis elegans OX=6239 GN=nra-4 PE=1 SV=1	C[BTD]VGSEGSLNVPSTHNVK	0.806244	1.07976	0.943003	0.193408	20.5097	0.1075	0.0031351
575	X5LVA5	14	X5LVA5_14	nrfl-1_C14	X5LVA5_14 G5EE55_14 X5LQ26_14 G5EFP7_14 G5EDM4_14	nrfl-1_C14 nrfl-1_C14 nrfl-1_C14 nrfl-1_C14 nrfl-1_C14	NHERF (Mammalian Na/H Exchange Regulatory Factor) Like OS=Caenorhabditis elegans OX=6239 GN=nrfl-1 PE=1 SV=1	LC[BTD]VVEK	NA	1.42857	1.42857	NA	NA	0.05	0.201438
52	X5LVA5	86	X5LVA5_86	nrfl-1_C86	X5LVA5_86 G5EE55_86 X5LQ26_86 G5EFP7_86 G5EDM4_86	nrfl-1_C86 nrfl-1_C86 nrfl-1_C86 nrfl-1_C86 nrfl-1_C86	NHERF (Mammalian Na/H Exchange Regulatory Factor) Like OS=Caenorhabditis elegans OX=6239 GN=nrfl-1 PE=1 SV=1	ANPNRC[BTD]EMLVISEEGAK	2.5641	NA	2.5641	NA	NA	0.07	0.000479211
718	Q94392	779	Q94392_779	nsf-1_C779	Q94392_779 Q09EE7_713	nsf-1_C779 nsf-1_C713	Vesicle-fusing ATPase OS=Caenorhabditis elegans OX=6239 GN=nsf-1 PE=1 SV=2	LASIC[BTD]R	1.17647	1.44928	1.31287	0.192902	14.6931	0.165	0.295891
908	Q8MQ91	95	Q8MQ91_95	nspc-18_C95	Q8MQ91_95 G5ECP8_95 G5ECN6_95	nspc-18_C95 nspc-20_C95 nspc-17_C95	Nematode Specific Peptide family, group C OS=Caenorhabditis elegans OX=6239 GN=nspc-18 PE=4 SV=1	MTGC[BTD]NR	1.20448	NA	1.20448	NA	NA	0.085	0.191274
742	Q21086	55	Q21086_55	nst-1_C55	Q21086_55	nst-1_C55	Guanine nucleotide-binding protein-like 3 homolog OS=Caenorhabditis elegans OX=6239 GN=nst-1 PE=3 SV=1	TISVPNSC[BTD]PFK	1.2987	NA	1.2987	NA	NA	0.06	0.00555244
1134	Q17880	377	Q17880_377	nuo-1_C377	Q17880_377	nuo-1_C377	NADH dehydrogenase [ubiquinone] flavoprotein 1, mitochondrial OS=Caenorhabditis elegans OX=6239 GN=nuo-1 PE=1 SV=1	QTDIVKC[BTD]IAR	1.07527	NA	1.07527	NA	NA	0.05	0.00476187
892	Q17880	390	Q17880_390	nuo-1_C390	Q17880_390	nuo-1_C390	NADH dehydrogenase [ubiquinone] flavoprotein 1, mitochondrial OS=Caenorhabditis elegans OX=6239 GN=nuo-1 PE=1 SV=1	HESC[BTD]GQCTPCR	1.20803	NA	1.20803	NA	NA	0.0966667	0.0023704
449	Q17880	393	Q17880_393	nuo-1_C393	Q17880_393	nuo-1_C393	NADH dehydrogenase [ubiquinone] flavoprotein 1, mitochondrial OS=Caenorhabditis elegans OX=6239 GN=nuo-1 PE=1 SV=1	HESCGQC[BTD]TPCR	1.52681	NA	1.52681	NA	NA	0.08	0.0454761
304	Q17880	396	Q17880_396	nuo-1_C396	Q17880_396	nuo-1_C396	NADH dehydrogenase [ubiquinone] flavoprotein 1, mitochondrial OS=Caenorhabditis elegans OX=6239 GN=nuo-1 PE=1 SV=1	HESCGQCTPC[BTD]R	1.69022	NA	1.69022	NA	NA	0.05	0.0182123
505	Q86NC2	65	Q86NC2_65	nuo-2_C65	Q86NC2_65	nuo-2_C65	NADH Ubiquinone Oxidoreductase OS=Caenorhabditis elegans OX=6239 GN=nuo-2 PE=1 SV=1	YAAEC[BTD]LPK	1.72414	1.21951	1.47183	0.356824	24.2437	0.1	0.036558
999	Q9N4Y8	64	Q9N4Y8_64	nuo-5_C64	Q9N4Y8_64	nuo-5_C64	NADH Ubiquinone Oxidoreductase OS=Caenorhabditis elegans OX=6239 GN=nuo-5 PE=1 SV=1	FC[BTD]YHDR	1.13636	1.15873	1.14755	0.0158155	1.3782	0.065	0.260501
989	Q23098	140	Q23098_140	nuo-6_C140	Q23098_140	nuo-6_C140	NADH Ubiquinone Oxidoreductase OS=Caenorhabditis elegans OX=6239 GN=nuo-6 PE=1 SV=2	SNEAC[BTD]LDGK	1.14943	NA	1.14943	NA	NA	0.03	0.0213002
947	Q18040	234	Q18040_234	oatr-1_C234	Q18040_234	oatr-1_C234	Probable ornithine aminotransferase, mitochondrial OS=Caenorhabditis elegans OX=6239 GN=oatr-1 PE=3 SV=3	GVSDLC[BTD]K	1.17647	NA	1.17647	NA	NA	0.05	0.152595
791	Q18040	311	Q18040_311	oatr-1_C311	Q18040_311	oatr-1_C311	Probable ornithine aminotransferase, mitochondrial OS=Caenorhabditis elegans OX=6239 GN=oatr-1 PE=3 SV=3	PGEHGSTYGGNPLAC[BTD]K	1.19048	1.35135	1.27091	0.113756	8.95072	0.045	0.000462281
1229	Q18040	33	Q18040_33	oatr-1_C33	Q18040_33	oatr-1_C33	Probable ornithine aminotransferase, mitochondrial OS=Caenorhabditis elegans OX=6239 GN=oatr-1 PE=3 SV=3	FGC[BTD]HNYKPLPVALSK	1.02041	NA	1.02041	NA	NA	0.05	0.00235253
758	Q18040	398	Q18040_398	oatr-1_C398	Q18040_398	oatr-1_C398	Probable ornithine aminotransferase, mitochondrial OS=Caenorhabditis elegans OX=6239 GN=oatr-1 PE=3 SV=3	FAPPLC[BTD]INK	1.08111	1.50384	1.29248	0.298916	23.1274	0.03	0.0696305
576	O61199	327	O61199_327	ogdh-1_C327	O61199_327 U4PC51_100	ogdh-1_C327 ogdh-1_C100	2-oxoglutarate dehydrogenase, mitochondrial OS=Caenorhabditis elegans OX=6239 GN=ogdh-1 PE=1 SV=2	LNVLANVC[BTD]R	NA	1.42857	1.42857	NA	NA	0.15	0.012854
676	O61199	358	O61199_358	ogdh-1_C358	O61199_358 U4PC51_131	ogdh-1_C358 ogdh-1_C131	2-oxoglutarate dehydrogenase, mitochondrial OS=Caenorhabditis elegans OX=6239 GN=ogdh-1 PE=1 SV=2	YHLGVC[BTD]IER	1.12015	1.5625	1.34133	0.312789	23.3194	0.125	0.0107989
111	Q23629	163	Q23629_163	ogdh-2_C163	Q23629_163 F5GUD7_39	ogdh-2_C163 ogdh-2_C39	Probable 2-oxoglutarate dehydrogenase E1 component DHKTD1 homolog, mitochondrial OS=Caenorhabditis elegans OX=6239 GN=ogdh-2 PE=3 SV=4	LKC[BTD]ENFDK	1.92308	2.32558	2.12433	0.284614	13.3978	0.155	0.137626
1058	Q23629	592	Q23629_592	ogdh-2_C592	Q23629_592 F5GUD7_468	ogdh-2_C592 ogdh-2_C468	Probable 2-oxoglutarate dehydrogenase E1 component DHKTD1 homolog, mitochondrial OS=Caenorhabditis elegans OX=6239 GN=ogdh-2 PE=3 SV=4	GTFC[BTD]HR	1.03093	1.20482	1.11787	0.12296	10.9994	0.195	0.245476
137	P91917	191	P91917_191	ola-1_C191	P91917_191	ola-1_C191	Obg-like ATPase 1 OS=Caenorhabditis elegans OX=6239 GN=ola-1 PE=3 SV=1	KC[BTD]LEEK	1.6129	2.44283	2.02787	0.586845	28.9391	0.0683333	0.0965496
414	P91917	359	P91917_359	ola-1_C359	P91917_359 E2JL06_89	ola-1_C359 ola-1_C89	Obg-like ATPase 1 OS=Caenorhabditis elegans OX=6239 GN=ola-1 PE=3 SV=1	VADLIELGDEAKC[BTD]K	1.5625	NA	1.5625	NA	NA	0.07	1.55e-05
1310	Q95NU5	329	Q95NU5_329	ooc-5_C329	Q95NU5_329	ooc-5_C329	Torsin-like protein OS=Caenorhabditis elegans OX=6239 GN=ooc-5 PE=1 SV=1	AFSSSGC[BTD]K	0.970874	NA	0.970874	NA	NA	0.05	0.155455
934	O45346	71	O45346_71	osm-11_C71	O45346_71	osm-11_C71	Uncharacterized protein OS=Caenorhabditis elegans OX=6239 GN=osm-11 PE=1 SV=1	HC[BTD]AVGK	0.836835	1.53846	1.18765	0.496125	41.7737	0.1075	0.0474384
851	P34714	119	P34714_119	ost-1_C119	P34714_119 U4PF73_32	ost-1_C119 ost-1_C32	SPARC OS=Caenorhabditis elegans OX=6239 GN=ost-1 PE=1 SV=1	SKEC[BTD]SK	1.23457	NA	1.23457	NA	NA	0.21	0.221857
1026	P34714	199	P34714_199	ost-1_C199	P34714_199 U4PF73_112	ost-1_C199 ost-1_C112	SPARC OS=Caenorhabditis elegans OX=6239 GN=ost-1 PE=1 SV=1	FC[BTD]ELDTKPHDK	1.11735	1.15314	1.13525	0.025308	2.22929	0.0883333	0.0617341
1389	P34714	64	P34714_64	ost-1_C64	P34714_64	ost-1_C64	SPARC OS=Caenorhabditis elegans OX=6239 GN=ost-1 PE=1 SV=1	EC[BTD]VVGK	NA	0.909091	0.909091	NA	NA	0.07	0.386363	Disulfide bond
795	P34714	76	P34714_76	ost-1_C76	P34714_76	ost-1_C76	SPARC OS=Caenorhabditis elegans OX=6239 GN=ost-1 PE=1 SV=1	KGEPTCEC[BTD]ISK	0.869565	1.66667	1.26812	0.563636	44.4467	0.145	0.104216	Disulfide bond
1328	Q09543	302	Q09543_302	paa-1_C302	Q09543_302 V5XY55_302	paa-1_C302 paa-1_C302	Probable serine/threonine-protein phosphatase PP2A regulatory subunit OS=Caenorhabditis elegans OX=6239 GN=paa-1 PE=1 SV=2	C[BTD]AATQR	0.961538	NA	0.961538	NA	NA	0.05	0.178216
1121	Q7K797	182	Q7K797_182	pab-1_C182	Q7K797_182 Q7K798_179 Q9U302_242	pab-1_C182 pab-1_C179 pab-1_C242	PolyA Binding protein OS=Caenorhabditis elegans OX=6239 GN=pab-1 PE=1 SV=1	FGNITSC[BTD]EVMTVEGK	NA	1.08696	1.08696	NA	NA	0.11	0.0130525
654	Q7K797	323	Q7K797_323	pab-1_C323	Q7K797_323 Q7K798_320 Q9U302_383	pab-1_C323 pab-1_C320 pab-1_C383	PolyA Binding protein OS=Caenorhabditis elegans OX=6239 GN=pab-1 PE=1 SV=1	MVC[BTD]SKPLYVAIAQR	1.35531	NA	1.35531	NA	NA	0.14	0.00131508
589	Q9XW10	797	Q9XW10_797	pad-1_C797	Q9XW10_797	pad-1_C797	Protein pad-1 OS=Caenorhabditis elegans OX=6239 GN=pad-1 PE=2 SV=2	KFC[BTD]TEQQR	1.42857	1.39922	1.41389	0.0207566	1.46804	0.12	0.0692957
965	Q4TT88	689	Q4TT88_689	pam-1_C689	Q4TT88_689	pam-1_C689	Puromycin-sensitive aminopeptidase OS=Caenorhabditis elegans OX=6239 GN=pam-1 PE=1 SV=1	LLAC[BTD]AR	1.16279	NA	1.16279	NA	NA	0.07	0.10209
619	P34653	391	P34653_391	panl-3_C391	P34653_391	panl-3_C391	PAN2-PAN3 deadenylation complex subunit PAN3 OS=Caenorhabditis elegans OX=6239 GN=panl-3 PE=1 SV=3	AIHSSGLAC[BTD]R	1.23457	1.53846	1.38651	0.214885	15.4982	0.08	0.152364
468	Q867X0	468	Q867X0_468	parg-1_C468	Q867X0_468 F5GU97_291 Q5WRP7_312 X5M907_466 X5M5W8_448 A5JYS4_468 X5LVA3_471 L8EC33_469	parg-1_C468 parg-1_C291 parg-1_C312 parg-1_C466 parg-1_C448 parg-1_C468 parg-1_C471 parg-1_C469	Poly(ADP-ribose) glycohydrolase 1 OS=Caenorhabditis elegans OX=6239 GN=parg-1 PE=1 SV=1	SIC[BTD]VEK	1.0989	1.92308	1.51099	0.58278	38.5695	0.155	0.329856
924	Q9NA76	160	Q9NA76_160	parn-2_C160	Q9NA76_160	parn-2_C160	PARN (Poly(A)-specific RiboNuclease) homolog OS=Caenorhabditis elegans OX=6239 GN=parn-2 PE=1 SV=1	FQGANC[BTD]PLK	1.19048	NA	1.19048	NA	NA	0.09	0.0388225
550	Q65ZK5	223	Q65ZK5_223	pars-1_C223	Q65ZK5_223 Q22620_223	pars-1_C223 pars-1_C223	Prolyl Amino-acyl tRNA Synthetase OS=Caenorhabditis elegans OX=6239 GN=pars-1 PE=1 SV=1	LNQWC[BTD]NVVR	1.13636	1.75439	1.44537	0.437008	30.2349	0.06	0.107264
179	Q22620	500	Q22620_500	pars-1_C500	Q22620_500	pars-1_C500	Prolyl Amino-acyl tRNA Synthetase OS=Caenorhabditis elegans OX=6239 GN=pars-1 PE=1 SV=1	STTC[BTD]IEEFKK	1.63934	2.19181	1.91558	0.390652	20.3934	0.19625	0.0968026
139	Q9N599	163	Q9N599_163	pas-3_C163	Q9N599_163	pas-3_C163	Proteasome subunit alpha type-4 OS=Caenorhabditis elegans OX=6239 GN=pas-3 PE=3 SV=2	ATC[BTD]IGSNHQAAVTLLK	NA	2.01782	2.01782	NA	NA	0.0733333	0.000337768
8	Q95005	41	Q95005_41	pas-4_C41	Q95005_41	pas-4_C41	Proteasome subunit alpha type-7 OS=Caenorhabditis elegans OX=6239 GN=pas-4 PE=1 SV=1	GKDC[BTD]IVIGVEK	NA	3.57143	3.57143	NA	NA	0.31	0.0639433
1285	P34446	514	P34446_514	pat-2_C514	P34446_514	pat-2_C514	Integrin alpha pat-2 OS=Caenorhabditis elegans OX=6239 GN=pat-2 PE=1 SV=1	HINTC[BTD]FK	0.990099	NA	0.990099	NA	NA	0.07	0.0681268
658	P34446	85	P34446_85	pat-2_C85	P34446_85	pat-2_C85	Integrin alpha pat-2 OS=Caenorhabditis elegans OX=6239 GN=pat-2 PE=1 SV=1	RPGAVYAC[BTD]SVNR	1.35135	NA	1.35135	NA	NA	0.1	0.128087
1489	Q27874	543	Q27874_543	pat-3_C543	Q27874_543	pat-3_C543	Integrin beta pat-3 OS=Caenorhabditis elegans OX=6239 GN=pat-3 PE=1 SV=1	GVCNC[BTD]GR	0.694444	NA	0.694444	NA	NA	0.08	0.135741
1436	O16785	276	O16785_276	pat-6_C276	O16785_276	pat-6_C276	Paralyzed arrest at two-fold protein 6 OS=Caenorhabditis elegans OX=6239 GN=pat-6 PE=1 SV=1	TSLLAFC[BTD]NK	0.819672	NA	0.819672	NA	NA	0.29	0.0867056
1253	Q20374	460	Q20374_460	patr-1_C460	Q20374_460	patr-1_C460	Protein PAT1 homolog 1 OS=Caenorhabditis elegans OX=6239 GN=patr-1 PE=3 SV=2	IQFIQC[BTD]K	1.0101	NA	1.0101	NA	NA	0.14	0.191155
1300	G5EEY5	1275	G5EEY5_1275	pbrm-1_C1275	G5EEY5_1275	pbrm-1_C1275	PolyBRoMo domain containing OS=Caenorhabditis elegans OX=6239 GN=pbrm-1 PE=1 SV=1	KLC[BTD]EIQR	0.980392	NA	0.980392	NA	NA	0.1	0.365384
308	O62102	240	O62102_240	pbs-2_C240	O62102_240	pbs-2_C240	Proteasome subunit beta type OS=Caenorhabditis elegans OX=6239 GN=pbs-2 PE=1 SV=1	GPIVPEFC[BTD]K	1.35135	2	1.67568	0.458664	27.3719	0.055	0.0753705
659	P91477	80	P91477_80	pbs-4_C80	P91477_80	pbs-4_C80	Proteasome subunit beta type-2 OS=Caenorhabditis elegans OX=6239 GN=pbs-4 PE=3 SV=2	NGYEVSPSC[BTD]AHHFVR	1.35135	NA	1.35135	NA	NA	0.13	0.000757333
95	Q9XUV0	192	Q9XUV0_192	pbs-5_C192	Q9XUV0_192	pbs-5_C192	Proteasome subunit pbs-5 OS=Caenorhabditis elegans OX=6239 GN=pbs-5 PE=3 SV=1	VDSEGDRC[BTD]QLK	2.22222	NA	2.22222	NA	NA	0.08	0.396529
749	Q8WQF1	347	Q8WQF1_347	pccb-1_C347	Q8WQF1_347 Q20676_361	pccb-1_C347 pccb-1_C361	Propionyl Coenzyme A Carboxylase Beta subunit OS=Caenorhabditis elegans OX=6239 GN=pccb-1 PE=1 SV=1	FAAGC[BTD]LDINSSVK	NA	1.2987	1.2987	NA	NA	0.13	0.0283402
1263	O44906	121	O44906_121	pck-1_C121	O44906_121 Q8ITY2_11 Q8ITY0_121	pck-1_C121 pck-1_C11 pck-1_C121	Phosphoenolypyruvate CarboxyKinase OS=Caenorhabditis elegans OX=6239 GN=pck-1 PE=1 SV=2	DKYDSVC[BTD]HTPDGVR	1.38889	0.613497	1.00119	0.548285	54.7632	0.245	0.000100634
644	O44906	230	O44906_230	pck-1_C230	O44906_230 Q8ITY2_120 Q8ITY0_230	pck-1_C230 pck-1_C120 pck-1_C230	Phosphoenolypyruvate CarboxyKinase OS=Caenorhabditis elegans OX=6239 GN=pck-1 PE=1 SV=2	VINHWPC[BTD]NPEK	1.19288	1.52804	1.36046	0.236989	17.4198	0.0325	0.0287741
1006	O44906	270	O44906_270	pck-1_C270	O44906_270 Q8ITY2_160 Q8ITY0_270	pck-1_C270 pck-1_C160 pck-1_C270	Phosphoenolypyruvate CarboxyKinase OS=Caenorhabditis elegans OX=6239 GN=pck-1 PE=1 SV=2	IAC[BTD]NIGR	1.17647	1.0989	1.13769	0.0548499	4.82118	0.125	0.0349429
534	O44906	369	O44906_369	pck-1_C369	O44906_369 Q8ITY2_259 Q8ITY1_84 Q8ITY0_369	pck-1_C369 pck-1_C259 pck-1_C84 pck-1_C369	Phosphoenolypyruvate CarboxyKinase OS=Caenorhabditis elegans OX=6239 GN=pck-1 PE=1 SV=2	TNAMAMESC[BTD]R	1.22472	1.6838	1.45426	0.324622	22.3222	0.04075	0.00319778
1257	O44906	95	O44906_95	pck-1_C95	O44906_95 Q8ITY0_95	pck-1_C95 pck-1_C95	Phosphoenolypyruvate CarboxyKinase OS=Caenorhabditis elegans OX=6239 GN=pck-1 PE=1 SV=2	AYENNYIC[BTD]R	1.0101	NA	1.0101	NA	NA	0.14	0.0582607
169	O02286	108	O02286_108	pck-2_C108	O02286_108 Q7JKI2_72 Q7JKI1_108 Q7JKI3_41	pck-2_C108 pck-2_C72 pck-2_C108 pck-2_C41	Phosphoenolypyruvate CarboxyKinase OS=Caenorhabditis elegans OX=6239 GN=pck-2 PE=1 SV=1	LEAYENNYIC[BTD]R	1.92308	NA	1.92308	NA	NA	0.11	0.00262099
761	O02286	164	O02286_164	pck-2_C164	O02286_164 O44906_151 Q8ITY2_41 Q7JKI2_128 Q7JKI1_164 Q7JKI3_97 Q8ITY0_151	pck-2_C164 pck-1_C151 pck-1_C41 pck-2_C128 pck-2_C164 pck-2_C97 pck-1_C151	Phosphoenolypyruvate CarboxyKinase OS=Caenorhabditis elegans OX=6239 GN=pck-2 PE=1 SV=1	FPGC[BTD]MAGR	1.14037	1.44009	1.29023	0.211937	16.4263	0.0569231	0.0532906
1374	O02286	223	O02286_223	pck-2_C223	O02286_223 O44906_210 Q8ITY2_100 Q7JKI2_187 Q7JKI1_223 Q7JKI3_156 Q8ITY0_210	pck-2_C223 pck-1_C210 pck-1_C100 pck-2_C187 pck-2_C223 pck-2_C156 pck-1_C210	Phosphoenolypyruvate CarboxyKinase OS=Caenorhabditis elegans OX=6239 GN=pck-2 PE=1 SV=1	C[BTD]IHSVGLPRPVK C[BTD]IHSVGLPR	0.861089	0.985997	0.923543	0.088323	9.5635	0.0625893	0.0134662
1061	O02286	243	O02286_243	pck-2_C243	O02286_243 Q7JKI2_207 Q7JKI1_243 Q7JKI3_176	pck-2_C243 pck-2_C207 pck-2_C243 pck-2_C176	Phosphoenolypyruvate CarboxyKinase OS=Caenorhabditis elegans OX=6239 GN=pck-2 PE=1 SV=1	VINHWPC[BTD]NPER	1.15409	1.07539	1.11474	0.0556446	4.99171	0.0820833	0.0360064
715	O02286	319	O02286_319	pck-2_C319	O02286_319 Q7JKI2_283 Q7JKI1_319 Q7JKI3_252	pck-2_C319 pck-2_C283 pck-2_C319 pck-2_C252	Phosphoenolypyruvate CarboxyKinase OS=Caenorhabditis elegans OX=6239 GN=pck-2 PE=1 SV=1	EHFIAAAFPSAC[BTD]GK	1.05086	1.57568	1.31327	0.371104	28.258	0.0875	0.00249707
1084	O02286	319	O02286_319	pck-2_C319	O02286_319 O44906_306 Q8ITY2_196 Q8ITY1_21 Q7JKI2_283 Q7JKI1_319 Q7JKI3_252 Q8ITY0_306	pck-2_C319 pck-1_C306 pck-1_C196 pck-1_C21 pck-2_C283 pck-2_C319 pck-2_C252 pck-1_C306	Phosphoenolypyruvate CarboxyKinase OS=Caenorhabditis elegans OX=6239 GN=pck-2 PE=1 SV=1	AFPSAC[BTD]GK AAFPSAC[BTD]GK IAAAFPSAC[BTD]GK	0.919907	1.28205	1.10098	0.256075	23.2588	0.135	0.333049
507	P34676	341	P34676_341	pcp-5_C341	P34676_341	pcp-5_C341	Prolyl carboxy peptidase like protein 5 OS=Caenorhabditis elegans OX=6239 GN=pcp-5 PE=1 SV=1	STHC[BTD]ANAAK	1.47059	NA	1.47059	NA	NA	0.11	0.161018
900	O44451	168	O44451_168	pdhb-1_C168	O44451_168	pdhb-1_C168	Pyruvate dehydrogenase E1 component subunit beta, mitochondrial OS=Caenorhabditis elegans OX=6239 GN=pdhb-1 PE=1 SV=2	VVC[BTD]PYSAEDAK	1.20482	NA	1.20482	NA	NA	0.05	0.00514582
1153	G5ED07	80	G5ED07_80	pdi-3_C80	G5ED07_80	pdi-3_C80	Protein disulfide-isomerase OS=Caenorhabditis elegans OX=6239 GN=pdi-3 PE=1 SV=1	VDC[BTD]TTEK	1.06383	NA	1.06383	NA	NA	0.09	0.15046
85	O18000	205	O18000_205	pes-9_C205	O18000_205	pes-9_C205	Patterned Expression Site OS=Caenorhabditis elegans OX=6239 GN=pes-9 PE=1 SV=1	KPC[BTD]LTYGLR	1.6588	2.92712	2.29296	0.896842	39.1129	0.0433333	0.0276897
203	Q9N5M2	64	Q9N5M2_64	pfd-2_C64	Q9N5M2_64	pfd-2_C64	Prefoldin subunit 2 OS=Caenorhabditis elegans OX=6239 GN=pfd-2 PE=3 SV=1	DLEPDQKC[BTD]FR	1.36986	2.38095	1.87541	0.714948	38.1223	0.135	0.0168192
62	P52554	99	P52554_99	pfd-6_C99	P52554_99	pfd-6_C99	Probable prefoldin subunit 6 OS=Caenorhabditis elegans OX=6239 GN=pfd-6 PE=2 SV=1	KC[BTD]TEQR	1.72414	3.19444	2.45929	1.03966	42.2749	0.0316667	0.199103
544	Q95Y85	104	Q95Y85_104	pfkb-1.1_C104	Q95Y85_104 Q9N590_98	pfkb-1.1_C104 pfkb-1.1_C98	Uncharacterized protein OS=Caenorhabditis elegans OX=6239 GN=pfkb-1.1 PE=1 SV=1	IRDEC[BTD]AK	1.44928	NA	1.44928	NA	NA	0.06	0.296098
584	Q21193	110	Q21193_110	pfn-3_C110	Q21193_110	pfn-3_C110	Profilin-3 OS=Caenorhabditis elegans OX=6239 GN=pfn-3 PE=2 SV=1	GLQPEMC[BTD]SK	1.14583	1.69492	1.42037	0.38826	27.335	0.0775	0.0209493
255	Q21925	35	Q21925_35	pges-2_C35	Q21925_35	pges-2_C35	ProstaGlandin E Synthase homolog OS=Caenorhabditis elegans OX=6239 GN=pges-2 PE=1 SV=1	TC[BTD]PIQVQQPEK	1.31602	2.23906	1.77754	0.652688	36.7187	0.160833	0.0176194
630	Q9TZQ3	448	Q9TZQ3_448	pgl-1_C448	Q9TZQ3_448 Q304E5_489	pgl-1_C448 pgl-1_C489	Guanyl-specific ribonuclease pgl-1 OS=Caenorhabditis elegans OX=6239 GN=pgl-1 PE=1 SV=1	IVESLEKC[BTD]CLSDTPSGR	0.934579	1.81818	1.37638	0.624801	45.3945	0.185	0.000188446
1237	P34712	1269	P34712_1269	pgp-1_C1269	P34712_1269 A0A0K3AWK1_1212 G5EDF9_1219 A0A0K3AU66_1236 A0A0K3AQN5_1243	pgp-1_C1269 pgp-2_C1212 pgp-2_C1219 pgp-2_C1236 pgp-2_C1243	Multidrug resistance protein pgp-1 OS=Caenorhabditis elegans OX=6239 GN=pgp-1 PE=1 SV=2	TC[BTD]IVIAHR	1.02041	NA	1.02041	NA	NA	0.09	0.0776166
1048	P34713	1219	P34713_1219	pgp-3_C1219	P34713_1219 D3KFS6_1217 Q20331_1231	pgp-3_C1219 pgp-4_C1217 pgp-4_C1231	Multidrug resistance protein pgp-3 OS=Caenorhabditis elegans OX=6239 GN=pgp-3 PE=2 SV=2	TC[BTD]VVIAHR	1.1236	NA	1.1236	NA	NA	0.2	0.104116
1103	P50093	136	P50093_136	phb-2_C136	P50093_136	phb-2_C136	Mitochondrial prohibitin complex protein 2 OS=Caenorhabditis elegans OX=6239 GN=phb-2 PE=1 SV=2	VLPSIC[BTD]NEVLK	0.934579	1.25	1.09229	0.223036	20.4191	0.115	0.00391567
854	O17373	401	O17373_401	pho-14_C401	O17373_401	pho-14_C401	Intestinal acid PHOsphatase OS=Caenorhabditis elegans OX=6239 GN=pho-14 PE=1 SV=1	GCPHNSEFC[BTD]PLK	1.34151	1.1236	1.23255	0.154087	12.5014	0.2975	0.0794709
250	Q20065	302	Q20065_302	phy-2_C302	Q20065_302	phy-2_C302	Prolyl 4-hydroxylase subunit alpha-2 OS=Caenorhabditis elegans OX=6239 GN=phy-2 PE=1 SV=1	LRC[BTD]YLK	NA	1.78571	1.78571	NA	NA	0.08	0.222906
500	Q20065	493	Q20065_493	phy-2_C493	Q20065_493	phy-2_C493	Prolyl 4-hydroxylase subunit alpha-2 OS=Caenorhabditis elegans OX=6239 GN=phy-2 PE=1 SV=1	HAAC[BTD]PVLLGVK	1.06955	1.88679	1.47817	0.577878	39.0941	0.075	0.0020801
1239	Q9N492	52	Q9N492_52	pinn-1_C52	Q9N492_52	pinn-1_C52	Peptidyl-prolyl cis-trans isomerase OS=Caenorhabditis elegans OX=6239 GN=pinn-1 PE=1 SV=2	SVQC[BTD]LHLLVK	NA	1.02041	1.02041	NA	NA	0.12	0.319173
180	Q18697	342	Q18697_342	pitr-1_C342	Q18697_342 W6RS06_274	pitr-1_C342 pitr-1_C274	Phosphate transporter OS=Caenorhabditis elegans OX=6239 GN=pitr-1 PE=1 SV=2	SC[BTD]KPEDPQASR	1.50219	2.32558	1.91389	0.582224	30.421	0.0725	0.138416
170	G5EDU3	526	G5EDU3_526	pld-1_C526	G5EDU3_526	pld-1_C526	Phospholipase OS=Caenorhabditis elegans OX=6239 GN=pld-1 PE=1 SV=1	ENC[BTD]HAK	NA	1.92308	1.92308	NA	NA	0.06	0.244497
233	A0A238UKJ7	88	A0A238UKJ7_88	plpp-1.1_C88	A0A238UKJ7_88 A0A238UKK1_88 H2KZD1_88 A0A238ULT2_88 Q9TXU1_88 H2KZD2_88	plpp-1.1_C88 plpp-1.1_C88 plpp-1.1_C88 plpp-1.1_C88 plpp-1.1_C88 plpp-1.1_C88	PhosphoLipid PhosPhatase homolog OS=Caenorhabditis elegans OX=6239 GN=plpp-1.1 PE=1 SV=1	KC[BTD]ETEFK	1.81818	1.81818	1.81818	0	0	0.065	0.0533989
1218	O44514	139	O44514_139	pmk-3_C139	O44514_139	pmk-3_C139	Mitogen-activated protein kinase pmk-3 OS=Caenorhabditis elegans OX=6239 GN=pmk-3 PE=1 SV=2	TSAVC[BTD]R	NA	1.03093	1.03093	NA	NA	0.14	0.242611
370	H2L034	114	H2L034_114	pmp-5_C114	H2L034_114 H2L035_114	pmp-5_C114 pmp-5_C114	Peroxisomal Membrane Protein related OS=Caenorhabditis elegans OX=6239 GN=pmp-5 PE=1 SV=1	NLVQC[BTD]LHK	NA	1.6129	1.6129	NA	NA	0.03	0.0188858
27	Q22993	110	Q22993_110	pmt-2_C110	Q22993_110	pmt-2_C110	Phosphoethanolamine MethylTransferase OS=Caenorhabditis elegans OX=6239 GN=pmt-2 PE=1 SV=1	DC[BTD]SDKR	NA	2.85714	2.85714	NA	NA	0.17	0.293607
645	Q22993	300	Q22993_300	pmt-2_C300	Q22993_300	pmt-2_C300	Phosphoethanolamine MethylTransferase OS=Caenorhabditis elegans OX=6239 GN=pmt-2 PE=1 SV=1	DC[BTD]IQHIPDTEK	1.36028	NA	1.36028	NA	NA	0.06	0.00696457
352	Q22993	32	Q22993_32	pmt-2_C32	Q22993_32	pmt-2_C32	Phosphoethanolamine MethylTransferase OS=Caenorhabditis elegans OX=6239 GN=pmt-2 PE=1 SV=1	SVSNVQVVSPC[BTD]QK	1.17647	2.08333	1.6299	0.641249	39.3428	0.09	0.00322241
297	Q9GZI3	446	Q9GZI3_446	pod-2_C446	Q9GZI3_446 H2L0M0_557 Q7KQ29_446	pod-2_C446 pod-2_C557 pod-2_C446	Uncharacterized protein OS=Caenorhabditis elegans OX=6239 GN=pod-2 PE=1 SV=1	ITC[BTD]ENPDDSFRPSTGK	1.3986	2	1.6993	0.425253	25.0252	0.1575	0.00120488
1073	Q9GZI3	509	Q9GZI3_509	pod-2_C509	Q9GZI3_509 H2L0M0_620 Q7KQ29_509	pod-2_C509 pod-2_C620 pod-2_C509	Uncharacterized protein OS=Caenorhabditis elegans OX=6239 GN=pod-2 PE=1 SV=1	TEAMNTMC[BTD]STLK	1.11111	NA	1.11111	NA	NA	0.05	0.00164352
1031	C7IVS4	1118	C7IVS4_1118	pola-1_C1118	C7IVS4_1118 Q9NAH1_1118	pola-1_C1118 pola-1_C1118	DNA polymerase OS=Caenorhabditis elegans OX=6239 GN=pola-1 PE=1 SV=1	AQC[BTD]HAAVAQR	1.1236	1.13636	1.12998	0.00902843	0.798991	0.155	0.0199741
33	G5EDB6	329	G5EDB6_329	ppgn-1_C329	G5EDB6_329	ppgn-1_C329	ParaPleGiN AAA protease family OS=Caenorhabditis elegans OX=6239 GN=ppgn-1 PE=1 SV=1	GALLTGPPGC[BTD]GK	NA	2.77778	2.77778	NA	NA	0.2	0.380346
1151	O18178	376	O18178_376	pptr-1_C376	O18178_376 Q17948_355 H9G2X3_372 Q9U3Q1_359 A9UJN4_405	pptr-1_C376 pptr-2_C355 pptr-2_C372 pptr-2_C359 pptr-2_C405	Serine/threonine-protein phosphatase 2A regulatory subunit pptr-1 OS=Caenorhabditis elegans OX=6239 GN=pptr-1 PE=1 SV=4	C[BTD]VSSPHFQVAER	1	1.13636	1.06818	0.0964237	9.0269	0.235	0.013005
1419	Q9N585	259	Q9N585_259	ppw-2_C259	Q9N585_259	ppw-2_C259	Piwi-like protein OS=Caenorhabditis elegans OX=6239 GN=ppw-2 PE=1 SV=1	C[BTD]VVFEHGK	NA	0.862069	0.862069	NA	NA	0.115	0.103744
28	G2HK03	1143	G2HK03_1143	pqn-87_C1143	G2HK03_1143 Q9U207_1117 A5PEX6_1117 K8ESL3_1144 G2HK02_1140	pqn-87_C1143 pqn-87_C1117 pqn-87_C1117 pqn-87_C1144 pqn-87_C1140	Prion-like-(Q/N-rich)-domain-bearing protein OS=Caenorhabditis elegans OX=6239 GN=pqn-87 PE=1 SV=1	AALDKC[BTD]DAQIK	NA	2.85714	2.85714	NA	NA	0.15	0.00171539
669	Q8IG31	170	Q8IG31_170	prdx-2_C170	Q8IG31_170 A0A0K3AUJ9_176 H2KZL7_174	prdx-2_C170 prdx-2_C176 prdx-2_C174	PeRoxireDoXin OS=Caenorhabditis elegans OX=6239 GN=prdx-2 PE=1 SV=1	HGEVC[BTD]PAGWTPGSDTIKPGVK HGEVC[BTD]PAGWTPGSDTIK	1.34904	NA	1.34904	NA	NA	0.08	0.000902565
182	Q21824	170	Q21824_170	prdx-3_C170	Q21824_170	prdx-3_C170	Probable peroxiredoxin prdx-3 OS=Caenorhabditis elegans OX=6239 GN=prdx-3 PE=3 SV=1	HTTC[BTD]NDLPVGR	1.48544	2.32684	1.90614	0.594958	31.2127	0.0404167	0.0092603
1500	P90786	133	P90786_133	prg-1_C133	P90786_133	prg-1_C133	Piwi-like protein OS=Caenorhabditis elegans OX=6239 GN=prg-1 PE=1 SV=1	SLIC[BTD]IR	0.617284	NA	0.617284	NA	NA	0.12	0.367632
763	P90786	795	P90786_795	prg-1_C795	P90786_795	prg-1_C795	Piwi-like protein OS=Caenorhabditis elegans OX=6239 GN=prg-1 PE=1 SV=1	VPAPC[BTD]QYAHK	1.06383	1.51515	1.28949	0.319133	24.7487	0.075	0.215339
1051	Q9U2X0	178	Q9U2X0_178	prmt-1_C178	Q9U2X0_178	prmt-1_C178	Protein arginine N-methyltransferase 1 OS=Caenorhabditis elegans OX=6239 GN=prmt-1 PE=1 SV=1	LYVC[BTD]AIEDR	NA	1.1236	1.1236	NA	NA	0.1	0.0762707
606	Q22006	367	Q22006_367	pro-1_C367	Q22006_367	pro-1_C367	Pre-rRNA-processing protein pro-1 OS=Caenorhabditis elegans OX=6239 GN=pro-1 PE=2 SV=1	EPTKC[BTD]DR	1.38889	NA	1.38889	NA	NA	0.12	0.174587
386	Q10051	115	Q10051_115	prp-19_C115	Q10051_115	prp-19_C115	Pre-mRNA-processing factor 19 OS=Caenorhabditis elegans OX=6239 GN=prp-19 PE=3 SV=2	QELSHSLYQHDAAC[BTD]R	NA	1.5873	1.5873	NA	NA	0.13	0.00586739
1337	Q9GRZ2	395	Q9GRZ2_395	prp-6_C395	Q9GRZ2_395	prp-6_C395	Yeast PRP (Splicing factor) related OS=Caenorhabditis elegans OX=6239 GN=prp-6 PE=1 SV=3	SC[BTD]PHSVR	1.04167	0.872727	0.957197	0.119458	12.48	0.0933333	0.167868
844	Q9GRZ2	819	Q9GRZ2_819	prp-6_C819	Q9GRZ2_819	prp-6_C819	Yeast PRP (Splicing factor) related OS=Caenorhabditis elegans OX=6239 GN=prp-6 PE=1 SV=3	VGC[BTD]PEMAK	1.23457	NA	1.23457	NA	NA	0.05	0.0994698
423	P34369	427	P34369_427	prp-8_C427	P34369_427	prp-8_C427	Pre-mRNA-splicing factor 8 homolog OS=Caenorhabditis elegans OX=6239 GN=prp-8 PE=1 SV=1	EHC[BTD]PAGMPVK	1.11533	2	1.55767	0.625553	40.1596	0.0414286	0.0437768
818	Q09622	718	Q09622_718	puf-12_C718	Q09622_718	puf-12_C718	Pumilio domain-containing protein 12 OS=Caenorhabditis elegans OX=6239 GN=puf-12 PE=4 SV=1	GC[BTD]HVLLK	1.05263	1.44928	1.25095	0.28047	22.4205	0.05	0.0639495
1401	Q20757	333	Q20757_333	puf-5_C333	Q20757_333	puf-5_C333	Pumilio domain-containing protein 5 OS=Caenorhabditis elegans OX=6239 GN=puf-5 PE=2 SV=1	LHC[BTD]FNTR	0.806452	0.965392	0.885922	0.112388	12.6859	0.1675	0.349367
1092	Q23191	584	Q23191_584	puf-9_C584	Q23191_584	puf-9_C584	PUF (Pumilio/FBF) domain-containing OS=Caenorhabditis elegans OX=6239 GN=puf-9 PE=1 SV=2	C[BTD]LTFGGHAER	1.0989	NA	1.0989	NA	NA	0.25	0.108972
741	O17732	371	O17732_371	pyc-1_C371	O17732_371	pyc-1_C371	Pyruvate carboxylase 1 OS=Caenorhabditis elegans OX=6239 GN=pyc-1 PE=1 SV=1	LSQETIQTTGSAIQC[BTD]R	1.2987	NA	1.2987	NA	NA	0.17	0.00576987
675	O17732	559	O17732_559	pyc-1_C559	O17732_559	pyc-1_C559	Pyruvate carboxylase 1 OS=Caenorhabditis elegans OX=6239 GN=pyc-1 PE=1 SV=1	SRPGC[BTD]MITDTTFR	1.20809	1.47511	1.3416	0.188808	14.0733	0.0766667	0.0504678
76	Q7JL40	226	Q7JL40_226	pyk-1_C226	Q7JL40_226 O17836_257 O17835_295 Q3S1I8_253 B7WNA0_608	pyk-1_C226 pyk-1_C257 pyk-1_C295 pyk-1_C253 pyk-1_C608	Pyruvate kinase OS=Caenorhabditis elegans OX=6239 GN=pyk-1 PE=1 SV=1	GVNLPGTIVDLPAVSEKDC[BTD]K	NA	2.38095	2.38095	NA	NA	0.03	0.000398362
760	Q7JL40	35	Q7JL40_35	pyk-1_C35	Q7JL40_35 O17836_66 O17835_104 Q3S1I8_62 B7WNA0_417	pyk-1_C35 pyk-1_C66 pyk-1_C104 pyk-1_C62 pyk-1_C417	Pyruvate kinase OS=Caenorhabditis elegans OX=6239 GN=pyk-1 PE=1 SV=1	TTHMEHLC[BTD]R LAAVPATTHMEHLC[BTD]R	1.0453	1.53846	1.29188	0.348716	26.9928	0.08	0.0454123
954	Q7JL40	382	Q7JL40_382	pyk-1_C382	Q7JL40_382 O17836_413 O17835_451 Q3S1I8_409 B7WNA0_764	pyk-1_C382 pyk-1_C413 pyk-1_C451 pyk-1_C409 pyk-1_C764	Pyruvate kinase OS=Caenorhabditis elegans OX=6239 GN=pyk-1 PE=1 SV=1	IMHYIC[BTD]K	1.10241	1.25	1.1762	0.104362	8.87279	0.055	0.0752449
1053	Q7JL40	441	Q7JL40_441	pyk-1_C441	Q7JL40_441 O17836_472 O17835_510 Q3S1I8_468 B7WNA0_823	pyk-1_C441 pyk-1_C472 pyk-1_C510 pyk-1_C468 pyk-1_C823	Pyruvate kinase OS=Caenorhabditis elegans OX=6239 GN=pyk-1 PE=1 SV=1	SAIQC[BTD]SR	1.2987	0.943396	1.12105	0.251239	22.411	0.1775	0.0760548
466	Q7JL40	460	Q7JL40_460	pyk-1_C460	Q7JL40_460 O17836_491 O17835_529 Q3S1I8_487 B7WNA0_842	pyk-1_C460 pyk-1_C491 pyk-1_C529 pyk-1_C487 pyk-1_C842	Pyruvate kinase OS=Caenorhabditis elegans OX=6239 GN=pyk-1 PE=1 SV=1	DVAVC[BTD]R	NA	1.51515	1.51515	NA	NA	0.07	0.192094
682	Q18990	283	Q18990_283	pyr-1_C283	Q18990_283	pyr-1_C283	CAD protein OS=Caenorhabditis elegans OX=6239 GN=pyr-1 PE=1 SV=2	GHNQPC[BTD]THYATGR	1.33428	NA	1.33428	NA	NA	0.065	0.0341933
432	O62431	304	O62431_304	qars-1_C304	O62431_304 D3YT95_78	qars-1_C304 qars-1_C78	Probable glutamine--tRNA ligase OS=Caenorhabditis elegans OX=6239 GN=qars-1 PE=3 SV=1	AMGGVC[BTD]NLR	1.23457	1.85185	1.54321	0.436486	28.2843	0.11	0.0118556
667	O62431	364	O62431_364	qars-1_C364	O62431_364 D3YT95_138	qars-1_C364 qars-1_C138	Probable glutamine--tRNA ligase OS=Caenorhabditis elegans OX=6239 GN=qars-1 PE=3 SV=1	GLAFVC[BTD]HQK	NA	1.35135	1.35135	NA	NA	0.24	0.0114142
159	O62431	696	O62431_696	qars-1_C696	O62431_696 I2HAI0_122 D3YT95_470 D3YT96_326	qars-1_C696 qars-1_C122 qars-1_C470 qars-1_C326	Probable glutamine--tRNA ligase OS=Caenorhabditis elegans OX=6239 GN=qars-1 PE=3 SV=1	PVSC[BTD]EVR	NA	1.96078	1.96078	NA	NA	0.04	0.0709432
705	P34542	554	P34542_554	R05D3.9/R05D3.10_C554	P34542_554	R05D3.9/R05D3.10_C554	Uncharacterized protein R05D3.9 OS=Caenorhabditis elegans OX=6239 GN=R05D3.9/R05D3.10 PE=3 SV=3	PKC[BTD]PDHLQK	1.31579	NA	1.31579	NA	NA	0.08	0.0632536
784	Q21755	199	Q21755_199	R05G6.4_C199	Q21755_199	R05G6.4_C199	Nitric oxide synthase-interacting protein homolog OS=Caenorhabditis elegans OX=6239 GN=R05G6.4 PE=3 SV=1	VLC[BTD]PVSGKPIK VLC[BTD]PVSGK	1.04167	1.51829	1.27998	0.337023	26.3303	0.0966667	0.117573
240	Q21890	190	Q21890_190	R102.4_C190	Q21890_190	R102.4_C190	Uncharacterized protein R102.4 OS=Caenorhabditis elegans OX=6239 GN=R102.4 PE=3 SV=3	VKDC[BTD]HMPASK	NA	1.80547	1.80547	NA	NA	0.06	0.0154228
210	P32740	20	P32740_20	R107.2_C20	P32740_20	R107.2_C20	ATP-dependent (S)-NAD(P)H-hydrate dehydratase OS=Caenorhabditis elegans OX=6239 GN=R107.2 PE=3 SV=3	KGDC[BTD]GK	1.53846	2.17391	1.85619	0.449332	24.2073	0.0825	0.285749
501	O61790	80	O61790_80	R12E2.11_C80	O61790_80	R12E2.11_C80	Orotate phosphoribosyltransferase OS=Caenorhabditis elegans OX=6239 GN=R12E2.11 PE=1 SV=1	MAAQAMC[BTD]EK	1.28205	1.66667	1.47436	0.271964	18.4463	0.07	0.151698
859	Q22021	62	Q22021_62	R53.4_C62	Q22021_62	R53.4_C62	Putative ATP synthase subunit f, mitochondrial OS=Caenorhabditis elegans OX=6239 GN=R53.4 PE=3 SV=1	NVHGPYC[BTD]HWR	1.15411	1.30623	1.23017	0.107564	8.7438	0.051875	0.0243816
1158	I7FW32	125	I7FW32_125	rab-1_C125	I7FW32_125 Q9UAQ6_126	rab-1_C125 rab-1_C126	Rab-1 (Fragment) OS=Caenorhabditis elegans OX=6239 GN=rab-1 PE=2 SV=1	LLVGNKC[BTD]DLTAK	1.23457	0.884956	1.05976	0.247213	23.3272	0.145	0.00476142
249	Q9U2C3	124	Q9U2C3_124	rab-35_C124	Q9U2C3_124	rab-35_C124	RAB family OS=Caenorhabditis elegans OX=6239 GN=rab-35 PE=1 SV=1	VLVGNKC[BTD]EENER	NA	1.78571	1.78571	NA	NA	0.24	0.0130878
872	Q21215	144	Q21215_144	rack-1_C144	Q21215_144	rack-1_C144	Guanine nucleotide-binding protein subunit beta-2-like 1 OS=Caenorhabditis elegans OX=6239 GN=rack-1 PE=1 SV=3	LWNTLAQC[BTD]K	1.21951	NA	1.21951	NA	NA	0.19	0.00274389
699	Q21215	152	Q21215_152	rack-1_C152	Q21215_152	rack-1_C152	Guanine nucleotide-binding protein subunit beta-2-like 1 OS=Caenorhabditis elegans OX=6239 GN=rack-1 PE=1 SV=3	YTITDDC[BTD]HTDWVSTVR	1.42857	1.21951	1.32404	0.147827	11.1648	0.165	0.000298917
344	Q21215	213	Q21215_213	rack-1_C213	Q21215_213	rack-1_C213	Guanine nucleotide-binding protein subunit beta-2-like 1 OS=Caenorhabditis elegans OX=6239 GN=rack-1 PE=1 SV=3	TNHIGHTGYVNTVTVSPDGSLC[BTD]ASGGK	1.63913	NA	1.63913	NA	NA	0.045	5.96e-07
1495	Q4W4Z2	207	Q4W4Z2_207	rad-8_C207	Q4W4Z2_207	rad-8_C207	Reticulon-4-interacting protein 1, mitochondrial OS=Caenorhabditis elegans OX=6239 GN=rad-8 PE=2 SV=2	IVATC[BTD]AK	0.645161	NA	0.645161	NA	NA	0.44	0.103132
1090	Q22743	165	Q22743_165	raga-1_C165	Q22743_165	raga-1_C165	RAs-related GTP-binding protein A OS=Caenorhabditis elegans OX=6239 GN=raga-1 PE=1 SV=1	TNAVC[BTD]QCFK	1.0989	NA	1.0989	NA	NA	0.05	0.0166829
1480	G5EC82	88	G5EC82_88	ram-5_C88	G5EC82_88	ram-5_C88	Transmembrane protein RAM-5 OS=Caenorhabditis elegans OX=6239 GN=ram-5 PE=2 SV=1	C[BTD]ANPMFLK	0.719424	NA	0.719424	NA	NA	0.1	0.43817
1117	O17915	111	O17915_111	ran-1_C111	O17915_111	ran-1_C111	GTP-binding nuclear protein ran-1 OS=Caenorhabditis elegans OX=6239 GN=ran-1 PE=1 SV=1	VC[BTD]ENIPIVLCGNK	1.08696	NA	1.08696	NA	NA	0.12	0.000221258
548	P34342	539	P34342_539	ran-2_C539	P34342_539	ran-2_C539	Ran GTPase-activating protein 2 OS=Caenorhabditis elegans OX=6239 GN=ran-2 PE=4 SV=3	AMMTAGC[BTD]K	1.11111	1.78571	1.44841	0.477016	32.9337	0.085	0.0978181
149	Q18211	157	Q18211_157	ran-3_C157	Q18211_157	ran-3_C157	Regulator of chromosome condensation OS=Caenorhabditis elegans OX=6239 GN=ran-3 PE=4 SV=1	VLSC[BTD]GEGEALGHPGR	1.92308	2.04082	1.98195	0.0832543	4.20063	0.065	0.000611688
482	Q18211	347	Q18211_347	ran-3_C347	Q18211_347	ran-3_C347	Regulator of chromosome condensation OS=Caenorhabditis elegans OX=6239 GN=ran-3 PE=4 SV=1	YMC[BTD]DESGDHLLVPLR	1.49254	NA	1.49254	NA	NA	0.08	0.000935073
1200	Q19825	274	Q19825_274	rars-1_C274	Q19825_274 Q65ZK0_274	rars-1_C274 rars-1_C274	Probable arginine--tRNA ligase, cytoplasmic OS=Caenorhabditis elegans OX=6239 GN=rars-1 PE=3 SV=2	STIIGDSIC[BTD]R	0.990099	1.08696	1.03853	0.0684886	6.59478	0.09	0.0148007
1302	Q19825	691	Q19825_691	rars-1_C691	Q19825_691	rars-1_C691	Probable arginine--tRNA ligase, cytoplasmic OS=Caenorhabditis elegans OX=6239 GN=rars-1 PE=3 SV=2	LALC[BTD]DVTR	0.980392	NA	0.980392	NA	NA	0.09	0.02747
1001	Q19825	701	Q19825_701	rars-1_C701	Q19825_701	rars-1_C701	Probable arginine--tRNA ligase, cytoplasmic OS=Caenorhabditis elegans OX=6239 GN=rars-1 PE=3 SV=2	VMSTC[BTD]FK	1.04167	1.24811	1.14489	0.145981	12.7506	0.143333	0.0700772
1107	O62325	414	O62325_414	rbm-28_C414	O62325_414	rbm-28_C414	RNA Binding Motif protein homolog OS=Caenorhabditis elegans OX=6239 GN=rbm-28 PE=1 SV=2	LC[BTD]IHNLPQK	0.970874	1.20482	1.08785	0.165424	15.2066	0.07	0.00501276
486	Q23457	96	Q23457_96	rbx-1_C96	Q23457_96	rbx-1_C96	RING-box protein 1 OS=Caenorhabditis elegans OX=6239 GN=rbx-1 PE=1 SV=1	QVC[BTD]PLDNR	NA	1.49254	1.49254	NA	NA	0.21	0.0738897	Metal binding
387	Q7JLB0	4	Q7JLB0_4	ret-1_C4	Q7JLB0_4	ret-1_C4	Reticulon-like protein OS=Caenorhabditis elegans OX=6239 GN=ret-1 PE=1 SV=1	MLSC[BTD]QCQK	NA	1.5873	1.5873	NA	NA	0.15	0.0849598
329	Q7JLB1	471	Q7JLB1_471	ret-1_C471	Q7JLB1_471 Q7JLB0_105 Q23188_123 G5EDI2_3204 G5ECZ2_3200 B5U8N2_395 Q23187_153	ret-1_C471 ret-1_C105 ret-1_C123 ret-1_C3204 ret-1_C3200 ret-1_C395 ret-1_C153	Reticulon-like protein OS=Caenorhabditis elegans OX=6239 GN=ret-1 PE=1 SV=1	VHAQADVFVEHATC[BTD]IANK	1.67026	1.63499	1.65263	0.0249358	1.50886	0.095	0.0527167
553	Q7JLB0	6	Q7JLB0_6	ret-1_C6	Q7JLB0_6	ret-1_C6	Reticulon-like protein OS=Caenorhabditis elegans OX=6239 GN=ret-1 PE=1 SV=1	MLSCQC[BTD]QK	1.44402	NA	1.44402	NA	NA	0.0666667	0.0155505
1472	Q18547	161	Q18547_161	rfc-3_C161	Q18547_161	rfc-3_C161	RFC (DNA replication factor) family OS=Caenorhabditis elegans OX=6239 GN=rfc-3 PE=1 SV=1	YANNC[BTD]K	0.75188	NA	0.75188	NA	NA	0.3	0.282022
710	Q18547	56	Q18547_56	rfc-3_C56	Q18547_56	rfc-3_C56	RFC (DNA replication factor) family OS=Caenorhabditis elegans OX=6239 GN=rfc-3 PE=1 SV=1	IKC[BTD]LLR	1.31579	NA	1.31579	NA	NA	0.07	0.142045
1363	P53016	69	P53016_69	rfc-4_C69	P53016_69	rfc-4_C69	Replication factor C subunit 4 OS=Caenorhabditis elegans OX=6239 GN=rfc-4 PE=1 SV=1	TSAALAFC[BTD]R	0.934579	NA	0.934579	NA	NA	0.13	0.00942911
263	Q93572	119	Q93572_119	rla-0_C119	Q93572_119	rla-0_C119	60S acidic ribosomal protein P0 OS=Caenorhabditis elegans OX=6239 GN=rla-0 PE=1 SV=3	AGAIAPC[BTD]DVK	NA	1.75439	1.75439	NA	NA	0.01	0.0186845
1355	Q93572	27	Q93572_27	rla-0_C27	Q93572_27	rla-0_C27	60S acidic ribosomal protein P0 OS=Caenorhabditis elegans OX=6239 GN=rla-0 PE=1 SV=3	C[BTD]LLVGVDNVGSK	0.943396	NA	0.943396	NA	NA	0.04	0.00120153
988	O45962	389	O45962_389	rle-1_C389	O45962_389	rle-1_C389	Regulation of longevity by E3 ubiquitin-protein ligase OS=Caenorhabditis elegans OX=6239 GN=rle-1 PE=1 SV=4	LHC[BTD]SQDDLR	1.14943	NA	1.14943	NA	NA	0.11	0.0220924
23	P90762	153	P90762_153	rmd-2_C153	P90762_153 Q8MQB5_259 B2D6P1_106	rmd-2_C153 rmd-2_C259 rmd-2_C106	Regulator of Microtubule Dynamics OS=Caenorhabditis elegans OX=6239 GN=rmd-2 PE=1 SV=1	IEEGKHC[BTD]K	1.92308	4.08333	3.00321	1.52753	50.8634	0.05	0.157207
1390	P90762	90	P90762_90	rmd-2_C90	P90762_90 Q8MQB5_196 B2D6P1_43	rmd-2_C90 rmd-2_C196 rmd-2_C43	Regulator of Microtubule Dynamics OS=Caenorhabditis elegans OX=6239 GN=rmd-2 PE=1 SV=1	FC[BTD]NEIGNR	NA	0.909091	0.909091	NA	NA	0.13	0.0883283
1395	G5ED36	1545	G5ED36_1545	rme-8_C1545	G5ED36_1545 O62178_1545	rme-8_C1545 rme-8_C1545	Endocytosis protein RME-8 OS=Caenorhabditis elegans OX=6239 GN=rme-8 PE=1 SV=1	LSTAAAQC[BTD]IR	0.833333	0.961538	0.897436	0.0906547	10.1015	0.175	0.0407385
519	G5ED36	375	G5ED36_375	rme-8_C375	G5ED36_375 O62178_375	rme-8_C375 rme-8_C375	Endocytosis protein RME-8 OS=Caenorhabditis elegans OX=6239 GN=rme-8 PE=1 SV=1	RC[BTD]DLIR	NA	1.47059	1.47059	NA	NA	0.04	0.0790642
1214	Q20849	869	Q20849_869	rod-1_C869	Q20849_869	rod-1_C869	Kinetochore-associated protein rod-1 OS=Caenorhabditis elegans OX=6239 GN=rod-1 PE=1 SV=1	C[BTD]MLAHR	1.03093	NA	1.03093	NA	NA	0.16	0.25131
588	Q93511	18	Q93511_18	romo-1_C18	Q93511_18	romo-1_C18	(Reactive Oxygen species MOdulator) homolog OS=Caenorhabditis elegans OX=6239 GN=romo-1 PE=1 SV=3	AAHPQGSQPSC[BTD]FTK PVPSGYAAHPQGSQPSC[BTD]FTK	1.07367	1.75439	1.41403	0.481337	34.0401	0.105	0.180518
517	Q27274	496	Q27274_496	rop-1_C496	Q27274_496	rop-1_C496	60 kDa SS-A/Ro ribonucleoprotein homolog OS=Caenorhabditis elegans OX=6239 GN=rop-1 PE=2 SV=1	VSSSPLSC[BTD]R	NA	1.47059	1.47059	NA	NA	0.21	0.151564
299	Q9UAY9	233	Q9UAY9_233	rpac-40_C233	Q9UAY9_233	rpac-40_C233	RNA Polymerase I/III (A/C) shared subunit OS=Caenorhabditis elegans OX=6239 GN=rpac-40 PE=1 SV=2	LRPGQEIEASC[BTD]HAVK	1.53846	1.85185	1.69516	0.2216	13.0726	0.075	0.00184384
143	Q10578	1099	Q10578_1099	rpb-2_C1099	Q10578_1099	rpb-2_C1099	DNA-directed RNA polymerase II subunit RPB2 OS=Caenorhabditis elegans OX=6239 GN=rpb-2 PE=2 SV=2	DC[BTD]QISHGATQFLR	2	NA	2	NA	NA	0.1	0.33207
1136	Q27492	148	Q27492_148	rpc-2_C148	Q27492_148	rpc-2_C148	DNA-directed RNA polymerase subunit beta OS=Caenorhabditis elegans OX=6239 GN=rpc-2 PE=1 SV=2	SSKC[BTD]ILR	1.07527	NA	1.07527	NA	NA	0.1	0.278921
951	P41994	25	P41994_25	rpia-1_C25	P41994_25	rpia-1_C25	Probable-ribose 5-phosphate isomerase OS=Caenorhabditis elegans OX=6239 GN=rpia-1 PE=3 SV=1	AAFAC[BTD]GEK	NA	1.17647	1.17647	NA	NA	0.19	0.429564
278	P41994	34	P41994_34	rpia-1_C34	P41994_34	rpia-1_C34	Probable-ribose 5-phosphate isomerase OS=Caenorhabditis elegans OX=6239 GN=rpia-1 PE=3 SV=1	YVQSGC[BTD]R	1.53846	1.92308	1.73077	0.271964	15.7135	0.115	0.227781
907	Q9N4I4	65	Q9N4I4_65	rpl-1_C65	Q9N4I4_65 Q95Y46_4	rpl-1_C65 rpl-1_C4	60S ribosomal protein L10a OS=Caenorhabditis elegans OX=6239 GN=rpl-1 PE=3 SV=1	VC[BTD]VFGDQHHLDEAAAGDIPSMSADDLKK VC[BTD]VFGDQHHLDEAAAGDIPSMSADDLK	1.2709	1.13824	1.20457	0.0938046	7.78737	0.098	8.88e-05
753	Q09533	105	Q09533_105	rpl-10_C105	Q09533_105	rpl-10_C105	60S ribosomal protein L10 OS=Caenorhabditis elegans OX=6239 GN=rpl-10 PE=3 SV=1	MLSC[BTD]AGADR	1.09995	1.49254	1.29624	0.2776	21.4157	0.0425	0.00811466
162	Q09533	49	Q09533_49	rpl-10_C49	Q09533_49	rpl-10_C49	60S ribosomal protein L10 OS=Caenorhabditis elegans OX=6239 GN=rpl-10 PE=3 SV=1	ANVDTFPAC[BTD]VHMMSNER	1.60383	2.26587	1.93485	0.468132	24.1947	0.06	0.113288
12	Q94300	32	Q94300_32	rpl-11.1_C32	Q94300_32 Q19162_32	rpl-11.1_C32 rpl-11.2_C32	60S ribosomal protein L11-1 OS=Caenorhabditis elegans OX=6239 GN=rpl-11.1 PE=3 SV=1	LCLNIC[BTD]VGESGDR	3.33333	NA	3.33333	NA	NA	0.18	0.0001045
729	Q94300	79	Q94300_79	rpl-11.1_C79	Q94300_79 Q19162_79	rpl-11.1_C79 rpl-11.2_C79	60S ribosomal protein L11-1 OS=Caenorhabditis elegans OX=6239 GN=rpl-11.1 PE=3 SV=1	IAVHC[BTD]TVR	1.21385	1.397	1.30543	0.12951	9.92087	0.0235714	0.0441518
1358	P61866	17	P61866_17	rpl-12_C17	P61866_17	rpl-12_C17	60S ribosomal protein L12 OS=Caenorhabditis elegans OX=6239 GN=rpl-12 PE=3 SV=1	C[BTD]VGGEVGATSALAPK	NA	0.942552	0.942552	NA	NA	0.0666667	0.00209375
538	Q27389	136	Q27389_136	rpl-16_C136	Q27389_136	rpl-16_C136	60S ribosomal protein L13a OS=Caenorhabditis elegans OX=6239 GN=rpl-16 PE=2 SV=1	KFC[BTD]VVGR FC[BTD]VVGR	1.31532	1.58795	1.45163	0.192777	13.28	0.0866667	0.103728
322	Q27389	63	Q27389_63	rpl-16_C63	Q27389_63	rpl-16_C63	60S ribosomal protein L13a OS=Caenorhabditis elegans OX=6239 GN=rpl-16 PE=2 SV=1	RC[BTD]NINPAR C[BTD]NINPAR	1.30264	2.01891	1.66078	0.506481	30.4966	0.04975	0.0511105
1504	Q9BL19	146	Q9BL19_146	rpl-17_C146	Q9BL19_146	rpl-17_C146	60S ribosomal protein L17 OS=Caenorhabditis elegans OX=6239 GN=rpl-17 PE=3 SV=1	INPYMSSPC[BTD]HIEVILAEK	0.609756	NA	0.609756	NA	NA	0.5	0.0203806
1020	Q9XVF7	90	Q9XVF7_90	rpl-2_C90	Q9XVF7_90	rpl-2_C90	60S ribosomal protein L8 OS=Caenorhabditis elegans OX=6239 GN=rpl-2 PE=3 SV=1	TTVVAAEGMHTGQFIHC[BTD]GAK	NA	1.13636	1.13636	NA	NA	0.04	7.08e-05
336	O44480	112	O44480_112	rpl-20_C112	O44480_112	rpl-20_C112	60S ribosomal protein L18a OS=Caenorhabditis elegans OX=6239 GN=rpl-20 PE=3 SV=2	DTTVAGAVTQC[BTD]YR	1.63934	NA	1.63934	NA	NA	0.14	0.000276219
259	P52819	27	P52819_27	rpl-22_C27	P52819_27	rpl-22_C27	60S ribosomal protein L22 OS=Caenorhabditis elegans OX=6239 GN=rpl-22 PE=1 SV=3	FNVEC[BTD]K	1.6129	1.92308	1.76799	0.219326	12.4054	0.015	0.183631
462	P48158	125	P48158_125	rpl-23_C125	P48158_125	rpl-23_C125	60S ribosomal protein L23 OS=Caenorhabditis elegans OX=6239 GN=rpl-23 PE=3 SV=1	EC[BTD]ADLWPR	1.51515	NA	1.51515	NA	NA	0.12	0.105807
348	P48158	28	P48158_28	rpl-23_C28	P48158_28	rpl-23_C28	60S ribosomal protein L23 OS=Caenorhabditis elegans OX=6239 GN=rpl-23 PE=3 SV=1	ISLGLPVGAVMNC[BTD]ADNTGAK	1.38889	1.88679	1.63784	0.352071	21.496	0.12	0.000330836
968	P48158	63	P48158_63	rpl-23_C63	P48158_63	rpl-23_C63	60S ribosomal protein L23 OS=Caenorhabditis elegans OX=6239 GN=rpl-23 PE=3 SV=1	LPSAGVGDMFVC[BTD]SVK	1.16279	1.16279	1.16279	0	0	0.075	1.34e-05
381	O01868	6	O01868_6	rpl-24.1_C6	O01868_6	rpl-24.1_C6	60S ribosomal protein L24 OS=Caenorhabditis elegans OX=6239 GN=rpl-24.1 PE=3 SV=1	KVETC[BTD]VYSGYK VETC[BTD]VYSGYK	NA	1.59312	1.59312	NA	NA	0.082	0.0883869
320	P50880	157	P50880_157	rpl-3_C157	P50880_157 G5ECE5_157 G5EEC0_59	rpl-3_C157 rpl-3_C157 rpl-3_C59	60S ribosomal protein L3 OS=Caenorhabditis elegans OX=6239 GN=rpl-3 PE=2 SV=1	KYC[BTD]SSIR YC[BTD]SSIR	1.30484	2.02544	1.66514	0.509542	30.6005	0.0641667	0.166718
522	P50880	253	P50880_253	rpl-3_C253	P50880_253 G5ECE5_205 G5EEC0_155	rpl-3_C253 rpl-3_C205 rpl-3_C155	60S ribosomal protein L3 OS=Caenorhabditis elegans OX=6239 GN=rpl-3 PE=2 SV=1	VAC[BTD]IGAWHPSR	1.375	1.5625	1.46875	0.132583	9.0269	0.0954167	0.0773886
1245	I2HAJ2	66	I2HAJ2_66	rpl-30_C66	I2HAJ2_66 Q9XWS4_87	rpl-30_C66 rpl-30_C87	Ribosomal Protein, Large subunit OS=Caenorhabditis elegans OX=6239 GN=rpl-30 PE=1 SV=1	TGVHHYNGNNIELGTAC[BTD]GR	0.819672	1.2052	1.01243	0.272607	26.9259	0.168333	6.04e-05
1230	A3QMC5	79	A3QMC5_79	rpl-34_C79	A3QMC5_79	rpl-34_C79	Ribosomal Protein, Large subunit OS=Caenorhabditis elegans OX=6239 GN=rpl-34 PE=1 SV=1	AYGGC[BTD]LSPNAVK	1.02041	NA	1.02041	NA	NA	0.19	0.000733318
614	P48166	12	P48166_12	rpl-36.A_C12	P48166_12	rpl-36.A_C12	Ribosomal protein rpl-36.A OS=Caenorhabditis elegans OX=6239 GN=rpl-36.A PE=3 SV=2	TFC[BTD]DGK	NA	1.38889	1.38889	NA	NA	0.1	0.171506
183	P48166	16	P48166_16	rpl-36.A_C16	P48166_16	rpl-36.A_C16	Ribosomal protein rpl-36.A OS=Caenorhabditis elegans OX=6239 GN=rpl-36.A PE=3 SV=2	FCDGKC[BTD]R TFCDGKC[BTD]R	1.03093	2.77778	1.90435	1.23521	64.8624	0.08	0.196856
395	P48166	73	P48166_73	rpl-36.A_C73	P48166_73	rpl-36.A_C73	Ribosomal protein rpl-36.A OS=Caenorhabditis elegans OX=6239 GN=rpl-36.A PE=3 SV=2	MEC[BTD]TECK	1.13651	2.03125	1.58388	0.632676	39.9447	0.065	0.149299
405	P48166	76	P48166_76	rpl-36.A_C76	P48166_76	rpl-36.A_C76	Ribosomal protein rpl-36.A OS=Caenorhabditis elegans OX=6239 GN=rpl-36.A PE=3 SV=2	MECTEC[BTD]K	1.47059	1.66761	1.5691	0.139315	8.87864	0.0883333	0.0941599
186	O02056	216	O02056_216	rpl-4_C216	O02056_216	rpl-4_C216	60S ribosomal protein L4 OS=Caenorhabditis elegans OX=6239 GN=rpl-4 PE=1 SV=3	LGPVVIYGQDAEC[BTD]AR	1.66667	2.12766	1.89716	0.325971	17.182	0.15	0.000289329
327	O02056	95	O02056_95	rpl-4_C95	O02056_95	rpl-4_C95	60S ribosomal protein L4 OS=Caenorhabditis elegans OX=6239 GN=rpl-4 PE=1 SV=3	SGQGAFGNMC[BTD]R	1.41554	1.89586	1.6557	0.339639	20.5133	0.025	0.0209447
546	Q9U2A8	42	Q9U2A8_42	rpl-43_C42	Q9U2A8_42	rpl-43_C42	60S ribosomal protein L37a OS=Caenorhabditis elegans OX=6239 GN=rpl-43 PE=3 SV=3	YTCSFC[BTD]GK	NA	1.44928	1.44928	NA	NA	0.04	0.0818494
618	Q9U2A8	57	Q9U2A8_57	rpl-43_C57	Q9U2A8_57	rpl-43_C57	60S ribosomal protein L37a OS=Caenorhabditis elegans OX=6239 GN=rpl-43 PE=3 SV=3	ATGIWNC[BTD]AK	1.28205	1.49254	1.38729	0.148836	10.7285	0.03	0.010648
328	Q95Y90	72	Q95Y90_72	rpl-9_C72	Q95Y90_72	rpl-9_C72	60S ribosomal protein L9 OS=Caenorhabditis elegans OX=6239 GN=rpl-9 PE=3 SV=1	TVC[BTD]SHIK	1.34141	1.96486	1.65313	0.440843	26.6671	0.0335	0.0957991
928	Q09289	89	Q09289_89	rpn-13_C89	Q09289_89 A0A2K5ATW5_89	rpn-13_C89 rpn-13_C89	Proteasomal ubiquitin receptor ADRM1 homolog OS=Caenorhabditis elegans OX=6239 GN=rpn-13 PE=3 SV=2	AVPGC[BTD]PDGK	1.19048	NA	1.19048	NA	NA	0.05	0.0459201
142	Q04908	133	Q04908_133	rpn-3_C133	Q04908_133	rpn-3_C133	26S proteasome non-ATPase regulatory subunit 3 OS=Caenorhabditis elegans OX=6239 GN=rpn-3 PE=1 SV=1	GVKPVFASPESDC[BTD]YLR	2	NA	2	NA	NA	0.05	0.000268135
1224	Q04908	455	Q04908_455	rpn-3_C455	Q04908_455	rpn-3_C455	26S proteasome non-ATPase regulatory subunit 3 OS=Caenorhabditis elegans OX=6239 GN=rpn-3 PE=1 SV=1	YC[BTD]LELHNQAVK	1.1001	0.943784	1.02194	0.11053	10.8157	0.0875	0.00417734
1071	Q19324	96	Q19324_96	rpn-5_C96	Q19324_96	rpn-5_C96	Proteasome Regulatory Particle, Non-ATPase-like OS=Caenorhabditis elegans OX=6239 GN=rpn-5 PE=1 SV=1	LC[BTD]FEGQK	1.11111	NA	1.11111	NA	NA	0.11	0.38125
1046	Q20585	257	Q20585_257	rpn-7_C257	Q20585_257	rpn-7_C257	26S proteasome non-ATPase regulatory subunit 6 OS=Caenorhabditis elegans OX=6239 GN=rpn-7 PE=2 SV=1	VIRC[BTD]NEVQEQLTGGGLNGTLIPVR	1.1236	NA	1.1236	NA	NA	0.08	8.98e-07
847	Q20585	366	Q20585_366	rpn-7_C366	Q20585_366	rpn-7_C366	26S proteasome non-ATPase regulatory subunit 6 OS=Caenorhabditis elegans OX=6239 GN=rpn-7 PE=2 SV=1	LIATGQLQC[BTD]R	1.23457	NA	1.23457	NA	NA	0.03	0.00390587
1297	O61792	28	O61792_28	rpn-8_C28	O61792_28	rpn-8_C28	Proteasome Regulatory Particle, Non-ATPase-like OS=Caenorhabditis elegans OX=6239 GN=rpn-8 PE=1 SV=1	AGAHHC[BTD]LGNVHANLPVNK	0.980392	NA	0.980392	NA	NA	0.06	0.0162894
295	G5ED21	1170	G5ED21_1170	rpoa-1_C1170	G5ED21_1170	rpoa-1_C1170	DNA-directed RNA polymerase subunit OS=Caenorhabditis elegans OX=6239 GN=rpoa-1 PE=1 SV=1	KC[BTD]PEAVDER	1.36986	2.04082	1.70534	0.474436	27.8206	0.215	0.042347
213	P46769	107	P46769_107	rps-0_C107	P46769_107	rps-0_C107	40S ribosomal protein SA OS=Caenorhabditis elegans OX=6239 GN=rps-0 PE=1 SV=3	FSPGC[BTD]LTNQIQK	1.85185	NA	1.85185	NA	NA	0.08	0.00153896
102	P46769	163	P46769_163	rps-0_C163	P46769_163	rps-0_C163	40S ribosomal protein SA OS=Caenorhabditis elegans OX=6239 GN=rps-0 PE=1 SV=3	LIDIGVPC[BTD]NNKGER LIDIGVPC[BTD]NNK	1.48142	2.79661	2.13901	0.929982	43.4772	0.08375	0.0142578
181	P48154	109	P48154_109	rps-1_C109	P48154_109	rps-1_C109	40S ribosomal protein S3a OS=Caenorhabditis elegans OX=6239 GN=rps-1 PE=3 SV=2	LC[BTD]SIVK	1.63934	2.17391	1.90663	0.377997	19.8254	0.04	0.118303
773	P48154	169	P48154_169	rps-1_C169	P48154_169	rps-1_C169	40S ribosomal protein S3a OS=Caenorhabditis elegans OX=6239 GN=rps-1 PE=3 SV=2	SEMIGC[BTD]IEK	1.28205	NA	1.28205	NA	NA	0.17	0.0286433
1002	Q20206	110	Q20206_110	rps-11_C110	Q20206_110	rps-11_C110	Ribosomal Protein, Small subunit OS=Caenorhabditis elegans OX=6239 GN=rps-11 PE=1 SV=1	NVPAHC[BTD]SPAFR	1.02118	1.26188	1.14153	0.170201	14.91	0.0355556	0.00810512
34	Q20206	128	Q20206_128	rps-11_C128	Q20206_128	rps-11_C128	Ribosomal Protein, Small subunit OS=Caenorhabditis elegans OX=6239 GN=rps-11 PE=1 SV=1	DIHPGDLVTIGEC[BTD]R	NA	2.77778	2.77778	NA	NA	0.13	6.91e-05
184	Q20206	57	Q20206_57	rps-11_C57	Q20206_57	rps-11_C57	Ribosomal Protein, Small subunit OS=Caenorhabditis elegans OX=6239 GN=rps-11 PE=1 SV=1	KC[BTD]PWAGNVPIR	NA	1.90171	1.90171	NA	NA	0.0733333	0.00521361
1278	P49196	100	P49196_100	rps-12_C100	P49196_100	rps-12_C100	40S ribosomal protein S12 OS=Caenorhabditis elegans OX=6239 GN=rps-12 PE=3 SV=2	IIGEYCGLC[BTD]K	1.06383	0.934579	0.999205	0.0913938	9.14665	0.125	0.0164093
292	P49196	47	P49196_47	rps-12_C47	P49196_47	rps-12_C47	40S ribosomal protein S12 OS=Caenorhabditis elegans OX=6239 GN=rps-12 PE=3 SV=2	GLHETC[BTD]K	1.72414	1.70014	1.71214	0.0169718	0.991264	0.04625	0.122082
942	P49196	77	P49196_77	rps-12_C77	P49196_77	rps-12_C77	40S ribosomal protein S12 OS=Caenorhabditis elegans OX=6239 GN=rps-12 PE=3 SV=2	LVETLC[BTD]AEHQIPLIK	1.17647	1.17908	1.17778	0.00184634	0.156765	0.1175	0.00399643
178	Q22054	23	Q22054_23	rps-16_C23	Q22054_23	rps-16_C23	40S ribosomal protein S16 OS=Caenorhabditis elegans OX=6239 GN=rps-16 PE=1 SV=3	AVAHC[BTD]K TATAVAHC[BTD]K	1.59232	2.23942	1.91587	0.457574	23.8834	0.0589583	0.0955835
84	O01692	35	O01692_35	rps-17_C35	O01692_35	rps-17_C35	40S ribosomal protein S17 OS=Caenorhabditis elegans OX=6239 GN=rps-17 PE=3 SV=2	RVC[BTD]DEVAIIGSK	0.970874	3.65769	2.31428	1.89987	82.0932	0.075	0.0654845
802	O18240	44	O18240_44	rps-18_C44	O18240_44	rps-18_C44	Ribosomal Protein, Small subunit OS=Caenorhabditis elegans OX=6239 GN=rps-18 PE=1 SV=1	FAFVC[BTD]CR	1.26582	NA	1.26582	NA	NA	0.04	0.0643485
185	O18650	99	O18650_99	rps-19_C99	O18650_99	rps-19_C99	40S ribosomal protein S19 OS=Caenorhabditis elegans OX=6239 GN=rps-19 PE=2 SV=1	GVAPNHFQTSAGNC[BTD]LR	1.54147	2.26069	1.90108	0.508567	26.7515	0.0379167	0.000427311
207	P51403	178	P51403_178	rps-2_C178	P51403_178	rps-2_C178	40S ribosomal protein S2 OS=Caenorhabditis elegans OX=6239 GN=rps-2 PE=3 SV=1	IGLPHTVPC[BTD]K	1.19342	2.54061	1.86701	0.952603	51.0228	0.0708333	0.0178556
1452	P51403	184	P51403_184	rps-2_C184	P51403_184	rps-2_C184	40S ribosomal protein S2 OS=Caenorhabditis elegans OX=6239 GN=rps-2 PE=3 SV=1	C[BTD]ASVMVR	0.749484	0.833333	0.791409	0.0592907	7.49179	0.02875	0.0825924
521	P51403	218	P51403_218	rps-2_C218	P51403_218	rps-2_C218	40S ribosomal protein S2 OS=Caenorhabditis elegans OX=6239 GN=rps-2 PE=3 SV=1	LLHMAGIEDC[BTD]YTAAK	1.54009	1.3981	1.46909	0.100402	6.8343	0.0935	0.00019821
5	Q8WQA8	69	Q8WQA8_69	rps-20_C69	Q8WQA8_69	rps-20_C69	Ribosomal Protein, Small subunit OS=Caenorhabditis elegans OX=6239 GN=rps-20 PE=1 SV=1	KTPC[BTD]GEGSK	2.58145	4.65682	3.61914	1.4675	40.5485	0.0233333	0.0480239
64	P49197	17	P49197_17	rps-21_C17	P49197_17	rps-21_C17	40S ribosomal protein S21 OS=Caenorhabditis elegans OX=6239 GN=rps-21 PE=1 SV=1	KC[BTD]SSSNR C[BTD]SSSNR	1.83246	3.07228	2.45237	0.876684	35.7485	0.0622273	0.145269
1244	P52821	95	P52821_95	rps-25_C95	P52821_95	rps-25_C95	40S ribosomal protein S25 OS=Caenorhabditis elegans OX=6239 GN=rps-25 PE=3 SV=1	C[BTD]VVHHHGQVVYTR	1.01256	NA	1.01256	NA	NA	0.0733333	0.00376228
1459	O45499	23	O45499_23	rps-26_C23	O45499_23	rps-26_C23	40S ribosomal protein S26 OS=Caenorhabditis elegans OX=6239 GN=rps-26 PE=3 SV=1	C[BTD]TNCGR	0.729927	0.836835	0.783381	0.0755952	9.64986	0.0425	0.259536
524	O45499	26	O45499_26	rps-26_C26	O45499_26	rps-26_C26	40S ribosomal protein S26 OS=Caenorhabditis elegans OX=6239 GN=rps-26 PE=3 SV=1	CTNC[BTD]GR	1.23457	1.69492	1.46474	0.325515	22.2234	0.04	0.167709
939	O45499	77	O45499_77	rps-26_C77	O45499_77	rps-26_C77	40S ribosomal protein S26 OS=Caenorhabditis elegans OX=6239 GN=rps-26 PE=3 SV=1	LHYCIAC[BTD]AIHSK	0.913718	1.45224	1.18298	0.380794	32.1893	0.1675	0.0078009
223	Q9TXP0	18	Q9TXP0_18	rps-27_C18	Q9TXP0_18	rps-27_C18	40S ribosomal protein S27 OS=Caenorhabditis elegans OX=6239 GN=rps-27 PE=1 SV=3	EIRC[BTD]HK	1.77005	1.92308	1.84656	0.108206	5.85987	0.09	0.274658
558	Q9TXP0	77	Q9TXP0_77	rps-27_C77	Q9TXP0_77	rps-27_C77	40S ribosomal protein S27 OS=Caenorhabditis elegans OX=6239 GN=rps-27 PE=1 SV=3	LTEGC[BTD]SFR	1.26582	1.61458	1.4402	0.246611	17.1233	0.0525	0.023098
25	Q95Y04	22	Q95Y04_22	rps-28_C22	Q95Y04_22	rps-28_C22	40S ribosomal protein S28 OS=Caenorhabditis elegans OX=6239 GN=rps-28 PE=3 SV=1	TGSQGQC[BTD]TQVR	2.18615	3.59942	2.89278	0.999335	34.5458	0.0845833	0.0158973
910	P90983	24	P90983_24	rps-29_C24	P90983_24	rps-29_C24	Ribosomal Protein, Small subunit OS=Caenorhabditis elegans OX=6239 GN=rps-29 PE=1 SV=2	VC[BTD]AGHHGLIR	1.13731	1.26586	1.20158	0.090897	7.56478	0.0263095	0.00987824
1331	P48152	121	P48152_121	rps-3_C121	P48152_121	rps-3_C121	40S ribosomal protein S3 OS=Caenorhabditis elegans OX=6239 GN=rps-3 PE=3 SV=1	AC[BTD]YGVLR	NA	0.961538	0.961538	NA	NA	0.19	0.255
1030	P48152	99	P48152_99	rps-3_C99	P48152_99	rps-3_C99	40S ribosomal protein S3 OS=Caenorhabditis elegans OX=6239 GN=rps-3 PE=3 SV=1	GLC[BTD]AVAQCESLR	1.12998	NA	1.12998	NA	NA	0.1	0.00115348
114	Q9N3X2	123	Q9N3X2_123	rps-4_C123	Q9N3X2_123	rps-4_C123	40S ribosomal protein S4 OS=Caenorhabditis elegans OX=6239 GN=rps-4 PE=1 SV=1	IQAAEADFKLC[BTD]K	2.08333	NA	2.08333	NA	NA	0.25	0.00172175
127	P49041	72	P49041_72	rps-5_C72	P49041_72	rps-5_C72	40S ribosomal protein S5 OS=Caenorhabditis elegans OX=6239 GN=rps-5 PE=3 SV=1	KAAC[BTD]PIVER AAC[BTD]PIVER	1.50256	2.58148	2.04202	0.762911	37.3605	0.0145	0.0759401
122	Q9NEN6	83	Q9NEN6_83	rps-6_C83	Q9NEN6_83 I2HAF9_21 I2HAF8_50	rps-6_C83 rps-6_C21 rps-6_C50	40S ribosomal protein S6 OS=Caenorhabditis elegans OX=6239 GN=rps-6 PE=1 SV=1	GQSC[BTD]YR	1.6954	2.41279	2.0541	0.50727	24.6955	0.015	0.345345
166	Q9NEN6	83	Q9NEN6_83	rps-6_C83	Q9NEN6_83 I2HAF9_21	rps-6_C83 rps-6_C21	40S ribosomal protein S6 OS=Caenorhabditis elegans OX=6239 GN=rps-6 PE=1 SV=1	KGQSC[BTD]YR	1.68079	2.17391	1.92735	0.34869	18.0917	0.0725	0.0733611
446	Q18787	238	Q18787_238	rpt-1_C238	Q18787_238	rpt-1_C238	26S proteasome regulatory subunit 7 OS=Caenorhabditis elegans OX=6239 GN=rpt-1 PE=1 SV=1	TDAC[BTD]FIR	1.6129	1.44928	1.53109	0.115702	7.55687	0.19	0.147282
1164	Q18787	379	Q18787_379	rpt-1_C379	Q18787_379	rpt-1_C379	26S proteasome regulatory subunit 7 OS=Caenorhabditis elegans OX=6239 GN=rpt-1 PE=1 SV=1	LC[BTD]PNSTGAEIR	1.05263	NA	1.05263	NA	NA	0.08	0.137212
1116	O16368	230	O16368_230	rpt-2_C230	O16368_230	rpt-2_C230	Probable 26S proteasome regulatory subunit 4 OS=Caenorhabditis elegans OX=6239 GN=rpt-2 PE=3 SV=1	GVILYGC[BTD]PGTGK	1.08696	NA	1.08696	NA	NA	0.01	0.00703834
454	P46502	124	P46502_124	rpt-3_C124	P46502_124	rpt-3_C124	Probable 26S proteasome regulatory subunit 6B OS=Caenorhabditis elegans OX=6239 GN=rpt-3 PE=3 SV=1	ELLKPGC[BTD]SVALHK	1.19048	1.85311	1.52179	0.468554	30.7896	0.108333	0.0465074
727	P46502	206	P46502_206	rpt-3_C206	P46502_206	rpt-3_C206	Probable 26S proteasome regulatory subunit 6B OS=Caenorhabditis elegans OX=6239 GN=rpt-3 PE=3 SV=1	GVLMYGPPGC[BTD]GK	1	1.61332	1.30666	0.433685	33.1903	0.075	0.0213089
1349	O17071	187	O17071_187	rpt-4_C187	O17071_187	rpt-4_C187	Probable 26S proteasome regulatory subunit 10B OS=Caenorhabditis elegans OX=6239 GN=rpt-4 PE=1 SV=2	GC[BTD]LLFGPPGTGK	0.961538	0.925926	0.943732	0.0251819	2.66833	0.085	0.0682954
657	O76371	112	O76371_112	rpt-5_C112	O76371_112	rpt-5_C112	26S protease regulatory subunit 6A OS=Caenorhabditis elegans OX=6239 GN=rpt-5 PE=1 SV=1	TKC[BTD]AVIK	1.35135	NA	1.35135	NA	NA	0.07	0.348245
649	O76371	182	O76371_182	rpt-5_C182	O76371_182	rpt-5_C182	26S protease regulatory subunit 6A OS=Caenorhabditis elegans OX=6239 GN=rpt-5 PE=1 SV=1	AMEVDERPTEQYSDIGGC[BTD]DK	1.3598	NA	1.3598	NA	NA	0.14	0.0004531
96	Q18453	66	Q18453_66	rsd-3_C66	Q18453_66	rsd-3_C66	Uncharacterized protein OS=Caenorhabditis elegans OX=6239 GN=rsd-3 PE=1 SV=1	KIC[BTD]EYTR	NA	2.22222	2.22222	NA	NA	0.05	0.0997729
461	Q23121	171	Q23121_171	rsp-1_C171	Q23121_171	rsp-1_C171	Probable splicing factor, arginine/serine-rich 1 OS=Caenorhabditis elegans OX=6239 GN=rsp-1 PE=3 SV=1	RPNEALLC[BTD]FATPSDLK	1.51515	NA	1.51515	NA	NA	0.16	0.434501
1277	Q23120	155	Q23120_155	rsp-2_C155	Q23120_155	rsp-2_C155	Probable splicing factor, arginine/serine-rich 2 OS=Caenorhabditis elegans OX=6239 GN=rsp-2 PE=3 SV=1	NVNQAIVC[BTD]FTSHDDLR	NA	1	1	NA	NA	0.1	0.00691832
88	Q23120	181	Q23120_181	rsp-2_C181	Q23120_181	rsp-2_C181	Probable splicing factor, arginine/serine-rich 2 OS=Caenorhabditis elegans OX=6239 GN=rsp-2 PE=3 SV=1	LKC[BTD]TDETR	1.69492	2.85714	2.27603	0.821819	36.1076	0.045	0.0433126
592	Q9XTZ2	138	Q9XTZ2_138	rsp-8_C138	Q9XTZ2_138	rsp-8_C138	SR Protein (Splicing factor) OS=Caenorhabditis elegans OX=6239 GN=rsp-8 PE=1 SV=1	DKLC[BTD]NTDLDGHK	1	1.81818	1.40909	0.578542	41.0578	0.075	0.0351156
1325	A0A0T7CIX3	274	A0A0T7CIX3_274	sago-1_C274	A0A0T7CIX3_274	sago-1_C274	Piwi-like protein OS=Caenorhabditis elegans OX=6239 GN=sago-1 PE=1 SV=1	TTLFHPDNC[BTD]SLLK	0.961538	NA	0.961538	NA	NA	0.31	0.113305
226	O17680	21	O17680_21	sams-1_C21	O17680_21	sams-1_C21	Probable S-adenosylmethionine synthase 1 OS=Caenorhabditis elegans OX=6239 GN=sams-1 PE=1 SV=1	MC[BTD]DQISDAVLDAHLK	1.85185	1.82686	1.83936	0.0176721	0.960775	0.0925	0.0260312
302	O17680	43	O17680_43	sams-1_C43	O17680_43 Q27522_44 P50305_44 P50306_44	sams-1_C43 sams-5_C44 sams-3_C44 sams-4_C44	Probable S-adenosylmethionine synthase 1 OS=Caenorhabditis elegans OX=6239 GN=sams-1 PE=1 SV=1	VAC[BTD]ETVTK	NA	1.69492	1.69492	NA	NA	0.03	0.039851
1506	O17680	55	O17680_55	sams-1_C55	O17680_55	sams-1_C55	Probable S-adenosylmethionine synthase 1 OS=Caenorhabditis elegans OX=6239 GN=sams-1 PE=1 SV=1	TGMVMLC[BTD]GEITSK	NA	0.597063	0.597063	NA	NA	0.145	0.228374
254	Q18678	300	Q18678_300	sars-1_C300	Q18678_300	sars-1_C300	Probable serine--tRNA ligase, cytoplasmic OS=Caenorhabditis elegans OX=6239 GN=sars-1 PE=3 SV=1	YAGVSTC[BTD]FR	1.23532	2.32558	1.78045	0.77093	43.2997	0.133333	0.0367303
1125	Q17430	423	Q17430_423	sart-3_C423	Q17430_423	sart-3_C423	SART-3/p110 homolog OS=Caenorhabditis elegans OX=6239 GN=sart-3 PE=1 SV=1	NMDKC[BTD]R	1.26582	0.900901	1.08336	0.258039	23.8183	0.19	0.109337
1047	Q9XU13	13	Q9XU13_13	sca-1_C13	Q9XU13_13 G5EEK8_13	sca-1_C13 sca-1_C13	Calcium-transporting ATPase OS=Caenorhabditis elegans OX=6239 GN=sca-1 PE=1 SV=1	DANEVC[BTD]K	1.1236	NA	1.1236	NA	NA	0.03	0.269123
435	Q9XU13	209	Q9XU13_209	sca-1_C209	Q9XU13_209 A8WI68_82 G5EEK8_209	sca-1_C209 sca-1_C82 sca-1_C209	Calcium-transporting ATPase OS=Caenorhabditis elegans OX=6239 GN=sca-1 PE=1 SV=1	NC[BTD]LFSGTNVASGK	1.49448	1.5873	1.54089	0.0656369	4.25968	0.0475	0.0139817
316	Q9XU13	346	Q9XU13_346	sca-1_C346	Q9XU13_346 A8WI68_219 G5EEK8_346	sca-1_C346 sca-1_C219 sca-1_C346	Calcium-transporting ATPase OS=Caenorhabditis elegans OX=6239 GN=sca-1 PE=1 SV=1	SLPSVETLGC[BTD]TSVICSDK	1.66667	NA	1.66667	NA	NA	0.23	0.00706228
1194	Q9XU13	475	Q9XU13_475	sca-1_C475	Q9XU13_475 A8WI68_348 G5EEK8_475	sca-1_C475 sca-1_C348 sca-1_C475	Calcium-transporting ATPase OS=Caenorhabditis elegans OX=6239 GN=sca-1 PE=1 SV=1	ELGGVC[BTD]NR	1.04167	NA	1.04167	NA	NA	0.06	0.0647168
1004	Q9XU13	502	Q9XU13_502	sca-1_C502	Q9XU13_502 A8WI68_375 G5EEK8_502	sca-1_C502 sca-1_C375 sca-1_C502	Calcium-transporting ATPase OS=Caenorhabditis elegans OX=6239 GN=sca-1 PE=1 SV=1	SMSAYC[BTD]FPASGGSGAK	1.13948	NA	1.13948	NA	NA	0.095	0.00221997
839	Q9XU13	550	Q9XU13_550	sca-1_C550	Q9XU13_550 A8WI68_423 G5EEK8_550	sca-1_C550 sca-1_C423 sca-1_C550	Calcium-transporting ATPase OS=Caenorhabditis elegans OX=6239 GN=sca-1 PE=1 SV=1	IVDQC[BTD]VQYGTGR	1.08708	1.38889	1.23799	0.213408	17.2383	0.1425	0.0119212
768	Q9XU13	615	Q9XU13_615	sca-1_C615	Q9XU13_615 A8WI68_488 G5EEK8_615	sca-1_C615 sca-1_C488 sca-1_C615	Calcium-transporting ATPase OS=Caenorhabditis elegans OX=6239 GN=sca-1 PE=1 SV=1	AC[BTD]NHAGIR	1.09496	1.47059	1.28278	0.265607	20.7056	0.0591667	0.0731802
105	Q17557	218	Q17557_218	sco-1_C218	Q17557_218	sco-1_C218	SCO (Yeast Suppressor of Cytochrome Oxidase deficiency) homolog OS=Caenorhabditis elegans OX=6239 GN=sco-1 PE=1 SV=1	VKEYC[BTD]SEFSNK	NA	2.12766	2.12766	NA	NA	0.16	0.010913
922	Q18968	462	Q18968_462	scp-1_C462	Q18968_462	scp-1_C462	SREBP Cleavage activating Protein (SCAP) homolog OS=Caenorhabditis elegans OX=6239 GN=scp-1 PE=1 SV=3	NYAPVSC[BTD]PMR	1.19048	NA	1.19048	NA	NA	0.11	0.00701155
811	Q09508	171	Q09508_171	sdha-1_C171	Q09508_171 O44954_164	sdha-1_C171 sdha-2_C164	Succinate dehydrogenase [ubiquinone] flavoprotein subunit, mitochondrial OS=Caenorhabditis elegans OX=6239 GN=sdha-1 PE=2 SV=3	TC[BTD]CVADR	1.21951	1.2987	1.25911	0.0559952	4.44721	0.065	0.114444
1055	Q09508	247	Q09508_247	sdha-1_C247	Q09508_247	sdha-1_C247	Succinate dehydrogenase [ubiquinone] flavoprotein subunit, mitochondrial OS=Caenorhabditis elegans OX=6239 GN=sdha-1 PE=2 SV=3	AFFSC[BTD]TSAHTCTGDGTALTAR	1.07527	1.16279	1.11903	0.0618873	5.53044	0.135	0.0066422
701	Q09508	423	Q09508_423	sdha-1_C423	Q09508_423	sdha-1_C423	Succinate dehydrogenase [ubiquinone] flavoprotein subunit, mitochondrial OS=Caenorhabditis elegans OX=6239 GN=sdha-1 PE=2 SV=3	KGDEVVPGLYAAGEC[BTD]GAHSVHGANR	1.44928	1.19048	1.31988	0.182999	13.8648	0.16	5.01e-06
1379	O44954	468	O44954_468	sdha-2_C468	O44954_468	sdha-2_C468	Succinate dehydrogenase [ubiquinone] flavoprotein subunit, mitochondrial OS=Caenorhabditis elegans OX=6239 GN=sdha-2 PE=1 SV=1	SC[BTD]DNLNGLLHSK	0.917431	NA	0.917431	NA	NA	0.11	0.038707
629	Q09545	257	Q09545_257	sdhb-1_C257	Q09545_257	sdhb-1_C257	Succinate dehydrogenase [ubiquinone] iron-sulfur subunit, mitochondrial OS=Caenorhabditis elegans OX=6239 GN=sdhb-1 PE=2 SV=1	C[BTD]HTIMNCTK	1.5625	1.19048	1.37649	0.263061	19.111	0.08	0.087231	Metal binding
986	Q09545	263	Q09545_263	sdhb-1_C263	Q09545_263	sdhb-1_C263	Succinate dehydrogenase [ubiquinone] iron-sulfur subunit, mitochondrial OS=Caenorhabditis elegans OX=6239 GN=sdhb-1 PE=2 SV=1	CHTIMNC[BTD]TK	1.14943	NA	1.14943	NA	NA	0.13	0.0152365	Metal binding
324	O16689	189	O16689_189	sdz-24_C189	O16689_189	sdz-24_C189	SKN-1 Dependent Zygotic transcript OS=Caenorhabditis elegans OX=6239 GN=sdz-24 PE=1 SV=2	VC[BTD]KPDDQK	1.60664	1.70953	1.65808	0.0727529	4.38777	0.04	0.137669
709	P90780	62	P90780_62	sdz-8_C62	P90780_62	sdz-8_C62	SKN-1 Dependent Zygotic transcript OS=Caenorhabditis elegans OX=6239 GN=sdz-8 PE=1 SV=1	VHVLPLTVTC[BTD]DK	1.31579	NA	1.31579	NA	NA	0.19	0.00343636
985	Q9U2Z1	557	Q9U2Z1_557	sec-23_C557	Q9U2Z1_557	sec-23_C557	Yeast SEC homolog OS=Caenorhabditis elegans OX=6239 GN=sec-23 PE=1 SV=2	VTTTC[BTD]R	1.14943	NA	1.14943	NA	NA	0.13	0.130514
100	Q19371	915	Q19371_915	sec-24.1_C915	Q19371_915	sec-24.1_C915	Yeast SEC homolog OS=Caenorhabditis elegans OX=6239 GN=sec-24.1 PE=1 SV=1	EKC[BTD]SEGAPLGQLILPESLK	NA	2.17391	2.17391	NA	NA	0.09	0.000854593
272	O18239	13	O18239_13	sec-61_C13	O18239_13	sec-61_C13	Yeast SEC homolog OS=Caenorhabditis elegans OX=6239 GN=sec-61 PE=1 SV=1	PFC[BTD]GFVPEVSKPER FC[BTD]GFVPEVSKPER	1.88679	1.60428	1.74554	0.199768	11.4445	0.0383333	0.0497916
943	G5EDF7	213	G5EDF7_213	sek-1_C213	G5EDF7_213	sek-1_C213	Dual specificity mitogen-activated protein kinase kinase sek-1 OS=Caenorhabditis elegans OX=6239 GN=sek-1 PE=1 SV=1	TVQAGC[BTD]K	1.17647	NA	1.17647	NA	NA	0.16	0.1972
1187	Q19317	1736	Q19317_1736	sel-2_C1736	Q19317_1736	sel-2_C1736	Putative neurobeachin homolog OS=Caenorhabditis elegans OX=6239 GN=sel-2 PE=2 SV=3	KQC[BTD]AQVLR	1.04167	NA	1.04167	NA	NA	0.08	0.0695042
1350	Q19317	1829	Q19317_1829	sel-2_C1829	Q19317_1829	sel-2_C1829	Putative neurobeachin homolog OS=Caenorhabditis elegans OX=6239 GN=sel-2 PE=2 SV=3	HSDMC[BTD]AK	0.943396	NA	0.943396	NA	NA	0.12	0.0193949
1120	Q21746	184	Q21746_184	sgt-1_C184	Q21746_184	sgt-1_C184	Small Glutamine-rich Tetratrico repeat protein OS=Caenorhabditis elegans OX=6239 GN=sgt-1 PE=1 SV=1	MGLAYSC[BTD]QNR	NA	1.08696	1.08696	NA	NA	0.11	0.00697613
1105	G5ECU1	134	G5ECU1_134	skr-1_C134	G5ECU1_134	skr-1_C134	Skp1-related protein OS=Caenorhabditis elegans OX=6239 GN=skr-1 PE=1 SV=1	GLLDVTC[BTD]K	1.07527	1.10241	1.08884	0.0191915	1.76256	0.0825	0.0539752
91	G5EC35	3686	G5EC35_3686	sma-1_C3686	G5EC35_3686 G5EBH3_3686 G5EFW3_3789 G5EG97_3603	sma-1_C3686 sma-1_C3686 sma-1_C3789 sma-1_C3603	Beta chain spectrin homolog Sma1 OS=Caenorhabditis elegans OX=6239 GN=sma-1 PE=1 SV=1	KQC[BTD]QQSGGK	1.28205	3.1754	2.22873	1.3388	60.0702	0.135	0.128016
1418	Q9BL68	735	Q9BL68_735	smg-6_C735	Q9BL68_735 Q1T6W7_578	smg-6_C735 smg-6_C578	Suppressor with Morphological effect on Genitalia OS=Caenorhabditis elegans OX=6239 GN=smg-6 PE=1 SV=3	ALAC[BTD]SHPYEVAK	0.862069	NA	0.862069	NA	NA	0.35	0.0333951
75	O62301	772	O62301_772	smg-8_C772	O62301_772 U4PEH8_770 U4PBA4_254	smg-8_C772 smg-8_C770 smg-8_C254	Protein smg-8 OS=Caenorhabditis elegans OX=6239 GN=smg-8 PE=1 SV=3	RPC[BTD]TCR	NA	2.38095	2.38095	NA	NA	0.09	0.428915
1215	Q18167	72	Q18167_72	smz-1_C72	Q18167_72 O02063_72	smz-1_C72 smz-2_C72	Sperm Meiosis PDZ domain containing proteins OS=Caenorhabditis elegans OX=6239 GN=smz-1 PE=1 SV=1	FAAPC[BTD]AK	1.03093	NA	1.03093	NA	NA	0.13	0.190397
542	Q18921	90	Q18921_90	snap-1_C90	Q18921_90	snap-1_C90	SNAP (Soluble NSF Attachment Protein) homolog OS=Caenorhabditis elegans OX=6239 GN=snap-1 PE=1 SV=3	HDCATQYAEAANC[BTD]FR	1.44928	NA	1.44928	NA	NA	0.17	0.0040199
36	Q18786	46	Q18786_46	snr-4_C46	Q18786_46	snr-4_C46	Probable small nuclear ribonucleoprotein Sm D2 OS=Caenorhabditis elegans OX=6239 GN=snr-4 PE=1 SV=1	NNHQVLINC[BTD]R	2.7027	2.77778	2.74024	0.0530861	1.93728	0.08	0.155495
880	Q18786	63	Q18786_63	snr-4_C63	Q18786_63	snr-4_C63	Probable small nuclear ribonucleoprotein Sm D2 OS=Caenorhabditis elegans OX=6239 GN=snr-4 PE=1 SV=1	HC[BTD]NMVLENVK	1.13617	1.30208	1.21912	0.117316	9.62296	0.07325	0.0252428
663	Q9U2G0	1108	Q9U2G0_1108	snrp-200_C1108	Q9U2G0_1108	snrp-200_C1108	Putative U5 small nuclear ribonucleoprotein 200 kDa helicase OS=Caenorhabditis elegans OX=6239 GN=snrp-200 PE=3 SV=1	VLTLC[BTD]K	1.35135	NA	1.35135	NA	NA	0.14	0.154651
1420	Q9U2G0	1239	Q9U2G0_1239	snrp-200_C1239	Q9U2G0_1239	snrp-200_C1239	Putative U5 small nuclear ribonucleoprotein 200 kDa helicase OS=Caenorhabditis elegans OX=6239 GN=snrp-200 PE=3 SV=1	FC[BTD]SDEHVVK	0.877193	0.843897	0.860545	0.0235439	2.73593	0.1325	0.0486896
850	Q9U2G0	1614	Q9U2G0_1614	snrp-200_C1614	Q9U2G0_1614	snrp-200_C1614	Putative U5 small nuclear ribonucleoprotein 200 kDa helicase OS=Caenorhabditis elegans OX=6239 GN=snrp-200 PE=3 SV=1	ESVSC[BTD]GVGFLHEGTAPK	1.23457	NA	1.23457	NA	NA	0.11	0.00472028
1099	Q9U2G0	422	Q9U2G0_422	snrp-200_C422	Q9U2G0_422	snrp-200_C422	Putative U5 small nuclear ribonucleoprotein 200 kDa helicase OS=Caenorhabditis elegans OX=6239 GN=snrp-200 PE=3 SV=1	RC[BTD]ELPDGSYR	1.03093	1.16279	1.09686	0.0932411	8.50074	0.105	0.162177
215	Q17334	114	Q17334_114	sodh-1_C114	Q17334_114	sodh-1_C114	Alcohol dehydrogenase 1 OS=Caenorhabditis elegans OX=6239 GN=sodh-1 PE=2 SV=2	GHEPLC[BTD]HHIQNYGFDR	NA	1.85185	1.85185	NA	NA	0.22	0.3363	Metal binding
413	Q17334	63	Q17334_63	sodh-1_C63	Q17334_63	sodh-1_C63	Alcohol dehydrogenase 1 OS=Caenorhabditis elegans OX=6239 GN=sodh-1 PE=2 SV=2	DMSVC[BTD]PLVGGHEGAGSVVQIGK	1.5625	NA	1.5625	NA	NA	0.15	9.98e-05
13	G4S034	1085	G4S034_1085	spc-1_C1085	G4S034_1085 Q21408_1085	spc-1_C1085 spc-1_C1085	SPeCtrin OS=Caenorhabditis elegans OX=6239 GN=spc-1 PE=1 SV=2	KLEEAC[BTD]K	NA	3.33333	3.33333	NA	NA	0.03	0.0374516
21	G4S034	1911	G4S034_1911	spc-1_C1911	G4S034_1911 Q21408_1916	spc-1_C1911 spc-1_C1916	SPeCtrin OS=Caenorhabditis elegans OX=6239 GN=spc-1 PE=1 SV=2	QRC[BTD]DQLR	NA	3.0303	3.0303	NA	NA	0.32	0.296761
1327	G4S034	973	G4S034_973	spc-1_C973	G4S034_973 Q21408_973	spc-1_C973 spc-1_C973	SPeCtrin OS=Caenorhabditis elegans OX=6239 GN=spc-1 PE=1 SV=2	QASQC[BTD]K	0.961538	NA	0.961538	NA	NA	0.07	0.30192
825	Q9N3T5	611	Q9N3T5_611	spg-7_C611	Q9N3T5_611	spg-7_C611	AFG3-like protein spg-7 OS=Caenorhabditis elegans OX=6239 GN=spg-7 PE=3 SV=2	MC[BTD]MTLGGR	1.25	NA	1.25	NA	NA	0.166667	0.113468
436	Q03563	483	Q03563_483	spk-1_C483	Q03563_483 M1ZJY1_99	spk-1_C483 spk-1_C99	Serine/threonine-protein kinase spk-1 OS=Caenorhabditis elegans OX=6239 GN=spk-1 PE=2 SV=3	SADPNDIGC[BTD]HK	1.38889	1.68813	1.53851	0.211598	13.7535	0.0683333	0.0587094
490	Q9Y194	233	Q9Y194_233	spl-1_C233	Q9Y194_233	spl-1_C233	Sphingosine-1-phosphate lyase OS=Caenorhabditis elegans OX=6239 GN=spl-1 PE=1 SV=1	AHSLGIEHPVILAC[BTD]K	1.31579	1.66667	1.49123	0.248108	16.6378	0.06	0.0047177
1160	Q9Y194	247	Q9Y194_247	spl-1_C247	Q9Y194_247	spl-1_C247	Sphingosine-1-phosphate lyase OS=Caenorhabditis elegans OX=6239 GN=spl-1 PE=1 SV=1	AAHLC[BTD]GMR	1.2077	0.900038	1.05387	0.21755	20.643	0.0879167	0.168877
635	Q9Y194	343	Q9Y194_343	spl-1_C343	Q9Y194_343	spl-1_C343	Sphingosine-1-phosphate lyase OS=Caenorhabditis elegans OX=6239 GN=spl-1 PE=1 SV=1	NPGVTSISC[BTD]DTHK	1.15597	1.5873	1.37164	0.304998	22.2361	0.08	0.00131397
1373	Q4JFH6	103	Q4JFH6_103	spp-10_C103	Q4JFH6_103 Q18276_103	spp-10_C103 spp-10_C103	SaPosin-like Protein family OS=Caenorhabditis elegans OX=6239 GN=spp-10 PE=1 SV=1	NPHAVC[BTD]TR	NA	0.925926	0.925926	NA	NA	0.04	0.0330978
594	Q9XWP6	597	Q9XWP6_597	spr-5_C597	Q9XWP6_597	spr-5_C597	Probable lysine-specific histone demethylase 1 OS=Caenorhabditis elegans OX=6239 GN=spr-5 PE=1 SV=1	AFGNNC[BTD]PR	1.40845	NA	1.40845	NA	NA	0.14	0.0649137
106	Q21338	206	Q21338_206	spt-5_C206	Q21338_206	spt-5_C206	Transcription elongation factor SPT5 OS=Caenorhabditis elegans OX=6239 GN=spt-5 PE=3 SV=3	KC[BTD]LAVEHTNEPFQIK	NA	2.12766	2.12766	NA	NA	0.12	0.00913152
384	Q21338	647	Q21338_647	spt-5_C647	Q21338_647	spt-5_C647	Transcription elongation factor SPT5 OS=Caenorhabditis elegans OX=6239 GN=spt-5 PE=3 SV=3	NGGVLVC[BTD]K	1.5873	NA	1.5873	NA	NA	0.12	0.296343
562	Q21338	766	Q21338_766	spt-5_C766	Q21338_766	spt-5_C766	Transcription elongation factor SPT5 OS=Caenorhabditis elegans OX=6239 GN=spt-5 PE=3 SV=3	VELHTQC[BTD]R	1.20482	1.66667	1.43574	0.326575	22.7461	0.045	0.298952
587	P91079	121	P91079_121	sptl-1_C121	P91079_121	sptl-1_C121	Serine palmitoyltransferase 1 OS=Caenorhabditis elegans OX=6239 GN=sptl-1 PE=3 SV=1	YGVGSC[BTD]GPR	1.21559	1.6129	1.41425	0.280942	19.8651	0.0383333	0.0231511
1025	P91079	379	P91079_379	sptl-1_C379	P91079_379 A0A0K3ARH7_95	sptl-1_C379 sptl-1_C95	Serine palmitoyltransferase 1 OS=Caenorhabditis elegans OX=6239 GN=sptl-1 PE=3 SV=1	FSLQGC[BTD]PESPMK	NA	1.13636	1.13636	NA	NA	0.13	0.0570325
1133	Q20375	516	Q20375_516	sptl-2_C516	Q20375_516	sptl-2_C516	Serine palmitoyltransferase 2 OS=Caenorhabditis elegans OX=6239 GN=sptl-2 PE=3 SV=1	FC[BTD]ISAAHTK	1.07527	NA	1.07527	NA	NA	0.06	0.018353
1185	Q9XVI6	154	Q9XVI6_154	sptl-3_C154	Q9XVI6_154	sptl-3_C154	Serine palmitoyltransferase 3 OS=Caenorhabditis elegans OX=6239 GN=sptl-3 PE=3 SV=2	SGVC[BTD]AEAAAAHIDK	0.806452	1.28205	1.04425	0.3363	32.2049	0.1	0.00916056
1360	Q9XVI6	477	Q9XVI6_477	sptl-3_C477	Q9XVI6_477	sptl-3_C477	Serine palmitoyltransferase 3 OS=Caenorhabditis elegans OX=6239 GN=sptl-3 PE=3 SV=2	FC[BTD]LSADHTK	0.869631	1.0101	0.939866	0.0993273	10.5682	0.0875	0.0362587
60	Q8MXR6	180	Q8MXR6_180	sqd-1_C180	Q8MXR6_180 Q4W5P0_180	sqd-1_C180 sqd-1_C180	Homologous to Drosophila SQD (Squid) protein OS=Caenorhabditis elegans OX=6239 GN=sqd-1 PE=1 SV=1	EC[BTD]DVKK	1.92308	3.0514	2.48724	0.797842	32.0774	0.055	0.305649
1262	G5EDB1	3216	G5EDB1_3216	srap-1_C3216	G5EDB1_3216 G5ECB3_3531 G5ECB4_3531	srap-1_C3216 srap-1_C3531 srap-1_C3531	Serine Rich Adhesion Protein-like OS=Caenorhabditis elegans OX=6239 GN=srap-1 PE=1 SV=1	KC[BTD]FEMK	0.97619	1.03093	1.00356	0.0387052	3.85679	0.0475	0.117377
1206	G5EDB1	684	G5EDB1_684	srap-1_C684	G5EDB1_684 G5ECB3_888 G5ECB4_888	srap-1_C684 srap-1_C888 srap-1_C888	Serine Rich Adhesion Protein-like OS=Caenorhabditis elegans OX=6239 GN=srap-1 PE=1 SV=1	VPTAEIC[BTD]AHR	1.03925	1.02783	1.03354	0.00807684	0.781472	0.0975	0.058904
1178	G5EE56	312	G5EE56_312	src-1_C312	G5EE56_312	src-1_C312	Tyrosine protein-kinase src-1 OS=Caenorhabditis elegans OX=6239 GN=src-1 PE=1 SV=1	QC[BTD]DHPNLVK	1.04895	NA	1.04895	NA	NA	0.15	0.154294
150	G5EE80	118	G5EE80_118	SRP54_C118	G5EE80_118	SRP54_C118	Signal recognition particle 54 kDa protein OS=Caenorhabditis elegans OX=6239 GN=SRP54 PE=1 SV=1	TTTC[BTD]TK	NA	1.96078	1.96078	NA	NA	0.06	0.321824
282	Q20822	47	Q20822_47	srpa-68_C47	Q20822_47	srpa-68_C47	Probable signal recognition particle subunit SRP68 OS=Caenorhabditis elegans OX=6239 GN=srpa-68 PE=3 SV=2	KYC[BTD]AAK	NA	1.72414	1.72414	NA	NA	0.14	0.185406
1074	Q20822	66	Q20822_66	srpa-68_C66	Q20822_66	srpa-68_C66	Probable signal recognition particle subunit SRP68 OS=Caenorhabditis elegans OX=6239 GN=srpa-68 PE=3 SV=2	FTNSHNC[BTD]QK	NA	1.11111	1.11111	NA	NA	0.06	0.00931298
1152	P91240	101	P91240_101	srpa-72_C101	P91240_101	srpa-72_C101	Signal recognition particle subunit SRP72 OS=Caenorhabditis elegans OX=6239 GN=srpa-72 PE=3 SV=2	ELNTC[BTD]DKDDVK	1.06383	NA	1.06383	NA	NA	0.12	0.0253732
63	O45776	106	O45776_106	srw-16_C106	O45776_106	srw-16_C106	Serpentine Receptor, class W OS=Caenorhabditis elegans OX=6239 GN=srw-16 PE=4 SV=2	NTNC[BTD]LR	2.12766	2.77778	2.45272	0.459703	18.7426	0.07	0.279373
355	O16259	183	O16259_183	sti-1_C183	O16259_183	sti-1_C183	Stress-induced-phosphoprotein 1 OS=Caenorhabditis elegans OX=6239 GN=sti-1 PE=1 SV=1	AAC[BTD]LTK	1.11111	2.12766	1.61939	0.718808	44.3877	0.125	0.147363
695	O16259	217	O16259_217	sti-1_C217	O16259_217	sti-1_C217	Stress-induced-phosphoprotein 1 OS=Caenorhabditis elegans OX=6239 GN=sti-1 PE=1 SV=1	AAC[BTD]LVAMR	1.20482	1.44928	1.32705	0.172857	13.0257	0.06	0.011814
339	P53588	123	P53588_123	suca-1_C123	P53588_123	suca-1_C123	Succinate--CoA ligase [ADP-forming] subunit beta, mitochondrial OS=Caenorhabditis elegans OX=6239 GN=suca-1 PE=3 SV=1	KC[BTD]EEVMVCK	NA	1.63934	1.63934	NA	NA	0.13	0.00460109
689	P53588	402	P53588_402	suca-1_C402	P53588_402	suca-1_C402	Succinate--CoA ligase [ADP-forming] subunit beta, mitochondrial OS=Caenorhabditis elegans OX=6239 GN=suca-1 PE=3 SV=1	ILPC[BTD]DNLDEAAK	1.0989	1.5625	1.3307	0.327814	24.6347	0.11	0.0400922
1496	P53589	36	P53589_36	sucg-1_C36	P53589_36	sucg-1_C36	Succinate--CoA ligase [GDP-forming] subunit beta, mitochondrial OS=Caenorhabditis elegans OX=6239 GN=sucg-1 PE=3 SV=1	HGC[BTD]SVQNFVVASNR	0.636943	NA	0.636943	NA	NA	0.13	0.0154115
1279	P53596	150	P53596_150	sucl-1_C150	P53596_150	sucl-1_C150	Succinate--CoA ligase [ADP/GDP-forming] subunit alpha, mitochondrial OS=Caenorhabditis elegans OX=6239 GN=sucl-1 PE=3 SV=1	LVGPNC[BTD]PGIISADQCK	0.952555	1.04311	0.997832	0.0640311	6.41702	0.201667	0.00109088
876	P53596	173	P53596_173	sucl-1_C173	P53596_173 O02642_174	sucl-1_C173 sucl-2_C174	Succinate--CoA ligase [ADP/GDP-forming] subunit alpha, mitochondrial OS=Caenorhabditis elegans OX=6239 GN=sucl-1 PE=3 SV=1	GC[BTD]IGIVSR	1.21951	NA	1.21951	NA	NA	0.04	0.0462654
1014	O02642	174	O02642_174	sucl-2_C174	O02642_174	sucl-2_C174	Succinate--CoA ligase [ADP/GDP-forming] subunit alpha, mitochondrial OS=Caenorhabditis elegans OX=6239 GN=sucl-2 PE=1 SV=1	KGC[BTD]IGIVSR	1.13636	NA	1.13636	NA	NA	0.04	0.155007
58	D5MCR4	188	D5MCR4_188	sup-26_C188	D5MCR4_188 D5MCQ8_83 D5MCQ7_121 D5MCQ1_121 D5MCQ3_147 D5MCQ4_83 D5MCQ6_147 D5MCR5_83 D5MCQ5_147 Q7JMB8_121 Q21900_147 D5MCQ9_147 D5MCQ2_147 D5MCR3_188	sup-26_C188 sup-26_C83 sup-26_C121 sup-26_C121 sup-26_C147 sup-26_C83 sup-26_C147 sup-26_C83 sup-26_C147 sup-26_C121 sup-26_C147 sup-26_C147 sup-26_C147 sup-26_C188	SUPpressor OS=Caenorhabditis elegans OX=6239 GN=sup-26 PE=1 SV=1	ATNNC[BTD]K	NA	2.5	2.5	NA	NA	0.03	0.254105
42	Q9XVS2	102	Q9XVS2_102	sup-46_C102	Q9XVS2_102	sup-46_C102	SUPpressor OS=Caenorhabditis elegans OX=6239 GN=sup-46 PE=1 SV=1	EGAEKC[BTD]VENLQK	NA	2.63889	2.63889	NA	NA	0.155	0.0770767
80	Q9XVS2	187	Q9XVS2_187	sup-46_C187	Q9XVS2_187	sup-46_C187	SUPpressor OS=Caenorhabditis elegans OX=6239 GN=sup-46 PE=1 SV=1	QHNIEPPLC[BTD]ER	NA	2.32558	2.32558	NA	NA	0.13	0.0199867
346	Q21166	600	Q21166_600	sur-5_C600	Q21166_600	sur-5_C600	Acetoacetyl-CoA synthetase OS=Caenorhabditis elegans OX=6239 GN=sur-5 PE=2 SV=1	IPHIADC[BTD]IVAGR	1.31579	1.96078	1.63829	0.45608	27.8388	0.075	0.0501994
833	H8ESF4	187	H8ESF4_187	swsn-1_C187	H8ESF4_187 G5EF87_291 H8ESF3_291	swsn-1_C187 swsn-1_C291 swsn-1_C291	SWI/SNF nucleosome remodeling complex component OS=Caenorhabditis elegans OX=6239 GN=swsn-1 PE=1 SV=1	TQHEC[BTD]VLK	1	1.49254	1.24627	0.348276	27.9455	0.165	0.0185045
1442	G5EFP4	42	G5EFP4_42	sym-1_C42	G5EFP4_42	sym-1_C42	SYM-1 protein OS=Caenorhabditis elegans OX=6239 GN=sym-1 PE=1 SV=1	C[BTD]SGHDGLR	0.806452	NA	0.806452	NA	NA	0.05	0.0693169
1272	Q20024	122	Q20024_122	syx-3_C122	Q20024_122	syx-3_C122	Putative syntaxin-3 OS=Caenorhabditis elegans OX=6239 GN=syx-3 PE=1 SV=3	IPTTAC[BTD]GIMR	1	NA	1	NA	NA	0.09	0.0597021
153	P91408	384	P91408_384	T01B11.2_C384	P91408_384	T01B11.2_C384	Alanine--glyoxylate aminotransferase 2-like OS=Caenorhabditis elegans OX=6239 GN=T01B11.2 PE=3 SV=1	KHEC[BTD]IGDIR	NA	1.96078	1.96078	NA	NA	0.08	0.190799
237	P41847	163	P41847_163	T20B12.7_C163	P41847_163	T20B12.7_C163	Anamorsin homolog OS=Caenorhabditis elegans OX=6239 GN=T20B12.7 PE=3 SV=1	AGGC[BTD]GPDDPNKK	1.75439	1.87708	1.81573	0.0867552	4.77798	0.0475	0.110341	Metal binding
1271	Q17761	288	Q17761_288	T25B9.9_C288	Q17761_288	T25B9.9_C288	6-phosphogluconate dehydrogenase, decarboxylating OS=Caenorhabditis elegans OX=6239 GN=T25B9.9 PE=3 SV=2	C[BTD]LSALKDER	1	NA	1	NA	NA	0.04	0.00598147
341	Q17761	412	Q17761_412	T25B9.9_C412	Q17761_412	T25B9.9_C412	6-phosphogluconate dehydrogenase, decarboxylating OS=Caenorhabditis elegans OX=6239 GN=T25B9.9 PE=3 SV=2	VVVC[BTD]AAVR	NA	1.63934	1.63934	NA	NA	0.03	0.0204314
1258	P90795	248	P90795_248	T25G3.4_C248	P90795_248	T25G3.4_C248	Probable glycerol-3-phosphate dehydrogenase, mitochondrial OS=Caenorhabditis elegans OX=6239 GN=T25G3.4 PE=3 SV=2	HGAAC[BTD]ANHVR	1.00952	NA	1.00952	NA	NA	0.09	0.0665112
128	Q965T4	219	Q965T4_219	taco-1_C219	Q965T4_219	taco-1_C219	Translational Activator of Cytochrome c Oxidase OS=Caenorhabditis elegans OX=6239 GN=taco-1 PE=1 SV=1	KFELIC[BTD]DAK	2.04082	NA	2.04082	NA	NA	0.16	0.0199212
212	Q965T4	253	Q965T4_253	taco-1_C253	Q965T4_253	taco-1_C253	Translational Activator of Cytochrome c Oxidase OS=Caenorhabditis elegans OX=6239 GN=taco-1 PE=1 SV=1	PVHPIDC[BTD]PEAEEPK	1.85185	NA	1.85185	NA	NA	0.12	0.198625
416	Q22508	14	Q22508_14	tag-18_C14	Q22508_14	tag-18_C14	Uncharacterized protein OS=Caenorhabditis elegans OX=6239 GN=tag-18 PE=1 SV=1	HPGC[BTD]LPR	NA	1.5625	1.5625	NA	NA	0.05	0.126564
819	O16454	359	O16454_359	tag-196_C359	O16454_359	tag-196_C359	Uncharacterized protein OS=Caenorhabditis elegans OX=6239 GN=tag-196 PE=1 SV=2	GETC[BTD]HLVR	1.03093	1.47059	1.25076	0.310887	24.8559	0.045	0.0939675
1424	O18221	30	O18221_30	tag-273_C30	O18221_30 Q86CZ7_315 A0A061AE99_315 H2L2L1_315 A0A061AD47_323	tag-273_C30 tag-273_C315 tag-273_C315 tag-273_C315 tag-273_C323	Uncharacterized protein OS=Caenorhabditis elegans OX=6239 GN=tag-273 PE=1 SV=3	KGDFESSC[BTD]K	1.02041	0.671141	0.845775	0.246969	29.2004	0.24	0.00773656
101	O18221	392	O18221_392	tag-273_C392	O18221_392 Q86CZ7_677 A0A061AE99_677 H2L2L1_710 A0A061AD47_685	tag-273_C392 tag-273_C677 tag-273_C677 tag-273_C710 tag-273_C685	Uncharacterized protein OS=Caenorhabditis elegans OX=6239 GN=tag-273 PE=1 SV=3	AELEALKC[BTD]AAK	1.38889	2.94118	2.16503	1.09763	50.6982	0.06	0.00119313
516	Q93559	52	Q93559_52	tag-353_C52	Q93559_52	tag-353_C52	Uncharacterized protein OS=Caenorhabditis elegans OX=6239 GN=tag-353 PE=1 SV=2	NC[BTD]LNNHPEVVTQR	NA	1.47059	1.47059	NA	NA	0.15	0.00638194
1335	O01969	25	O01969_25	tag-96_C25	O01969_25	tag-96_C25	Uncharacterized protein OS=Caenorhabditis elegans OX=6239 GN=tag-96 PE=1 SV=3	VTC[BTD]PGR	1.11735	0.8	0.958677	0.224403	23.4075	0.085	0.148334
441	P52709	194	P52709_194	tars-1_C194	P52709_194 Q86D21_153	tars-1_C194 tars-1_C153	Threonine--tRNA ligase, cytoplasmic OS=Caenorhabditis elegans OX=6239 GN=tars-1 PE=3 SV=1	TIC[BTD]PDDFPK	NA	1.53846	1.53846	NA	NA	0.12	0.0373596
1492	P52709	466	P52709_466	tars-1_C466	P52709_466 Q86D21_425	tars-1_C466 tars-1_C425	Threonine--tRNA ligase, cytoplasmic OS=Caenorhabditis elegans OX=6239 GN=tars-1 PE=3 SV=1	FQQDDAHIFC[BTD]R	0.657895	NA	0.657895	NA	NA	0.13	0.15385
65	Q0G819	178	Q0G819_178	tax-6_C178	Q0G819_178	tax-6_C178	Serine/threonine-protein phosphatase 2B catalytic subunit OS=Caenorhabditis elegans OX=6239 GN=tax-6 PE=1 SV=2	GNHEC[BTD]R	NA	2.43902	2.43902	NA	NA	0.17	0.16429
809	G5EDD4	293	G5EDD4_293	tba-4_C293	G5EDD4_293 Q17409_293 H2L2E8_298 O18688_293	tba-4_C293 tba-1_C293 tba-1_C298 tba-1_C293	Tubulin alpha chain OS=Caenorhabditis elegans OX=6239 GN=tba-4 PE=1 SV=1	AYHEALSVNDITNSC[BTD]FEPANQMVK	1.45693	1.06383	1.26038	0.277961	22.0538	0.075	2.15e-06
206	P52275	12	P52275_12	tbb-2_C12	P52275_12 O17921_12	tbb-2_C12 tbb-1_C12	Tubulin beta-2 chain OS=Caenorhabditis elegans OX=6239 GN=tbb-2 PE=1 SV=1	EIVHVQAGQC[BTD]GNQIGSK IVHVQAGQC[BTD]GNQIGSK	1.60622	2.13513	1.87068	0.373991	19.9923	0.0638889	0.0254739
145	A0A164D380	106	A0A164D380_106	tbc-14_C106	A0A164D380_106 A0A168H1X0_106	tbc-14_C106 tbc-14_C106	TBC (Tre-2/Bub2/Cdc16) domain family OS=Caenorhabditis elegans OX=6239 GN=tbc-14 PE=1 SV=1	QKC[BTD]GAR	NA	2	2	NA	NA	0.15	0.361172
1165	P34475	252	P34475_252	tbg-1_C252	P34475_252	tbg-1_C252	Tubulin gamma chain OS=Caenorhabditis elegans OX=6239 GN=tbg-1 PE=2 SV=1	FNSAMC[BTD]PSIR	1.05263	NA	1.05263	NA	NA	0.05	0.107891
342	Q93573	181	Q93573_181	tct-1_C181	Q93573_181	tct-1_C181	Translationally-controlled tumor protein homolog OS=Caenorhabditis elegans OX=6239 GN=tct-1 PE=1 SV=1	EAIIEEKC[BTD]	NA	1.63934	1.63934	NA	NA	0.1	0.141577
168	Q93573	81	Q93573_81	tct-1_C81	Q93573_81	tct-1_C81	Translationally-controlled tumor protein homolog OS=Caenorhabditis elegans OX=6239 GN=tct-1 PE=1 SV=1	LVEMNC[BTD]YEDASMFK	1.92308	NA	1.92308	NA	NA	0.16	2.86e-05
1312	O44985	1173	O44985_1173	teg-4_C1173	O44985_1173	teg-4_C1173	Tumorous Enhancer of Glp-1(Gf) OS=Caenorhabditis elegans OX=6239 GN=teg-4 PE=1 SV=1	SYYAPC[BTD]K	0.970874	NA	0.970874	NA	NA	0.08	0.14502
241	O44985	270	O44985_270	teg-4_C270	O44985_270	teg-4_C270	Tumorous Enhancer of Glp-1(Gf) OS=Caenorhabditis elegans OX=6239 GN=teg-4 PE=1 SV=1	NLGDQPDIRC[BTD]PIPR	NA	1.80124	1.80124	NA	NA	0.14	0.023887
279	O44985	984	O44985_984	teg-4_C984	O44985_984	teg-4_C984	Tumorous Enhancer of Glp-1(Gf) OS=Caenorhabditis elegans OX=6239 GN=teg-4 PE=1 SV=1	LLAKC[BTD]ENK	1.33333	2.12766	1.7305	0.561673	32.4574	0.105	0.0685224
422	O44477	9	O44477_9	timm-17B.1_C9	O44477_9	timm-17B.1_C9	Probable mitochondrial import inner membrane translocase subunit tim-17B.1 OS=Caenorhabditis elegans OX=6239 GN=timm-17B.1 PE=3 SV=1	EPC[BTD]PYR	1.23457	1.88679	1.56068	0.461192	29.5507	0.0316667	0.297687
829	Q9Y0V6	29	Q9Y0V6_29	tin-10_C29	Q9Y0V6_29	tin-10_C29	Mitochondrial import inner membrane translocase subunit Tim10 OS=Caenorhabditis elegans OX=6239 GN=tin-10 PE=3 SV=1	MTNSC[BTD]QAK	NA	1.25	1.25	NA	NA	0.11	0.0671478	Disulfide bond
690	O17759	27	O17759_27	tkt-1_C27	O17759_27	tkt-1_C27	TransKeTolase homolog OS=Caenorhabditis elegans OX=6239 GN=tkt-1 PE=1 SV=1	ISSIEMTC[BTD]ASK	1.15597	1.50452	1.33025	0.246466	18.5278	0.0616667	0.00329106
412	Q93565	217	Q93565_217	tli-1_C217	Q93565_217	tli-1_C217	ToLlIp homolog OS=Caenorhabditis elegans OX=6239 GN=tli-1 PE=1 SV=2	EVIKC[BTD]ILEER	1.5625	NA	1.5625	NA	NA	0.21	0.324594
1433	G5EGK1	330	G5EGK1_330	tln-1_C330	G5EGK1_330 Q95XN3_330	tln-1_C330 tln-1_C330	Talin OS=Caenorhabditis elegans OX=6239 GN=tln-1 PE=1 SV=1	YVHLC[BTD]R	NA	0.833333	0.833333	NA	NA	0.17	0.311521
1392	Q20334	119	Q20334_119	tni-1_C119	Q20334_119	tni-1_C119	Troponin I 1 OS=Caenorhabditis elegans OX=6239 GN=tni-1 PE=2 SV=1	LC[BTD]NLEEEK	NA	0.900901	0.900901	NA	NA	0.13	0.105734
513	Q7Z071	124	Q7Z071_124	tnt-2_C124	Q7Z071_124 Q7Z072_228	tnt-2_C124 tnt-2_C228	TropoNin T OS=Caenorhabditis elegans OX=6239 GN=tnt-2 PE=1 SV=1	AFLNVVC[BTD]K	1.47059	NA	1.47059	NA	NA	0.02	0.019255
868	Q09293	228	Q09293_228	tofu-6_C228	Q09293_228	tofu-6_C228	Embryonic developmental protein tofu-6 OS=Caenorhabditis elegans OX=6239 GN=tofu-6 PE=2 SV=2	AKC[BTD]FQLPK	1.23457	1.20482	1.21969	0.0210355	1.72465	0.26	0.0218239
340	Q23670	1263	Q23670_1263	top-2_C1263	Q23670_1263	top-2_C1263	DNA topoisomerase 2 top-2 OS=Caenorhabditis elegans OX=6239 GN=top-2 PE=1 SV=2	KNVC[BTD]TEVLPSK	NA	1.63934	1.63934	NA	NA	0.1	0.0124141
975	Q10657	125	Q10657_125	tpi-1_C125	Q10657_125	tpi-1_C125	Triosephosphate isomerase OS=Caenorhabditis elegans OX=6239 GN=tpi-1 PE=1 SV=2	VVFC[BTD]IGEK	NA	1.16279	1.16279	NA	NA	0.21	0.0323048
510	Q10657	65	Q10657_65	tpi-1_C65	Q10657_65	tpi-1_C65	Triosephosphate isomerase OS=Caenorhabditis elegans OX=6239 GN=tpi-1 PE=1 SV=2	AGVLVAAQNC[BTD]YK	1.47059	NA	1.47059	NA	NA	0.11	0.000706938
1156	Q95XS1	77	Q95XS1_77	trap-3_C77	Q95XS1_77	trap-3_C77	TRanslocon-Associated Protein OS=Caenorhabditis elegans OX=6239 GN=trap-3 PE=1 SV=1	NQKC[BTD]LLK	1.13636	0.990099	1.06323	0.103425	9.72739	0.17	0.181687
472	Q9U238	19	Q9U238_19	trap-4_C19	Q9U238_19	trap-4_C19	TRanslocon-Associated Protein OS=Caenorhabditis elegans OX=6239 GN=trap-4 PE=1 SV=1	AKC[BTD]ESPK	1.50452	NA	1.50452	NA	NA	0.115	0.189869
636	Q9U238	50	Q9U238_50	trap-4_C50	Q9U238_50	trap-4_C50	TRanslocon-Associated Protein OS=Caenorhabditis elegans OX=6239 GN=trap-4 PE=1 SV=1	TLQC[BTD]SNNPK	1.36986	NA	1.36986	NA	NA	0.1	0.126514
933	P41842	507	P41842_507	trd-1_C507	P41842_507	trd-1_C507	Tetratricopeptide repeat-containing protein trd-1 OS=Caenorhabditis elegans OX=6239 GN=trd-1 PE=2 SV=2	ESTQC[BTD]YHR	1.08696	1.29081	1.18888	0.144143	12.1243	0.08	0.173389
580	Q9NA75	123	Q9NA75_123	tric-1B.1_C123	Q9NA75_123	tric-1B.1_C123	Trimeric intracellular cation channel type 1B.1 OS=Caenorhabditis elegans OX=6239 GN=tric-1B.1 PE=1 SV=2	ITPVKC[BTD]VLAVMK	1.18601	1.66667	1.42634	0.339876	23.8286	0.153333	0.0177858
1309	G5EDK1	40	G5EDK1_40	trip-4_C40	G5EDK1_40	trip-4_C40	ASC-1 OS=Caenorhabditis elegans OX=6239 GN=trip-4 PE=1 SV=1	HECLC[BTD]QAR	0.970874	NA	0.970874	NA	NA	0.11	0.0483818
1130	Q23270	423	Q23270_423	trm-1_C423	Q23270_423	trm-1_C423	tRNA (guanine(26)-N(2))-dimethyltransferase OS=Caenorhabditis elegans OX=6239 GN=trm-1 PE=1 SV=1	VSGSHC[BTD]NPR	1.07527	NA	1.07527	NA	NA	0.11	0.00382662
1458	Q9N5L0	539	Q9N5L0_539	trm-2a_C539	Q9N5L0_539 A0A0K3AVN7_221 A0A0K3AXZ0_70	trm-2a_C539 trm-2a_C221 trm-2a_C70	TRna (tRNA) Methyltransferase homolog OS=Caenorhabditis elegans OX=6239 GN=trm-2a PE=1 SV=2	VILAC[BTD]R	0.787402	NA	0.787402	NA	NA	0.32	0.15655
1142	Q9BL51	531	Q9BL51_531	trpp-10_C531	Q9BL51_531 B1V899_487	trpp-10_C531 trpp-10_C487	TRansport Protein Particle OS=Caenorhabditis elegans OX=6239 GN=trpp-10 PE=1 SV=7	SSNSKC[BTD]PLQK	1.07527	NA	1.07527	NA	NA	0.1	0.220418
1195	A0A131MBH5	694	A0A131MBH5_694	trpp-11_C694	A0A131MBH5_694 A0A131MBP2_158 A0A131MD37_965	trpp-11_C694 trpp-11_C158 trpp-11_C965	TRansport Protein Particle OS=Caenorhabditis elegans OX=6239 GN=trpp-11 PE=1 SV=1	SVAPLC[BTD]R	1.04167	NA	1.04167	NA	NA	0.09	0.161551
616	Q9BI63	588	Q9BI63_588	trpp-8_C588	Q9BI63_588 H2L043_586	trpp-8_C588 trpp-8_C586	TRansport Protein Particle OS=Caenorhabditis elegans OX=6239 GN=trpp-8 PE=1 SV=2	LVAVC[BTD]PK	NA	1.38889	1.38889	NA	NA	0.06	0.16832
430	Q20819	44	Q20819_44	tsfm-1_C44	Q20819_44	tsfm-1_C44	Elongation factor Ts, mitochondrial OS=Caenorhabditis elegans OX=6239 GN=tsfm-1 PE=2 SV=1	TGYSYVNC[BTD]R	1.51515	1.5749	1.54503	0.0422491	2.73452	0.0675	0.0430266
955	Q19328	436	Q19328_436	tsn-1_C436	Q19328_436	tsn-1_C436	Tudor Staphylococcal Nuclease homolog OS=Caenorhabditis elegans OX=6239 GN=tsn-1 PE=1 SV=1	TC[BTD]ATIK	1.04167	1.30725	1.17446	0.187793	15.9897	0.1075	0.135344
533	Q19328	747	Q19328_747	tsn-1_C747	Q19328_747	tsn-1_C747	Tudor Staphylococcal Nuclease homolog OS=Caenorhabditis elegans OX=6239 GN=tsn-1 PE=1 SV=1	RGDLC[BTD]VAK GDLC[BTD]VAK	1.06026	1.85057	1.45541	0.558835	38.3971	0.0906667	0.231682
723	Q19328	760	Q19328_760	tsn-1_C760	Q19328_760	tsn-1_C760	Tudor Staphylococcal Nuclease homolog OS=Caenorhabditis elegans OX=6239 GN=tsn-1 PE=1 SV=1	C[BTD]KVESVR	0.917431	1.70179	1.30961	0.554626	42.3505	0.038	0.131502
599	Q20683	73	Q20683_73	ttc-36_C73	Q20683_73	ttc-36_C73	Tetratricopeptide repeat protein 36 OS=Caenorhabditis elegans OX=6239 GN=ttc-36 PE=3 SV=1	ALEVC[BTD]PK	1.21951	1.5873	1.40341	0.260066	18.5311	0.05	0.118396
78	Q09974	156	Q09974_156	ttc-4_C156	Q09974_156	ttc-4_C156	TeTratriCopeptide repeat domain protein related OS=Caenorhabditis elegans OX=6239 GN=ttc-4 PE=1 SV=2	SAIKDC[BTD]SMGR	NA	2.33062	2.33062	NA	NA	0.305	0.226148
1177	Q09974	267	Q09974_267	ttc-4_C267	Q09974_267	ttc-4_C267	TeTratriCopeptide repeat domain protein related OS=Caenorhabditis elegans OX=6239 GN=ttc-4 PE=1 SV=2	NLNLC[BTD]PR	1.0989	1	1.04945	0.0699336	6.66383	0.16	0.109227
759	Q09512	96	Q09512_96	ttll-12_C96	Q09512_96	ttll-12_C96	Tubulin--tyrosine ligase-like protein 12 OS=Caenorhabditis elegans OX=6239 GN=ttll-12 PE=4 SV=1	KC[BTD]VESTEGLVER	1.29223	NA	1.29223	NA	NA	0.123333	0.00687118
1290	G4SLH0	17418	G4SLH0_17418	ttn-1_C17418	G4SLH0_17418 A0A2I2LDX0_6699 A0A2I2LG61_6714 A0A2I2LDV8_6699 A0A2I2LG13_13603 A0A2I2LDW1_6714 A0A2I2LDV7_14029	ttn-1_C17418 ttn-1_C6699 ttn-1_C6714 ttn-1_C6699 ttn-1_C13603 ttn-1_C6714 ttn-1_C14029	Titin homolog OS=Caenorhabditis elegans OX=6239 GN=ttn-1 PE=1 SV=2	LVC[BTD]HAVQSQDTGK	0.990099	NA	0.990099	NA	NA	0.33	1.44e-05
1024	G4SLH0	18460	G4SLH0_18460	ttn-1_C18460	G4SLH0_18460 A0A2I2LDX0_7741 A0A2I2LG61_7756 A0A2I2LDV8_7741 A0A2I2LG13_14645 A0A2I2LDW1_7756 A0A2I2LDV7_15071	ttn-1_C18460 ttn-1_C7741 ttn-1_C7756 ttn-1_C7741 ttn-1_C14645 ttn-1_C7756 ttn-1_C15071	Titin homolog OS=Caenorhabditis elegans OX=6239 GN=ttn-1 PE=1 SV=2	ASFSGTPAPAC[BTD]R	NA	1.13636	1.13636	NA	NA	0.17	0.299724
439	Q22192	32	Q22192_32	ttr-14_C32	Q22192_32	ttr-14_C32	TransThyretin-Related family domain OS=Caenorhabditis elegans OX=6239 GN=ttr-14 PE=1 SV=1	GIVNC[BTD]R	NA	1.53846	1.53846	NA	NA	0.08	0.280343
823	P55955	32	P55955_32	ttr-16_C32	P55955_32	ttr-16_C32	Transthyretin-like protein 16 OS=Caenorhabditis elegans OX=6239 GN=ttr-16 PE=1 SV=2	GVAVC[BTD]NK	1.25	NA	1.25	NA	NA	0.13	0.344429
660	Q9XWL1	32	Q9XWL1_32	ttr-17_C32	Q9XWL1_32	ttr-17_C32	TransThyretin-Related family domain OS=Caenorhabditis elegans OX=6239 GN=ttr-17 PE=1 SV=1	GIAVC[BTD]NK	1.35135	NA	1.35135	NA	NA	0.1	0.354573
1023	Q9XWL1	89	Q9XWL1_89	ttr-17_C89	Q9XWL1_89	ttr-17_C89	TransThyretin-Related family domain OS=Caenorhabditis elegans OX=6239 GN=ttr-17 PE=1 SV=1	IHHSC[BTD]NTKPGCER	NA	1.13636	1.13636	NA	NA	0.04	0.181791
129	Q17473	34	Q17473_34	ttr-18_C34	Q17473_34	ttr-18_C34	TransThyretin-Related family domain OS=Caenorhabditis elegans OX=6239 GN=ttr-18 PE=1 SV=1	VTC[BTD]NGQPAENIK	NA	2.04082	2.04082	NA	NA	0.05	0.0171735
267	P34500	35	P34500_35	ttr-2_C35	P34500_35	ttr-2_C35	Transthyretin-like protein 2 OS=Caenorhabditis elegans OX=6239 GN=ttr-2 PE=1 SV=1	LVC[BTD]EGKPASGVK VC[BTD]EGKPASGVK	1.19301	2.31438	1.75369	0.79293	45.2149	0.08875	0.039685
807	Q9XXQ6	92	Q9XXQ6_92	ttr-25_C92	Q9XXQ6_92 F3Y5P3_34	ttr-25_C92 ttr-25_C34	TransThyretin-Related family domain OS=Caenorhabditis elegans OX=6239 GN=ttr-25 PE=1 SV=1	C[BTD]NHVGLCPK	NA	1.26582	1.26582	NA	NA	0.08	0.0197663
1511	A3FPK9	26	A3FPK9_26	ttr-34_C26	A3FPK9_26	ttr-34_C26	TransThyretin-Related family domain OS=Caenorhabditis elegans OX=6239 GN=ttr-34 PE=1 SV=1	ATIHC[BTD]GFQK	0.568182	NA	0.568182	NA	NA	0.08	0.0276674
1179	Q23378	41	Q23378_41	ttr-48_C41	Q23378_41	ttr-48_C41	TransThyretin-Related family domain OS=Caenorhabditis elegans OX=6239 GN=ttr-48 PE=1 SV=1	GQLYC[BTD]GK	0.946678	1.14943	1.04805	0.143364	13.6791	0.0983333	0.221734
1356	O62289	31	O62289_31	ttr-51_C31	O62289_31 Q45EK1_31	ttr-51_C31 ttr-36_C31	TransThyretin-Related family domain OS=Caenorhabditis elegans OX=6239 GN=ttr-51 PE=1 SV=2	LMC[BTD]GSK	0.943396	NA	0.943396	NA	NA	0.08	0.245006
1059	H2KYJ2	39	H2KYJ2_39	ttr-59_C39	H2KYJ2_39	ttr-59_C39	TransThyretin-Related family domain OS=Caenorhabditis elegans OX=6239 GN=ttr-59 PE=1 SV=1	LTC[BTD]NGEPAAHVR	1	1.23457	1.11728	0.165865	14.8453	0.055	0.0131144
71	Q95Y93	31	Q95Y93_31	ttr-8_C31	Q95Y93_31	ttr-8_C31	TransThyretin-Related family domain OS=Caenorhabditis elegans OX=6239 GN=ttr-8 PE=1 SV=1	GQLIC[BTD]EDKPAVGVK	1.72414	3.125	2.42457	0.990559	40.8551	0.065	0.00280349
889	Q19420	166	Q19420_166	ttx-7_C166	Q19420_166	ttx-7_C166	Inositol monophosphatase ttx-7 OS=Caenorhabditis elegans OX=6239 GN=ttx-7 PE=1 SV=3	GVLC[BTD]QSLGLHNR	NA	1.20969	1.20969	NA	NA	0.19	0.0177387
1377	Q9NA78	65	Q9NA78_65	txdc-12.1_C65	Q9NA78_65	txdc-12.1_C65	ThioredoXin Domain Containing protein homolog OS=Caenorhabditis elegans OX=6239 GN=txdc-12.1 PE=1 SV=1	SWC[BTD]HACK	0.917431	NA	0.917431	NA	NA	0.03	0.325165
1145	Q9NA78	68	Q9NA78_68	txdc-12.1_C68	Q9NA78_68	txdc-12.1_C68	ThioredoXin Domain Containing protein homolog OS=Caenorhabditis elegans OX=6239 GN=txdc-12.1 PE=1 SV=1	SWCHAC[BTD]K	1.02315	1.1236	1.07337	0.0710285	6.61733	0.0625	0.0454234
1209	O01497	509	O01497_509	tyr-4_C509	O01497_509	tyr-4_C509	TYRosinase OS=Caenorhabditis elegans OX=6239 GN=tyr-4 PE=1 SV=1	HTQC[BTD]SSWSR	1.03093	NA	1.03093	NA	NA	0.17	0.0977305
593	Q9U2U0	172	Q9U2U0_172	uaf-2_C172	Q9U2U0_172	uaf-2_C172	U2AF splicing factor OS=Caenorhabditis elegans OX=6239 GN=uaf-2 PE=1 SV=1	QHEVTTC[BTD]SK	1.40845	NA	1.40845	NA	NA	0.12	0.013732
198	Q27481	314	Q27481_314	uba-1_C314	Q27481_314 C1P636_313 Q3S1J5_229	uba-1_C314 uba-1_C313 uba-1_C229	UBA (Human ubiquitin) related OS=Caenorhabditis elegans OX=6239 GN=uba-1 PE=1 SV=1	GLTEINGC[BTD]EPLK	NA	1.88679	1.88679	NA	NA	0.13	0.00219679
420	Q27481	493	Q27481_493	uba-1_C493	Q27481_493 C1P636_492 Q3S1J5_408	uba-1_C493 uba-1_C492 uba-1_C408	UBA (Human ubiquitin) related OS=Caenorhabditis elegans OX=6239 GN=uba-1 PE=1 SV=1	LSETDC[BTD]QPR	NA	1.5625	1.5625	NA	NA	0.14	0.0229646
49	Q27481	580	Q27481_580	uba-1_C580	Q27481_580 C1P636_579 Q3S1J5_495	uba-1_C580 uba-1_C579 uba-1_C495	UBA (Human ubiquitin) related OS=Caenorhabditis elegans OX=6239 GN=uba-1 PE=1 SV=1	KSEC[BTD]AAR	1.69492	3.45238	2.57365	1.24272	48.2862	0.05	0.123433
358	Q27481	681	Q27481_681	uba-1_C681	Q27481_681 C1P636_680 Q3S1J5_596	uba-1_C681 uba-1_C680 uba-1_C596	UBA (Human ubiquitin) related OS=Caenorhabditis elegans OX=6239 GN=uba-1 PE=1 SV=1	EIPVC[BTD]TLK	1.19048	2.04082	1.61565	0.601281	37.2161	0.025	0.0984324	Active site
81	Q27481	756	Q27481_756	uba-1_C756	Q27481_756 C1P636_755 Q3S1J5_671	uba-1_C756 uba-1_C755 uba-1_C671	UBA (Human ubiquitin) related OS=Caenorhabditis elegans OX=6239 GN=uba-1 PE=1 SV=1	PSSAEDC[BTD]IR	NA	2.32558	2.32558	NA	NA	0.06	0.00232646
296	Q21633	17	Q21633_17	ubc-18_C17	Q21633_17	ubc-18_C17	UBiquitin Conjugating enzyme OS=Caenorhabditis elegans OX=6239 GN=ubc-18 PE=1 SV=2	ELGDLKNC[BTD]GVK	0.840336	2.5641	1.70222	1.21889	71.6058	0.165	0.0730594
116	Q9TZ69	13	Q9TZ69_13	ubc-20_C13	Q9TZ69_13	ubc-20_C13	UBiquitin Conjugating enzyme OS=Caenorhabditis elegans OX=6239 GN=ubc-20 PE=1 SV=1	LQREC[BTD]K	NA	2.08333	2.08333	NA	NA	0.11	0.293899
427	P34477	157	P34477_157	ubc-7_C157	P34477_157	ubc-7_C157	Probable ubiquitin-conjugating enzyme E2 7 OS=Caenorhabditis elegans OX=6239 GN=ubc-7 PE=1 SV=1	VAQC[BTD]VR	1.02041	2.08424	1.55232	0.752241	48.4591	0.04	0.256705
121	Q09444	124	Q09444_124	ubh-4_C124	Q09444_124	ubh-4_C124	Probable ubiquitin carboxyl-terminal hydrolase ubh-4 OS=Caenorhabditis elegans OX=6239 GN=ubh-4 PE=3 SV=2	GHC[BTD]LSNSEEIR	1.34454	2.77778	2.06116	1.01345	49.1691	0.105833	0.0080753
722	P37165	115	P37165_115	ubl-1_C115	P37165_115	ubl-1_C115	Ubiquitin-like protein 1-40S ribosomal protein S27a OS=Caenorhabditis elegans OX=6239 GN=ubl-1 PE=1 SV=2	EC[BTD]QQPSCGGGVFMAQHANR	1.05263	1.56863	1.31063	0.364864	27.8388	0.0825	1.42e-06
601	P37165	120	P37165_120	ubl-1_C120	P37165_120	ubl-1_C120	Ubiquitin-like protein 1-40S ribosomal protein S27a OS=Caenorhabditis elegans OX=6239 GN=ubl-1 PE=1 SV=2	ECQQPSC[BTD]GGGVFMAQHANR	1.40171	NA	1.40171	NA	NA	0.0966667	1.66e-05
1068	P37165	138	P37165_138	ubl-1_C138	P37165_138	ubl-1_C138	Ubiquitin-like protein 1-40S ribosomal protein S27a OS=Caenorhabditis elegans OX=6239 GN=ubl-1 PE=1 SV=2	C[BTD]HDTLVVDTATAAATSGEK	1.11111	NA	1.11111	NA	NA	0.08	3.61e-06
1307	P49632	115	P49632_115	ubq-2_C115	P49632_115	ubq-2_C115	Ubiquitin-60S ribosomal protein L40 OS=Caenorhabditis elegans OX=6239 GN=ubq-2 PE=3 SV=2	C[BTD]GHSSELR KC[BTD]GHSSELR	0.803839	1.14051	0.972172	0.238059	24.4873	0.0805	0.0555125
343	A0A0S4XR36	2602	A0A0S4XR36_2602	ubr-4_C2602	A0A0S4XR36_2602 O01808_2595	ubr-4_C2602 ubr-4_C2595	UBR E3 ubiquitin ligase homolog OS=Caenorhabditis elegans OX=6239 GN=ubr-4 PE=1 SV=1	QNQC[BTD]ILVK	NA	1.63934	1.63934	NA	NA	0.09	0.200524
1171	Q8WTJ4	189	Q8WTJ4_189	ubxn-6_C189	Q8WTJ4_189	ubxn-6_C189	UBX-containing protein in Nematodes OS=Caenorhabditis elegans OX=6239 GN=ubxn-6 PE=1 SV=2	YC[BTD]QNILEHPGEDK	NA	1.05263	1.05263	NA	NA	0.11	0.0568687
1069	Q03598	115	Q03598_115	ufc-1_C115	Q03598_115	ufc-1_C115	Ubiquitin-fold modifier-conjugating enzyme 1 OS=Caenorhabditis elegans OX=6239 GN=ufc-1 PE=1 SV=1	IC[BTD]LSEHFK	1.11111	NA	1.11111	NA	NA	0.06	0.00779947	Active site
1232	Q03598	15	Q03598_15	ufc-1_C15	Q03598_15	ufc-1_C15	Ubiquitin-fold modifier-conjugating enzyme 1 OS=Caenorhabditis elegans OX=6239 GN=ufc-1 PE=1 SV=1	AIPLC[BTD]K	1.02041	NA	1.02041	NA	NA	0.04	0.291507
995	Q09349	130	Q09349_130	ufd-2_C130	Q09349_130 Q6BEV4_130 Q95QB5_134	ufd-2_C130 ufd-2_C130 ufd-2_C134	Probable ubiquitin conjugation factor E4 OS=Caenorhabditis elegans OX=6239 GN=ufd-2 PE=3 SV=1	SGTSNC[BTD]YK	NA	1.14943	1.14943	NA	NA	0.11	0.164002
508	Q17750	516	Q17750_516	ufl-1_C516	Q17750_516	ufl-1_C516	E3 UFM1-protein ligase 1 homolog OS=Caenorhabditis elegans OX=6239 GN=ufl-1 PE=3 SV=1	SLSAIGDKC[BTD]R	1.47059	NA	1.47059	NA	NA	0.28	0.0363908
984	Q9GPA0	825	Q9GPA0_825	uggt-1_C825	Q9GPA0_825	uggt-1_C825	UDP-Glucose Glycoprotein glucosylTransferase OS=Caenorhabditis elegans OX=6239 GN=uggt-1 PE=1 SV=1	KLDC[BTD]ER	1.14943	NA	1.14943	NA	NA	0.1	0.0675209
1451	X5M5P2	100	X5M5P2_100	ule-1_C100	X5M5P2_100 O01780_201	ule-1_C100 ule-1_C201	Uterine Lumin Expressed/locailized OS=Caenorhabditis elegans OX=6239 GN=ule-1 PE=1 SV=1	LTC[BTD]DHNR	0.729927	0.856301	0.793114	0.0893597	11.2669	0.027	0.0780015
1476	X5M5P2	87	X5M5P2_87	ule-1_C87	X5M5P2_87 O01780_188	ule-1_C87 ule-1_C188	Uterine Lumin Expressed/locailized OS=Caenorhabditis elegans OX=6239 GN=ule-1 PE=1 SV=1	SC[BTD]GEGTIWDQHK	0.840336	0.612736	0.726536	0.160938	22.1514	0.1025	0.0126331
1397	Q067X2	38	Q067X2_38	ule-2_C38	Q067X2_38	ule-2_C38	Uterine Lumin Expressed/locailized OS=Caenorhabditis elegans OX=6239 GN=ule-2 PE=1 SV=1	SIMNC[BTD]VR	0.892857	NA	0.892857	NA	NA	0.12	0.179522
1503	O62053	34	O62053_34	ule-4_C34	O62053_34	ule-4_C34	UPF0375 protein ule-4 OS=Caenorhabditis elegans OX=6239 GN=ule-4 PE=1 SV=1	SKEC[BTD]SSDGHTER EC[BTD]SSDGHTER	0.766056	0.453975	0.610016	0.220674	36.1752	0.03	0.0642763
1367	O62053	57	O62053_57	ule-4_C57	O62053_57	ule-4_C57	UPF0375 protein ule-4 OS=Caenorhabditis elegans OX=6239 GN=ule-4 PE=1 SV=1	TDSTC[BTD]NHSTYIMTK	0.990099	0.868462	0.929281	0.0860103	9.25557	0.0633333	0.0285533
1382	O62053	81	O62053_81	ule-4_C81	O62053_81	ule-4_C81	UPF0375 protein ule-4 OS=Caenorhabditis elegans OX=6239 GN=ule-4 PE=1 SV=1	VTPPNESPSNGVAHC[BTD]R	NA	0.917431	0.917431	NA	NA	0.04	8.44e-05
808	P34540	554	P34540_554	unc-116_C554	P34540_554	unc-116_C554	Kinesin heavy chain OS=Caenorhabditis elegans OX=6239 GN=unc-116 PE=2 SV=2	MNQATSLLNAHLDEC[BTD]GPK	1.2619	NA	1.2619	NA	NA	0.17	0.200288
1353	P10567	127	P10567_127	unc-15_C127	P10567_127	unc-15_C127	Paramyosin OS=Caenorhabditis elegans OX=6239 GN=unc-15 PE=1 SV=2	HQDSC[BTD]LDYQDQIEQLQK	0.943396	NA	0.943396	NA	NA	0.15	1.55e-06	Disulfide bond
547	P10567	616	P10567_616	unc-15_C616	P10567_616	unc-15_C616	Paramyosin OS=Caenorhabditis elegans OX=6239 GN=unc-15 PE=1 SV=2	VAALSAELEEC[BTD]K	NA	1.44928	1.44928	NA	NA	0.05	0.00313975	Disulfide bond
1088	Q23551	3805	Q23551_3805	unc-22_C3805	Q23551_3805 H2FLH3_3495 H2FLH2_3574 A0A061ACT3_3780 A0A061AE24_3789	unc-22_C3805 unc-22_C3495 unc-22_C3574 unc-22_C3780 unc-22_C3789	Twitchin OS=Caenorhabditis elegans OX=6239 GN=unc-22 PE=1 SV=3	DKFGDWVEC[BTD]AR	1.09943	NA	1.09943	NA	NA	0.175	0.00182165
950	Q23551	4552	Q23551_4552	unc-22_C4552	Q23551_4552 H2FLH3_4242 H2FLH2_4321 A0A061ACT3_4527 A0A061AE24_4536	unc-22_C4552 unc-22_C4242 unc-22_C4321 unc-22_C4527 unc-22_C4536	Twitchin OS=Caenorhabditis elegans OX=6239 GN=unc-22 PE=1 SV=3	HTC[BTD]TLNWDAPK	1.17647	NA	1.17647	NA	NA	0.1	0.000473313
713	Q23551	4730	Q23551_4730	unc-22_C4730	Q23551_4730 H2FLH3_4420 H2FLH2_4499 A0A061ACT3_4705 A0A061AE24_4714	unc-22_C4730 unc-22_C4420 unc-22_C4499 unc-22_C4705 unc-22_C4714	Twitchin OS=Caenorhabditis elegans OX=6239 GN=unc-22 PE=1 SV=3	AVNAAGHGEPSNGSEPVTC[BTD]R	NA	1.31579	1.31579	NA	NA	0.28	0.00488816
1157	Q23551	4786	Q23551_4786	unc-22_C4786	Q23551_4786 H2FLH3_4476 H2FLH2_4555 A0A061ACT3_4761 A0A061AE24_4770	unc-22_C4786 unc-22_C4476 unc-22_C4555 unc-22_C4761 unc-22_C4770	Twitchin OS=Caenorhabditis elegans OX=6239 GN=unc-22 PE=1 SV=3	C[BTD]NDKPVR	0.961538	1.16279	1.06216	0.142307	13.3978	0.03	0.0911909
1019	Q23551	5387	Q23551_5387	unc-22_C5387	Q23551_5387 H2FLH3_5077 H2FLH2_5156 A0A061ACT3_5362 A0A061AE24_5371	unc-22_C5387 unc-22_C5077 unc-22_C5156 unc-22_C5362 unc-22_C5371	Twitchin OS=Caenorhabditis elegans OX=6239 GN=unc-22 PE=1 SV=3	MDLSEQC[BTD]HAR	1.13636	NA	1.13636	NA	NA	0.13	0.00540705
711	Q23551	5422	Q23551_5422	unc-22_C5422	Q23551_5422 H2FLH3_5112 H2FLH2_5191 A0A061ACT3_5397 A0A061AE24_5406	unc-22_C5422 unc-22_C5112 unc-22_C5191 unc-22_C5397 unc-22_C5406	Twitchin OS=Caenorhabditis elegans OX=6239 GN=unc-22 PE=1 SV=3	PSPPSERC[BTD]QLK	1.31579	NA	1.31579	NA	NA	0.14	0.351912
1124	Q17343	299	Q17343_299	unc-44_C299	Q17343_299 Q8MQG0_299 Q7JP86_299 G5ECZ1_299 Q17344_299 Q17490_299	unc-44_C299 unc-44_C299 unc-44_C299 unc-44_C299 unc-44_C299 unc-44_C299	AO13 ankyrin OS=Caenorhabditis elegans OX=6239 GN=unc-44 PE=4 SV=2	DLLTPLHC[BTD]AAR	1.0323	1.13636	1.08433	0.0735834	6.78605	0.07125	0.0430378
424	Q17343	770	Q17343_770	unc-44_C770	Q17343_770 Q8MQG0_770 Q7JP86_770 G5ECZ1_770 Q17344_770 Q17490_770	unc-44_C770 unc-44_C770 unc-44_C770 unc-44_C770 unc-44_C770 unc-44_C770	AO13 ankyrin OS=Caenorhabditis elegans OX=6239 GN=unc-44 PE=4 SV=2	ASYTPLHQAAQQGHNNC[BTD]VR	1.47059	1.63934	1.55497	0.119329	7.67403	0.125	0.00440571
1371	Q06561	1719	Q06561_1719	unc-52_C1719	Q06561_1719 H9G352_1430 G5EEI5_1626 A0A1T5HUZ1_2508 H9G351_1533 H9G348_1620 H9G350_1719	unc-52_C1719 unc-52_C1430 unc-52_C1626 unc-52_C2508 unc-52_C1533 unc-52_C1620 unc-52_C1719	Basement membrane proteoglycan OS=Caenorhabditis elegans OX=6239 GN=unc-52 PE=1 SV=2	IQC[BTD]TVPGNPSAAQHLSFER	0.925926	NA	0.925926	NA	NA	0.16	0.000273802	Disulfide bond
1462	Q06561	1814	Q06561_1814	unc-52_C1814	Q06561_1814 H9G352_1525 G5EEI5_1721 A0A1T5HUZ1_2603 H9G351_1628 H9G348_1715 H9G349_1720 H9G354_1621 H9G350_1814	unc-52_C1814 unc-52_C1525 unc-52_C1721 unc-52_C2603 unc-52_C1628 unc-52_C1715 unc-52_C1720 unc-52_C1621 unc-52_C1814	Basement membrane proteoglycan OS=Caenorhabditis elegans OX=6239 GN=unc-52 PE=1 SV=2	FNC[BTD]VAHSDTPAR	0.78125	NA	0.78125	NA	NA	0.14	0.0178611	Disulfide bond
89	Q06561	1907	Q06561_1907	unc-52_C1907	Q06561_1907 H9G352_1618 G5EEI5_1814 A0A1T5HUZ1_2696 H9G351_1721 H9G348_1808 H9G349_1813 H9G353_1621 H9G354_1714 H9G350_1907	unc-52_C1907 unc-52_C1618 unc-52_C1814 unc-52_C2696 unc-52_C1721 unc-52_C1808 unc-52_C1813 unc-52_C1621 unc-52_C1714 unc-52_C1907	Basement membrane proteoglycan OS=Caenorhabditis elegans OX=6239 GN=unc-52 PE=1 SV=2	C[BTD]ITTGSPTPK	NA	2.27273	2.27273	NA	NA	0.02	0.446307	Disulfide bond
1486	Q06561	2195	Q06561_2195	unc-52_C2195	Q06561_2195 H9G352_1906 A0A1T5HUZ1_2984 H9G351_2009 H9G348_2096 H9G349_2101 H9G353_1909 H9G354_2002	unc-52_C2195 unc-52_C1906 unc-52_C2984 unc-52_C2009 unc-52_C2096 unc-52_C2101 unc-52_C1909 unc-52_C2002	Basement membrane proteoglycan OS=Caenorhabditis elegans OX=6239 GN=unc-52 PE=1 SV=2	C[BTD]SVQGAENGEHFK	0.700293	NA	0.700293	NA	NA	0.0533333	0.000389755	Disulfide bond
1391	Q06561	359	Q06561_359	unc-52_C359	Q06561_359 H9G352_359 G5EEI5_359 A0A1T5HUZ1_1148 H9G351_359 H9G348_359 H9G349_359 H9G353_359 H9G354_359 H9G350_359	unc-52_C359 unc-52_C359 unc-52_C359 unc-52_C1148 unc-52_C359 unc-52_C359 unc-52_C359 unc-52_C359 unc-52_C359 unc-52_C359	Basement membrane proteoglycan OS=Caenorhabditis elegans OX=6239 GN=unc-52 PE=1 SV=2	VLATPDC[BTD]IVR	NA	0.909091	0.909091	NA	NA	0.17	0.00650745
1018	P02566	134	P02566_134	unc-54_C134	P02566_134	unc-54_C134	Myosin-4 OS=Caenorhabditis elegans OX=6239 GN=unc-54 PE=1 SV=2	LPIYTDSC[BTD]AR	1.13636	NA	1.13636	NA	NA	0.03	0.0134679
909	P02566	259	P02566_259	unc-54_C259	P02566_259	unc-54_C259	Myosin-4 OS=Caenorhabditis elegans OX=6239 GN=unc-54 PE=1 SV=2	LASC[BTD]DIEHYLLEK	1.2987	1.10746	1.20308	0.135228	11.2401	0.0725	0.000357527
893	P02566	390	P02566_390	unc-54_C390	P02566_390	unc-54_C390	Myosin-4 OS=Caenorhabditis elegans OX=6239 GN=unc-54 PE=1 SV=2	ASNMYGIGC[BTD]EEFLK	1.17647	1.23608	1.20627	0.0421473	3.49401	0.10125	0.0570204
1082	P02566	415	P02566_415	unc-54_C415	P02566_415	unc-54_C415	Myosin-4 OS=Caenorhabditis elegans OX=6239 GN=unc-54 PE=1 SV=2	GQNC[BTD]EQVNWAVGAMAK	1.10687	NA	1.10687	NA	NA	0.1	0.0726894
730	P02566	746	P02566_746	unc-54_C746	P02566_746	unc-54_C746	Myosin-4 OS=Caenorhabditis elegans OX=6239 GN=unc-54 PE=1 SV=2	KC[BTD]AEAIMSK C[BTD]AEAIMSK	1.28807	1.32188	1.30498	0.023906	1.83191	0.088	0.0534144
917	P02566	831	P02566_831	unc-54_C831	P02566_831	unc-54_C831	Myosin-4 OS=Caenorhabditis elegans OX=6239 GN=unc-54 PE=1 SV=2	SWC[BTD]TLR	1.19615	NA	1.19615	NA	NA	0.0366667	0.118916
371	Q07749	11	Q07749_11	unc-60_C11	Q07749_11	unc-60_C11	Actin-depolymerizing factor 2, isoform c OS=Caenorhabditis elegans OX=6239 GN=unc-60 PE=1 SV=1	VDPSC[BTD]K	1.33357	1.88679	1.61018	0.391187	24.2946	0.135	0.159322
92	Q07749	67	Q07749_67	unc-60_C67	Q07749_67	unc-60_C67	Actin-depolymerizing factor 2, isoform c OS=Caenorhabditis elegans OX=6239 GN=unc-60 PE=1 SV=1	LVEDGKEC[BTD]R	1.51515	2.94118	2.22816	1.00835	45.2548	0.035	0.122129
1066	A0A2C9C388	2460	A0A2C9C388_2460	unc-68_C2460	A0A2C9C388_2460 A0A2C9C3E8_2462 A0A2C9C384_2460 A0A2C9C370_2460 A0A2C9C3I4_2460 A0A2C9C325_2460 A0A2C9C3P6_2460 A0A2C9C2X2_2460 A0A2C9C354_2462 Q94279_2462 B7WN66_2462 A0A2C9C3G1_2460 A0A2C9C3F1_2462 I2HAA7_2462 I2HAA6_2462 A0A2C9C390_2462	unc-68_C2460 unc-68_C2462 unc-68_C2460 unc-68_C2460 unc-68_C2460 unc-68_C2460 unc-68_C2460 unc-68_C2460 unc-68_C2462 unc-68_C2462 unc-68_C2462 unc-68_C2460 unc-68_C2462 unc-68_C2462 unc-68_C2462 unc-68_C2462	Uncharacterized protein OS=Caenorhabditis elegans OX=6239 GN=unc-68 PE=1 SV=1	RPEC[BTD]LGVALK	1.11125	NA	1.11125	NA	NA	0.1	0.00206749
214	A0A2C9C388	2845	A0A2C9C388_2845	unc-68_C2845	A0A2C9C388_2845 A0A2C9C3E8_2963 A0A2C9C384_2961 A0A2C9C370_2845 A0A2C9C3I4_2845 A0A2C9C325_2845 A0A2C9C3P6_2961 A0A2C9C2X2_2961 A0A2C9C354_2847 Q94279_2963 B7WN66_2847 A0A2C9C3G1_2961 A0A2C9C3F1_2963 I2HAA7_2847 I2HAA6_2963 A0A2C9C390_2847	unc-68_C2845 unc-68_C2963 unc-68_C2961 unc-68_C2845 unc-68_C2845 unc-68_C2845 unc-68_C2961 unc-68_C2961 unc-68_C2847 unc-68_C2963 unc-68_C2847 unc-68_C2961 unc-68_C2963 unc-68_C2847 unc-68_C2963 unc-68_C2847	Uncharacterized protein OS=Caenorhabditis elegans OX=6239 GN=unc-68 PE=1 SV=1	TVDVSRC[BTD]EINR	1.85185	NA	1.85185	NA	NA	0.12	0.0881448
61	G5EG85	1511	G5EG85_1511	unc-70_C1511	G5EG85_1511 Q9U9J8_1511 S6FN00_1511 E0AHA7_1580	unc-70_C1511 unc-70_C1511 unc-70_C1511 unc-70_C1580	Spectrin beta chain OS=Caenorhabditis elegans OX=6239 GN=unc-70 PE=1 SV=1	AQNLGESLPDC[BTD]HR	NA	2.46361	2.46361	NA	NA	0.123333	0.0179114
205	G5EG85	98	G5EG85_98	unc-70_C98	G5EG85_98 Q9U9J8_98 S6FN00_98 E0AHA7_167	unc-70_C98 unc-70_C98 unc-70_C98 unc-70_C167	Spectrin beta chain OS=Caenorhabditis elegans OX=6239 GN=unc-70 PE=1 SV=1	IHC[BTD]LENVEK	1.47059	2.27273	1.87166	0.567198	30.3046	0.03	0.220374
976	O61528	1936	O61528_1936	unc-73_C1936	O61528_1936 H2KYM3_384 Q7JNG6_376 H2KYM4_371 Q95Q51_371 C4ALD5_1936 H2KYM2_376 Q7JNG4_290	unc-73_C1936 unc-73_C384 unc-73_C376 unc-73_C371 unc-73_C371 unc-73_C1936 unc-73_C376 unc-73_C290	Guanine nucleotide exchange factor UNC-73A OS=Caenorhabditis elegans OX=6239 GN=unc-73 PE=1 SV=1	VALC[BTD]DLLIKPVQR	NA	1.16279	1.16279	NA	NA	0.14	0.247972
1437	P37806	493	P37806_493	unc-87_C493	P37806_493 Q6LD30_285	unc-87_C493 unc-87_C285	Protein unc-87 OS=Caenorhabditis elegans OX=6239 GN=unc-87 PE=1 SV=3	FASQAGMIGFGTC[BTD]R	0.819672	NA	0.819672	NA	NA	0.22	0.00102189
1063	O01761	2635	O01761_2635	unc-89_C2635	O01761_2635 A0A2C9C2V5_2140 A0A2C9C332_1522 A0A2C9C3B7_2635 A0A2C9C365_2635 A0A2C9C330_2613 A0A2C9C2S8_2613 A0A2C9C2G8_2162	unc-89_C2635 unc-89_C2140 unc-89_C1522 unc-89_C2635 unc-89_C2635 unc-89_C2613 unc-89_C2613 unc-89_C2162	Muscle M-line assembly protein unc-89 OS=Caenorhabditis elegans OX=6239 GN=unc-89 PE=1 SV=3	IKC[BTD]VAYNK	0.943396	1.28205	1.11272	0.239465	21.5206	0.165	0.28899	Disulfide bond
1173	O01761	5998	O01761_5998	unc-89_C5998	O01761_5998 A0A2C9C2V5_5503 A0A2C9C332_4885 A0A2C9C3B7_5278 A0A2C9C365_5278 A0A2C9C330_5976 A0A2C9C2V3_4952 A0A2C9C2W9_5425 A0A2C9C2S8_5976 A0A2C9C2G8_4805	unc-89_C5998 unc-89_C5503 unc-89_C4885 unc-89_C5278 unc-89_C5278 unc-89_C5976 unc-89_C4952 unc-89_C5425 unc-89_C5976 unc-89_C4805	Muscle M-line assembly protein unc-89 OS=Caenorhabditis elegans OX=6239 GN=unc-89 PE=1 SV=3	C[BTD]VATNEHGTASTK	1	1.10501	1.0525	0.0742505	7.05466	0.09	0.00553645	Disulfide bond
1144	Q19437	235	Q19437_235	upb-1_C235	Q19437_235	upb-1_C235	UreidoPropionase Beta OS=Caenorhabditis elegans OX=6239 GN=upb-1 PE=1 SV=1	IGINIC[BTD]YGR	NA	1.07527	1.07527	NA	NA	0.1	0.411031
1388	Q23652	214	Q23652_214	usip-1_C214	Q23652_214	usip-1_C214	U Six snRNA Interacting Protein OS=Caenorhabditis elegans OX=6239 GN=usip-1 PE=1 SV=2	C[BTD]LITHPLTK	0.909091	NA	0.909091	NA	NA	0.07	0.376205
1340	Q9GRV2	424	Q9GRV2_424	usp-3_C424	Q9GRV2_424	usp-3_C424	Ubiquitinyl hydrolase 1 OS=Caenorhabditis elegans OX=6239 GN=usp-3 PE=1 SV=3	GEKPEC[BTD]AK	0.952381	NA	0.952381	NA	NA	0.13	0.287568
459	P91502	54	P91502_54	usp-5_C54	P91502_54	usp-5_C54	Ubiquitinyl hydrolase 1 OS=Caenorhabditis elegans OX=6239 GN=usp-5 PE=1 SV=2	NYHAFC[BTD]R	1.51515	NA	1.51515	NA	NA	0.11	0.216668
1293	G5EFD1	856	G5EFD1_856	vab-10_C856	G5EFD1_856 A0A1N7SYP3_856 A0A1N7SYN7_743 G5ECG8_616 Q86NF9_729 Q86NF7_729 G5ECG5_729 G5EFW2_698 Q86NF8_729 G5EFM4_729 G5EEC4_729 G5EFK7_729 G5EDD3_729 A0A1N7SYR7_616 G5ECP9_729 A0A1N7SYN9_729	vab-10_C856 vab-10_C856 vab-10_C743 vab-10_C616 vab-10_C729 vab-10_C729 vab-10_C729 vab-10_C698 vab-10_C729 vab-10_C729 vab-10_C729 vab-10_C729 vab-10_C729 vab-10_C616 vab-10_C729 vab-10_C729	Uncharacterized protein OS=Caenorhabditis elegans OX=6239 GN=vab-10 PE=1 SV=1	C[BTD]LEEHLR	NA	0.990099	0.990099	NA	NA	0.09	0.125371
627	Q9N3F4	430	Q9N3F4_430	vbh-1_C430	Q9N3F4_430 Q65XX1_449 Q95XY1_433	vbh-1_C430 vbh-1_C449 vbh-1_C433	Vasa-and Belle-like Helicase OS=Caenorhabditis elegans OX=6239 GN=vbh-1 PE=1 SV=1	SGQC[BTD]PILVATAVAAR	1.08696	1.66667	1.37681	0.409917	29.7729	0.04	0.0134721
251	B3GWB2	167	B3GWB2_167	vgln-1_C167	B3GWB2_167 Q17832_167	vgln-1_C167 vgln-1_C167	ViGiLN homolog OS=Caenorhabditis elegans OX=6239 GN=vgln-1 PE=1 SV=1	NLEAETNC[BTD]R	1.72414	1.84008	1.78211	0.0819836	4.60037	0.085	0.195335
520	B3GWB2	214	B3GWB2_214	vgln-1_C214	B3GWB2_214 Q17832_214	vgln-1_C214 vgln-1_C214	ViGiLN homolog OS=Caenorhabditis elegans OX=6239 GN=vgln-1 PE=1 SV=1	LATEHIVC[BTD]PK	1.33333	1.60601	1.46967	0.192812	13.1194	0.0333333	0.00381406
379	B3GWB2	543	B3GWB2_543	vgln-1_C543	B3GWB2_543 Q17832_838	vgln-1_C543 vgln-1_C838	ViGiLN homolog OS=Caenorhabditis elegans OX=6239 GN=vgln-1 PE=1 SV=1	QC[BTD]VEAAK	1.36986	1.81818	1.59402	0.317009	19.8874	0.105	0.305217
1400	Q17832	666	Q17832_666	vgln-1_C666	Q17832_666	vgln-1_C666	ViGiLN homolog OS=Caenorhabditis elegans OX=6239 GN=vgln-1 PE=1 SV=2	LISDIEDEC[BTD]GGVHIR	NA	0.892857	0.892857	NA	NA	0.15	0.00272833
518	Q19626	405	Q19626_405	vha-12_C405	Q19626_405	vha-12_C405	Probable V-type proton ATPase subunit B OS=Caenorhabditis elegans OX=6239 GN=vha-12 PE=3 SV=1	EDHSDVSNQLYAC[BTD]YAIGK	NA	1.47059	1.47059	NA	NA	0.11	0.0398025
253	Q9XW92	218	Q9XW92_218	vha-13_C218	Q9XW92_218	vha-13_C218	V-type proton ATPase catalytic subunit A OS=Caenorhabditis elegans OX=6239 GN=vha-13 PE=1 SV=3	LAANNPLLC[BTD]GQR	1.28395	2.27743	1.78069	0.702498	39.4508	0.09	0.00278187
189	Q9XW92	383	Q9XW92_383	vha-13_C383	Q9XW92_383	vha-13_C383	V-type proton ATPase catalytic subunit A OS=Caenorhabditis elegans OX=6239 GN=vha-13 PE=1 SV=3	VKC[BTD]LGSPER C[BTD]LGSPER	1.13981	2.64664	1.89322	1.06549	56.2792	0.0383333	0.0576509
697	Q9XW92	521	Q9XW92_521	vha-13_C521	Q9XW92_521	vha-13_C521	V-type proton ATPase catalytic subunit A OS=Caenorhabditis elegans OX=6239 GN=vha-13 PE=1 SV=3	YDRFC[BTD]PFYK	NA	1.32596	1.32596	NA	NA	0.065	0.131733
265	Q22494	154	Q22494_154	vha-15_C154	Q22494_154	vha-15_C154	Probable V-type proton ATPase subunit H 2 OS=Caenorhabditis elegans OX=6239 GN=vha-15 PE=3 SV=1	LAC[BTD]FGTTR	NA	1.75439	1.75439	NA	NA	0.05	0.0417574
750	Q22494	299	Q22494_299	vha-15_C299	Q22494_299	vha-15_C299	Probable V-type proton ATPase subunit H 2 OS=Caenorhabditis elegans OX=6239 GN=vha-15 PE=3 SV=1	EAALQMVQC[BTD]K	1.14739	1.44928	1.29833	0.213465	16.4415	0.0925	0.0255461
1085	Q95YD5	194	Q95YD5_194	vha-16_C194	Q95YD5_194	vha-16_C194	V-type proton ATPase subunit OS=Caenorhabditis elegans OX=6239 GN=vha-16 PE=1 SV=1	FC[BTD]AGLGGK	1.05199	1.14943	1.10071	0.0688944	6.25909	0.0675	0.0663082
433	G5EEK9	193	G5EEK9_193	vha-5_C193	G5EEK9_193	vha-5_C193	V-type proton ATPase subunit a OS=Caenorhabditis elegans OX=6239 GN=vha-5 PE=1 SV=1	AC[BTD]HHTAYIR	1.26582	1.81818	1.542	0.390577	25.3292	0.065	0.0252679
498	G5EEK9	239	G5EEK9_239	vha-5_C239	G5EEK9_239	vha-5_C239	V-type proton ATPase subunit a OS=Caenorhabditis elegans OX=6239 GN=vha-5 PE=1 SV=1	VC[BTD]DGFK	1.35135	1.6129	1.48213	0.184945	12.4784	0.0783333	0.302688
474	G5EGP4	248	G5EGP4_248	vha-6_C248	G5EGP4_248	vha-6_C248	V-type proton ATPase subunit a OS=Caenorhabditis elegans OX=6239 GN=vha-6 PE=1 SV=1	KIC[BTD]DGFQAK	1.07527	1.92308	1.49917	0.599491	39.9881	0.055	0.114474
1385	G5EGP4	293	G5EGP4_293	vha-6_C293	G5EGP4_293	vha-6_C293	V-type proton ATPase subunit a OS=Caenorhabditis elegans OX=6239 GN=vha-6 PE=1 SV=1	C[BTD]IHAAATNLR SKC[BTD]IHAAATNLR	0.833333	0.995532	0.914433	0.114692	12.5424	0.0725	0.00676875
579	P55155	1312	P55155_1312	vit-1_C1312	P55155_1312	vit-1_C1312	Vitellogenin-1 OS=Caenorhabditis elegans OX=6239 GN=vit-1 PE=1 SV=2	HLLNEASGSVC[BTD]K	1.0989	1.75439	1.42664	0.463498	32.4887	0.05	0.00155766
832	P55155	1574	P55155_1574	vit-1_C1574	P55155_1574	vit-1_C1574	Vitellogenin-1 OS=Caenorhabditis elegans OX=6239 GN=vit-1 PE=1 SV=2	FTC[BTD]LPR	1.16279	1.33333	1.24806	0.120592	9.66233	0.09	0.226762
1332	P55155	185	P55155_185	vit-1_C185	P55155_185 P05690_185 G8JY38_185	vit-1_C185 vit-2_C185 vit-2_C185	Vitellogenin-1 OS=Caenorhabditis elegans OX=6239 GN=vit-1 PE=1 SV=2	TLEGDC[BTD]QVAYTVIR	0.924846	0.998014	0.96143	0.0517372	5.38128	0.0875	0.0545884
402	P55155	209	P55155_209	vit-1_C209	P55155_209 P05690_209 G8JY38_209	vit-1_C209 vit-2_C209 vit-2_C209	Vitellogenin-1 OS=Caenorhabditis elegans OX=6239 GN=vit-1 PE=1 SV=2	SINFDKC[BTD]TER	1.39922	1.75439	1.5768	0.251142	15.9273	0.11	0.0297012
828	P55155	225	P55155_225	vit-1_C225	P55155_225 P05690_225 G8JY38_225	vit-1_C225 vit-2_C225 vit-2_C225	Vitellogenin-1 OS=Caenorhabditis elegans OX=6239 GN=vit-1 PE=1 SV=2	YSSEC[BTD]PECEK	1.25	NA	1.25	NA	NA	0.15	0.0624356
444	P55155	629	P55155_629	vit-1_C629	P55155_629	vit-1_C629	Vitellogenin-1 OS=Caenorhabditis elegans OX=6239 GN=vit-1 PE=1 SV=2	STNPC[BTD]YQR	1.21951	1.85185	1.53568	0.447132	29.1162	0.02	0.0879826
743	P55155	637	P55155_637	vit-1_C637	P55155_637 P05690_635 G8JY38_635	vit-1_C637 vit-2_C635 vit-2_C635	Vitellogenin-1 OS=Caenorhabditis elegans OX=6239 GN=vit-1 PE=1 SV=2	VAIVC[BTD]SK	1.2987	NA	1.2987	NA	NA	0.03	0.0371915
257	P05690	1310	P05690_1310	vit-2_C1310	P05690_1310 G8JY38_1310	vit-2_C1310 vit-2_C1310	Vitellogenin-2 OS=Caenorhabditis elegans OX=6239 GN=vit-2 PE=1 SV=5	HQLTEASGSVC[BTD]K	1.21951	2.32558	1.77255	0.782109	44.1235	0.025	0.000294167
523	P05690	1571	P05690_1571	vit-2_C1571	P05690_1571 G8JY38_1516	vit-2_C1571 vit-2_C1516	Vitellogenin-2 OS=Caenorhabditis elegans OX=6239 GN=vit-2 PE=1 SV=5	FTC[BTD]LQR	NA	1.46664	1.46664	NA	NA	0.0933333	0.176361
786	P05690	627	P05690_627	vit-2_C627	P05690_627 G8JY38_627	vit-2_C627 vit-2_C627	Vitellogenin-2 OS=Caenorhabditis elegans OX=6239 GN=vit-2 PE=1 SV=5	HFAMSTNPC[BTD]YQR	1.0363	1.51515	1.27572	0.338601	26.5419	0.08	0.00596656
748	Q9N4J2	1330	Q9N4J2_1330	vit-3_C1330	Q9N4J2_1330 P18947_1330 P06125_1330	vit-3_C1330 vit-4_C1330 vit-5_C1330	Vitellogenin-3 OS=Caenorhabditis elegans OX=6239 GN=vit-3 PE=1 SV=1	APLTTC[BTD]YSLVAK	NA	1.2987	1.2987	NA	NA	0.11	0.00064742
1087	Q9N4J2	1560	Q9N4J2_1560	vit-3_C1560	Q9N4J2_1560 P18947_1560 P06125_1560	vit-3_C1560 vit-4_C1560 vit-5_C1560	Vitellogenin-3 OS=Caenorhabditis elegans OX=6239 GN=vit-3 PE=1 SV=1	FTC[BTD]MPR	1.04973	1.14991	1.09982	0.0708324	6.44037	0.125333	0.11826
1464	Q9N4J2	182	Q9N4J2_182	vit-3_C182	Q9N4J2_182 P06125_182	vit-3_C182 vit-5_C182	Vitellogenin-3 OS=Caenorhabditis elegans OX=6239 GN=vit-3 PE=1 SV=1	TMEGDC[BTD]EVAYTIVQEGEK	0.769231	NA	0.769231	NA	NA	0.08	0.0573289
1466	Q9N4J2	206	Q9N4J2_206	vit-3_C206	Q9N4J2_206 P18947_206 P06125_206	vit-3_C206 vit-4_C206 vit-5_C206	Vitellogenin-3 OS=Caenorhabditis elegans OX=6239 GN=vit-3 PE=1 SV=1	C[BTD]ITRPETAYGLR	0.766295	NA	0.766295	NA	NA	0.04	0.00231872
380	Q9N4J2	222	Q9N4J2_222	vit-3_C222	Q9N4J2_222 P18947_222 P06125_222	vit-3_C222 vit-4_C222 vit-5_C222	Vitellogenin-3 OS=Caenorhabditis elegans OX=6239 GN=vit-3 PE=1 SV=1	FGSEC[BTD]K	1.36986	1.81818	1.59402	0.317009	19.8874	0.03	0.210894
452	Q9N4J2	225	Q9N4J2_225	vit-3_C225	Q9N4J2_225 P18947_225 P06125_225	vit-3_C225 vit-4_C225 vit-5_C225	Vitellogenin-3 OS=Caenorhabditis elegans OX=6239 GN=vit-3 PE=1 SV=1	FGSECKEC[BTD]EK	1.52334	NA	1.52334	NA	NA	0.09	0.00204675
268	Q9N4J2	364	Q9N4J2_364	vit-3_C364	Q9N4J2_364 P18947_364 P06125_364	vit-3_C364 vit-4_C364 vit-5_C364	Vitellogenin-3 OS=Caenorhabditis elegans OX=6239 GN=vit-3 PE=1 SV=1	MC[BTD]TIEELKK MC[BTD]TIEELK	1.66612	1.84	1.75306	0.122951	7.01348	0.0715873	0.0185105
1119	Q9N4J2	626	Q9N4J2_626	vit-3_C626	Q9N4J2_626 P18947_626 P06125_626	vit-3_C626 vit-4_C626 vit-5_C626	Vitellogenin-3 OS=Caenorhabditis elegans OX=6239 GN=vit-3 PE=1 SV=1	STNPC[BTD]YQQLAVR	1.08696	NA	1.08696	NA	NA	0.08	0.00549651
421	P18948	1342	P18948_1342	vit-6_C1342	P18948_1342	vit-6_C1342	Vitellogenin-6 OS=Caenorhabditis elegans OX=6239 GN=vit-6 PE=1 SV=5	QANC[BTD]VVK	1.16279	1.96078	1.56179	0.564267	36.1295	0.05	0.127693
1081	P18948	1364	P18948_1364	vit-6_C1364	P18948_1364	vit-6_C1364	Vitellogenin-6 OS=Caenorhabditis elegans OX=6239 GN=vit-6 PE=1 SV=5	NQFTPC[BTD]YSVLAK	0.869565	1.35135	1.11046	0.340674	30.6787	0.105	0.000933815
334	P18948	1476	P18948_1476	vit-6_C1476	P18948_1476	vit-6_C1476	Vitellogenin-6 OS=Caenorhabditis elegans OX=6239 GN=vit-6 PE=1 SV=5	NQQC[BTD]GLCGHYDNEK	NA	1.64351	1.64351	NA	NA	0.03	0.0142604
647	P18948	1479	P18948_1479	vit-6_C1479	P18948_1479	vit-6_C1479	Vitellogenin-6 OS=Caenorhabditis elegans OX=6239 GN=vit-6 PE=1 SV=5	NQQCGLC[BTD]GHYDNEK	1.2218	1.49811	1.35996	0.19538	14.3666	0.06325	0.00931112
83	P18948	1514	P18948_1514	vit-6_C1514	P18948_1514	vit-6_C1514	Vitellogenin-6 OS=Caenorhabditis elegans OX=6239 GN=vit-6 PE=1 SV=5	DSKC[BTD]NYER	1.66667	2.96883	2.31775	0.92077	39.7269	0.0466667	0.210784
681	P18948	1569	P18948_1569	vit-6_C1569	P18948_1569	vit-6_C1569	Vitellogenin-6 OS=Caenorhabditis elegans OX=6239 GN=vit-6 PE=1 SV=5	QHEIC[BTD]FTQKPVLR	1.20482	1.4652	1.33501	0.184118	13.7915	0.0566667	0.00067732
141	P18948	1646	P18948_1646	vit-6_C1646	P18948_1646	vit-6_C1646	Vitellogenin-6 OS=Caenorhabditis elegans OX=6239 GN=vit-6 PE=1 SV=5	VAVDQKC[BTD]DK	2	NA	2	NA	NA	0.06	0.00604799
1467	P18948	192	P18948_192	vit-6_C192	P18948_192	vit-6_C192	Vitellogenin-6 OS=Caenorhabditis elegans OX=6239 GN=vit-6 PE=1 SV=5	TLEGEC[BTD]EVLYTVEEIKK	0.851079	0.680272	0.765676	0.120779	15.7742	0.0375	0.000681059
294	P18948	218	P18948_218	vit-6_C218	P18948_218	vit-6_C218	Vitellogenin-6 OS=Caenorhabditis elegans OX=6239 GN=vit-6 PE=1 SV=5	SINFDKC[BTD]TR	1.33713	2.08333	1.71023	0.527648	30.8524	0.052	0.08902
201	P18948	384	P18948_384	vit-6_C384	P18948_384	vit-6_C384	Vitellogenin-6 OS=Caenorhabditis elegans OX=6239 GN=vit-6 PE=1 SV=5	VLREC[BTD]NEEQLEQIYR EC[BTD]NEEQLEQIYR	1.88061	NA	1.88061	NA	NA	0.08	0.000699557
551	P18948	468	P18948_468	vit-6_C468	P18948_468	vit-6_C468	Vitellogenin-6 OS=Caenorhabditis elegans OX=6239 GN=vit-6 PE=1 SV=5	LC[BTD]ESDVSSSFPALR	1.59026	1.2987	1.44448	0.206165	14.2726	0.163333	0.00369097
836	P18948	924	P18948_924	vit-6_C924	P18948_924	vit-6_C924	Vitellogenin-6 OS=Caenorhabditis elegans OX=6239 GN=vit-6 PE=1 SV=5	VIC[BTD]PIAEVGTK	0.847458	1.63934	1.2434	0.559948	45.0336	0.08	0.00335398
1509	P34511	264	P34511_264	vms-1_C264	P34511_264	vms-1_C264	Protein vms-1 OS=Caenorhabditis elegans OX=6239 GN=vms-1 PE=2 SV=2	C[BTD]AAYHR	NA	0.571429	0.571429	NA	NA	0.09	0.228706
69	O44782	53	O44782_53	vpr-1_C53	O44782_53	vpr-1_C53	Major sperm protein OS=Caenorhabditis elegans OX=6239 GN=vpr-1 PE=1 SV=1	QYC[BTD]VRPNSGLLK	NA	2.43902	2.43902	NA	NA	0.11	0.00874647
1189	Q23669	85	Q23669_85	vps-15_C85	Q23669_85	vps-15_C85	Related to yeast Vacuolar Protein Sorting factor OS=Caenorhabditis elegans OX=6239 GN=vps-15 PE=1 SV=1	SPNCC[BTD]PIK	1.04167	NA	1.04167	NA	NA	0.08	0.0570686
1428	Q11182	839	Q11182_839	vps-16_C839	Q11182_839	vps-16_C839	Vacuolar protein sorting-associated protein 16 homolog OS=Caenorhabditis elegans OX=6239 GN=vps-16 PE=3 SV=2	SHEDPTQC[BTD]PR	NA	0.840336	0.840336	NA	NA	0.2	0.311152
842	Q9NA26	89	Q9NA26_89	vps-28_C89	Q9NA26_89	vps-28_C89	Vacuolar protein sorting-associated protein 28 homolog OS=Caenorhabditis elegans OX=6239 GN=vps-28 PE=1 SV=1	LHC[BTD]PAAIER	1.19048	1.28205	1.23626	0.0647534	5.23783	0.095	0.033413
264	Q18886	65	Q18886_65	vps-32.1_C65	Q18886_65	vps-32.1_C65	Related to yeast Vacuolar Protein Sorting factor OS=Caenorhabditis elegans OX=6239 GN=vps-32.1 PE=1 SV=1	MALQC[BTD]LNR	NA	1.75439	1.75439	NA	NA	0.2	0.437324
59	Q21770	453	Q21770_453	wago-1_C453	Q21770_453 D9N120_428	wago-1_C453 wago-5_C428	Argonaute protein wago-1 OS=Caenorhabditis elegans OX=6239 GN=wago-1 PE=1 SV=1	TTKEC[BTD]AVLPDVR	NA	2.5	2.5	NA	NA	0.18	0.0273422
1396	Q21770	47	Q21770_47	wago-1_C47	Q21770_47	wago-1_C47	Argonaute protein wago-1 OS=Caenorhabditis elegans OX=6239 GN=wago-1 PE=1 SV=1	LHQSTGNDAC[BTD]IK	0.892857	NA	0.892857	NA	NA	0.17	0.0405564
771	C0HKD6	254	C0HKD6_254	wars-2_C254	C0HKD6_254	wars-2_C254	Tryptophan--tRNA ligase, mitochondrial OS=Caenorhabditis elegans OX=6239 GN=wars-2 PE=2 SV=1	STIIEKC[BTD]QK	1.28205	NA	1.28205	NA	NA	0.13	0.0571186
1417	Q20059	130	Q20059_130	wdr-48_C130	Q20059_130	wdr-48_C130	WD repeat-containing protein 48 homolog OS=Caenorhabditis elegans OX=6239 GN=wdr-48 PE=1 SV=2	HGFIDC[BTD]IR	0.862069	NA	0.862069	NA	NA	0.23	0.0809633
1106	Q8WR43	138	Q8WR43_138	wrk-1_C138	Q8WR43_138 Q8MPV0_139 Q8WR44_138 Q5WRR1_147 Q8WR42_138 H2KZN9_139 H2KZN8_139	wrk-1_C138 wrk-1_C139 wrk-1_C138 wrk-1_C147 wrk-1_C138 wrk-1_C139 wrk-1_C139	Immunoglobulin domain-containing protein WRK-1B OS=Caenorhabditis elegans OX=6239 GN=wrk-1 PE=2 SV=1	NLVITC[BTD]HVK	1	1.17647	1.08824	0.124784	11.4666	0.16	0.0181232
1521	V6CLY4	475	V6CLY4_475	wwp-1_C475	V6CLY4_475 Q95XU3_760 V6CJJ8_473 Q9N2Z7_762	wwp-1_C475 wwp-1_C760 wwp-1_C473 wwp-1_C762	WW domain Protein (E3 ubiquitin ligase) OS=Caenorhabditis elegans OX=6239 GN=wwp-1 PE=1 SV=1	SHTC[BTD]FNR	0.125156	0.133869	0.129513	0.00616057	4.75673	0.1	0.164745	Active site
1268	O17892	806	O17892_806	xdh-1_C806	O17892_806	xdh-1_C806	Xanthine DeHydrogenase homolog OS=Caenorhabditis elegans OX=6239 GN=xdh-1 PE=1 SV=1	C[BTD]LGMAQHK	1	NA	1	NA	NA	0.1	0.125164
902	Q23089	291	Q23089_291	xpo-1_C291	Q23089_291	xpo-1_C291	EXPOrtin (Nuclear export receptor) OS=Caenorhabditis elegans OX=6239 GN=xpo-1 PE=1 SV=2	MFC[BTD]STMR	1.20482	NA	1.20482	NA	NA	0.09	0.193715
545	Q9BHK7	794	Q9BHK7_794	xrn-1_C794	Q9BHK7_794	xrn-1_C794	5'-3' exoribonuclease 1 OS=Caenorhabditis elegans OX=6239 GN=xrn-1 PE=1 SV=3	KC[BTD]DDEIIVK	NA	1.44928	1.44928	NA	NA	0.11	0.016125
890	O45944	35	O45944_35	Y45F10C.4_C35	O45944_35	Y45F10C.4_C35	UPF0375 protein Y45F10C.4 OS=Caenorhabditis elegans OX=6239 GN=Y45F10C.4 PE=1 SV=1	AVCEC[BTD]NLSK	0.925926	1.49254	1.20923	0.400655	33.133	0.055	0.0963783
578	Q9N4Z0	138	Q9N4Z0_138	Y45G12B.3_C138	Q9N4Z0_138	Y45G12B.3_C138	L-2-hydroxyglutarate dehydrogenase, mitochondrial OS=Caenorhabditis elegans OX=6239 GN=Y45G12B.3 PE=3 SV=2	AQTNGC[BTD]R	1.0989	1.75439	1.42664	0.463498	32.4887	0.055	0.223331
652	Q9U2A9	499	Q9U2A9_499	Y48B6A.1_C499	Q9U2A9_499	Y48B6A.1_C499	Ribosome biogenesis protein BOP1 homolog OS=Caenorhabditis elegans OX=6239 GN=Y48B6A.1 PE=3 SV=1	SQC[BTD]PFQK	1.14943	1.5625	1.35596	0.292088	21.541	0.095	0.386993
245	Q9NAE2	34	Q9NAE2_34	Y51H4A.7_C34	Q9NAE2_34	Y51H4A.7_C34	Probable urocanate hydratase OS=Caenorhabditis elegans OX=6239 GN=Y51H4A.7 PE=3 SV=2	RPC[BTD]NLTQTEK	1.78571	NA	1.78571	NA	NA	0.12	0.0280207
174	Q9N3F0	99	Q9N3F0_99	Y54E10A.10_C99	Q9N3F0_99	Y54E10A.10_C99	Ribosome production factor 2 homolog OS=Caenorhabditis elegans OX=6239 GN=Y54E10A.10 PE=3 SV=1	KPNC[BTD]LTFGR	NA	1.92308	1.92308	NA	NA	0.06	0.022618
231	Q65XX2	1219	Q65XX2_1219	Y54E10A.11_C1219	Q65XX2_1219	Y54E10A.11_C1219	E3 ubiquitin-protein ligase listerin OS=Caenorhabditis elegans OX=6239 GN=Y54E10A.11 PE=3 SV=1	QVPIGC[BTD]R	1.81818	NA	1.81818	NA	NA	0.12	0.35164
1317	Q65XX2	70	Q65XX2_70	Y54E10A.11_C70	Q65XX2_70	Y54E10A.11_C70	E3 ubiquitin-protein ligase listerin OS=Caenorhabditis elegans OX=6239 GN=Y54E10A.11 PE=3 SV=1	KDC[BTD]QTR	0.934579	1	0.96729	0.0462593	4.78236	0.1	0.163983
1485	Q9BL07	229	Q9BL07_229	Y54F10AM.8_C229	Q9BL07_229	Y54F10AM.8_C229	Putative phospholipase B-like 3 OS=Caenorhabditis elegans OX=6239 GN=Y54F10AM.8 PE=1 SV=1	C[BTD]SGFVK	NA	0.704225	0.704225	NA	NA	0.09	0.385652
283	Q9BL07	474	Q9BL07_474	Y54F10AM.8_C474	Q9BL07_474	Y54F10AM.8_C474	Putative phospholipase B-like 3 OS=Caenorhabditis elegans OX=6239 GN=Y54F10AM.8 PE=1 SV=1	CKC[BTD]TPNPYTGEGGISAR	NA	1.72414	1.72414	NA	NA	0.07	0.0198251
1098	Q9N3B0	55	Q9N3B0_55	Y54G2A.23_C55	Q9N3B0_55	Y54G2A.23_C55	MANF/CDNF-like protein OS=Caenorhabditis elegans OX=6239 GN=Y54G2A.23 PE=3 SV=2	EHC[BTD]ETTR	1.21461	0.980392	1.0975	0.16562	15.0906	0.0666667	0.155174
540	G5ED95	261	G5ED95_261	yars-1_C261	G5ED95_261	yars-1_C261	Tyrosine--tRNA ligase OS=Caenorhabditis elegans OX=6239 GN=yars-1 PE=1 SV=1	IMGAAC[BTD]SR	1.44928	NA	1.44928	NA	NA	0.25	0.0200646
404	G5ED95	333	G5ED95_333	yars-1_C333	G5ED95_333	yars-1_C333	Tyrosine--tRNA ligase OS=Caenorhabditis elegans OX=6239 GN=yars-1 PE=1 SV=1	VRC[BTD]DTDVVR	0.869565	2.27273	1.57115	0.992185	63.1504	0.115	0.0105825
515	Q9TXZ9	121	Q9TXZ9_121	ykt-6_C121	Q9TXZ9_121	ykt-6_C121	YKT6 (Yeast v-SNARE) homolog OS=Caenorhabditis elegans OX=6239 GN=ykt-6 PE=1 SV=1	SDKDC[BTD]SYTGLK	NA	1.47059	1.47059	NA	NA	0.03	0.060573
350	Q21605	410	Q21605_410	zbp-1_C410	Q21605_410 K8FE02_410 Q6A582_286 K8ERX1_286	zbp-1_C410 zbp-1_C410 zbp-1_C286 zbp-1_C286	Zipcode Binding Protein homolog OS=Caenorhabditis elegans OX=6239 GN=zbp-1 PE=1 SV=2	AHNQLC[BTD]GR	1.2987	1.96937	1.63404	0.474235	29.0223	0.0516667	0.121628
860	Q27535	304	Q27535_304	ZC434.8_C304	Q27535_304	ZC434.8_C304	Probable arginine kinase ZC434.8 OS=Caenorhabditis elegans OX=6239 GN=ZC434.8 PE=3 SV=1	KIC[BTD]SDMK	1.0989	1.36017	1.22954	0.184744	15.0255	0.0816667	0.187711
1324	G5EGI7	155	G5EGI7_155	zig-1_C155	G5EGI7_155	zig-1_C155	Zwei Ig domain protein zig-1 OS=Caenorhabditis elegans OX=6239 GN=zig-1 PE=2 SV=1	GESVTLTC[BTD]PVTGYPKPVVK	0.961538	NA	0.961538	NA	NA	0.11	0.000568352	Disulfide bond
994	Q9BPN5	115	Q9BPN5_115	zig-11_C115	Q9BPN5_115	zig-11_C115	2 (Zwei) IG domain protein OS=Caenorhabditis elegans OX=6239 GN=zig-11 PE=1 SV=2	YRC[BTD]EIK	NA	1.14943	1.14943	NA	NA	0.13	0.240334
431	Q21465	179	Q21465_179	zig-12_C179	Q21465_179	zig-12_C179	2 (Zwei) IG domain protein OS=Caenorhabditis elegans OX=6239 GN=zig-12 PE=1 SV=1	YKC[BTD]VVK	1.33333	1.75439	1.54386	0.297729	19.2847	0.12	0.135203
1359	Q95Y79	128	Q95Y79_128	zig-9_C128	Q95Y79_128	zig-9_C128	2 (Zwei) IG domain protein OS=Caenorhabditis elegans OX=6239 GN=zig-9 PE=1 SV=3	C[BTD]AATIPNHHEQR	0.955887	0.925926	0.940906	0.0211854	2.25159	0.0783333	0.00834333
1287	Q09359	271	Q09359_271	ZK1307.1_C271	Q09359_271	ZK1307.1_C271	Uncharacterized protein ZK1307.1 OS=Caenorhabditis elegans OX=6239 GN=ZK1307.1 PE=4 SV=1	SGGAC[BTD]QCLVLR	0.990099	NA	0.990099	NA	NA	0.11	0.314593
1398	Q09359	273	Q09359_273	ZK1307.1_C273	Q09359_273	ZK1307.1_C273	Uncharacterized protein ZK1307.1 OS=Caenorhabditis elegans OX=6239 GN=ZK1307.1 PE=4 SV=1	SGGACQC[BTD]LVLR	0.892857	NA	0.892857	NA	NA	0.13	0.00129952
706	Q09365	182	Q09365_182	ZK1320.3_C182	Q09365_182	ZK1320.3_C182	Uncharacterized protein ZK1320.3 OS=Caenorhabditis elegans OX=6239 GN=ZK1320.3 PE=1 SV=1	HDMNYC[BTD]EK	1.31579	NA	1.31579	NA	NA	0.1	0.111448
376	Q09372	499	Q09372_499	ZK177.4_C499	Q09372_499	ZK177.4_C499	Uncharacterized protein ZK177.4 OS=Caenorhabditis elegans OX=6239 GN=ZK177.4 PE=4 SV=2	KHC[BTD]EISK	1.60503	NA	1.60503	NA	NA	0.13	0.160013
1475	Q02331	1215	Q02331_1215	ZK370.4_C1215	Q02331_1215	ZK370.4_C1215	Uncharacterized NTE family protein ZK370.4 OS=Caenorhabditis elegans OX=6239 GN=ZK370.4 PE=3 SV=3	EAC[BTD]HELITNDR	0.740741	NA	0.740741	NA	NA	0.18	0.090405
208	P34642	25	P34642_25	ZK512.4_C25	P34642_25	ZK512.4_C25	Signal recognition particle 9 kDa protein OS=Caenorhabditis elegans OX=6239 GN=ZK512.4 PE=3 SV=1	LHSANPEKC[BTD]R	1.34283	2.38095	1.86189	0.734066	39.4259	0.0825	0.0717316
966	O62515	172	O62515_172	ZK550.6_C172	O62515_172	ZK550.6_C172	Probable phytanoyl-CoA dioxygenase OS=Caenorhabditis elegans OX=6239 GN=ZK550.6 PE=3 SV=2	ANGC[BTD]LVVVPGTHK	1.16279	NA	1.16279	NA	NA	0.09	0.00925356
409	P30629	44	P30629_44	ZK637.2_C44	P30629_44	ZK637.2_C44	Uncharacterized protein ZK637.2 OS=Caenorhabditis elegans OX=6239 GN=ZK637.2 PE=3 SV=2	CC[BTD]DNKK	1.5625	NA	1.5625	NA	NA	0.17	0.441011
656	Q95XP9	371	Q95XP9_371	zwl-1_C371	Q95XP9_371	zwl-1_C371	Protein zwilch homolog OS=Caenorhabditis elegans OX=6239 GN=zwl-1 PE=1 SV=1	KC[BTD]NDVK	1.35135	NA	1.35135	NA	NA	0.04	0.137133
