# Supplementary material for: Global profiling of distinct cysteine redox forms reveals wide-ranging redox regulation in C. elegans
Source: Nat Commun. 2021 Mar 3;12:1415. doi: 10.1038/s41467-021-21686-3 (PMC7930113; doi:10.1038/s41467-021-21686-3)
Supplement: Supplementary file 7 — Supplementary Data 4 [file 41467_2021_21686_MOESM7_ESM.xlsx]

## Sheet: Legend
Supplementary Data 4. Quantitative S-sulfinylome analysis of C. elegans. Protein lysates obtained from C. elegans stimulated with or without H2O2 (5 mM, 5 min) and labeled with 5 mM of DiaAlk. The DiaAlk -labeled proteome was then processed into tryptic peptides. The resulting probe-labeled peptides were conjugated with both light and heavy azido-UV-cleavable-biotin (Az-UV-biotin) reagents (1:1) …

## Sheet: SO2H
Rank	Leading Uniprot Accession #	Site	Leading Accession_Site	Leading GN_site	Accession_site All	GN_site All	Description	Modified sequence	Ratio L/H Rep1	Ratio L/H Rep2	Ave. Ratio L/H	SD Ratio	CV(%)	Interference score	Indentification score	Functional annotation
1	Q95Y26	120	Q95Y26_120	CELE_Y41D4A.5_C120	Q95Y26_120	CELE_Y41D4A.5_C120	Tyrosine-protein phosphatase OS=Caenorhabditis elegans OX=6239 GN=CELE_Y41D4A.5 PE=1 SV=2	SEC[DiaaLk]AVAPQHYAR	7.01	NA	7.01	NA	NA	0.06	0.249189
2	Q19246	62	Q19246_62	dhs-25_C62	Q19246_62	dhs-25_C62	DeHydrogenases, Short chain OS=Caenorhabditis elegans OX=6239 GN=dhs-25 PE=1 SV=2	ALPASQSHSSFAC[DiaaLk]DVSNADSVK	NA	5.43	5.43	NA	NA	0.09	0.0979403
3	P50432	409	P50432_409	mel-32_C409	P50432_409	mel-32_C409	Serine hydroxymethyltransferase OS=Caenorhabditis elegans OX=6239 GN=mel-32 PE=1 SV=2	AEHVLDLAHIAC[DiaaLk]NK	5.26	NA	5.26	NA	NA	0.16	0.0113064
4	O01692	35	O01692_35	rps-17_C35	O01692_35	rps-17_C35	40S ribosomal protein S17 OS=Caenorhabditis elegans OX=6239 GN=rps-17 PE=3 SV=2	RVC[DiaaLk]DEVAIIGSK VC[DiaaLk]DEVAIIGSKPLR	5.14	NA	5.14	NA	NA	0.0925	0.0467674
5	D0IMZ5	1905	D0IMZ5_1905	fln-1_C1905	D0IMZ5_1905 U4PBJ9_1909 U4PM09_1722 D0IMZ7_1854 D0IMZ6_486 U4PR97_1720 D0IMZ8_1856 U4PB53_1858 U4PEF1_1775 U4PBK4_1773 U4PB58_1773 U4PM04_1771 U4PRA0_1724 U4PR92_1907 U4PEE3_1856 U4PM01_1907 U4PEE8_1722	fln-1_C1905 fln-1_C1909 fln-1_C1722 fln-1_C1854 fln-1_C486 fln-1_C1720 fln-1_C1856 fln-1_C1858 fln-1_C1775 fln-1_C1773 fln-1_C1773 fln-1_C1771 fln-1_C1724 fln-1_C1907 fln-1_C1856 fln-1_C1907 fln-1_C1722	FiLamiN (Actin binding protein) homolog OS=Caenorhabditis elegans OX=6239 GN=fln-1 PE=1 SV=1	DHNDGNC[DiaaLk]HVDYK	5.82	4.24	5.03	1.11723	22.2113	0.148333	0.073704
6	G5ED27	2456	G5ED27_2456	him-4_C2456	G5ED27_2456 G5EG33_2456 G5EDG4_2456	him-4_C2456 him-4_C2456 him-4_C2456	High Incidence of Males (Increased X chromosome loss) OS=Caenorhabditis elegans OX=6239 GN=him-4 PE=1 SV=1	YTC[DiaaLk]IATNEAGTDKR	4.68	NA	4.68	NA	NA	0.12	0.190657
7	P62784	74	P62784_74	his-1_C74	P62784_74	his-1_C74	Histone H4 OS=Caenorhabditis elegans OX=6239 GN=his-1 PE=1 SV=2	DAVTYC[DiaaLk]EHAK	4.63	NA	4.63	NA	NA	0.12	0.299294
8	P18948	384	P18948_384	vit-6_C384	P18948_384	vit-6_C384	Vitellogenin-6 OS=Caenorhabditis elegans OX=6239 GN=vit-6 PE=1 SV=5	VLREC[DiaaLk]NEEQLEQIYR	NA	4.54	4.54	NA	NA	0.06	0.0251668
9	P17330	158	P17330_158	gpd-3_C158	P17330_158 P17329_158	gpd-3_C158 gpd-2_C158	Glyceraldehyde-3-phosphate dehydrogenase 3 OS=Caenorhabditis elegans OX=6239 GN=gpd-3 PE=3 SV=1	YDHANDHIISNASC[DiaaLk]TTNCLAPLAK	NA	4.45	4.45	NA	NA	0.1	0.00097987	Active site
10	D3YT98	193	D3YT98_193	CELE_Y41E3.7_C193	D3YT98_193 N1NV17_310 D3YT97_24 Q2EEM2_297 Q2XMY1_355 O62444_394 A0A078BQL1_407	CELE_Y41E3.7_C193 CELE_Y41E3.7_C310 CELE_Y41E3.7_C24 CELE_Y41E3.7_C297 CELE_Y41E3.7_C355 CELE_Y41E3.7_C394 CELE_Y41E3.7_C407	Uncharacterized protein OS=Caenorhabditis elegans OX=6239 GN=CELE_Y41E3.7 PE=1 SV=1	DC[DiaaLk]HEEVYAGSHR	NA	4.39	4.39	NA	NA	0.13	0.0741673
11	Q21742	380	Q21742_380	CELE_R05F9.6_C380	Q21742_380	CELE_R05F9.6_C380	Uncharacterized protein OS=Caenorhabditis elegans OX=6239 GN=CELE_R05F9.6 PE=1 SV=1	IAIC[DiaaLk]GEESFGTGSDHIR	4.38	NA	4.38	NA	NA	0.095	0.0367712
12	Q23551	4786	Q23551_4786	unc-22_C4786	Q23551_4786 H2FLH3_4476 H2FLH2_4555 A0A061ACT3_4761 A0A061AE24_4770	unc-22_C4786 unc-22_C4476 unc-22_C4555 unc-22_C4761 unc-22_C4770	Twitchin OS=Caenorhabditis elegans OX=6239 GN=unc-22 PE=1 SV=3	C[DiaaLk]NDKPVR	4.25	NA	4.25	NA	NA	0.065	0.255548
13	Q93576	117	Q93576_117	ndk-1_C117	Q93576_117	ndk-1_C117	Nucleoside diphosphate kinase OS=Caenorhabditis elegans OX=6239 GN=ndk-1 PE=1 SV=1	NIC[DiaaLk]HGSDAVDSANR	4.02333	4	4.01167	0.0164992	0.411279	0.0266667	0.0602539
14	Q94300	79	Q94300_79	rpl-11.1_C79	Q94300_79 Q19162_79	rpl-11.1_C79 rpl-11.2_C79	60S ribosomal protein L11-1 OS=Caenorhabditis elegans OX=6239 GN=rpl-11.1 PE=3 SV=1	IAVHC[DiaaLk]TVR	4.01	NA	4.01	NA	NA	0.16	0.309419
15	P52275	12	P52275_12	tbb-2_C12	P52275_12 O17921_12	tbb-2_C12 tbb-1_C12	Tubulin beta-2 chain OS=Caenorhabditis elegans OX=6239 GN=tbb-2 PE=1 SV=1	EIVHVQAGQC[DiaaLk]GNQIGSK	4.015	3.93	3.9725	0.0601041	1.513	0.0625	0.0449125
16	Q19328	436	Q19328_436	tsn-1_C436	Q19328_436	tsn-1_C436	Tudor Staphylococcal Nuclease homolog OS=Caenorhabditis elegans OX=6239 GN=tsn-1 PE=1 SV=1	TC[DiaaLk]ATIK	3.87	NA	3.87	NA	NA	0.08	0.319551
17	Q9N456	54	Q9N456_54	glrx-10_C54	Q9N456_54	glrx-10_C54	GLutaRedoXin OS=Caenorhabditis elegans OX=6239 GN=glrx-10 PE=1 SV=1	KDC[DiaaLk]NEIQDYLGSLTGAR	3.86	NA	3.86	NA	NA	0.18	0.0621972
18	P49196	64	P49196_64	rps-12_C64	P49196_64	rps-12_C64	40S ribosomal protein S12 OS=Caenorhabditis elegans OX=6239 GN=rps-12 PE=3 SV=2	EAHFCVLAENC[DiaaLk]DEPQYVK	3.85	NA	3.85	NA	NA	0.1	0.000496892
19	Q09531	99	Q09531_99	F07F6.4_C99	Q09531_99	F07F6.4_C99	Uncharacterized protein F07F6.4 OS=Caenorhabditis elegans OX=6239 GN=F07F6.4 PE=4 SV=2	AHGC[DiaaLk]NTTEAQQK	3.83	NA	3.83	NA	NA	0.025	0.251934
20	Q9U2H9	49	Q9U2H9_49	eef-1B.2_C49	Q9U2H9_49	eef-1B.2_C49	Probable elongation factor 1-beta/1-delta 2 OS=Caenorhabditis elegans OX=6239 GN=eef-1B.2 PE=1 SV=4	VFSDVKPGTSSGGDHGC[DiaaLk]K	3.6	3.77	3.685	0.120208	3.26209	0.03	0.146622
21	G5EE12	634	G5EE12_634	cash-1_C634	G5EE12_634	cash-1_C634	CKA And Striatin Homolog OS=Caenorhabditis elegans OX=6239 GN=cash-1 PE=1 SV=1	SC[DiaaLk]LQEISAHR	3.66	NA	3.66	NA	NA	0.14	0.248722
22	Q966I7	37	Q966I7_37	CELE_K08D12.3_C37	Q966I7_37	CELE_K08D12.3_C37	Uncharacterized protein OS=Caenorhabditis elegans OX=6239 GN=CELE_K08D12.3 PE=1 SV=1	GGGGGSTC[DiaaLk]YNCQETGHFSR	3.18	4	3.59	0.579828	16.1512	0.07	0.0226331
23	G5ECG7	326	G5ECG7_326	dsc-4_C326	G5ECG7_326	dsc-4_C326	Defecation Suppressor of Clk-1 OS=Caenorhabditis elegans OX=6239 GN=dsc-4 PE=1 SV=1	HLQDMGDSHIC[DiaaLk]EK	3.54	NA	3.54	NA	NA	0.14	0.197819
24	P53013	152	P53013_152	eft-3_C152	P53013_152	eft-3_C152	Elongation factor 1-alpha OS=Caenorhabditis elegans OX=6239 GN=eft-3 PE=3 SV=1	QLIVAC[DiaaLk]NK	3.71	3.34	3.525	0.26163	7.42211	0.0233333	0.309863
25	Q9XTI0	45	Q9XTI0_45	B0250.5_C45	Q9XTI0_45	B0250.5_C45	Probable 3-hydroxyisobutyrate dehydrogenase, mitochondrial OS=Caenorhabditis elegans OX=6239 GN=B0250.5 PE=3 SV=1	AEGC[DiaaLk]EVAAHPADIAAASK	3.44	NA	3.44	NA	NA	0.095	0.10086
26	Q23629	373	Q23629_373	ogdh-2_C373	Q23629_373 F5GUD7_249	ogdh-2_C373 ogdh-2_C249	Probable 2-oxoglutarate dehydrogenase E1 component DHKTD1 homolog, mitochondrial OS=Caenorhabditis elegans OX=6239 GN=ogdh-2 PE=3 SV=4	SSTHC[DiaaLk]TDIAK	3.34	NA	3.34	NA	NA	0.08	0.216241
27	Q9XU13	615	Q9XU13_615	sca-1_C615	Q9XU13_615 A8WI68_488 G5EEK8_615	sca-1_C615 sca-1_C488 sca-1_C615	Calcium-transporting ATPase OS=Caenorhabditis elegans OX=6239 GN=sca-1 PE=1 SV=1	AC[DiaaLk]NHAGIR	3.33	NA	3.33	NA	NA	0.0875	0.0972894
28	Q9N4J2	364	Q9N4J2_364	vit-3_C364	Q9N4J2_364 P18947_364 P06125_364	vit-3_C364 vit-4_C364 vit-5_C364	Vitellogenin-3 OS=Caenorhabditis elegans OX=6239 GN=vit-3 PE=1 SV=1	MC[DiaaLk]TIEELKK	3.02	3.585	3.3025	0.399515	12.0974	0.0566667	0.185425
29	Q27464	187	Q27464_187	gspd-1_C187	Q27464_187	gspd-1_C187	Glucose-6-phosphate 1-dehydrogenase OS=Caenorhabditis elegans OX=6239 GN=gspd-1 PE=3 SV=1	SSC[DiaaLk]ELSTHLAK	3.3	NA	3.3	NA	NA	0.085	0.140988
30	P10567	127	P10567_127	unc-15_C127	P10567_127	unc-15_C127	Paramyosin OS=Caenorhabditis elegans OX=6239 GN=unc-15 PE=1 SV=2	HQDSC[DiaaLk]LDYQDQIEQLQK	4.15	2.36	3.255	1.26572	38.8854	0.118889	0.00337918	Disulfide bond
31	G5EG85	1511	G5EG85_1511	unc-70_C1511	G5EG85_1511 Q9U9J8_1511 S6FN00_1511 E0AHA7_1580	unc-70_C1511 unc-70_C1511 unc-70_C1511 unc-70_C1580	Spectrin beta chain OS=Caenorhabditis elegans OX=6239 GN=unc-70 PE=1 SV=1	AQNLGESLPDC[DiaaLk]HR	NA	3.23	3.23	NA	NA	0.12	0.412634
32	Q23315	355	Q23315_355	ears-1_C355	Q23315_355	ears-1_C355	Glutamyl(E) Amino-acyl tRNA Synthetase OS=Caenorhabditis elegans OX=6239 GN=ears-1 PE=1 SV=1	C[DiaaLk]KPEEHVR	3.21	NA	3.21	NA	NA	0.04	0.0549119
33	Q09444	124	Q09444_124	ubh-4_C124	Q09444_124	ubh-4_C124	Probable ubiquitin carboxyl-terminal hydrolase ubh-4 OS=Caenorhabditis elegans OX=6239 GN=ubh-4 PE=3 SV=2	GHC[DiaaLk]LSNSEEIR	NA	3.16	3.16	NA	NA	0.08	0.375306
34	Q966I7	136	Q966I7_136	CELE_K08D12.3_C136	Q966I7_136	CELE_K08D12.3_C136	Uncharacterized protein OS=Caenorhabditis elegans OX=6239 GN=CELE_K08D12.3 PE=1 SV=1	CYQC[DiaaLk]QETGHISR	NA	3.11	3.11	NA	NA	0.075	0.220018
35	Q86GU3	238	Q86GU3_238	C32F10.8_C238	Q86GU3_238 O01685_238	C32F10.8_C238 C32F10.8_C238	Uncharacterized protein OS=Caenorhabditis elegans OX=6239 GN=C32F10.8 PE=1 SV=1	SFNDHC[DiaaLk]KEYDIR	3.11	NA	3.11	NA	NA	0.095	0.239999
36	P02566	259	P02566_259	unc-54_C259	P02566_259	unc-54_C259	Myosin-4 OS=Caenorhabditis elegans OX=6239 GN=unc-54 PE=1 SV=2	LASC[DiaaLk]DIEHYLLEK	3.78	2.39	3.085	0.982878	31.8599	0.0883333	0.00443883
37	Q9UB29	2175	Q9UB29_2175	let-805_C2175	Q9UB29_2175 Q9UB28_2175	let-805_C2175 let-805_C2175	Myotactin form A OS=Caenorhabditis elegans OX=6239 GN=let-805 PE=1 SV=1	GIKDPLLQC[DiaaLk]PGESPR	3.08	NA	3.08	NA	NA	0.16	0.341452
38	Q18211	157	Q18211_157	ran-3_C157	Q18211_157	ran-3_C157	Regulator of chromosome condensation OS=Caenorhabditis elegans OX=6239 GN=ran-3 PE=4 SV=1	VLSC[DiaaLk]GEGEALGHPGR	3.245	2.855	3.05	0.275772	9.04169	0.0488889	0.046547
39	P49632	115	P49632_115	ubq-2_C115	P49632_115	ubq-2_C115	Ubiquitin-60S ribosomal protein L40 OS=Caenorhabditis elegans OX=6239 GN=ubq-2 PE=3 SV=2	C[DiaaLk]GHSSELR	NA	3.04	3.04	NA	NA	0.05625	0.248725
40	P29691	561	P29691_561	eef-2_C561	P29691_561	eef-2_C561	Elongation factor 2 OS=Caenorhabditis elegans OX=6239 GN=eef-2 PE=1 SV=4	DLEEDHAC[DiaaLk]IPLKK	3.04	NA	3.04	NA	NA	0.05	0.128904
41	Q23621	313	Q23621_313	gdh-1_C313	Q23621_313	gdh-1_C313	Glutamate dehydrogenase OS=Caenorhabditis elegans OX=6239 GN=gdh-1 PE=1 SV=1	VIGIQEYDC[DiaaLk]AVYNPDGIHPK	3.03	NA	3.03	NA	NA	0.1575	0.0295187
42	P18948	1132	P18948_1132	vit-6_C1132	P18948_1132	vit-6_C1132	Vitellogenin-6 OS=Caenorhabditis elegans OX=6239 GN=vit-6 PE=1 SV=5	MEVEAVC[DiaaLk]NNDFHFCK	NA	3.01	3.01	NA	NA	0.28	0.238776
43	Q7JKC3	663	Q7JKC3_663	math-33_C663	Q7JKC3_663 G3MU83_663 G3MU81_663 O45624_663 N1NTD8_666 N1NVB4_666 N1NSE3_666 G3MU82_663 N1NSD8_666 N1NV07_666 N1NTD2_666 N1NTI7_666 G3MU79_663 G3MU80_663 O45623_663 N1NTJ2_666	math-33_C663 math-33_C663 math-33_C663 math-33_C663 math-33_C666 math-33_C666 math-33_C666 math-33_C663 math-33_C666 math-33_C666 math-33_C666 math-33_C666 math-33_C663 math-33_C663 math-33_C663 math-33_C666	Ubiquitin carboxyl-terminal hydrolase 7 OS=Caenorhabditis elegans OX=6239 GN=math-33 PE=3 SV=1	LRPSEFIDC[DiaaLk]K	3.01	NA	3.01	NA	NA	0.17	0.323321
44	O02286	243	O02286_243	pck-2_C243	O02286_243 Q7JKI2_207 Q7JKI1_243 Q7JKI3_176	pck-2_C243 pck-2_C207 pck-2_C243 pck-2_C176	Phosphoenolypyruvate CarboxyKinase OS=Caenorhabditis elegans OX=6239 GN=pck-2 PE=1 SV=1	VINHWPC[DiaaLk]NPER	3	NA	3	NA	NA	0.053	0.180595
45	P52819	27	P52819_27	rpl-22_C27	P52819_27	rpl-22_C27	60S ribosomal protein L22 OS=Caenorhabditis elegans OX=6239 GN=rpl-22 PE=1 SV=3	FNVEC[DiaaLk]KNPVEDGILR	2.91	NA	2.91	NA	NA	0.1	0.100965
46	P29691	598	P29691_598	eef-2_C598	P29691_598	eef-2_C598	Elongation factor 2 OS=Caenorhabditis elegans OX=6239 GN=eef-2 PE=1 SV=4	LHC[DiaaLk]TAQPMPDGLADDIEGGTVNAR	NA	2.905	2.905	NA	NA	0.07375	0.046406
47	Q21463	549	Q21463_549	asns-2_C549	Q21463_549	asns-2_C549	Asparagine synthetase OS=Caenorhabditis elegans OX=6239 GN=asns-2 PE=1 SV=1	ASLVHENSAHNIGDEFC[DiaaLk]NNK	2.88	NA	2.88	NA	NA	0.1	0.210916
48	O44906	230	O44906_230	pck-1_C230	O44906_230 Q8ITY2_120 Q8ITY0_230	pck-1_C230 pck-1_C120 pck-1_C230	Phosphoenolypyruvate CarboxyKinase OS=Caenorhabditis elegans OX=6239 GN=pck-1 PE=1 SV=2	VINHWPC[DiaaLk]NPEK	NA	2.84	2.84	NA	NA	0.065	0.114039
49	P34689	267	P34689_267	glh-1_C267	P34689_267 Q966L9_478	glh-1_C267 glh-2_C478	ATP-dependent RNA helicase glh-1 OS=Caenorhabditis elegans OX=6239 GN=glh-1 PE=1 SV=3	GCFNC[DiaaLk]GEQGHR	NA	2.69	2.69	NA	NA	0.06	0.0831613
50	Q9N4I4	65	Q9N4I4_65	rpl-1_C65	Q9N4I4_65 Q95Y46_4	rpl-1_C65 rpl-1_C4	60S ribosomal protein L10a OS=Caenorhabditis elegans OX=6239 GN=rpl-1 PE=3 SV=1	VC[DiaaLk]VFGDQHHLDEAAAGDIPSMSADDLK	2.69	NA	2.69	NA	NA	0.13	0.0782129
51	Q9XTZ2	138	Q9XTZ2_138	rsp-8_C138	Q9XTZ2_138	rsp-8_C138	SR Protein (Splicing factor) OS=Caenorhabditis elegans OX=6239 GN=rsp-8 PE=1 SV=1	DKLC[DiaaLk]NTDLDGHK	2.37	3	2.685	0.445477	16.5913	0.16	0.143744
52	O02328	439	O02328_439	eif-3.C_C439	O02328_439	eif-3.C_C439	Eukaryotic translation initiation factor 3 subunit C OS=Caenorhabditis elegans OX=6239 GN=eif-3.C PE=3 SV=2	ILQNADC[DiaaLk]HSNDYIEK	1.85	3.52	2.685	1.18087	43.9802	0.095	0.207683
53	P49196	47	P49196_47	rps-12_C47	P49196_47	rps-12_C47	40S ribosomal protein S12 OS=Caenorhabditis elegans OX=6239 GN=rps-12 PE=3 SV=2	GLHETC[DiaaLk]K	NA	2.68	2.68	NA	NA	0.05	0.410217
54	Q9N4Y8	64	Q9N4Y8_64	nuo-5_C64	Q9N4Y8_64	nuo-5_C64	NADH Ubiquinone Oxidoreductase OS=Caenorhabditis elegans OX=6239 GN=nuo-5 PE=1 SV=1	FC[DiaaLk]YHDR	2.94	2.41	2.675	0.374767	14.01	0.0866667	0.204937
55	Q19058	7	Q19058_7	maoc-1_C7	Q19058_7	maoc-1_C7	MAO-C-like dehydratase domain OS=Caenorhabditis elegans OX=6239 GN=maoc-1 PE=1 SV=1	TAC[DiaaLk]AHVAEPCEFSYSTR	2.8	2.35	2.575	0.318198	12.3572	0.153333	0.31972
56	O02286	76	O02286_76	pck-2_C76	O02286_76 Q7JKI2_40 Q7JKI1_76 Q7JKI3_9	pck-2_C76 pck-2_C40 pck-2_C76 pck-2_C9	Phosphoenolypyruvate CarboxyKinase OS=Caenorhabditis elegans OX=6239 GN=pck-2 PE=1 SV=1	GIFIC[DiaaLk]DGSQHEADELIDK	NA	2.54	2.54	NA	NA	0.08	0.0216007
57	Q93934	333	Q93934_333	CELE_R07H5.8_C333	Q93934_333	CELE_R07H5.8_C333	Uncharacterized protein OS=Caenorhabditis elegans OX=6239 GN=CELE_R07H5.8 PE=1 SV=1	HGC[DiaaLk]TVPSVCK	2.54	NA	2.54	NA	NA	0.06	0.377605
58	Q95Y90	72	Q95Y90_72	rpl-9_C72	Q95Y90_72	rpl-9_C72	60S ribosomal protein L9 OS=Caenorhabditis elegans OX=6239 GN=rpl-9 PE=3 SV=1	TVC[DiaaLk]SHIK	2.02	2.88	2.45	0.608112	24.8209	0.126667	0.356489
59	Q09603	371	Q09603_371	ech-4_C371	Q09603_371	ech-4_C371	Enoyl-CoA Hydratase OS=Caenorhabditis elegans OX=6239 GN=ech-4 PE=1 SV=1	EC[DiaaLk]HQAIAAFMTK	2.45	NA	2.45	NA	NA	0.195	0.193003
60	Q10454	61	Q10454_61	F46H5.3_C61	Q10454_61	F46H5.3_C61	Probable arginine kinase F46H5.3 OS=Caenorhabditis elegans OX=6239 GN=F46H5.3 PE=3 SV=2	LQAAPEC[DiaaLk]HSLLK	2.13	2.715	2.4225	0.413657	17.0756	0.0366667	0.306163
61	Q17761	170	Q17761_170	T25B9.9_C170	Q17761_170	T25B9.9_C170	6-phosphogluconate dehydrogenase, decarboxylating OS=Caenorhabditis elegans OX=6239 GN=T25B9.9 PE=3 SV=2	SNGEPCC[DiaaLk]DWVGNAGSGHFVK	2.34	NA	2.34	NA	NA	0.12	0.00113411
62	Q22993	300	Q22993_300	pmt-2_C300	Q22993_300	pmt-2_C300	Phosphoethanolamine MethylTransferase OS=Caenorhabditis elegans OX=6239 GN=pmt-2 PE=1 SV=1	DC[DiaaLk]IQHIPDTEK	2.32	NA	2.32	NA	NA	0.06	0.230656
63	X5M5P2	100	X5M5P2_100	ule-1_C100	X5M5P2_100 O01780_201	ule-1_C100 ule-1_C201	Uterine Lumin Expressed/locailized OS=Caenorhabditis elegans OX=6239 GN=ule-1 PE=1 SV=1	LTC[DiaaLk]DHNR	2.45	2.17	2.31	0.19799	8.57099	0.12	0.276916
64	P34455	123	P34455_123	aco-2_C123	P34455_123	aco-2_C123	Probable aconitate hydratase, mitochondrial OS=Caenorhabditis elegans OX=6239 GN=aco-2 PE=3 SV=2	TAVPSTIHC[DiaaLk]DHLIEAQK	2.3	2.2	2.25	0.0707107	3.1427	0.0427778	0.036603
65	P27639	297	P27639_297	inf-1_C297	P27639_297	inf-1_C297	Eukaryotic initiation factor 4A OS=Caenorhabditis elegans OX=6239 GN=inf-1 PE=2 SV=1	MTENQFTVSC[DiaaLk]LHGDMDQAER	2.58	1.81	2.195	0.544472	24.8051	0.184444	0.1589
66	P49196	58	P49196_58	rps-12_C58	P49196_58	rps-12_C58	40S ribosomal protein S12 OS=Caenorhabditis elegans OX=6239 GN=rps-12 PE=3 SV=2	EAHFC[DiaaLk]VLAENCDEPQYVK	2.16	NA	2.16	NA	NA	0.1225	0.00307157
67	Q22968	29	Q22968_29	gcst-1_C29	Q22968_29	gcst-1_C29	Aminomethyltransferase OS=Caenorhabditis elegans OX=6239 GN=gcst-1 PE=1 SV=1	QTC[DiaaLk]LIETHK	NA	2.15	2.15	NA	NA	0.125	0.245141
68	Q18817	12	Q18817_12	ben-1_C12	Q18817_12	ben-1_C12	Tubulin beta chain OS=Caenorhabditis elegans OX=6239 GN=ben-1 PE=1 SV=3	EIVHVQAGQC[DiaaLk]GNQIGAK	NA	2.12	2.12	NA	NA	0.13	0.204411
69	Q9U1V9	406	Q9U1V9_406	dnj-29_C406	Q9U1V9_406 Q9U1W0_406	dnj-29_C406 dnj-29_C406	DNaJ domain (Prokaryotic heat shock protein) OS=Caenorhabditis elegans OX=6239 GN=dnj-29 PE=1 SV=1	VFSC[DiaaLk]HDLAVMDAETR	NA	2.03	2.03	NA	NA	0.18	0.0687161
70	Q20206	128	Q20206_128	rps-11_C128	Q20206_128	rps-11_C128	Ribosomal Protein, Small subunit OS=Caenorhabditis elegans OX=6239 GN=rps-11 PE=1 SV=1	DIHPGDLVTIGEC[DiaaLk]RPLSK	NA	2.025	2.025	NA	NA	0.12	0.0628563
71	O02286	319	O02286_319	pck-2_C319	O02286_319 Q7JKI2_283 Q7JKI1_319 Q7JKI3_252	pck-2_C319 pck-2_C283 pck-2_C319 pck-2_C252	Phosphoenolypyruvate CarboxyKinase OS=Caenorhabditis elegans OX=6239 GN=pck-2 PE=1 SV=1	EHFIAAAFPSAC[DiaaLk]GK	1.985	NA	1.985	NA	NA	0.1	0.0258609
72	P27639	63	P27639_63	inf-1_C63	P27639_63	inf-1_C63	Eukaryotic initiation factor 4A OS=Caenorhabditis elegans OX=6239 GN=inf-1 PE=2 SV=1	AIVPC[DiaaLk]TTGK	1.97	NA	1.97	NA	NA	0.06	0.366184
73	Q18639	74	Q18639_74	dhs-18_C74	Q18639_74	dhs-18_C74	DeHydrogenases, Short chain OS=Caenorhabditis elegans OX=6239 GN=dhs-18 PE=1 SV=1	AGGHALPC[DiaaLk]VVDVR	NA	1.91	1.91	NA	NA	0.17	0.404674
74	Q09450	454	Q09450_454	C05C10.3_C454	Q09450_454	C05C10.3_C454	Probable succinyl-CoA:3-ketoacid coenzyme A transferase, mitochondrial OS=Caenorhabditis elegans OX=6239 GN=C05C10.3 PE=3 SV=1	ILEHC[DiaaLk]ELPLTGK	1.73	NA	1.73	NA	NA	0.105	0.25875
75	Q93934	122	Q93934_122	CELE_R07H5.8_C122	Q93934_122	CELE_R07H5.8_C122	Uncharacterized protein OS=Caenorhabditis elegans OX=6239 GN=CELE_R07H5.8 PE=1 SV=1	TGTC[DiaaLk]AALINGTHR	1.68	NA	1.68	NA	NA	0.18	0.0473658
76	P34559	190	P34559_190	ech-6_C190	P34559_190	ech-6_C190	Probable enoyl-CoA hydratase, mitochondrial OS=Caenorhabditis elegans OX=6239 GN=ech-6 PE=3 SV=1	SFAMEVC[DiaaLk]LTGNHVTAQEAK	NA	1.65	1.65	NA	NA	0.19	0.234162
77	Q23621	232	Q23621_232	gdh-1_C232	Q23621_232	gdh-1_C232	Glutamate dehydrogenase OS=Caenorhabditis elegans OX=6239 GN=gdh-1 PE=1 SV=1	DASAC[DiaaLk]ITGKPIVSGGIHGR	1.65	NA	1.65	NA	NA	0.12	0.0693324
78	P37165	138	P37165_138	ubl-1_C138	P37165_138	ubl-1_C138	Ubiquitin-like protein 1-40S ribosomal protein S27a OS=Caenorhabditis elegans OX=6239 GN=ubl-1 PE=1 SV=2	C[DiaaLk]HDTLVVDTATAAATSGEK	1.35	1.57	1.46	0.155563	10.655	0.09	0.00037222
79	P90849	118	P90849_118	cox-5b_C118	P90849_118	cox-5b_C118	Cytochrome OXidase assembly protein OS=Caenorhabditis elegans OX=6239 GN=cox-5b PE=1 SV=1	CEC[DiaaLk]GHWFK	1.45	NA	1.45	NA	NA	0.03	0.243472
80	P48166	87	P48166_87	rpl-36.A_C87	P48166_87	rpl-36.A_C87	Ribosomal protein rpl-36.A OS=Caenorhabditis elegans OX=6239 GN=rpl-36.A PE=3 SV=2	C[DiaaLk]KHFELGGQK	1.36	1.44	1.4	0.0565685	4.04061	0.0416667	0.0944445
81	Q9U2A8	57	Q9U2A8_57	rpl-43_C57	Q9U2A8_57	rpl-43_C57	60S ribosomal protein L37a OS=Caenorhabditis elegans OX=6239 GN=rpl-43 PE=3 SV=3	ATGIWNC[DiaaLk]AK	1.385	NA	1.385	NA	NA	0.105	0.381716
82	O44549	244	O44549_244	acdh-3_C244	O44549_244	acdh-3_C244	Acyl CoA DeHydrogenase OS=Caenorhabditis elegans OX=6239 GN=acdh-3 PE=1 SV=1	ASSTC[DiaaLk]SVHFDNVR	1.02	NA	1.02	NA	NA	0.15	0.146389
