# Supplementary material for: Global profiling of distinct cysteine redox forms reveals wide-ranging redox regulation in C. elegans
Source: Nat Commun. 2021 Mar 3;12:1415. doi: 10.1038/s41467-021-21686-3 (PMC7930113; doi:10.1038/s41467-021-21686-3)
Supplement: Supplementary file 8 — Supplementary Data 5 [file 41467_2021_21686_MOESM8_ESM.xlsx]

## Sheet: Legend
Supplementary Data 5. The peroxide-sensitive C. elegans redoxome: 1537 proteins that changed dramatically upon peroxide treatment (RT/CIPM≤0.67, RT/CBTD≥1.5, or RT/CDiaAlk≥1.5).

## Sheet: Sheet 1
Uniprot Accession #	# of redox sites	counts
P91871	P91871_259 P91871_1133 P91871_1958 P91871_1140 P91871_1615 P91871_1654 P91871_2134 P91871_2582 P91871_2531 P91871_1687 P91871_2020 P91871_1403 P91871_2395 P91871_1059	14
B3CJ34	B3CJ34_1799 B3CJ34_2005 B3CJ34_2397 B3CJ34_1158 B3CJ34_771 B3CJ34_1348 B3CJ34_2580 B3CJ34_2267 B3CJ34_1938 B3CJ34_717 B3CJ34_363 B3CJ34_1280	12
P18948	P18948_1342 P18948_1476 P18948_655 P18948_1132 P18948_1364 P18948_1514 P18948_1646 P18948_384 P18948_218	9
U4PRN6	U4PRN6_4147 U4PRN6_2278 U4PRN6_1947 U4PRN6_1362 U4PRN6_571 U4PRN6_4017 U4PRN6_2744 U4PRN6_1249 U4PRN6_171	9
P34574	P34574_1146 P34574_780 P34574_1262 P34574_434 P34574_1259 P34574_1104 P34574_928 P34574_619	8
Q9TXQ1	Q9TXQ1_507 Q9TXQ1_1696 Q9TXQ1_275 Q9TXQ1_1196 Q9TXQ1_1351 Q9TXQ1_712 Q9TXQ1_2065	7
P34689	P34689_163 P34689_340 P34689_160 P34689_568 P34689_483 P34689_267	6
Q93934	Q93934_41 Q93934_122 Q93934_333 Q93934_319 Q93934_339 Q93934_238	6
Q9GRZ2	Q9GRZ2_544 Q9GRZ2_714 Q9GRZ2_725 Q9GRZ2_584 Q9GRZ2_819 Q9GRZ2_864	6
Q95XR0	Q95XR0_100 Q95XR0_90 Q95XR0_433 Q95XR0_95 Q95XR0_235 Q95XR0_114	6
Q9XU13	Q9XU13_502 Q9XU13_351 Q9XU13_346 Q9XU13_209 Q9XU13_615	5
Q9N4J2	Q9N4J2_1330 Q9N4J2_626 Q9N4J2_222 Q9N4J2_364 Q9N4J2_225	5
Q10454	Q10454_263 Q10454_179 Q10454_242 Q10454_61 Q10454_341	5
Q9N5V3	Q9N5V3_456 Q9N5V3_555 Q9N5V3_470 Q9N5V3_672 Q9N5V3_175	5
Q27481	Q27481_580 Q27481_681 Q27481_493 Q27481_756 Q27481_314	5
Q95YB2	Q95YB2_77 Q95YB2_339 Q95YB2_145 Q95YB2_20 Q95YB2_239	5
Q10578	Q10578_628 Q10578_440 Q10578_363 Q10578_1099 Q10578_167	5
O44985	O44985_884 O44985_699 O44985_1173 O44985_270 O44985_984	5
Q9U3D6	Q9U3D6_472 Q9U3D6_206 Q9U3D6_207 Q9U3D6_628 Q9U3D6_230	5
N1NTN5	N1NTN5_1285 N1NTN5_648 N1NTN5_961 N1NTN5_1388 N1NTN5_1213	5
Q9GZI3	Q9GZI3_1265 Q9GZI3_1107 Q9GZI3_1053 Q9GZI3_283 Q9GZI3_446	5
A0A0S4XR36	A0A0S4XR36_2445 A0A0S4XR36_3580 A0A0S4XR36_2693 A0A0S4XR36_3556 A0A0S4XR36_2602	5
P55155	P55155_1342 P55155_637 P55155_1555 P55155_209 P55155_629	5
Q09475	Q09475_819 Q09475_669 Q09475_846 Q09475_1059 Q09475_643	5
O01761	O01761_3065 O01761_820 O01761_3108 O01761_803 O01761_5998	5
Q09508	Q09508_253 Q09508_171 Q09508_423 Q09508_172 Q09508_449	5
Q17329	Q17329_515 Q17329_286 Q17329_979 Q17329_552 Q17329_1858	5
Q19020	Q19020_157 Q19020_4513 Q19020_3091 Q19020_2034 Q19020_2804	5
P25807	P25807_208 P25807_127 P25807_191 P25807_183 P25807_204	5
Q19317	Q19317_2125 Q19317_1736 Q19317_656 Q19317_227 Q19317_1743	5
G5EFH7	G5EFH7_805 G5EFH7_101 G5EFH7_950 G5EFH7_284 G5EFH7_336	5
Q9XVI6	Q9XVI6_477 Q9XVI6_331 Q9XVI6_169 Q9XVI6_154 Q9XVI6_236	5
Q966I7	Q966I7_72 Q966I7_40 Q966I7_37 Q966I7_136	4
Q23621	Q23621_232 Q23621_135 Q23621_313 Q23621_463	4
Q7JKC3	Q7JKC3_879 Q7JKC3_313 Q7JKC3_192 Q7JKC3_663	4
O02286	O02286_319 O02286_76 O02286_108 O02286_243	4
O02328	O02328_480 O02328_572 O02328_709 O02328_439	4
Q9U2D9	Q9U2D9_261 Q9U2D9_49 Q9U2D9_80 Q9U2D9_154	4
Q7JL40	Q7JL40_441 Q7JL40_382 Q7JL40_226 Q7JL40_460	4
G5ECV9	G5ECV9_158 G5ECV9_457 G5ECV9_713 G5ECV9_563	4
G5EC23	G5EC23_636 G5EC23_341 G5EC23_592 G5EC23_146	4
O45622	O45622_342 O45622_363 O45622_296 O45622_489	4
P05690	P05690_228 P05690_225 P05690_627 P05690_1310	4
G5EFP3	G5EFP3_761 G5EFP3_1480 G5EFP3_415 G5EFP3_1228	4
O45218	O45218_342 O45218_278 O45218_470 O45218_205	4
O62214	O62214_185 O62214_404 O62214_407 O62214_435	4
V6CJX7	V6CJX7_2280 V6CJX7_209 V6CJX7_1227 V6CJX7_187	4
Q22649	Q22649_315 Q22649_669 Q22649_1134 Q22649_1003	4
Q9BIB8	Q9BIB8_229 Q9BIB8_55 Q9BIB8_72 Q9BIB8_709	4
G5EEH6	G5EEH6_219 G5EEH6_253 G5EEH6_352 G5EEH6_246	4
Q18990	Q18990_283 Q18990_119 Q18990_900 Q18990_1306	4
Q20375	Q20375_145 Q20375_208 Q20375_498 Q20375_516	4
Q9XXI9	Q9XXI9_765 Q9XXI9_254 Q9XXI9_497 Q9XXI9_559	4
Q966L5	Q966L5_324 Q966L5_577 Q966L5_491 Q966L5_266	4
L8E6W9	L8E6W9_3248 L8E6W9_2196 L8E6W9_763 L8E6W9_1360	4
G5ED27	G5ED27_113 G5ED27_2500 G5ED27_2456	3
Q94300	Q94300_28 Q94300_79 Q94300_32	3
P49196	P49196_47 P49196_64 P49196_58	3
Q23629	Q23629_373 Q23629_710 Q23629_163	3
Q23315	Q23315_333 Q23315_332 Q23315_355	3
P29691	P29691_561 P29691_67 P29691_598	3
Q9N4Y8	Q9N4Y8_75 Q9N4Y8_179 Q9N4Y8_64	3
Q22993	Q22993_300 Q22993_110 Q22993_32	3
H8ESF5	H8ESF5_132 H8ESF5_226 H8ESF5_240	3
G5EDB6	G5EDB6_290 G5EDB6_615 G5EDB6_329	3
Q9XVS2	Q9XVS2_75 Q9XVS2_102 Q9XVS2_187	3
P12845	P12845_970 P12845_1577 P12845_447	3
Q9N4J8	Q9N4J8_282 Q9N4J8_32 Q9N4J8_457	3
Q09580	Q09580_214 Q09580_250 Q09580_346	3
H2KZ95	H2KZ95_160 H2KZ95_97 H2KZ95_244	3
Q9GS00	Q9GS00_346 Q9GS00_512 Q9GS00_109	3
Q9N4M4	Q9N4M4_565 Q9N4M4_1641 Q9N4M4_1632	3
Q18486	Q18486_437 Q18486_574 Q18486_367	3
Q20970	Q20970_703 Q20970_137 Q20970_770	3
Q9XVZ2	Q9XVZ2_98 Q9XVZ2_79 Q9XVZ2_508	3
Q9N4H7	Q9N4H7_1130 Q9N4H7_1134 Q9N4H7_1192	3
Q03577	Q03577_233 Q03577_100 Q03577_493	3
O62431	O62431_759 O62431_696 O62431_304	3
A0A078BPL2	A0A078BPL2_22 A0A078BPL2_32 A0A078BPL2_81	3
P48166	P48166_16 P48166_73 P48166_76	3
Q21217	Q21217_147 Q21217_207 Q21217_253	3
Q18983	Q18983_883 Q18983_486 Q18983_1376	3
O17680	O17680_43 O17680_55 O17680_21	3
Q86NI2	Q86NI2_108 Q86NI2_143 Q86NI2_144	3
Q09582	Q09582_117 Q09582_505 Q09582_1160	3
B3GWB2	B3GWB2_543 B3GWB2_311 B3GWB2_167	3
Q22494	Q22494_191 Q22494_299 Q22494_154	3
Q23381	Q23381_507 Q23381_551 Q23381_722	3
P92005	P92005_251 P92005_291 P92005_323	3
Q17880	Q17880_390 Q17880_393 Q17880_396	3
Q20121	Q20121_235 Q20121_512 Q20121_657	3
Q93235	Q93235_190 Q93235_147 Q93235_165	3
Q21215	Q21215_213 Q21215_152 Q21215_188	3
Q17343	Q17343_1361 Q17343_1172 Q17343_770	3
Q18787	Q18787_379 Q18787_182 Q18787_238	3
Q10576	Q10576_289 Q10576_166 Q10576_521	3
Q8I7G8	Q8I7G8_78 Q8I7G8_147 Q8I7G8_137	3
G5EEY5	G5EEY5_1281 G5EEY5_850 G5EEY5_215	3
Q17389	Q17389_100 Q17389_718 Q17389_756	3
Q17390	Q17390_358 Q17390_374 Q17390_141	3
Q21986	Q21986_947 Q21986_719 Q21986_177	3
Q9TYL9	Q9TYL9_602 Q9TYL9_638 Q9TYL9_144	3
Q18964	Q18964_149 Q18964_254 Q18964_349	3
Q17941	Q17941_352 Q17941_87 Q17941_285	3
Q95QM8	Q95QM8_490 Q95QM8_652 Q95QM8_597	3
H2L0H5	H2L0H5_510 H2L0H5_511 H2L0H5_255	3
P91430	P91430_318 P91430_239 P91430_313	3
Q17632	Q17632_545 Q17632_828 Q17632_50	3
G5ED68	G5ED68_633 G5ED68_382 G5ED68_15	3
V6CJB8	V6CJB8_1458 V6CJB8_2214 V6CJB8_1549	3
O76371	O76371_378 O76371_391 O76371_182	3
H2KYN6	H2KYN6_355 H2KYN6_429 H2KYN6_273	3
O45666	O45666_52 O45666_95 O45666_177	3
Q20937	Q20937_2017 Q20937_1084 Q20937_2591	3
Q22792	Q22792_154 Q22792_97 Q22792_80	3
B6VQ62	B6VQ62_386 B6VQ62_577 B6VQ62_743	3
Q17828	Q17828_555 Q17828_309 Q17828_432	3
O61199	O61199_465 O61199_358 O61199_906	3
F5GU87	F5GU87_162 F5GU87_266 F5GU87_215	3
P34284	P34284_226 P34284_133 P34284_121	3
K8ERU3	K8ERU3_372 K8ERU3_1639 K8ERU3_703	3
Q20849	Q20849_1945 Q20849_789 Q20849_1910	3
O16928	O16928_413 O16928_556 O16928_20	3
Q9XW10	Q9XW10_797 Q9XW10_1528 Q9XW10_715	3
G5EBY5	G5EBY5_262 G5EBY5_382 G5EBY5_537	3
P48152	P48152_104 P48152_99 P48152_121	3
Q20264	Q20264_246 Q20264_156 Q20264_341	3
Q18040	Q18040_49 Q18040_127 Q18040_234	3
Q18286	Q18286_311 Q18286_541 Q18286_454	3
Q21230	Q21230_214 Q21230_221 Q21230_193	3
Q9U2G0	Q9U2G0_1108 Q9U2G0_422 Q9U2G0_1239	3
Q9GUC8	Q9GUC8_551 Q9GUC8_548 Q9GUC8_528	3
P53016	P53016_69 P53016_308 P53016_218	3
Q95Y26	Q95Y26_120 Q95Y26_273	2
Q19246	Q19246_89 Q19246_62	2
D0IMZ5	D0IMZ5_1905 D0IMZ5_1607	2
P17330	P17330_158 P17330_162	2
Q93576	Q93576_109 Q93576_117	2
Q19328	Q19328_436 Q19328_747	2
Q9N456	Q9N456_26 Q9N456_54	2
G5ECG7	G5ECG7_555 G5ECG7_326	2
Q27464	Q27464_98 Q27464_187	2
G5EG85	G5EG85_1511 G5EG85_98	2
Q21463	Q21463_549 Q21463_425	2
Q9XTZ2	Q9XTZ2_105 Q9XTZ2_138	2
Q19058	Q19058_14 Q19058_7	2
Q17761	Q17761_412 Q17761_170	2
P27639	P27639_297 P27639_63	2
Q9U1V9	Q9U1V9_463 Q9U1V9_406	2
Q20206	Q20206_128 Q20206_57	2
Q8WQA8	Q8WQA8_69 Q8WQA8_35	2
O62334	O62334_914 O62334_361	2
G4S034	G4S034_1085 G4S034_1911	2
O17953	O17953_57 O17953_100	2
G5EDP2	G5EDP2_44 G5EDP2_381	2
Q10039	Q10039_423 Q10039_221	2
Q9BL46	Q9BL46_204 Q9BL46_41	2
G2HK03	G2HK03_741 G2HK03_1143	2
O61887	O61887_121 O61887_183	2
P04970	P04970_158 P04970_162	2
O61235	O61235_228 O61235_493	2
Q9NAB7	Q9NAB7_276 Q9NAB7_156	2
Q93379	Q93379_58 Q93379_412	2
P54811	P54811_528 P54811_299	2
O44503	O44503_531 O44503_146	2
Q9U1Q4	Q9U1Q4_953 Q9U1Q4_445	2
G5EC35	G5EC35_1588 G5EC35_3686	2
Q07749	Q07749_67 Q07749_11	2
Q8I4N3	Q8I4N3_392 Q8I4N3_384	2
P46769	P46769_163 P46769_107	2
Q9U1Q3	Q9U1Q3_182 Q9U1Q3_294	2
P48053	P48053_661 P48053_961	2
Q21338	Q21338_647 Q21338_206	2
P53585	P53585_845 P53585_633	2
P11141	P11141_587 P11141_616	2
Q5WRT8	Q5WRT8_262 Q5WRT8_945	2
O62146	O62146_482 O62146_480	2
P49041	P49041_72 P49041_178	2
Q965T4	Q965T4_219 Q965T4_253	2
Q5WRP1	Q5WRP1_158 Q5WRP1_135	2
Q965S8	Q965S8_238 Q965S8_28	2
P91917	P91917_191 P91917_359	2
Q04908	Q04908_225 Q04908_133	2
G5EE80	G5EE80_133 G5EE80_118	2
Q17345	Q17345_195 Q17345_215	2
P91408	P91408_99 P91408_384	2
Q9GZE9	Q9GZE9_361 Q9GZE9_310	2
Q9NA69	Q9NA69_564 Q9NA69_304	2
Q93573	Q93573_81 Q93573_181	2
Q9GYR2	Q9GYR2_6 Q9GYR2_280	2
P48154	P48154_177 P48154_109	2
O02056	O02056_216 O02056_95	2
Q9N5B3	Q9N5B3_307 Q9N5B3_60	2
Q9XW92	Q9XW92_383 Q9XW92_218	2
O44411	O44411_670 O44411_12	2
Q9BKU6	Q9BKU6_13 Q9BKU6_43	2
P51403	P51403_178 P51403_184	2
A0A2C9C388	A0A2C9C388_3417 A0A2C9C388_2845	2
Q17334	Q17334_63 Q17334_114	2
Q9XVA6	Q9XVA6_453 Q9XVA6_356	2
Q21032	Q21032_378 Q21032_268	2
Q8MNT7	Q8MNT7_322 Q8MNT7_70	2
O17695	O17695_288 O17695_315	2
Q17569	Q17569_273 Q17569_318	2
A0A238UKJ7	A0A238UKJ7_166 A0A238UKJ7_88	2
Q9U2C3	Q9U2C3_112 Q9U2C3_124	2
Q94272	Q94272_409 Q94272_340	2
Q9U2K8	Q9U2K8_40 Q9U2K8_76	2
Q20822	Q20822_66 Q20822_47	2
P47208	P47208_450 P47208_295	2
P47207	P47207_496 P47207_529	2
Q22240	Q22240_141 Q22240_365	2
O45686	O45686_29 O45686_290	2
Q9BL11	Q9BL11_899 Q9BL11_8	2
Q09250	Q09250_125 Q09250_24	2
Q09285	Q09285_591 Q09285_780	2
Q27257	Q27257_130 Q27257_52	2
O61217	O61217_98 O61217_239	2
P53588	P53588_129 P53588_123	2
Q23670	Q23670_271 Q23670_1263	2
P48158	P48158_28 P48158_125	2
Q27512	Q27512_219 Q27512_209	2
O01757	O01757_257 O01757_104	2
Q20117	Q20117_619 Q20117_499	2
Q22137	Q22137_670 Q22137_114	2
O02158	O02158_190 O02158_423	2
P17511	P17511_40 P17511_39	2
Q05062	Q05062_18 Q05062_157	2
U4PBY2	U4PBY2_659 U4PBY2_489	2
P34477	P34477_88 P34477_157	2
P52709	P52709_260 P52709_194	2
P46502	P46502_345 P46502_124	2
O16521	O16521_31 O16521_36	2
G5ECX9	G5ECX9_3 G5ECX9_71	2
Q27461	Q27461_209 Q27461_424	2
Q867X0	Q867X0_641 Q867X0_468	2
O44619	O44619_615 O44619_280	2
Q21084	Q21084_194 Q21084_265	2
G5EDW8	G5EDW8_107 G5EDW8_61	2
Q9XWI6	Q9XWI6_164 Q9XWI6_47	2
Q09415	Q09415_415 Q09415_385	2
Q21029	Q21029_364 Q21029_905	2
Q19642	Q19642_485 Q19642_572	2
Q23591	Q23591_382 Q23591_541	2
Q18782	Q18782_183 Q18782_125	2
Q7K714	Q7K714_127 Q7K714_605	2
Q21301	Q21301_683 Q21301_260	2
Q21854	Q21854_474 Q21854_579	2
Q23191	Q23191_515 Q23191_584	2
O01763	O01763_413 O01763_176	2
Q9U1Q1	Q9U1Q1_89 Q9U1Q1_75	2
Q9N3T5	Q9N3T5_298 Q9N3T5_611	2
Q9BL64	Q9BL64_61 Q9BL64_58	2
Q9N359	Q9N359_87 Q9N359_160	2
Q09217	Q09217_191 Q09217_58	2
Q95QL2	Q95QL2_67 Q95QL2_106	2
H2L0N9	H2L0N9_753 H2L0N9_641	2
Q21746	Q21746_184 Q21746_149	2
Q18164	Q18164_65 Q18164_685	2
Q8WT44	Q8WT44_587 Q8WT44_363	2
G1K105	G1K105_277 G1K105_709	2
Q9N372	Q9N372_68 Q9N372_285	2
P34666	P34666_179 P34666_275	2
A5Z2S3	A5Z2S3_49 A5Z2S3_2812	2
P50464	P50464_70 P50464_176	2
G5EGT7	G5EGT7_1048 G5EGT7_488	2
G5EG81	G5EG81_2875 G5EG81_1531	2
O44549	O44549_244 O44549_272	2
Q9XVS9	Q9XVS9_77 Q9XVS9_105	2
G5EDT9	G5EDT9_930 G5EDT9_873	2
O02266	O02266_421 O02266_458	2
G5ED36	G5ED36_140 G5ED36_336	2
Q21740	Q21740_274 Q21740_349	2
U4PBL3	U4PBL3_63 U4PBL3_79	2
Q21444	Q21444_565 Q21444_395	2
P34331	P34331_52 P34331_197	2
Q19842	Q19842_97 Q19842_417	2
Q23495	Q23495_1030 Q23495_1093	2
Q8WTL6	Q8WTL6_689 Q8WTL6_75	2
Q27497	Q27497_62 Q27497_22	2
Q19655	Q19655_265 Q19655_478	2
Q9XU15	Q9XU15_376 Q9XU15_180	2
Q03606	Q03606_371 Q03606_643	2
Q2V0X4	Q2V0X4_108 Q2V0X4_102	2
O44954	O44954_240 O44954_246	2
O44183	O44183_14 O44183_50	2
Q7YZT6	Q7YZT6_875 Q7YZT6_153	2
Q9N584	Q9N584_502 Q9N584_641	2
H8ESF6	H8ESF6_236 H8ESF6_691	2
U4PBN7	U4PBN7_247 U4PBN7_177	2
O62515	O62515_172 O62515_255	2
Q9U1R7	Q9U1R7_129 Q9U1R7_76	2
Q9XVZ6	Q9XVZ6_195 Q9XVZ6_209	2
Q9U287	Q9U287_333 Q9U287_200	2
H2KZG6	H2KZG6_252 H2KZG6_376	2
P34713	P34713_568 P34713_1219	2
Q18384	Q18384_420 Q18384_403	2
Q9XWP6	Q9XWP6_252 Q9XWP6_514	2
O01894	O01894_111 O01894_183	2
G5EF05	G5EF05_1048 G5EF05_1167	2
G5EEM5	G5EEM5_1322 G5EEM5_1155	2
Q27535	Q27535_304 Q27535_24	2
Q9U2F2	Q9U2F2_505 Q9U2F2_649	2
Q23388	Q23388_1457 Q23388_818	2
Q09221	Q09221_1457 Q09221_3636	2
P91013	P91013_206 P91013_187	2
Q9NA99	Q9NA99_190 Q9NA99_969	2
P30642	P30642_400 P30642_520	2
O17607	O17607_434 O17607_438	2
Q95PY4	Q95PY4_68 Q95PY4_106	2
Q17391	Q17391_468 Q17391_622	2
O17944	O17944_761 O17944_743	2
W6RRX0	W6RRX0_505 W6RRX0_324	2
O61208	O61208_340 O61208_777	2
Q19294	Q19294_341 Q19294_497	2
G5ECQ3	G5ECQ3_90 G5ECQ3_89	2
Q21531	Q21531_668 Q21531_570	2
Q22100	Q22100_178 Q22100_108	2
M1ZMI3	M1ZMI3_307 M1ZMI3_425	2
P90829	P90829_984 P90829_1043	2
G5ECL1	G5ECL1_255 G5ECL1_96	2
H2KYA5	H2KYA5_389 H2KYA5_411	2
Q09299	Q09299_141 Q09299_163	2
O17966	O17966_771 O17966_679	2
Q94137	Q94137_1472 Q94137_463	2
O44952	O44952_627 O44952_565	2
P34517	P34517_244 P34517_384	2
Q23243	Q23243_515 Q23243_591	2
U4PBT1	U4PBT1_272 U4PBT1_929	2
Q21270	Q21270_22 Q21270_209	2
P34647	P34647_179 P34647_184	2
Q9BKR2	Q9BKR2_219 Q9BKR2_1011	2
P50140	P50140_106 P50140_417	2
P34524	P34524_161 P34524_69	2
Q9U2B1	Q9U2B1_167 Q9U2B1_303	2
Q19264	Q19264_184 Q19264_299	2
Q09543	Q09543_302 Q09543_325	2
Q9NAN1	Q9NAN1_294 Q9NAN1_403	2
G5EDZ7	G5EDZ7_57 G5EDZ7_189	2
Q18910	Q18910_93 Q18910_244	2
Q95NU5	Q95NU5_329 Q95NU5_287	2
Q9XWD1	Q9XWD1_91 Q9XWD1_501	2
P34703	P34703_1000 P34703_1251	2
Q93413	Q93413_955 Q93413_348	2
Q9U2K0	Q9U2K0_119 Q9U2K0_122	2
Q21284	Q21284_459 Q21284_568	2
H2KYJ5	H2KYJ5_185 H2KYJ5_167	2
Q9TYR0	Q9TYR0_93 Q9TYR0_46	2
O18188	O18188_164 O18188_295	2
Q21106	Q21106_515 Q21106_1191	2
Q09622	Q09622_297 Q09622_718	2
Q18038	Q18038_1691 Q18038_342	2
Q20129	Q20129_693 Q20129_1036	2
Q2AAB7	Q2AAB7_856 Q2AAB7_787	2
Q22360	Q22360_633 Q22360_589	2
Q22757	Q22757_33 Q22757_30	2
O45499	O45499_23 O45499_26	2
Q966L2	Q966L2_68 Q966L2_64	2
G5ECR1	G5ECR1_41 G5ECR1_176	2
Q8IG01	Q8IG01_12 Q8IG01_8	2
Q95ZR2	Q95ZR2_197 Q95ZR2_204	2
P34333	P34333_325 P34333_258	2
O01483	O01483_1273 O01483_1577	2
U4PRB8	U4PRB8_258 U4PRB8_136	2
Q21276	Q21276_66 Q21276_382	2
G5EFJ0	G5EFJ0_126 G5EFJ0_254	2
Q23084	Q23084_78 Q23084_313	2
G5EGL7	G5EGL7_351 G5EGL7_32	2
G5EE01	G5EE01_573 G5EE01_169	2
O16481	O16481_168 O16481_127	2
P34712	P34712_1269 P34712_455	2
P90786	P90786_231 P90786_133	2
G4SLH0	G4SLH0_17418 G4SLH0_15684	2
Q9XX10	Q9XX10_58 Q9XX10_628	2
O01593	O01593_265 O01593_234	2
Q95X81	Q95X81_412 Q95X81_298	2
A0A0K3AWK1	A0A0K3AWK1_1060 A0A0K3AWK1_431	2
F5GU98	F5GU98_300 F5GU98_580	2
P90980	P90980_134 P90980_80	2
H2L0R6	H2L0R6_314 H2L0R6_36	2
Q93545	Q93545_62 Q93545_185	2
Q09461	Q09461_296 Q09461_21	2
Q19545	Q19545_2524 Q19545_2543	2
O45012	O45012_215 O45012_105	2
Q9N3L2	Q9N3L2_582 Q9N3L2_483	2
P34885	P34885_622 P34885_516	2
Q9N583	Q9N583_645 Q9N583_1219	2
Q9NEU2	Q9NEU2_367 Q9NEU2_243	2
Q21154	Q21154_97 Q21154_81	2
O17736	O17736_148 O17736_897	2
Q95YA9	Q95YA9_1156 Q95YA9_1137	2
Q23238	Q23238_232 Q23238_598	2
Q17335	Q17335_135 Q17335_243	2
P34343	P34343_43 P34343_185	2
Q19493	Q19493_910 Q19493_1068	2
O18158	O18158_427 O18158_602	2
G5EBK4	G5EBK4_523 G5EBK4_35	2
Q21436	Q21436_802 Q21436_1054	2
G5EG62	G5EG62_505 G5EG62_372	2
O61742	O61742_84 O61742_39	2
O17762	O17762_75 O17762_217	2
Q03604	Q03604_244 Q03604_217	2
O76743	O76743_1055 O76743_1062	2
Q5DX48	Q5DX48_2767 Q5DX48_1982	2
Q09417	Q09417_405 Q09417_886	2
Q20585	Q20585_366 Q20585_257	2
P39055	P39055_445 P39055_729	2
Q9GSX9	Q9GSX9_372 Q9GSX9_255	2
G5EDB9	G5EDB9_781 G5EDB9_478	2
G5EDW9	G5EDW9_139 G5EDW9_703	2
Q9U367	Q9U367_86 Q9U367_113	2
Q6BER5	Q6BER5_726 Q6BER5_680	2
P50432	P50432_409	1
O01692	O01692_35	1
P62784	P62784_74	1
D3YT98	D3YT98_193	1
Q21742	Q21742_380	1
Q23551	Q23551_4786	1
P52275	P52275_12	1
Q09531	Q09531_99	1
Q9U2H9	Q9U2H9_49	1
G5EE12	G5EE12_634	1
P53013	P53013_152	1
Q9XTI0	Q9XTI0_45	1
P10567	P10567_127	1
Q09444	Q09444_124	1
Q86GU3	Q86GU3_238	1
P02566	P02566_259	1
Q9UB29	Q9UB29_2175	1
Q18211	Q18211_157	1
P49632	P49632_115	1
P52819	P52819_27	1
O44906	O44906_230	1
Q9N4I4	Q9N4I4_65	1
Q95Y90	Q95Y90_72	1
Q09603	Q09603_371	1
X5M5P2	X5M5P2_100	1
P34455	P34455_123	1
Q22968	Q22968_29	1
Q18817	Q18817_12	1
Q18639	Q18639_74	1
Q09450	Q09450_454	1
P34559	P34559_190	1
Q9N475	Q9N475_73	1
Q95QU1	Q95QU1_37	1
Q18788	Q18788_456	1
P13508	P13508_582	1
Q09313	Q09313_290	1
P27604	P27604_280	1
Q95005	Q95005_41	1
Q22505	Q22505_347	1
G5EFZ1	G5EFZ1_303	1
P46822	P46822_313	1
O01815	O01815_328	1
P90762	P90762_153	1
Q9N5G3	Q9N5G3_226	1
Q95Y04	Q95Y04_22	1
Q27527	Q27527_400	1
Q18786	Q18786_46	1
O02108	O02108_311	1
Q965W4	Q965W4_113	1
P90911	P90911_38	1
X5LVA5	X5LVA5_86	1
O16362	O16362_439	1
G5EC98	G5EC98_113	1
Q22067	Q22067_103	1
D5MCR4	D5MCR4_188	1
Q21770	Q21770_453	1
Q8MXR6	Q8MXR6_180	1
P52554	P52554_99	1
O45776	O45776_106	1
P49197	P49197_17	1
Q0G819	Q0G819_178	1
O17621	O17621_75	1
P17657	P17657_53	1
O44782	O44782_53	1
Q17686	Q17686_28	1
Q95Y93	Q95Y93_31	1
Q19749	Q19749_348	1
O62301	O62301_772	1
Q09974	Q09974_156	1
O45279	O45279_302	1
O18000	O18000_205	1
O01814	O01814_36	1
Q23120	Q23120_181	1
Q06561	Q06561_1907	1
G5EF32	G5EF32_1104	1
Q9XUV0	Q9XUV0_192	1
Q18453	Q18453_66	1
Q09607	Q09607_85	1
Q19371	Q19371_915	1
O18221	O18221_392	1
Q17557	Q17557_218	1
Q9N3X2	Q9N3X2_123	1
Q86DA0	Q86DA0_142	1
Q9TZ69	Q9TZ69_13	1
P28548	P28548_108	1
Q9NEN6	Q9NEN6_83	1
P43510	P43510_237	1
Q17473	Q17473_34	1
H2L0C0	H2L0C0_35	1
G5EGN2	G5EGN2_136	1
Q9N599	Q9N599_163	1
Q18577	Q18577_99	1
Q22768	Q22768_108	1
A0A164D380	A0A164D380_106	1
Q17819	Q17819_162	1
G4S185	G4S185_47	1
H2KYQ5	H2KYQ5_36	1
Q19706	Q19706_184	1
A0A0K3AVX4	A0A0K3AVX4_172	1
Q09533	Q09533_49	1
G5EDU3	G5EDU3_526	1
A0A1X7RC97	A0A1X7RC97_75	1
Q9N3F0	Q9N3F0_99	1
Q22054	Q22054_23	1
Q22620	Q22620_500	1
Q18697	Q18697_342	1
Q21824	Q21824_170	1
O18650	O18650_99	1
Q9XWG2	Q9XWG2_18	1
O62481	O62481_310	1
O62436	O62436_109	1
Q3HKD2	Q3HKD2_137	1
Q9XVD2	Q9XVD2_39	1
Q9U349	Q9U349_53	1
Q9N5M2	Q9N5M2_64	1
O01541	O01541_240	1
P34642	P34642_25	1
P32740	P32740_20	1
O76463	O76463_217	1
A0A131MBU3	A0A131MBU3_1312	1
Q21000	Q21000_383	1
P17656	P17656_53	1
A0A061AIW1	A0A061AIW1_170	1
Q9TXP0	Q9TXP0_18	1
G5ECW7	G5ECW7_208	1
P34183	P34183_242	1
G5EBR1	G5EBR1_271	1
Q65XX2	Q65XX2_1219	1
O01882	O01882_318	1
H2L2A8	H2L2A8_442	1
P41847	P41847_163	1
Q9XW17	Q9XW17_78	1
Q967F1	Q967F1_27	1
Q21890	Q21890_190	1
P46563	P46563_146	1
Q22799	Q22799_56	1
Q9NAE2	Q9NAE2_34	1
H2KZV8	H2KZV8_48	1
O16309	O16309_41	1
Q20065	Q20065_302	1
P55954	P55954_108	1
Q18678	Q18678_300	1
Q21925	Q21925_35	1
O45865	O45865_259	1
Q7Z1Q3	Q7Z1Q3_474	1
Q18758	Q18758_143	1
Q21774	Q21774_262	1
Q93572	Q93572_119	1
Q18886	Q18886_65	1
P34500	P34500_35	1
Q9NF11	Q9NF11_63	1
O18239	O18239_13	1
Q95Q55	Q95Q55_265	1
P91420	P91420_125	1
Q65ZI3	Q65ZI3_138	1
P41994	P41994_34	1
Q94055	Q94055_337	1
Q9BL07	Q9BL07_474	1
P52011	P52011_40	1
Q8IAA5	Q8IAA5_115	1
Q9U217	Q9U217_285	1
O01300	O01300_191	1
G5ED21	G5ED21_1170	1
Q21633	Q21633_17	1
Q9UAY9	Q9UAY9_233	1
B6VQ90	B6VQ90_460	1
P54216	P54216_312	1
Q20655	Q20655_191	1
O62102	O62102_240	1
Q21549	Q21549_138	1
P52713	P52713_94	1
Q86N72	Q86N72_421	1
U4PMK1	U4PMK1_324	1
A9D4S6	A9D4S6_410	1
A0A1C3NSM7	A0A1C3NSM7_65	1
Q9BMU4	Q9BMU4_271	1
Q21888	Q21888_116	1
P50880	P50880_157	1
Q9BKQ9	Q9BKQ9_111	1
Q27389	Q27389_63	1
O16689	O16689_189	1
Q7JLB1	Q7JLB1_471	1
Q9BL34	Q9BL34_87	1
G5ECS4	G5ECS4_446	1
O44480	O44480_112	1
O45075	O45075_520	1
Q21166	Q21166_600	1
Q9XXJ1	Q9XXJ1_188	1
Q21605	Q21605_410	1
P34325	P34325_47	1
O16259	O16259_183	1
Q9TXR4	Q9TXR4_324	1
Q94271	Q94271_81	1
Q19126	Q19126_67	1
Q9XXF9	Q9XXF9_98	1
P36609	P36609_40	1
O17761	O17761_207	1
Q20772	Q20772_148	1
A0A061ACL3	A0A061ACL3_515	1
P12456	P12456_12	1
Q9TZL9	Q9TZL9_140	1
H2L034	H2L034_114	1
P30625	P30625_332	1
Q09372	Q09372_499	1
Q9GRY9	Q9GRY9_116	1
Q9TYN2	Q9TYN2_307	1
O01868	O01868_6	1
Q18799	Q18799_53	1
Q10051	Q10051_115	1
Q7JLB0	Q7JLB0_4	1
Q21568	Q21568_93	1
Q21926	Q21926_217	1
Q18036	Q18036_71	1
Q9BI72	Q9BI72_96	1
Q27371	Q27371_219	1
G5ED95	G5ED95_333	1
P34575	P34575_103	1
P30629	P30629_44	1
O18307	O18307_141	1
Q93565	Q93565_217	1
Q22508	Q22508_14	1
Q93622	Q93622_85	1
O44477	O44477_9	1
P34369	P34369_427	1
P46548	P46548_247	1
G5EDP6	G5EDP6_241	1
Q23223	Q23223_933	1
Q7YTL0	Q7YTL0_45	1
Q20819	Q20819_44	1
Q21465	Q21465_179	1
G5EEK9	G5EEK9_193	1
O45734	O45734_326	1
Q03563	Q03563_483	1
Q22192	Q22192_32	1
G5EEN1	G5EEN1_159	1
P27798	P27798_101	1
H2KZS4	H2KZS4_51	1
O61397	O61397_452	1
P09446	P09446_575	1
P34339	P34339_199	1
P91502	P91502_54	1
Q23121	Q23121_171	1
Q19722	Q19722_355	1
P34385	P34385_176	1
Q19713	Q19713_152	1
Q9U238	Q9U238_19	1
Q93568	Q93568_122	1
G5ECS9	G5ECS9_215	1
G5ED41	G5ED41_586	1
O61845	O61845_2036	1
Q94216	Q94216_94	1
Q95XZ5	Q95XZ5_1478	1
Q9XXD2	Q9XXD2_92	1
Q95PZ4	Q95PZ4_349	1
Q9TZD9	Q9TZD9_377	1
Q09996	Q09996_245	1
G5EGK1	G5EGK1_647	1
G5ECW3	G5ECW3_61	1
Q18685	Q18685_489	1
Q8WQD7	Q8WQD7_39	1
O17570	O17570_38	1
Q9NEY7	Q9NEY7_23	1
G4SPY1	G4SPY1_460	1
Q18310	Q18310_322	1
E9RKC7	E9RKC7_576	1
Q9XW87	Q9XW87_533	1
Q93353	Q93353_230	1
A0A1X7RBN3	A0A1X7RBN3_319	1
O17687	O17687_351	1
B3WFY7	B3WFY7_142	1
Q09526	Q09526_101	1
Q6EUT3	Q6EUT3_859	1
H2KYR8	H2KYR8_30	1
P41932	P41932_96	1
O01739	O01739_171	1
Q22662	Q22662_115	1
Q9BKR5	Q9BKR5_198	1
A0A0T7CIX3	A0A0T7CIX3_92	1
Q7YTL5	Q7YTL5_199	1
Q20334	Q20334_119	1
Q9N3H3	Q9N3H3_336	1
Q18585	Q18585_127	1
H2KYE9	H2KYE9_116	1
O16929	O16929_157	1
G5EFD9	G5EFD9_471	1
Q9U296	Q9U296_454	1
Q9U1Q7	Q9U1Q7_1041	1
Q9XWI1	Q9XWI1_573	1
H2L0I9	H2L0I9_556	1
P34355	P34355_612	1
P34466	P34466_682	1
Q95PW5	Q95PW5_78	1
Q09443	Q09443_51	1
Q03570	Q03570_419	1
Q21021	Q21021_351	1
Q17392	Q17392_394	1
Q9NLD1	Q9NLD1_249	1
P34441	P34441_814	1
Q95Y85	Q95Y85_143	1
Q9BL56	Q9BL56_296	1
P54812	P54812_298	1
G5EEI5	G5EEI5_2140	1
O45405	O45405_200	1
Q22417	Q22417_50	1
H2KAQ0	H2KAQ0_479	1
O44412	O44412_116	1
Q9U1Y9	Q9U1Y9_59	1
P90879	P90879_98	1
Q9XWF4	Q9XWF4_194	1
G5EET2	G5EET2_301	1
Q95YD4	Q95YD4_89	1
Q8MXS1	Q8MXS1_163	1
Q17744	Q17744_274	1
Q23320	Q23320_84	1
P10984	P10984_286	1
A0A1D3PD01	A0A1D3PD01_101	1
G5EFM9	G5EFM9_236	1
Q20329	Q20329_463	1
Q9U2X0	Q9U2X0_178	1
D3YT31	D3YT31_507	1
Q95QU0	Q95QU0_163	1
P91272	P91272_236	1
O02161	O02161_315	1
Q966H2	Q966H2_20	1
P91340	P91340_318	1
Q9GZH6	Q9GZH6_338	1
Q19954	Q19954_161	1
O62477	O62477_576	1
K8ERZ0	K8ERZ0_136	1
Q95QR7	Q95QR7_8	1
Q2L6W9	Q2L6W9_36	1
O17909	O17909_1110	1
Q18921	Q18921_102	1
Q9TZ33	Q9TZ33_351	1
Q95XI7	Q95XI7_282	1
H1UBJ9	H1UBJ9_191	1
A0A0K3AQT9	A0A0K3AQT9_901	1
Q8I7F8	Q8I7F8_85	1
Q22093	Q22093_234	1
Q9BL83	Q9BL83_224	1
Q9N4C3	Q9N4C3_624	1
P34511	P34511_264	1
Q9XUW5	Q9XUW5_277	1
P55956	P55956_147	1
O45303	O45303_142	1
Q22071	Q22071_363	1
Q9U230	Q9U230_343	1
Q965G5	Q965G5_30	1
Q9U1Z6	Q9U1Z6_75	1
Q20173	Q20173_111	1
N1NSH8	N1NSH8_389	1
Q9N4M0	Q9N4M0_390	1
O44518	O44518_372	1
G5EE04	G5EE04_52	1
G5EFM8	G5EFM8_536	1
G5EGU1	G5EGU1_326	1
O76360	O76360_487	1
Q20636	Q20636_234	1
Q6A578	Q6A578_249	1
Q17967	Q17967_52	1
G5EFC4	G5EFC4_605	1
P91019	P91019_352	1
Q22431	Q22431_330	1
H2KZ06	H2KZ06_194	1
Q7K797	Q7K797_182	1
P37165	P37165_115	1
Q9NA74	Q9NA74_26	1
Q17499	Q17499_272	1
P34280	P34280_321	1
P34268	P34268_1049	1
Q95XP9	Q95XP9_278	1
Q94261	Q94261_150	1
G5EET6	G5EET6_399	1
A0A131MCZ8	A0A131MCZ8_608	1
Q9TW67	Q9TW67_198	1
Q9XVU9	Q9XVU9_159	1
Q09410	Q09410_37	1
Q09590	Q09590_464	1
G5ECL2	G5ECL2_241	1
U4PBR7	U4PBR7_95	1
A0A061AJ27	A0A061AJ27_25	1
Q4W5T0	Q4W5T0_81	1
H2L0Q6	H2L0Q6_196	1
Q02335	Q02335_407	1
G5EG61	G5EG61_1276	1
Q9XVF7	Q9XVF7_114	1
Q10050	Q10050_157	1
Q22484	Q22484_585	1
A0A131MCF2	A0A131MCF2_141	1
Q9XV68	Q9XV68_376	1
O45100	O45100_45	1
G5EEV2	G5EEV2_3034	1
P34344	P34344_566	1
Q965S2	Q965S2_270	1
Q18200	Q18200_118	1
A9Z1L6	A9Z1L6_210	1
A0A0K3AUI7	A0A0K3AUI7_1523	1
G5EFM7	G5EFM7_122	1
Q9TYV3	Q9TYV3_232	1
P90893	P90893_233	1
Q93831	Q93831_88	1
P91401	P91401_353	1
Q27474	Q27474_438	1
Q95X11	Q95X11_13	1
Q8ITY4	Q8ITY4_74	1
Q7KPP4	Q7KPP4_930	1
Q17410	Q17410_221	1
E5QCJ4	E5QCJ4_433	1
A4F333	A4F333_64	1
Q9U1Q6	Q9U1Q6_167	1
A0A0K3AQP4	A0A0K3AQP4_98	1
Q17475	Q17475_295	1
G5EFV6	G5EFV6_592	1
Q21988	Q21988_138	1
Q18483	Q18483_154	1
Q9XWK2	Q9XWK2_86	1
Q93425	Q93425_260	1
Q20938	Q20938_128	1
Q03598	Q03598_15	1
Q23144	Q23144_193	1
P34281	P34281_75	1
C0Z1Y6	C0Z1Y6_140	1
Q9NAI5	Q9NAI5_310	1
G5EET3	G5EET3_189	1
Q20840	Q20840_44	1
Q9U2C7	Q9U2C7_351	1
Q19680	Q19680_144	1
Q18655	Q18655_434	1
O16526	O16526_263	1
G5EBY4	G5EBY4_194	1
Q18563	Q18563_359	1
Q09512	Q09512_551	1
G5ECZ9	G5ECZ9_499	1
Q21224	Q21224_206	1
P32744	P32744_860	1
Q9U263	Q9U263_1031	1
X5M8Y9	X5M8Y9_324	1
Q9U255	Q9U255_709	1
Q09165	Q09165_12558	1
Q8WQF1	Q8WQF1_74	1
G5EG71	G5EG71_252	1
O02115	O02115_81	1
Q09510	Q09510_109	1
Q95QU5	Q95QU5_298	1
Q93546	Q93546_214	1
O62329	O62329_129	1
G5ECU1	G5ECU1_76	1
O17151	O17151_113	1
Q95PZ1	Q95PZ1_64	1
O01542	O01542_62	1
Q20797	Q20797_162	1
Q7JNV5	Q7JNV5_306	1
Q5ZEQ4	Q5ZEQ4_436	1
Q968Y9	Q968Y9_1394	1
Q19901	Q19901_653	1
Q9U2I4	Q9U2I4_406	1
P54816	P54816_971	1
Q95QS4	Q95QS4_102	1
O16927	O16927_60	1
Q20077	Q20077_233	1
A3FPK9	A3FPK9_26	1
Q18406	Q18406_388	1
Q9U1T1	Q9U1T1_366	1
Q8I7L2	Q8I7L2_488	1
P90758	P90758_415	1
P90747	P90747_480	1
Q20854	Q20854_454	1
Q95YF3	Q95YF3_131	1
G5EFN2	G5EFN2_1372	1
A0A0K3AUD2	A0A0K3AUD2_272	1
Q8MXH7	Q8MXH7_55	1
P91020	P91020_258	1
Q8MXT4	Q8MXT4_78	1
O62138	O62138_145	1
Q22371	Q22371_203	1
G5EEI8	G5EEI8_189	1
Q19683	Q19683_290	1
O45394	O45394_266	1
Q22128	Q22128_110	1
Q7KPW7	Q7KPW7_218	1
Q17577	Q17577_375	1
O01513	O01513_74	1
Q9U1Q5	Q9U1Q5_20	1
G5EGE0	G5EGE0_829	1
Q22009	Q22009_2	1
O02155	O02155_193	1
A0A0K3AWA7	A0A0K3AWA7_206	1
Q23624	Q23624_40	1
Q9N4E2	Q9N4E2_137	1
G5EDI8	G5EDI8_894	1
G5EBQ3	G5EBQ3_381	1
Q17848	Q17848_56	1
P34346	P34346_103	1
Q9XUR6	Q9XUR6_127	1
Q11182	Q11182_839	1
O61196	O61196_41	1
Q17607	Q17607_536	1
Q20240	Q20240_210	1
Q8ITV5	Q8ITV5_175	1
Q95YE9	Q95YE9_145	1
G5EDG2	G5EDG2_364	1
H2KZY3	H2KZY3_484	1
Q9XUU5	Q9XUU5_20	1
Q9N4V2	Q9N4V2_65	1
Q18930	Q18930_748	1
Q18547	Q18547_137	1
Q9Y194	Q9Y194_350	1
Q19437	Q19437_235	1
Q20448	Q20448_293	1
P34529	P34529_472	1
P46012	P46012_13	1
A0A1N7SYQ3	A0A1N7SYQ3_203	1
G5EDF7	G5EDF7_213	1
Q21227	Q21227_433	1
G5EEI4	G5EEI4_141	1
Q09409	Q09409_1370	1
P91175	P91175_652	1
Q9GZH5	Q9GZH5_614	1
P90778	P90778_62	1
Q965N8	Q965N8_933	1
P48996	P48996_708	1
G5EC05	G5EC05_604	1
Q20060	Q20060_165	1
Q09374	Q09374_427	1
O01510	O01510_1163	1
Q22053	Q22053_299	1
Q17556	Q17556_400	1
O76558	O76558_273	1
Q9XX03	Q9XX03_2	1
Q9XTU9	Q9XTU9_60	1
G5EFR8	G5EFR8_504	1
V6CLI5	V6CLI5_654	1
Q21274	Q21274_230	1
P54889	P54889_602	1
Q20644	Q20644_966	1
Q23221	Q23221_395	1
Q9N489	Q9N489_68	1
Q19818	Q19818_133	1
Q9XXC8	Q9XXC8_246	1
Q9BHK7	Q9BHK7_982	1
Q17688	Q17688_233	1
Q6A593	Q6A593_351	1
Q9XV04	Q9XV04_2	1
A0A0K3AY44	A0A0K3AY44_143	1
Q9N574	Q9N574_436	1
Q93830	Q93830_161	1
O45436	O45436_428	1
Q09601	Q09601_242	1
Q19905	Q19905_32	1
O44410	O44410_338	1
Q9XWB4	Q9XWB4_136	1
P34657	P34657_129	1
Q09359	Q09359_271	1
Q95QQ2	Q95QQ2_128	1
Q17795	Q17795_117	1
Q9U1Y0	Q9U1Y0_128	1
P34429	P34429_280	1
O01598	O01598_249	1
P90868	P90868_145	1
Q94263	Q94263_532	1
Q960A1	Q960A1_180	1
Q95XJ0	Q95XJ0_107	1
P41992	P41992_230	1
Q22875	Q22875_467	1
O62289	O62289_89	1
O45722	O45722_222	1
P90978	P90978_367	1
Q19337	Q19337_253	1
Q21210	Q21210_929	1
Q09464	Q09464_120	1
Q7YWP5	Q7YWP5_202	1
Q27515	Q27515_358	1
O17732	O17732_371	1
Q95XM9	Q95XM9_322	1
A0A0K3AUA9	A0A0K3AUA9_28	1
Q20070	Q20070_89	1
Q9BL81	Q9BL81_182	1
Q93841	Q93841_242	1
Q95QM9	Q95QM9_36	1
J7S127	J7S127_384	1
Q23595	Q23595_130	1
P34480	P34480_408	1
B7FAS0	B7FAS0_374	1
P30641	P30641_64	1
A0A131MCP7	A0A131MCP7_195	1
O18229	O18229_122	1
Q09644	Q09644_370	1
O02075	O02075_528	1
G5EDF5	G5EDF5_218	1
Q23066	Q23066_628	1
Q21346	Q21346_539	1
Q27479	Q27479_382	1
O02086	O02086_406	1
Q17765	Q17765_57	1
Q9XUE3	Q9XUE3_826	1
Q18237	Q18237_197	1
Q11100	Q11100_299	1
E1B6W2	E1B6W2_557	1
P80361	P80361_205	1
O45552	O45552_91	1
Q9U3L5	Q9U3L5_107	1
H2L266	H2L266_499	1
O62360	O62360_3	1
Q18212	Q18212_194	1
Q8MQ16	Q8MQ16_172	1
Q9BMN8	Q9BMN8_1950	1
Q9XUY5	Q9XUY5_187	1
Q22352	Q22352_94	1
Q19344	Q19344_276	1
O16785	O16785_276	1
Q9U3F4	Q9U3F4_439	1
Q17446	Q17446_173	1
O62137	O62137_146	1
Q18822	Q18822_499	1
I7LHW0	I7LHW0_62	1
P91253	P91253_81	1
Q17589	Q17589_355	1
Q9N5L4	Q9N5L4_133	1
Q19672	Q19672_372	1
O02655	O02655_97	1
Q18994	Q18994_347	1
A0A0K3AWD3	A0A0K3AWD3_460	1
G5ED43	G5ED43_296	1
Q9U283	Q9U283_159	1
G5EDG6	G5EDG6_53	1
G5EGC2	G5EGC2_1641	1
Q93459	Q93459_99	1
O77133	O77133_506	1
P91193	P91193_87	1
P90731	P90731_230	1
O16628	O16628_81	1
Q21569	Q21569_294	1
O01615	O01615_48	1
H2KYN5	H2KYN5_26	1
Q17568	Q17568_66	1
H2KZV2	H2KZV2_518	1
Q95Y35	Q95Y35_121	1
Q9BLA0	Q9BLA0_168	1
G5EEI1	G5EEI1_829	1
G5EDL3	G5EDL3_160	1
Q10045	Q10045_52	1
O76634	O76634_492	1
Q7Z1Q8	Q7Z1Q8_48	1
Q6A1T5	Q6A1T5_154	1
O44507	O44507_94	1
Q9TYX4	Q9TYX4_368	1
F0IWT2	F0IWT2_417	1
Q20363	Q20363_5	1
A0A131MBH5	A0A131MBH5_433	1
Q21225	Q21225_113	1
Q23159	Q23159_245	1
G5EGK8	G5EGK8_278	1
O02325	O02325_230	1
Q9U2D2	Q9U2D2_141	1
O45815	O45815_217	1
P55955	P55955_32	1
Q18241	Q18241_462	1
Q21342	Q21342_112	1
Q19442	Q19442_404	1
H2L2J6	H2L2J6_248	1
O16637	O16637_574	1
Q21541	Q21541_140	1
S6F5A3	S6F5A3_730	1
E5QCF5	E5QCF5_263	1
G5EFI6	G5EFI6_1306	1
Q22619	Q22619_123	1
Q966E7	Q966E7_188	1
O17850	O17850_112	1
G5EE62	G5EE62_564	1
Q20058	Q20058_190	1
Q56VY4	Q56VY4_96	1
Q8IFX8	Q8IFX8_198	1
Q09236	Q09236_7	1
Q5DX34	Q5DX34_881	1
G5ED17	G5ED17_197	1
P30643	P30643_302	1
P54813	P54813_342	1
Q94051	Q94051_133	1
O01969	O01969_25	1
A3QMC5	A3QMC5_79	1
P34690	P34690_293	1
Q9GZD0	Q9GZD0_140	1
Q20497	Q20497_1726	1
Q23651	Q23651_39	1
G5EEA4	G5EEA4_289	1
G1K0X0	G1K0X0_19	1
Q9N4Z0	Q9N4Z0_138	1
O02485	O02485_279	1
Q27245	Q27245_243	1
Q22015	Q22015_86	1
O44749	O44749_245	1
Q9U1X0	Q9U1X0_98	1
O01858	O01858_859	1
H2KYN3	H2KYN3_326	1
Q9XUS4	Q9XUS4_127	1
Q9TZC4	Q9TZC4_443	1
Q93619	Q93619_323	1
H2KY68	H2KY68_443	1
Q95Q98	Q95Q98_431	1
Q9N593	Q9N593_503	1
O18143	O18143_475	1
Q17510	Q17510_49	1
Q19491	Q19491_563	1
P34601	P34601_100	1
O01767	O01767_221	1
Q21902	Q21902_197	1
Q8I4D9	Q8I4D9_295	1
O18030	O18030_99	1
D0Z5N4	D0Z5N4_328	1
O44154	O44154_544	1
Q1ZXU6	Q1ZXU6_194	1
A0A0S4XR43	A0A0S4XR43_1124	1
W6EKY2	W6EKY2_191	1
O61967	O61967_357	1
Q19969	Q19969_223	1
Q9XUU8	Q9XUU8_548	1
G5EGH2	G5EGH2_299	1
Q22797	Q22797_30	1
Q22601	Q22601_330	1
Q86NF2	Q86NF2_287	1
Q965Q2	Q965Q2_695	1
P91254	P91254_81	1
O17643	O17643_137	1
B1V8A0	B1V8A0_170	1
Q20287	Q20287_93	1
H2KZ94	H2KZ94_1237	1
P34537	P34537_823	1
G5EBI4	G5EBI4_237	1
Q18066	Q18066_399	1
Q9NEW7	Q9NEW7_311	1
O44897	O44897_401	1
Q95QC2	Q95QC2_106	1
P91276	P91276_41	1
Q09973	Q09973_348	1
Q17432	Q17432_120	1
Q9N4H1	Q9N4H1_135	1
Q4W4Z2	Q4W4Z2_207	1
P30632	P30632_34	1
E5QCI4	E5QCI4_562	1
O17003	O17003_397	1
O17611	O17611_84	1
Q93339	Q93339_251	1
Q9N5D3	Q9N5D3_662	1
Q19626	Q19626_405	1
P90746	P90746_272	1
Q9N4S0	Q9N4S0_15	1
Q20347	Q20347_310	1
Q9N4H4	Q9N4H4_343	1
O01498	O01498_100	1
O01965	O01965_235	1
O01756	O01756_320	1
Q9N3Q4	Q9N3Q4_1036	1
P34255	P34255_75	1
P41886	P41886_128	1
Q09287	Q09287_12	1
P91423	P91423_30	1
A0A0K3ASB6	A0A0K3ASB6_186	1
Q9N5A2	Q9N5A2_69	1
Q23494	Q23494_101	1
O62422	O62422_94	1
Q10024	Q10024_706	1
P48727	P48727_61	1
V6CLC2	V6CLC2_942	1
Q966P1	Q966P1_165	1
Q9N3T8	Q9N3T8_799	1
Q19157	Q19157_70	1
Q17489	Q17489_94	1
Q19967	Q19967_25	1
Q9U2M1	Q9U2M1_1395	1
O45110	O45110_222	1
Q9U3H4	Q9U3H4_40	1
Q22842	Q22842_473	1
Q19103	Q19103_839	1
Q17558	Q17558_438	1
Q19520	Q19520_1075	1
Q09541	Q09541_585	1
Q10663	Q10663_190	1
Q9TYX1	Q9TYX1_275	1
Q9XWS2	Q9XWS2_404	1
O62378	O62378_447	1
Q7JPQ6	Q7JPQ6_248	1
Q9XX35	Q9XX35_35	1
S6F588	S6F588_1386	1
P50488	P50488_373	1
Q9BKU3	Q9BKU3_162	1
Q8I113	Q8I113_345	1
P34619	P34619_826	1
Q0G840	Q0G840_208	1
Q09387	Q09387_105	1
Q09591	Q09591_1183	1
Q22143	Q22143_48	1
Q9Y1J3	Q9Y1J3_559	1
Q23155	Q23155_126	1
Q17750	Q17750_709	1
Q9U9Y8	Q9U9Y8_281	1
U4PBG7	U4PBG7_85	1
Q09499	Q09499_663	1
Q9N3Q8	Q9N3Q8_318	1
G5EF84	G5EF84_263	1
G5EC39	G5EC39_49	1
P02567	P02567_192	1
G5EFX2	G5EFX2_414	1
C7IVR4	C7IVR4_77	1
Q19727	Q19727_761	1
O44175	O44175_244	1
Q8MNV0	Q8MNV0_244	1
G5EF02	G5EF02_242	1
Q20720	Q20720_392	1
Q18596	Q18596_120	1
Q22706	Q22706_852	1
Q9TZS5	Q9TZS5_156	1
O02254	O02254_147	1
Q93571	Q93571_291	1
Q19329	Q19329_577	1
Q6AHR3	Q6AHR3_210	1
P32085	P32085_224	1
Q09600	Q09600_266	1
O76365	O76365_292	1
Q20012	Q20012_203	1
O01532	O01532_374	1
G5EFJ3	G5EFJ3_56	1
P91154	P91154_57	1
Q19643	Q19643_634	1
Q20573	Q20573_210	1
Q27GQ5	Q27GQ5_312	1
Q9TYZ4	Q9TYZ4_312	1
Q95XK4	Q95XK4_545	1
Q95PZ3	Q95PZ3_279	1
Q9XWQ1	Q9XWQ1_88	1
Q564Q1	Q564Q1_68	1
G5EGS5	G5EGS5_1414	1
Q9XTQ5	Q9XTQ5_146	1
Q9TXJ8	Q9TXJ8_318	1
O17514	O17514_705	1
O01583	O01583_331	1
Q9XX18	Q9XX18_121	1
Q9TZQ3	Q9TZQ3_448	1
Q17378	Q17378_224	1
D9PTP6	D9PTP6_291	1
Q1ZXS5	Q1ZXS5_866	1
P53596	P53596_173	1
Q966G8	Q966G8_55	1
Q9TYY5	Q9TYY5_121	1
O45420	O45420_339	1
P91494	P91494_568	1
O61201	O61201_4358	1
Q9BL43	Q9BL43_327	1
Q17336	Q17336_560	1
E1B6Q7	E1B6Q7_27	1
Q9XUP2	Q9XUP2_318	1
G5EG18	G5EG18_50	1
Q09527	Q09527_89	1
G5EBN5	G5EBN5_203	1
Q09990	Q09990_217	1
Q95XQ8	Q95XQ8_468	1
G5EG43	G5EG43_119	1
Q9U2A9	Q9U2A9_298	1
Q9XUN8	Q9XUN8_442	1
P41937	P41937_12	1
P91343	P91343_164	1
Q69Z12	Q69Z12_75	1
Q9XWP0	Q9XWP0_92	1
Q8WQA4	Q8WQA4_237	1
I2HAJ2	I2HAJ2_66	1
O61925	O61925_15	1
O44757	O44757_1133	1
Q94125	Q94125_746	1
Q9N5K1	Q9N5K1_347	1
P34611	P34611_696	1
Q19973	Q19973_158	1
P12844	P12844_1719	1
Q9NA76	Q9NA76_160	1
G5EFG4	G5EFG4_584	1
Q19107	Q19107_102	1
U4PF86	U4PF86_340	1
Q95VX5	Q95VX5_192	1
Q27513	Q27513_360	1
Q9N371	Q9N371_62	1
Q966M5	Q966M5_108	1
O17005	O17005_195	1
Q9XX16	Q9XX16_50	1
P91477	P91477_166	1
O44959	O44959_322	1
P48150	P48150_140	1
B1Q254	B1Q254_630	1
Q93759	Q93759_392	1
G5EEN3	G5EEN3_396	1
Q93654	Q93654_61	1
Q8IG67	Q8IG67_95	1
G5EEG6	G5EEG6_314	1
O44500	O44500_216	1
Q86FN3	Q86FN3_158	1
U4PCN0	U4PCN0_109	1
P90992	P90992_170	1
G5EEH9	G5EEH9_1307	1
Q9XVN8	Q9XVN8_200	1
P53993	P53993_413	1
P34552	P34552_56	1
Q9GYR5	Q9GYR5_683	1
Q22918	Q22918_125	1
P46550	P46550_370	1
A7LPJ5	A7LPJ5_240	1
H2L0A7	H2L0A7_111	1
Q9XWQ8	Q9XWQ8_100	1
B7WNB4	B7WNB4_55	1
Q9BL29	Q9BL29_147	1
O44502	O44502_454	1
Q19864	Q19864_397	1
Q22557	Q22557_66	1
Q95QH5	Q95QH5_457	1
O76388	O76388_167	1
Q9XW78	Q9XW78_114	1
Q20306	Q20306_67	1
Q22412	Q22412_276	1
Q9TYY4	Q9TYY4_118	1
G4RYA5	G4RYA5_357	1
Q07085	Q07085_447	1
O61206	O61206_31	1
Q17533	Q17533_186	1
Q18485	Q18485_195	1
P34722	P34722_215	1
Q22342	Q22342_1219	1
Q9N303	Q9N303_537	1
Q19204	Q19204_583	1
Q9N4L7	Q9N4L7_621	1
H2L086	H2L086_540	1
O76836	O76836_142	1
O01326	O01326_970	1
Q19013	Q19013_446	1
G5ED47	G5ED47_366	1
P18334	P18334_146	1
U4PAP4	U4PAP4_51	1
Q17549	Q17549_483	1
O76840	O76840_1497	1
Q19974	Q19974_210	1
Q9XTY6	Q9XTY6_107	1
O44514	O44514_139	1
O45595	O45595_12	1
H2KYJ2	H2KYJ2_39	1
Q93968	Q93968_252	1
P34498	P34498_775	1
U4PC34	U4PC34_69	1
Q8I7N6	Q8I7N6_275	1
Q8WQB6	Q8WQB6_708	1
P91350	P91350_1021	1
Q86DC6	Q86DC6_371	1
Q19132	Q19132_742	1
Q9U5C0	Q9U5C0_17	1
Q9GRZ0	Q9GRZ0_78	1
Q19338	Q19338_76	1
Q20757	Q20757_197	1
Q09408	Q09408_139	1
O62471	O62471_385	1
Q23023	Q23023_753	1
Q95QC4	Q95QC4_662	1
Q23483	Q23483_35	1
Q19753	Q19753_194	1
Q4TT88	Q4TT88_689	1
A0A2K5ATR9	A0A2K5ATR9_847	1
H2KY85	H2KY85_992	1
Q9TXN6	Q9TXN6_249	1
O76832	O76832_665	1
Q18968	Q18968_835	1
O61931	O61931_806	1
Q9N3S7	Q9N3S7_641	1
Q22794	Q22794_104	1
P29355	P29355_89	1
O45782	O45782_132	1
Q9NA30	Q9NA30_260	1
Q17636	Q17636_324	1
Q8STE5	Q8STE5_475	1
O45398	O45398_154	1
Q21117	Q21117_84	1
Q8ITV7	Q8ITV7_719	1
Q9N4F1	Q9N4F1_725	1
Q20432	Q20432_157	1
Q22528	Q22528_609	1
G5ECH0	G5ECH0_283	1
Q95Q95	Q95Q95_848	1
Q9U489	Q9U489_537	1
Q07292	Q07292_725	1
G5EG51	G5EG51_382	1
O18216	O18216_251	1
Q9U2G4	Q9U2G4_363	1
A3QMB3	A3QMB3_692	1
Q86NC9	Q86NC9_143	1
Q9BKQ6	Q9BKQ6_194	1
G5EDD4	G5EDD4_293	1
Q19048	Q19048_814	1
P50093	P50093_136	1
U4PC14	U4PC14_419	1
Q22038	Q22038_16	1
O45870	O45870_269	1
Q93454	Q93454_223	1
I2HAI8	I2HAI8_156	1
Q1W0R6	Q1W0R6_1841	1
G5EEQ8	G5EEQ8_983	1
G5EE33	G5EE33_271	1
G5ED63	G5ED63_212	1
Q21910	Q21910_230	1
O17166	O17166_282	1
Q19791	Q19791_1044	1
Q9XW79	Q9XW79_42	1
Q18969	Q18969_212	1
Q93538	Q93538_43	1
Q18167	Q18167_72	1
Q9GYJ9	Q9GYJ9_304	1
Q21038	Q21038_1145	1
H2KYR1	H2KYR1_7	1
G5EDY2	G5EDY2_341	1
O16850	O16850_433	1
G5ECM1	G5ECM1_571	1
Q9U2Z1	Q9U2Z1_557	1
G5ECZ0	G5ECZ0_593	1
P91309	P91309_793	1
Q20053	Q20053_65	1
O01862	O01862_93	1
Q9U1Y6	Q9U1Y6_195	1
G5ECR7	G5ECR7_80	1
Q20086	Q20086_273	1
Q9NEL2	Q9NEL2_799	1
P91038	P91038_64	1
O01918	O01918_81	1
Q94287	Q94287_84	1
P34274	P34274_100	1
O44505	O44505_284	1
O45418	O45418_157	1
O18147	O18147_239	1
G5ECF1	G5ECF1_500	1
O01485	O01485_1108	1
O61794	O61794_167	1
G5EF53	G5EF53_777	1
H2KZ54	H2KZ54_508	1
D7SFN6	D7SFN6_331	1
Q8I7N4	Q8I7N4_239	1
Q95Q36	Q95Q36_874	1
P34271	P34271_369	1
K8FE00	K8FE00_548	1
Q18115	Q18115_228	1
P34305	P34305_821	1
Q9GYM9	Q9GYM9_166	1
Q19554	Q19554_225	1
O17244	O17244_546	1
D6R8W9	D6R8W9_663	1
Q09373	Q09373_273	1
G5EGQ8	G5EGQ8_246	1
O61936	O61936_120	1
Q9N534	Q9N534_494	1
Q9N4D9	Q9N4D9_163	1
Q9XWW1	Q9XWW1_100	1
Q93795	Q93795_191	1
Q23092	Q23092_135	1
G5EFN0	G5EFN0_326	1
Q23652	Q23652_240	1
Q21219	Q21219_50	1
G5EE72	G5EE72_522	1
Q93169	Q93169_254	1
Q18967	Q18967_164	1
A5JYW9	A5JYW9_1007	1
Q17693	Q17693_523	1
H2KYL3	H2KYL3_632	1
Q22743	Q22743_167	1
B6EU57	B6EU57_6	1
Q8MXS8	Q8MXS8_181	1
P91341	P91341_10	1
Q9UAW9	Q9UAW9_402	1
O45903	O45903_233	1
G5EGL2	G5EGL2_333	1
P41848	P41848_377	1
A0A1I6CM91	A0A1I6CM91_514	1
K8F807	K8F807_303	1
Q20199	Q20199_7	1
H1UBJ7	H1UBJ7_52	1
Q966A5	Q966A5_722	1
O45087	O45087_412	1
Q9N3Q9	Q9N3Q9_539	1
Q19189	Q19189_342	1
Q21755	Q21755_53	1
Q22992	Q22992_642	1
Q93758	Q93758_302	1
Q18297	Q18297_647	1
Q18217	Q18217_149	1
H1UBL0	H1UBL0_91	1
G5EBV3	G5EBV3_109	1
Q966A6	Q966A6_770	1
O16220	O16220_287	1
Q09349	Q09349_216	1
P91522	P91522_46	1
Q9NEQ0	Q9NEQ0_67	1
Q23382	Q23382_177	1
Q8WQL7	Q8WQL7_481	1
Q9U2A8	Q9U2A8_42	1
A7DT40	A7DT40_337	1
P53015	P53015_207	1
P48583	P48583_29	1
Q17361	Q17361_247	1
Q20965	Q20965_335	1
G5EBW5	G5EBW5_361	1
O76616	O76616_160	1
Q19625	Q19625_1298	1
Q22832	Q22832_326	1
H1UBJ8	H1UBJ8_41	1
Q9N3P1	Q9N3P1_266	1
Q2V4T1	Q2V4T1_59	1
Q9U2D6	Q9U2D6_578	1
Q8WQC9	Q8WQC9_369	1
P54871	P54871_192	1
Q9Y0A1	Q9Y0A1_2564	1
O16297	O16297_161	1
Q2L6V2	Q2L6V2_90	1
Q19579	Q19579_308	1
Q22031	Q22031_253	1
Q9GYH7	Q9GYH7_723	1
C2BR97	C2BR97_559	1
P16356	P16356_104	1
Q20678	Q20678_402	1
H8ESE7	H8ESE7_59	1
Q20883	Q20883_268	1
O62251	O62251_198	1
Q22781	Q22781_282	1
G5EE32	G5EE32_157	1
Q9NA26	Q9NA26_89	1
Q9XXN4	Q9XXN4_416	1
O02053	O02053_268	1
P34479	P34479_114	1
