# Supplementary material for: Global profiling of distinct cysteine redox forms reveals wide-ranging redox regulation in C. elegans
Source: Nat Commun. 2021 Mar 3;12:1415. doi: 10.1038/s41467-021-21686-3 (PMC7930113; doi:10.1038/s41467-021-21686-3)
Supplement: Supplementary file 9 — Supplementary Data 6 [file 41467_2021_21686_MOESM9_ESM.xlsx]

## Sheet: Legend
Supplementary Data 6. Cysteine residues in, chromatin-modifying enzymes, RNA-binding proteins, translation factors, and cytosolic ribosomal proteins that exhibited significant changes (RT/CIPM≤0.67, RT/CBTD≥1.5, or RT/CDiaAlk≥1.5) after H2O2 treatment.

## Sheet: Sheet1
Gene name	Site#	Description	Ratio T/C	Redox form	Catergory
hda-1	288	Histone deacetylase	0.45	-SH	Chromatin-modifying enzymes
hda-1	288	Histone deacetylase	1.83	-SOH
hda-1	315	Histone deacetylase	0.59	-SH
hda-3	283	Histone deacetylase	0.65	-SH
jhdm-1	431	JmjC domain-containing histone demethylation protein 1	0.6	-SH
lin-59	1133	Probable histone-lysine N-methyltransferase	0.63	-SH
mes-2	705	Histone-lysine N-methyltransferase	0.62	-SH
set-16	521	Histone-lysine N-methyltransferase	0.67	-SH
set-26	1031	Histone-lysine N-methyltransferase	0.51	-SH
spr-5	252	Probable lysine-specific histone demethylase	0.5	-SH
spr-5	514	Probable lysine-specific histone demethylase	0.6	-SH
bcas-2	50	BCAS splicing factor homolog	0.4	-SH	Splicing factors and other RNA-binding proteins
c50d2.5	74	Splicing factor	0.49	-SH
cgh-1	131	ATP-dependent RNA helicase	0.53	-SH
glh-1	160	ATP-dependent RNA helicase	0.66	-SH
glh-1	163	ATP-dependent RNA helicase	0.58	-SH
glh-1	267	ATP-dependent RNA helicase	2.69	-SO2H
glh-1	340	ATP-dependent RNA helicase	0.59	-SH
glh-1	340	ATP-dependent RNA helicase	1.89	-SOH
glh-1	483	ATP-dependent RNA helicase	1.79	-SOH
glh-1	568	ATP-dependent RNA helicase	3.13	-SOH
glh-4	1055	ATP-dependent RNA helicase	0.64	-SH
glh-4	1062	ATP-dependent RNA helicase	0.67	-SH
hel-1	194	Spliceosome RNA helicase	0.57	-SH
let-858	850	Spliceosome associated protein	0.62	-SH
mog-1	775	Pre-mRNA splicing factor	0.64	-SH
prp-4	251	Yeast PRP (splicing factor) related	0.61	-SH
prp-6	544	Yeast PRP (splicing factor) related	0.37	-SH
prp-6	584	Yeast PRP (splicing factor) related	0.64	-SH
prp-6	714	Yeast PRP (splicing factor) related	0.5	-SH
prp-6	725	Yeast PRP (splicing factor) related	0.56	-SH
prp-6	819	Yeast PRP (splicing factor) related	0.64	-SH
prp-6	864	Yeast PRP (splicing factor) related	0.66	-SH
prp-8	427	Yeast PRP (splicing factor) related	1.56	-SOH
rha-2	821	Putative ATP-dependent RNA helicase	0.65	-SH
rsp-1	171	SR Protein, probable splicing factor	1.52	-SOH
rsp-2	181	SR Protein, probable splicing factor	2.28	-SOH
rsp-8	105	SR Protein, probable splicing factor	0.44	-SH
rsp-8	138	SR Protein, probable splicing factor	2.69	-SO2H
sftb-1	983	Splicing Factor Three B (3b) Subunit homolog	0.65	-SH
syf-1	652	SYF pre-mRNA splicing factor homolog	0.55	-SH
T26G10.1	411	ATP-dependent RNA helicase	0.67	-SH
uaf-1	367	U2AF splicing factor	0.56	-SH
C37C3.2	125	Eukaryotic translation initiation factor 5	0.63	-SH	Translation factors
eef-1B.2	49	Eukaryotic translation Elongation Factor	0.61	-SH
eef-1B.2	49	Eukaryotic translation Elongation Factor	2.34	-SOH
eef-2	67	Eukaryotic translation Elongation Factor	1.69	-SOH
eef-2	561	Eukaryotic translation Elongation Factor	0.53	-SH
egl-45	199	Eukaryotic translation initiation factor 3 subunit A	0.65	-SH
egl-45	199	Eukaryotic translation initiation factor 3 subunit A	1.52	-SOH
eif-2B	205	Probable translation initiation factor eIF-2B subunit gamma	0.57	-SH
eif-3.B	47	Eukaryotic translation initiation factor 3 subunit B	0.36	-SH
eif-3.B	164	Eukaryotic translation initiation factor 3 subunit B	0.2	-SH
eif-3.C	439	Eukaryotic translation initiation factor 3 subunit C	1.54	-SOH
eif-3.C	439	Eukaryotic translation initiation factor 3 subunit C	2.69	-SO2H
eif-3.C	480	Eukaryotic translation initiation factor 3 subunit C	0.35	-SH
eif-3.C	572	Eukaryotic translation initiation factor 3 subunit C	0.61	-SH
eif-3.C	709	Eukaryotic translation initiation factor 3 subunit C	0.64	-SH
eif-3.C	709	Eukaryotic translation initiation factor 3 subunit C	2.82	-SOH
eif-3.D	400	Eukaryotic translation initiation factor 3 subunit D	0.52	-SH
eif-3.D	520	Eukaryotic translation initiation factor 3 subunit D	0.59	-SH
eif-3.F	164	Eukaryotic translation initiation factor 3 subunit F	0.66	-SH
eif-3.G	184	Eukaryotic translation initiation factor 3 subunit G	1.96	-SOH
eif-3.I	28	Eukaryotic translation initiation factor 3 subunit I	0.58	-SH
eif-3.I	238	Eukaryotic translation initiation factor 3 subunit I	0.5	-SH
eif-3.I	238	Eukaryotic translation initiation factor 3 subunit I	2.03	-SOH
erfa-3	296	Eukaryotic Release FActor homolog	0.66	-SH
erfa-3	342	Eukaryotic Release FActor homolog	0.15	-SH
erfa-3	363	Eukaryotic Release Factor homolog	0.55	-SH
erfa-3	489	Eukaryotic Release Factor homolog	1.82	-SOH
iffb-1	488	Eukaryotic translation initiation factor eIF5B	0.5	-SH
iffb-1	980	Eukaryotic translation initiation factor eIF5B	0.67	-SH
iffb-1	1048	Eukaryotic translation initiation factor eIF5B	0.42	-SH
K04G2.1	193	Eukaryotic translation initiation factor 2 subunit 2	0.62	-SH
K04G2.1	214	Eukaryotic translation initiation factor 2 subunit 2	0.6	-SH
K04G2.1	221	Eukaryotic translation initiation factor 2 subunit 2	0.61	-SH
rpl-1	65	Ribosomal Protein, Large subunit	0.66	-SH	Ribosomal proteins
rpl-2	114	Ribosomal Protein, Large subunit	0.48	-SH
rpl-3	157	Ribosomal Protein, Large subunit	0.58	-SH
rpl-4	216	Ribosomal Protein, Large subunit	0.57	-SH
rpl-9	72	Ribosomal Protein, Large subunit	0.58	-SH
rpl-10	49	Ribosomal Protein, Large subunit	0.49	-SH
rpl-11.1	28	Ribosomal Protein, Large subunit	0.58	-SH
rpl-11.1	32	Ribosomal Protein, Large subunit	0.67	-SH
rpl-11.1	79	Ribosomal Protein, Large subunit	0.66	-SH
rpl-20	112	Ribosomal Protein, Large subunit	0.52	-SH
rpl-30	66	Ribosomal Protein, Large subunit	0.63	-SH
rpl-34	79	Ribosomal Protein, Large subunit	0.59	-SH
rpl-38	38	Ribosomal Protein, Large subunit	0.24	-SH
rpl-43	42	Ribosomal Protein, Large subunit	0.66	-SH
rps-0	107	Ribosomal Protein, Small subunit	0.65	-SH
rps-0	107	Ribosomal Protein, Small subunit	1.85	-SOH
rps-0	163	Ribosomal Protein, Small subunit	0.59	-SH
rps-0	163	Ribosomal Protein, Small subunit	2.14	-SOH
rps-1	109	Ribosomal Protein, Small subunit	0.65	-SH
rps-1	109	Ribosomal Protein, Small subunit	1.91	-SOH
rps-1	177	Ribosomal Protein, Small subunit	0.6	-SH
rps-2	178	Ribosomal Protein, Small subunit	0.63	-SH
rps-2	178	Ribosomal Protein, Small subunit	1.87	-SOH
rps-2	184	Ribosomal Protein, Small subunit	0.67	-SH
rps-3	104	Ribosomal Protein, Small subunit	0.57	-SH
rps-3	121	Ribosomal Protein, Small subunit	0.64	-SH
rps-3	99	Ribosomal Protein, Small subunit	0.63	-SH
rps-4	123	Ribosomal Protein, Small subunit	2.08	-SOH
rps-5	72	Ribosomal Protein, Small subunit	0.53	-SH
rps-5	72	Ribosomal Protein, Small subunit	2.04	-SOH
rps-5	178	Ribosomal Protein, Small subunit	0.57	-SH
rps-11	57	Ribosomal Protein, Small subunit	1.9	-SOH
rps-11	128	Ribosomal Protein, Small subunit	0.62	-SH
rps-11	128	Ribosomal Protein, Small subunit	2.78	-SOH
rps-12	47	Ribosomal Protein, Small subunit	1.71	-SOH
rps-14	140	Ribosomal Protein, Small subunit	0.63	-SH
rps-16	23	Ribosomal Protein, Small subunit	0.46	-SH
rps-16	23	Ribosomal Protein, Small subunit	1.92	-SOH
rps-17	35	Ribosomal Protein, Small subunit	2.31	-SOH
rps-19	99	Ribosomal Protein, Small subunit	1.9	-SOH
rps-20	35	Ribosomal Protein, Small subunit	0.65	-SH
rps-20	69	Ribosomal Protein, Small subunit	0.59	-SH
rps-20	69	Ribosomal Protein, Small subunit	3.62	-SOH
rps-21	17	Ribosomal Protein, Small subunit	2.45	-SOH
rps-26	23	Ribosomal Protein, Small subunit	0.57	-SH
rps-26	26	Ribosomal Protein, Small subunit	0.65	-SH
rps-27	18	Ribosomal Protein, Small subunit	1.85	-SOH
rps-28	22	Ribosomal Protein, Small subunit	2.89	-SOH
